# Supplementary material for: Transfer of endogenous small RNAs between branches of scions and rootstocks in grafted sweet cherry trees
Source: PLoS One. 2020 Jul 28;15(7):e0236376. doi: 10.1371/journal.pone.0236376 (PMC7386610; doi:10.1371/journal.pone.0236376)
Supplement: S1 Table — (XLSX) [file pone.0236376.s002.xlsx]

## Sheet: Table S1
Table S1. Small RNAs in sweet cherry Scion15.
Transcript_ID	19nt	20nt	21nt	22nt	23nt	24nt	25nt	26nt	27nt	28nt	29nt	30nt	Total	Transcript annotation
Pav_c10002_g1_i2_len_2218	0	0	0	0	1	0	1	0	0	0	0	0	2	Pav_c10002_g1_i2_len_2218 | Pkinase_Tyr_PF07714.13 | STT7 homolog STN7 | AT1G68830.1
Pav_c10004_g1_i2_len_2739	0	0	0	0	0	2	0	0	0	0	0	0	2	Pav_c10004_g1_i2_len_2739 | U-box_PF04564.11 | U-box domain-containing protein kinase family protein | AT3G49060.1
Pav_c10005_g1_i1_len_1434	0	0	2	0	0	0	1	1	0	0	1	0	5	Pav_c10005_g1_i1_len_1434 | Hydrolase_4_PF12146.4 | alpha/beta-Hydrolases superfamily protein | AT3G51000.1
Pav_c10006_g1_i1_len_846	0	4	5	11	8	104	4	1	0	0	0	0	137	Pav_c10006_g1_i1_len_846 | NoPfam | NoAra-Uniprot | NoAra-Uniprot
Pav_c10006_g2_i2_len_1472	2	5	16	22	17	319	7	0	0	0	0	0	388	Pav_c10006_g2_i2_len_1472 | Peptidase_C48_PF02902.15 | Cysteine proteinases superfamily protein | AT4G15880.1
Pav_c10008_g1_i1_len_3484	0	1	0	0	0	0	0	0	0	0	0	0	1	Pav_c10008_g1_i1_len_3484 | NoPfam | unknown protein | AT4G13530.1
Pav_c10009_g1_i2_len_1036	0	0	1	1	0	1	0	1	0	0	0	0	4	Pav_c10009_g1_i2_len_1036 | KR_PF08659.6 | NAD(P)-binding Rossmann-fold superfamily protein | AT3G51680.1
Pav_c10010_g1_i1_len_1104	0	0	0	0	1	0	0	0	0	1	0	0	2	Pav_c10010_g1_i1_len_1104 | FR47_PF08445.6 | Acyl-CoA N-acyltransferases (NAT) superfamily protein | AT5G13780.1
Pav_c10012_g1_i1_len_1364	0	0	0	1	0	4	0	0	0	0	0	0	5	Pav_c10012_g1_i1_len_1364 | zf-met_PF12874.3 | zinc ion binding | AT2G19385.1
Pav_c10013_g1_i1_len_869	0	0	1	0	0	0	0	0	0	0	0	0	1	Pav_c10013_g1_i1_len_869 | EnY2_PF10163.5 | FUNCTIONS IN: molecular_function unknown | AT3G27100.2
Pav_c10014_g1_i1_len_475	0	0	0	0	1	0	0	0	0	0	0	0	1	Pav_c10014_g1_i1_len_475 | zf-C3HC4_2_PF13923.2 | RING/U-box superfamily protein | AT1G76410.1
Pav_c10015_g1_i1_len_3288	0	0	1	0	0	0	0	0	0	0	0	0	1	Pav_c10015_g1_i1_len_3288 | Glyco_hydro_10_PF00331.16 | glycosyl hydrolase family 10 protein / carbohydrate-binding domain-containing protein | AT1G58370.1
Pav_c10019_g1_i3_len_2051	0	1	0	0	0	1	0	0	0	0	0	0	2	Pav_c10019_g1_i3_len_2051 | SBP_bac_8_PF13416.2 | putrescine-binding periplasmic protein-related | AT1G31410.1
Pav_c10021_g1_i1_len_229	0	0	0	0	0	1	0	0	0	0	0	0	1	Pav_c10021_g1_i1_len_229 | NoPfam | Phototropic-responsive NPH3 family protein | AT1G03010.1
Pav_c10021_g2_i1_len_283	0	0	1	0	0	0	0	0	0	0	0	0	1	Pav_c10021_g2_i1_len_283 | NoPfam | Phototropic-responsive NPH3 family protein | AT1G03010.1
Pav_c10024_g1_i1_len_2413	0	0	6	0	0	1	0	0	1	0	0	0	8	Pav_c10024_g1_i1_len_2413 | ENTH_PF01417.16 | epsin N-terminal homology (ENTH) domain-containing protein / clathrin assembly protein-related | AT2G25430.1
Pav_c10024_g3_i1_len_1868	0	0	0	1	0	0	1	0	0	0	0	0	2	Pav_c10024_g3_i1_len_1868 | ERGIC_N_PF13850.2 | Endoplasmic reticulum vesicle transporter protein | AT1G36050.1
Pav_c10025_g1_i1_len_1442	0	0	0	0	0	0	0	1	0	0	0	0	1	Pav_c10025_g1_i1_len_1442 | Kinase-like_PF14531.2 | AGC (cAMP-dependent, cGMP-dependent and protein kinase C) kinase family protein | AT3G25250.1
Pav_c10026_g1_i1_len_1618	0	0	1	1	0	0	0	0	0	0	0	0	2	Pav_c10026_g1_i1_len_1618 | NoPfam | RING-H2 finger protein 2B | AT2G01150.1
Pav_c10027_g1_i1_len_199	0	0	0	2	0	7	0	0	0	0	0	0	9	Pav_c10027_g1_i1_len_199 | NoPfam | beta glucosidase 33 | AT2G32860.2
Pav_c10029_g1_i1_len_2213	0	0	1	0	0	1	0	1	0	0	1	1	5	Pav_c10029_g1_i1_len_2213 | AAA_17_PF13207.2 | P-loop containing nucleoside triphosphate hydrolases superfamily protein | AT5G26667.1
Pav_c1002_g1_i1_len_1856	0	0	0	0	0	0	0	0	0	1	0	1	2	Pav_c1002_g1_i1_len_1856 | Vps5_PF09325.6 | sorting nexin 1 | AT5G06140.1
Pav_c10030_g1_i1_len_1838	0	0	0	0	0	0	0	0	0	1	0	0	1	Pav_c10030_g1_i1_len_1838 | NoPfam | root cap 1 (RCP1) | AT5G17520.1
Pav_c10031_g2_i1_len_846	0	0	0	0	0	1	0	0	0	0	0	0	1	Pav_c10031_g2_i1_len_846 | Nramp_PF01566.14 | NRAMP metal ion transporter 6 | AT1G15960.1
Pav_c10032_g1_i1_len_2410	0	0	3	2	0	0	1	0	0	0	0	0	6	Pav_c10032_g1_i1_len_2410 | DUF789_PF05623.8 | Protein of unknown function (DUF789) | AT2G01260.1
Pav_c10033_g1_i1_len_2661	0	0	1	0	0	0	0	0	0	0	1	0	2	Pav_c10033_g1_i1_len_2661 | zf-XS_PF03470.10 | XH/XS domain-containing protein | AT3G48670.1
Pav_c10034_g1_i1_len_2259	0	0	0	0	0	0	0	1	0	0	0	0	1	Pav_c10034_g1_i1_len_2259 | NoPfam | NoAra-Uniprot | NoAra-Uniprot
Pav_c10036_g1_i1_len_1449	3	2	5	5	0	65	2	0	0	0	0	0	82	Pav_c10036_g1_i1_len_1449 | NoPfam | NoAra-Uniprot | NoAra-Uniprot
Pav_c10037_g1_i1_len_1244	0	0	0	0	0	0	0	0	0	0	0	1	1	Pav_c10037_g1_i1_len_1244 | NoPfam | unknown protein | AT3G53630.1
Pav_c1003_g1_i1_len_299	0	0	0	0	0	0	0	0	1	0	0	0	1	Pav_c1003_g1_i1_len_299 | NoPfam | NoAra-Uniprot | NoAra-Uniprot
Pav_c10040_g1_i1_len_515	4	3	9	13	7	245	612	695	206	68	41	28	1931	Pav_c10040_g1_i1_len_515 | NoPfam | NoAra-Uniprot | NoAra-Uniprot
Pav_c10041_g1_i1_len_1565	0	0	0	1	1	0	0	0	0	0	0	0	2	Pav_c10041_g1_i1_len_1565 | Homoserine_dh_PF00742.15 | Glyceraldehyde-3-phosphate dehydrogenase-like family protein | AT5G21060.2
Pav_c10043_g1_i1_len_1975	0	0	0	2	0	0	0	0	0	0	0	0	2	Pav_c10043_g1_i1_len_1975 | PPR_3_PF13812.2 | Pentatricopeptide repeat (PPR) superfamily protein | AT2G13600.1
Pav_c10044_g1_i1_len_4423	0	0	2	2	0	0	0	1	0	0	1	0	6	Pav_c10044_g1_i1_len_4423 | AAA_29_PF13555.2 | Structural maintenance of chromosomes (SMC) family protein | AT3G54670.3
Pav_c10045_g1_i1_len_839	0	0	0	0	0	0	1	0	0	0	0	0	1	Pav_c10045_g1_i1_len_839 | NoPfam | Thioredoxin superfamily protein | AT5G57230.1
Pav_c10046_g3_i1_len_280	0	0	0	0	0	0	0	0	0	0	1	0	1	Pav_c10046_g3_i1_len_280 | NoPfam | glucan synthase-like 4 | AT3G14570.1
Pav_c10048_g2_i1_len_560	0	0	0	0	0	2	0	0	0	0	0	0	2	Pav_c10048_g2_i1_len_560 | NoPfam | NoAra-Uniprot | NoAra-Uniprot
Pav_c10050_g1_i1_len_245	0	0	0	0	0	1	0	2	0	0	0	0	3	Pav_c10050_g1_i1_len_245 | NoPfam | NoAra-Uniprot | NoAra-Uniprot
Pav_c10051_g1_i1_len_870	4	11	74	88	26	225	29	0	0	0	0	0	457	Pav_c10051_g1_i1_len_870 | NoPfam | NoAra-Uniprot | NoAra-Uniprot
Pav_c10051_g2_i1_len_248	1	13	61	174	6	308	2	0	0	0	0	0	565	Pav_c10051_g2_i1_len_248 | NoPfam | NoAra-Uniprot | NoAra-Uniprot
Pav_c10052_g1_i2_len_1235	0	1	0	1	0	2	0	0	0	0	0	0	4	Pav_c10052_g1_i2_len_1235 | MATH_PF00917.22 | TRAF-like family protein | AT3G17380.1
Pav_c10053_g2_i1_len_238	0	0	0	1	3	6	1	0	0	0	0	0	11	Pav_c10053_g2_i1_len_238 | NoPfam | NoAra-Uniprot | NoAra-Uniprot
Pav_c10056_g2_i1_len_424	0	0	0	1	0	0	0	0	0	0	0	0	1	Pav_c10056_g2_i1_len_424 | NoPfam | Ribosomal protein L7Ae/L30e/S12e/Gadd45 family protein | AT2G47610.1
Pav_c10058_g2_i2_len_1692	0	0	0	0	0	1	0	1	0	0	0	0	2	Pav_c10058_g2_i2_len_1692 | RCC1_2_PF13540.2 | Regulator of chromosome condensation (RCC1) family protein | AT3G55580.1
Pav_c1005_g1_i1_len_2048	0	1	2	5	1	0	0	0	0	0	1	0	10	Pav_c1005_g1_i1_len_2048 | COesterase_PF00135.24 | alpha/beta-Hydrolases superfamily protein | AT5G27320.1
Pav_c10062_g1_i1_len_2438	0	0	1	1	0	0	0	0	0	0	0	0	2	Pav_c10062_g1_i1_len_2438 | PP2C_PF00481.17 | Protein phosphatase 2C family protein | AT3G17090.1
Pav_c10063_g1_i1_len_1266	0	0	1	0	0	0	1	0	0	0	0	0	2	Pav_c10063_g1_i1_len_1266 | ELO_PF01151.14 | GNS1/SUR4 membrane protein family | AT3G06470.1
Pav_c10065_g1_i1_len_390	0	0	0	0	0	10	0	0	0	0	0	0	10	Pav_c10065_g1_i1_len_390 | NoPfam | NoAra-Uniprot | NoAra-Uniprot
Pav_c10065_g2_i1_len_729	0	0	0	0	0	5	1	0	0	0	0	0	6	Pav_c10065_g2_i1_len_729 | NoPfam | NoAra-Uniprot | NoAra-Uniprot
Pav_c10067_g1_i1_len_327	0	0	1	0	0	0	0	0	0	0	0	0	1	Pav_c10067_g1_i1_len_327 | NoPfam | NoAra-Uniprot | NoAra-Uniprot
Pav_c10071_g2_i1_len_1875	0	1	0	0	0	0	0	0	0	1	0	1	3	Pav_c10071_g2_i1_len_1875 | FmdA_AmdA_PF03069.11 | Acetamidase/Formamidase family protein | AT4G37560.1
Pav_c10074_g2_i1_len_2543	1	0	0	0	0	0	0	0	0	0	0	0	1	Pav_c10074_g2_i1_len_2543 | DUF563_PF04577.10 | Glycosyltransferase family 61 protein | AT2G41640.1
Pav_c10076_g1_i1_len_2739	0	0	0	0	0	1	0	0	0	0	0	1	2	Pav_c10076_g1_i1_len_2739 | PRKCSH_1_PF13015.2 | calmodulin-binding protein | AT5G56360.1
Pav_c10086_g1_i2_len_2534	0	0	0	0	0	0	0	1	0	0	0	0	1	Pav_c10086_g1_i2_len_2534 | PPR_1_PF12854.3 | Tetratricopeptide repeat (TPR)-like superfamily protein | AT3G53170.1
Pav_c10088_g1_i1_len_1024	3	35	171	87	611	50	116	14	9	6	2	1	1105	Pav_c10088_g1_i1_len_1024 | Ribosomal_S18_PF01084.16 | ribosomal protein L20 | ATCG00660.1
Pav_c10088_g2_i2_len_481	3	1	3	1	2	11	2	0	0	0	0	0	23	Pav_c10088_g2_i2_len_481 | NoPfam | PSAJ | ATCG00630.1
Pav_c10088_g3_i1_len_590	3	2	21	7	1	10	1	1	0	2	0	3	51	Pav_c10088_g3_i1_len_590 | NoPfam | ribosomal protein L33 | ATCG00640.1
Pav_c10089_g1_i1_len_626	0	0	0	1	0	0	0	0	0	0	0	0	1	Pav_c10089_g1_i1_len_626 | NoPfam | Disease resistance protein (CC-NBS-LRR class) family | AT5G43470.1
Pav_c10096_g1_i1_len_2270	1	0	4	0	0	0	0	0	0	0	0	0	5	Pav_c10096_g1_i1_len_2270 | Cpn60_TCP1_PF00118.20 | TCP-1/cpn60 chaperonin family protein | AT3G11830.1
Pav_c10097_g1_i1_len_957	0	0	0	0	0	1	0	0	0	0	0	0	1	Pav_c10097_g1_i1_len_957 | NoPfam | Spo11/DNA topoisomerase VI, subunit A protein | AT3G13170.1
Pav_c100_g1_i1_len_364	0	1	0	1	2	68	0	0	0	0	0	0	72	Pav_c100_g1_i1_len_364 | NoPfam | NoAra-Uniprot | NoAra-Uniprot
Pav_c10101_g1_i1_len_1859	0	0	0	0	3	3	0	0	0	0	0	0	6	Pav_c10101_g1_i1_len_1859 | NoPfam | NoAra-Uniprot | NoAra-Uniprot
Pav_c10102_g2_i1_len_1588	0	0	0	1	0	0	0	0	0	0	0	0	1	Pav_c10102_g2_i1_len_1588 | Pkinase_Tyr_PF07714.13 | casein kinase 1 | AT4G26100.1
Pav_c10105_g1_i1_len_2271	0	0	1	0	0	0	0	1	0	0	0	0	2	Pav_c10105_g1_i1_len_2271 | NT-C2_PF10358.5 | unknown protein | AT3G11760.1
Pav_c10106_g1_i3_len_2213	0	0	1	0	0	0	0	0	0	0	0	0	1	Pav_c10106_g1_i3_len_2213 | Ank_3_PF13606.2 | XB3 ortholog 5 in Arabidopsis thaliana | AT3G23280.1
Pav_c10108_g1_i1_len_2973	0	0	2	0	1	1	0	1	0	0	0	1	6	Pav_c10108_g1_i1_len_2973 | Ank_5_PF13857.2 | NPR1-like protein 3 | AT5G45110.1
Pav_c10109_g1_i1_len_2222	0	0	0	1	0	0	0	0	0	0	0	0	1	Pav_c10109_g1_i1_len_2222 | Alg6_Alg8_PF03155.11 | ALG6, ALG8 glycosyltransferase family | AT5G38460.1
Pav_c10112_g1_i1_len_1614	0	0	7	0	1	1	1	0	0	1	0	0	11	Pav_c10112_g1_i1_len_1614 | NoPfam | basic region/leucine zipper motif 53 | AT3G62420.1
Pav_c10113_g1_i1_len_1682	0	0	0	0	0	1	0	0	0	0	0	0	1	Pav_c10113_g1_i1_len_1682 | XAP5_PF04921.10 | XAP5 family protein | AT2G21150.1
Pav_c10114_g1_i3_len_2946	0	1	0	0	0	0	0	0	0	1	0	0	2	Pav_c10114_g1_i3_len_2946 | AMP-binding_PF00501.24 | long-chain acyl-CoA synthetase 7 | AT5G27600.1
Pav_c10116_g1_i1_len_288	0	0	1	0	1	0	0	0	1	0	0	0	3	Pav_c10116_g1_i1_len_288 | UDPGT_PF00201.14 | UDP-Glycosyltransferase superfamily protein | AT4G15500.1
Pav_c10119_g1_i1_len_1064	0	0	1	1	0	0	0	0	0	0	0	0	2	Pav_c10119_g1_i1_len_1064 | UQ_con_PF00179.22 | sumo conjugation enzyme 1 | AT3G57870.1
Pav_c10121_g2_i1_len_160	0	0	0	0	0	0	0	0	1	0	0	0	1	Pav_c10121_g2_i1_len_160 | NoPfam | NoAra-Uniprot | NoAra-Uniprot
Pav_c10123_g1_i1_len_684	0	0	0	0	0	0	0	0	0	1	0	0	1	Pav_c10123_g1_i1_len_684 | PP-binding_2_PF14573.2 | acyl carrier protein 4 | AT4G25050.2
Pav_c10126_g1_i2_len_969	0	1	0	0	0	0	0	0	0	0	0	0	1	Pav_c10126_g1_i2_len_969 | YGGT_PF02325.13 | cofactor assembly, complex C (B6F) | AT5G36120.1
Pav_c10130_g1_i2_len_2249	0	0	1	0	0	0	1	0	1	0	0	0	3	Pav_c10130_g1_i2_len_2249 | Homeobox_PF00046.25 | Homeodomain-like superfamily protein | AT4G03250.1
Pav_c10132_g1_i1_len_1600	0	0	1	1	0	6	0	0	0	0	0	0	8	Pav_c10132_g1_i1_len_1600 | DPBB_1_PF03330.14 | expansin-like A2 | AT4G38400.1
Pav_c10137_g1_i1_len_1257	0	2	3	1	0	0	5	0	0	0	0	2	13	Pav_c10137_g1_i1_len_1257 | Ribosomal_L7Ae_PF01248.22 | Ribosomal protein L7Ae/L30e/S12e/Gadd45 family protein | AT3G62870.1
Pav_c10138_g1_i1_len_1678	1	0	0	0	0	0	0	1	0	0	0	0	2	Pav_c10138_g1_i1_len_1678 | Aminotran_4_PF01063.15 | D-aminoacid aminotransferase-like PLP-dependent enzymes superfamily protein | AT3G54970.1
Pav_c10139_g1_i1_len_2062	1	0	1	0	0	0	0	0	0	0	0	0	2	Pav_c10139_g1_i1_len_2062 | MR_MLE_C_PF13378.2 | enolase 1 | AT1G74030.1
Pav_c10140_g1_i2_len_978	0	1	0	0	0	0	0	0	1	1	0	0	3	Pav_c10140_g1_i2_len_978 | Ank_PF00023.26 | ankyrin repeat family protein | AT5G12320.1
Pav_c10143_g1_i1_len_2285	0	1	7	2	3	1	0	0	0	0	0	0	14	Pav_c10143_g1_i1_len_2285 | zf-C3HC4_PF00097.21 | Zinc finger (C3HC4-type RING finger) family protein | AT4G37890.1
Pav_c10145_g1_i1_len_738	0	0	0	1	0	0	0	0	0	0	0	0	1	Pav_c10145_g1_i1_len_738 | NoPfam | NoAra-Uniprot | NoAra-Uniprot
Pav_c10145_g2_i1_len_611	0	0	1	0	0	0	0	0	0	0	0	0	1	Pav_c10145_g2_i1_len_611 | FAR1_PF03101.11 | Far-red impaired responsive (FAR1) family protein | AT3G59470.1
Pav_c10146_g1_i1_len_6975	0	0	2	1	1	1	0	1	0	3	1	1	11	Pav_c10146_g1_i1_len_6975 | ResIII_PF04851.11 | transcription regulatory protein SNF2, putative | AT2G46020.2
Pav_c10147_g1_i1_len_2228	0	0	1	1	0	1	0	0	0	0	0	0	3	Pav_c10147_g1_i1_len_2228 | ABC1_PF03109.12 | Protein kinase superfamily protein | AT5G50330.1
Pav_c10148_g1_i1_len_4679	1	1	0	3	1	1	0	0	0	3	1	1	12	Pav_c10148_g1_i1_len_4679 | NoPfam | FUNCTIONS IN: molecular_function unknown | AT2G32240.1
Pav_c10149_g1_i3_len_542	0	0	0	1	0	0	0	0	0	0	0	0	1	Pav_c10149_g1_i3_len_542 | NoPfam | unknown protein | AT1G36380.1
Pav_c1014_g1_i1_len_489	0	0	0	0	1	2	0	0	0	0	0	0	3	Pav_c1014_g1_i1_len_489 | NoPfam | NoAra-Uniprot | NoAra-Uniprot
Pav_c10154_g1_i1_len_934	0	0	0	0	0	0	0	0	0	0	1	0	1	Pav_c10154_g1_i1_len_934 | NoPfam | unknown protein | AT4G27810.1
Pav_c10157_g1_i1_len_353	0	0	1	0	2	8	0	0	0	0	0	0	11	Pav_c10157_g1_i1_len_353 | NoPfam | NoAra-Uniprot | NoAra-Uniprot
Pav_c10158_g1_i2_len_2135	0	0	0	0	0	1	0	0	0	0	0	0	1	Pav_c10158_g1_i2_len_2135 | RF-1_PF00472.16 | Peptide chain release factor 2 | AT1G56350.1
Pav_c10160_g1_i1_len_547	1	1	1	1	2	33	1	0	0	0	0	0	40	Pav_c10160_g1_i1_len_547 | NoPfam | NoAra-Uniprot | NoAra-Uniprot
Pav_c10161_g1_i1_len_1671	0	0	0	0	0	0	1	1	1	0	1	0	4	Pav_c10161_g1_i1_len_1671 | ALAD_PF00490.17 | Aldolase superfamily protein | AT1G69740.1
Pav_c10162_g1_i1_len_1100	0	0	0	0	0	1	0	0	0	0	0	0	1	Pav_c10162_g1_i1_len_1100 | NoPfam | unknown protein | AT5G12360.1
Pav_c10163_g1_i2_len_1959	0	0	1	1	0	0	0	0	0	0	0	1	3	Pav_c10163_g1_i2_len_1959 | CGI-121_PF08617.6 | CONTAINS InterPro DOMAIN/s: Kinase binding protein CGI-121 (InterPro:IPR013926) | AT4G34412.1
Pav_c10164_g3_i1_len_1065	0	0	1	0	0	0	0	0	0	0	0	0	1	Pav_c10164_g3_i1_len_1065 | Actin_PF00022.15 | actin-11 | AT3G12110.1
Pav_c10165_g1_i2_len_970	0	0	0	0	0	1	1	0	0	0	0	0	2	Pav_c10165_g1_i2_len_970 | NDK_PF00334.15 | Nucleoside diphosphate kinase family protein | AT1G17410.1
Pav_c10166_g1_i1_len_1664	1	0	1	2	0	1	0	0	0	0	0	0	5	Pav_c10166_g1_i1_len_1664 | Fringe_PF02434.12 | Protein of unknown function (DUF604) | AT4G23490.1
Pav_c10166_g2_i1_len_861	0	0	0	0	0	0	1	0	0	0	0	0	1	Pav_c10166_g2_i1_len_861 | NoPfam | Protein of unknown function (DUF604) | AT4G23490.1
Pav_c10167_g1_i1_len_1031	0	0	1	0	0	0	0	0	0	0	0	0	1	Pav_c10167_g1_i1_len_1031 | PGK_PF00162.15 | phosphoglycerate kinase 1 | AT3G12780.1
Pav_c10169_g1_i1_len_2003	0	0	0	0	1	1	0	0	0	0	0	0	2	Pav_c10169_g1_i1_len_2003 | MFS_2_PF13347.2 | 9 | AT1G76430.1
Pav_c1016_g1_i1_len_2236	0	0	0	0	1	0	0	0	0	0	0	0	1	Pav_c1016_g1_i1_len_2236 | KH_2_PF07650.13 | RNA-binding KH domain-containing protein | AT4G26000.1
Pav_c10172_g1_i1_len_2002	0	0	0	0	0	1	1	0	0	0	0	0	2	Pav_c10172_g1_i1_len_2002 | zf-NADH-PPase_PF09297.7 | nudix hydrolase homolog 19 | AT5G20070.1
Pav_c10175_g1_i2_len_1028	0	1	3	1	3	22	1	0	0	0	1	0	32	Pav_c10175_g1_i2_len_1028 | NoPfam | NoAra-Uniprot | NoAra-Uniprot
Pav_c10176_g1_i2_len_1446	0	0	0	0	0	0	1	0	0	0	0	0	1	Pav_c10176_g1_i2_len_1446 | C2_PF00168.26 | Calcium-dependent lipid-binding (CaLB domain) family protein | AT4G34150.1
Pav_c10177_g1_i1_len_2349	1	2	0	1	1	0	0	0	0	0	0	0	5	Pav_c10177_g1_i1_len_2349 | Exo70_PF03081.11 | exocyst subunit exo70 family protein H7 | AT5G59730.1
Pav_c10179_g1_i1_len_1470	0	0	0	0	1	0	0	0	1	0	0	0	2	Pav_c10179_g1_i1_len_1470 | ComA_PF02679.11 | Aldolase-type TIM barrel family protein | AT4G21320.1
Pav_c1017_g1_i1_len_1555	0	0	0	1	0	1	0	2	0	0	0	0	4	Pav_c1017_g1_i1_len_1555 | DPBB_1_PF03330.14 | expansin A4 | AT2G39700.1
Pav_c10180_g1_i2_len_1302	0	1	0	0	0	0	0	0	0	0	0	0	1	Pav_c10180_g1_i2_len_1302 | bZIP_2_PF07716.11 | basic leucine zipper 9 | AT5G24800.1
Pav_c10191_g1_i1_len_2058	1	0	0	0	0	0	0	0	0	0	0	0	1	Pav_c10191_g1_i1_len_2058 | AMPK1_CBM_PF16561.1 | 5'-AMP-activated protein kinase-related | AT1G27070.1
Pav_c10193_g1_i2_len_2831	0	0	1	2	0	1	0	1	0	0	0	0	5	Pav_c10193_g1_i2_len_2831 | Pkinase_Tyr_PF07714.13 | FUS3-complementing gene 1 | AT3G53570.1
Pav_c10195_g2_i1_len_1149	0	1	0	0	0	0	0	0	0	0	0	0	1	Pav_c10195_g2_i1_len_1149 | NoPfam | Duplicated homeodomain-like superfamily protein | AT1G76880.1
Pav_c10197_g1_i1_len_637	1	0	0	0	0	0	0	0	0	0	0	0	1	Pav_c10197_g1_i1_len_637 | NoPfam | NoAra-Uniprot | NoAra-Uniprot
Pav_c1019_g1_i1_len_2246	0	0	0	1	0	0	0	0	0	0	0	0	1	Pav_c1019_g1_i1_len_2246 | FKBP_C_PF00254.24 | FK506 BINDING PROTEIN 53 | AT4G25340.1
Pav_c10200_g1_i1_len_784	0	0	0	1	0	0	0	0	0	1	0	0	2	Pav_c10200_g1_i1_len_784 | NoPfam | NoAra-Uniprot | NoAra-Uniprot
Pav_c10201_g1_i2_len_986	0	0	0	0	0	1	0	0	0	0	0	0	1	Pav_c10201_g1_i2_len_986 | NoPfam | NoAra-Uniprot | NoAra-Uniprot
Pav_c10203_g1_i1_len_224	0	0	1	0	0	0	0	0	0	0	0	0	1	Pav_c10203_g1_i1_len_224 | NoPfam | NoAra-Uniprot | NoAra-Uniprot
Pav_c10203_g2_i1_len_1020	0	0	0	0	0	1	0	1	0	0	0	0	2	Pav_c10203_g2_i1_len_1020 | NoPfam | NAD(P)-binding Rossmann-fold superfamily protein | AT4G24220.1
Pav_c10203_g3_i1_len_273	0	0	1	0	0	0	0	0	0	0	0	0	1	Pav_c10203_g3_i1_len_273 | NoPfam | NAD(P)-binding Rossmann-fold superfamily protein | AT4G24220.1
Pav_c10204_g1_i1_len_3270	1	0	0	0	0	0	1	0	0	0	0	0	2	Pav_c10204_g1_i1_len_3270 | NoPfam | TSL-kinase interacting protein 1 | AT2G36960.3
Pav_c10209_g1_i1_len_421	0	0	0	1	0	0	0	0	0	0	0	0	1	Pav_c10209_g1_i1_len_421 | NoPfam | NoAra-Uniprot | NoAra-Uniprot
Pav_c10209_g3_i1_len_933	1	0	2	0	1	5	1	0	0	0	0	0	10	Pav_c10209_g3_i1_len_933 | NoPfam | NoAra-Uniprot | NoAra-Uniprot
Pav_c1020_g1_i1_len_579	0	0	0	0	0	0	0	0	0	0	0	1	1	Pav_c1020_g1_i1_len_579 | NoPfam | NoAra-Uniprot | NoAra-Uniprot
Pav_c10210_g2_i1_len_303	8	15	1	3	4	5	2	2	2	0	1	0	43	Pav_c10210_g2_i1_len_303 | NoPfam | NoAra-Uniprot | NoAra-Uniprot
Pav_c10211_g2_i1_len_701	0	0	0	0	0	1	0	0	0	0	0	0	1	Pav_c10211_g2_i1_len_701 | NoPfam | Leucine-rich repeat transmembrane protein kinase | AT1G56120.1
Pav_c10212_g2_i1_len_357	3	1	2	1	2	3	1	0	1	2	1	1	18	Pav_c10212_g2_i1_len_357 | NoPfam | succinate dehydrogenase 3-1 | AT5G09600.1
Pav_c10214_g1_i1_len_691	1	0	0	0	0	0	0	0	0	0	0	1	2	Pav_c10214_g1_i1_len_691 | p450_PF00067.18 | cytochrome P450, family 86, subfamily A, polypeptide 1 | AT5G58860.1
Pav_c10216_g1_i1_len_1342	0	0	0	1	0	0	0	0	0	0	0	0	1	Pav_c10216_g1_i1_len_1342 | Toprim_PF01751.18 | topoisomerase II | AT3G23890.1
Pav_c10217_g1_i2_len_1035	0	0	1	0	2	9	2	0	0	0	0	0	14	Pav_c10217_g1_i2_len_1035 | BRF1_PF07741.9 | NoAra-Uniprot | NoAra-Uniprot
Pav_c10219_g1_i1_len_1538	0	0	0	0	0	0	0	0	0	0	0	1	1	Pav_c10219_g1_i1_len_1538 | FA_desaturase_PF00487.20 | fatty acid desaturase 5 | AT3G15850.1
Pav_c10222_g1_i1_len_1205	0	0	1	0	0	0	0	0	0	0	0	0	1	Pav_c10222_g1_i1_len_1205 | ATP-synt_10_PF05176.10 | FUNCTIONS IN: molecular_function unknown | AT1G08220.1
Pav_c10223_g1_i1_len_1044	0	0	0	0	1	1	0	0	0	0	0	0	2	Pav_c10223_g1_i1_len_1044 | DUF1517_PF07466.7 | unknown protein | AT5G57345.1
Pav_c10226_g1_i1_len_1369	0	0	1	0	0	0	0	0	0	0	0	0	1	Pav_c10226_g1_i1_len_1369 | Pyridox_oxidase_PF01243.16 | FMN binding | AT3G03890.1
Pav_c10227_g1_i1_len_1383	0	0	0	0	0	0	0	0	1	0	0	0	1	Pav_c10227_g1_i1_len_1383 | Radical_SAM_PF04055.17 | Radical SAM superfamily protein | AT2G43360.1
Pav_c1022_g1_i1_len_1610	0	0	1	0	1	0	0	0	1	0	1	0	4	Pav_c1022_g1_i1_len_1610 | Patatin_PF01734.18 | phospholipase A 2A | AT2G26560.1
Pav_c10234_g3_i1_len_781	0	0	1	0	0	0	1	0	0	0	0	0	2	Pav_c10234_g3_i1_len_781 | NoPfam | NoAra-Uniprot | NoAra-Uniprot
Pav_c10238_g1_i2_len_1313	0	0	1	0	0	0	0	0	0	1	0	0	2	Pav_c10238_g1_i2_len_1313 | Ribosomal_L19_PF01245.16 | Ribosomal protein L19 family protein | AT5G47190.1
Pav_c10239_g3_i1_len_1248	0	1	0	0	1	0	0	0	0	0	0	0	2	Pav_c10239_g3_i1_len_1248 | DUF3353_PF11833.4 | Protein of unknown function (DUF3353) | AT3G51140.1
Pav_c10243_g2_i1_len_305	0	0	0	1	0	0	0	0	0	0	0	0	1	Pav_c10243_g2_i1_len_305 | NoPfam | NoAra-Uniprot | NoAra-Uniprot
Pav_c10244_g1_i1_len_250	0	0	0	1	0	0	0	0	0	0	0	0	1	Pav_c10244_g1_i1_len_250 | NoPfam | UDP-D-glucose/UDP-D-galactose 4-epimerase 3 | AT1G63180.1
Pav_c10249_g1_i1_len_731	0	1	0	0	0	0	0	0	0	0	0	0	1	Pav_c10249_g1_i1_len_731 | Gb3_synth_PF04572.8 | alpha 1,4-glycosyltransferase family protein | AT5G01250.1
Pav_c1024_g1_i1_len_2877	0	1	2	0	0	0	1	0	1	0	0	0	5	Pav_c1024_g1_i1_len_2877 | Methyltransf_31_PF13847.2 | S-adenosyl-L-methionine-dependent methyltransferases superfamily protein | AT1G78240.1
Pav_c10255_g1_i1_len_168	0	0	0	1	0	0	0	0	0	0	0	0	1	Pav_c10255_g1_i1_len_168 | NoPfam | NoAra-Uniprot | NoAra-Uniprot
Pav_c10255_g2_i2_len_955	0	0	1	0	0	0	0	0	0	0	0	0	1	Pav_c10255_g2_i2_len_955 | DNA_repr_REX1B_PF14966.2 | unknown protein | AT5G04910.1
Pav_c10259_g1_i1_len_1418	0	0	0	0	0	1	0	0	0	0	0	0	1	Pav_c10259_g1_i1_len_1418 | MMR_HSR1_PF01926.19 | P-loop containing nucleoside triphosphate hydrolases superfamily protein | AT2G41670.1
Pav_c10262_g1_i1_len_485	0	0	1	0	0	0	0	0	0	0	0	0	1	Pav_c10262_g1_i1_len_485 | RVT_1_PF00078.23 | DNAse I-like superfamily protein | AT1G43760.1
Pav_c10262_g2_i1_len_847	0	0	1	0	0	0	0	0	0	0	0	0	1	Pav_c10262_g2_i1_len_847 | NoPfam | DNAse I-like superfamily protein | AT1G43760.1
Pav_c10263_g1_i1_len_3375	0	1	1	0	0	0	0	0	1	0	0	0	3	Pav_c10263_g1_i1_len_3375 | NoPfam | transducin family protein / WD-40 repeat family protein | AT4G34280.1
Pav_c10264_g1_i1_len_752	0	0	0	0	0	0	1	0	0	0	0	0	1	Pav_c10264_g1_i1_len_752 | NoPfam | NoAra-Uniprot | NoAra-Uniprot
Pav_c10264_g2_i1_len_481	0	0	0	0	0	0	0	0	0	0	0	1	1	Pav_c10264_g2_i1_len_481 | Helicase_C_PF00271.27 | DEA(D/H)-box RNA helicase family protein | AT4G16630.1
Pav_c10265_g1_i2_len_3373	0	0	1	0	1	1	0	0	0	0	0	0	3	Pav_c10265_g1_i2_len_3373 | APH_PF01636.19 | Protein kinase superfamily protein | AT2G39190.2
Pav_c10266_g1_i1_len_2481	0	0	1	1	0	0	0	0	0	0	0	0	2	Pav_c10266_g1_i1_len_2481 | Glyco_transf_43_PF03360.12 | Nucleotide-diphospho-sugar transferases superfamily protein | AT5G67230.1
Pav_c10268_g2_i1_len_1017	0	0	3	3	0	0	0	0	0	0	0	0	6	Pav_c10268_g2_i1_len_1017 | Cation_efflux_PF01545.17 | zinc transporter of Arabidopsis thaliana | AT2G46800.1
Pav_c10269_g1_i1_len_1228	1	1	4	5	5	0	0	1	2	1	3	3	26	Pav_c10269_g1_i1_len_1228 | LEA_2_PF03168.9 | NDR1/HIN1-like 3 | AT5G06320.1
Pav_c10270_g1_i1_len_553	2	4	24	2	1	1	0	0	0	0	0	0	34	Pav_c10270_g1_i1_len_553 | NoPfam | NoAra-Uniprot | NoAra-Uniprot
Pav_c10270_g2_i1_len_250	0	0	0	0	0	1	0	0	0	0	0	0	1	Pav_c10270_g2_i1_len_250 | NoPfam | NoAra-Uniprot | NoAra-Uniprot
Pav_c10272_g1_i2_len_2632	0	0	4	0	0	0	0	0	0	0	1	0	5	Pav_c10272_g1_i2_len_2632 | WD40_PF00400.28 | transducin family protein / WD-40 repeat family protein | AT3G18060.1
Pav_c10274_g1_i1_len_302	0	0	0	0	0	0	0	0	0	0	0	1	1	Pav_c10274_g1_i1_len_302 | NoPfam | NoAra-Uniprot | NoAra-Uniprot
Pav_c10276_g1_i1_len_1083	1	0	0	0	0	0	0	0	0	0	0	0	1	Pav_c10276_g1_i1_len_1083 | Cytochrom_B561_PF03188.12 | cytochrome B561-1 | AT5G38630.1
Pav_c10279_g1_i1_len_1298	0	1	0	0	0	0	0	0	0	0	0	0	1	Pav_c10279_g1_i1_len_1298 | CBS_PF00571.24 | Cystathionine beta-synthase (CBS) family protein | AT4G36910.1
Pav_c10280_g1_i2_len_5746	1	0	2	0	0	1	0	0	0	0	0	0	4	Pav_c10280_g1_i2_len_5746 | Peptidase_M16_C_PF05193.17 | Insulinase (Peptidase family M16) family protein | AT2G41790.1
Pav_c10281_g1_i1_len_908	0	0	3	1	0	0	0	0	0	0	0	0	4	Pav_c10281_g1_i1_len_908 | NoPfam | Mitochondrial transcription termination factor family protein | AT5G06810.1
Pav_c10281_g2_i2_len_1256	0	0	0	1	0	0	0	0	0	0	0	0	1	Pav_c10281_g2_i2_len_1256 | mTERF_PF02536.10 | Mitochondrial transcription termination factor family protein | AT5G06810.1
Pav_c10283_g1_i2_len_1392	0	0	0	0	0	0	0	0	1	0	0	0	1	Pav_c10283_g1_i2_len_1392 | RNase_HII_PF01351.14 | Polynucleotidyl transferase, ribonuclease H-like superfamily protein | AT2G25100.1
Pav_c10284_g1_i1_len_1921	0	0	3	0	0	4	0	0	0	0	0	0	7	Pav_c10284_g1_i1_len_1921 | NoPfam | cytokinin response factor 4 | AT4G27950.1
Pav_c10285_g1_i2_len_1816	1	2	0	1	0	0	1	3	3	0	0	0	11	Pav_c10285_g1_i2_len_1816 | HMG_box_2_PF09011.6 | high mobility group B2 | AT1G20693.1
Pav_c10286_g2_i1_len_1153	1	1	1	0	0	1	0	0	0	0	0	0	4	Pav_c10286_g2_i1_len_1153 | NoPfam | ethylene response factor 7 | AT3G20310.1
Pav_c10287_g1_i1_len_704	0	0	0	0	0	4	0	0	0	0	0	0	4	Pav_c10287_g1_i1_len_704 | GRP_PF07172.7 | NoAra-Uniprot | NoAra-Uniprot
Pav_c10288_g1_i1_len_3726	0	1	1	2	1	1	0	0	0	0	0	0	6	Pav_c10288_g1_i1_len_3726 | Ank_2_PF12796.3 | Calmodulin-binding transcription activator protein with CG-1 and Ankyrin domains | AT1G67310.1
Pav_c10289_g2_i1_len_872	0	0	0	0	0	1	0	0	0	0	0	0	1	Pav_c10289_g2_i1_len_872 | p450_PF00067.18 | cytochrome P450, family 72, subfamily A, polypeptide 9 | AT3G14630.1
Pav_c10291_g1_i1_len_573	0	1	1	2	3	38	0	0	0	0	0	0	45	Pav_c10291_g1_i1_len_573 | NoPfam | NoAra-Uniprot | NoAra-Uniprot
Pav_c10291_g2_i1_len_199	0	0	0	0	0	3	0	0	0	0	0	1	4	Pav_c10291_g2_i1_len_199 | NoPfam | NoAra-Uniprot | NoAra-Uniprot
Pav_c10292_g1_i1_len_2888	0	0	0	0	0	0	1	0	0	1	0	0	2	Pav_c10292_g1_i1_len_2888 | Methyltransf_25_PF13649.2 | S-adenosyl-L-methionine-dependent methyltransferases superfamily protein | AT2G31740.1
Pav_c10293_g1_i1_len_257	0	0	0	1	0	2	0	0	0	0	0	0	3	Pav_c10293_g1_i1_len_257 | NoPfam | Polynucleotidyl transferase, ribonuclease H-like superfamily protein | ATMG00710.1
Pav_c10293_g2_i1_len_326	0	0	0	0	1	4	0	0	0	0	0	0	5	Pav_c10293_g2_i1_len_326 | RVT_2_PF07727.10 | Reverse transcriptase (RNA-dependent DNA polymerase) | ATMG00820.1
Pav_c10293_g3_i1_len_265	0	0	0	0	0	3	0	0	0	0	0	0	3	Pav_c10293_g3_i1_len_265 | NoPfam | NoAra-Uniprot | NoAra-Uniprot
Pav_c10296_g1_i1_len_1829	0	0	0	0	1	0	0	0	0	0	0	0	1	Pav_c10296_g1_i1_len_1829 | NoPfam | unknown protein | AT5G24500.1
Pav_c10299_g1_i1_len_3414	0	1	0	2	0	0	0	0	0	0	0	0	3	Pav_c10299_g1_i1_len_3414 | AAA_PF00004.25 | P-loop containing nucleoside triphosphate hydrolases superfamily protein | AT5G52882.1
Pav_c1029_g1_i1_len_228	0	1	0	0	0	0	0	0	0	0	0	0	1	Pav_c1029_g1_i1_len_228 | NoPfam | NoAra-Uniprot | NoAra-Uniprot
Pav_c10301_g1_i1_len_1339	0	0	1	0	0	0	0	0	0	0	0	0	1	Pav_c10301_g1_i1_len_1339 | DUF2040_PF09745.5 | Coiled-coil domain-containing protein 55 (DUF2040) | AT2G27285.1
Pav_c10303_g1_i1_len_532	0	0	0	1	0	0	0	0	0	0	0	0	1	Pav_c10303_g1_i1_len_532 | NoPfam | NoAra-Uniprot | NoAra-Uniprot
Pav_c10304_g1_i2_len_1201	0	0	1	0	0	0	0	0	0	0	0	0	1	Pav_c10304_g1_i2_len_1201 | Amidase_PF01425.17 | translocon at the outer membrane of chloroplasts 64-V | AT5G09420.1
Pav_c10306_g1_i1_len_1072	0	0	0	1	0	4	0	0	0	0	0	0	5	Pav_c10306_g1_i1_len_1072 | Pkinase_Tyr_PF07714.13 | lectin protein kinase family protein | AT1G34300.1
Pav_c1030_g1_i1_len_1578	0	1	0	1	1	0	0	0	1	0	0	0	4	Pav_c1030_g1_i1_len_1578 | PARP_PF00644.16 | similar to RCD one 2 | AT1G23550.1
Pav_c10313_g1_i1_len_1044	0	0	1	1	0	0	0	0	0	0	0	0	2	Pav_c10313_g1_i1_len_1044 | NoPfam | NoAra-Uniprot | NoAra-Uniprot
Pav_c1031_g1_i1_len_1061	1	1	0	0	0	0	0	0	0	1	0	0	3	Pav_c1031_g1_i1_len_1061 | Ycf54_PF10674.5 | unknown protein | AT5G58250.1
Pav_c10322_g1_i1_len_1803	0	0	0	0	0	0	0	0	0	0	0	1	1	Pav_c10322_g1_i1_len_1803 | NoPfam | unknown protein | AT5G25265.1
Pav_c10323_g2_i1_len_333	0	0	2	0	0	1	0	0	0	0	0	0	3	Pav_c10323_g2_i1_len_333 | NoPfam | NoAra-Uniprot | NoAra-Uniprot
Pav_c10326_g1_i1_len_2675	0	0	2	0	2	0	0	0	0	0	0	0	4	Pav_c10326_g1_i1_len_2675 | YTH_PF04146.11 | cleavage and polyadenylation specificity factor 30 | AT1G30460.1
Pav_c10327_g1_i1_len_1647	0	0	2	0	0	2	0	0	0	0	0	0	4	Pav_c10327_g1_i1_len_1647 | Exostosin_PF03016.11 | Exostosin family protein | AT5G19670.1
Pav_c10327_g2_i1_len_914	0	0	1	1	0	0	0	0	0	0	0	0	2	Pav_c10327_g2_i1_len_914 | Exostosin_PF03016.11 | Exostosin family protein | AT5G19670.1
Pav_c10328_g1_i2_len_548	0	0	1	0	0	1	0	0	0	0	0	0	2	Pav_c10328_g1_i2_len_548 | NoPfam | Bifunctional inhibitor/lipid-transfer protein/seed storage 2S albumin superfamily protein | AT4G33550.1
Pav_c10329_g1_i1_len_2165	0	0	0	0	0	0	0	1	0	0	0	0	1	Pav_c10329_g1_i1_len_2165 | BTB_PF00651.27 | Phototropic-responsive NPH3 family protein | AT3G08570.1
Pav_c10330_g1_i1_len_496	0	0	5	0	5	44	0	0	0	0	0	0	54	Pav_c10330_g1_i1_len_496 | NoPfam | NoAra-Uniprot | NoAra-Uniprot
Pav_c10330_g2_i2_len_796	2	1	6	8	0	13	3	0	1	0	0	0	34	Pav_c10330_g2_i2_len_796 | NoPfam | acetyl-CoA carboxylase carboxyl transferase subunit beta | ATCG00500.1
Pav_c10331_g1_i1_len_746	0	0	2	0	0	0	0	0	0	0	0	0	2	Pav_c10331_g1_i1_len_746 | ArgoL1_PF08699.6 | Argonaute family protein | AT1G69440.1
Pav_c10337_g1_i1_len_607	0	0	1	0	0	0	0	0	0	0	0	0	1	Pav_c10337_g1_i1_len_607 | LRR_8_PF13855.2 | Leucine-rich repeat protein kinase family protein | AT2G01210.1
Pav_c10338_g1_i1_len_1560	1	0	0	0	0	6	0	0	0	0	0	0	7	Pav_c10338_g1_i1_len_1560 | CLP1_P_PF16575.1 | Pre-mRNA cleavage complex II protein family | AT5G11010.2
Pav_c10339_g1_i1_len_1881	0	0	1	0	0	1	0	0	0	0	0	0	2	Pav_c10339_g1_i1_len_1881 | PP2C_2_PF13672.2 | kinase associated protein phosphatase | AT5G19280.2
Pav_c10340_g1_i2_len_1233	1	0	0	0	1	0	0	0	0	0	0	0	2	Pav_c10340_g1_i2_len_1233 | Reticulon_PF02453.13 | Reticulon family protein | AT3G10915.5
Pav_c10341_g1_i1_len_540	0	0	0	0	0	0	0	1	0	0	0	0	1	Pav_c10341_g1_i1_len_540 | NoPfam | NoAra-Uniprot | NoAra-Uniprot
Pav_c10342_g1_i2_len_2320	0	0	0	0	0	0	0	0	0	1	0	0	1	Pav_c10342_g1_i2_len_2320 | G6PD_N_PF00479.18 | glucose-6-phosphate dehydrogenase 4 | AT1G09420.2
Pav_c10344_g1_i1_len_1874	0	1	0	0	1	0	1	0	0	0	0	0	3	Pav_c10344_g1_i1_len_1874 | Pkinase_Tyr_PF07714.13 | Protein kinase superfamily protein | AT3G09010.1
Pav_c10346_g1_i1_len_2026	1	0	2	0	0	1	0	1	0	0	0	0	5	Pav_c10346_g1_i1_len_2026 | Glyco_hydro_1_PF00232.14 | B-S glucosidase 44 | AT3G18080.1
Pav_c10352_g1_i1_len_809	1	0	0	0	0	0	0	0	0	0	0	0	1	Pav_c10352_g1_i1_len_809 | Peptidase_S8_PF00082.18 | Subtilase family protein | AT4G10550.3
Pav_c10353_g1_i2_len_837	0	0	0	0	0	0	0	1	0	0	0	0	1	Pav_c10353_g1_i2_len_837 | NoPfam | NoAra-Uniprot | NoAra-Uniprot
Pav_c10355_g1_i1_len_234	0	0	0	0	0	1	0	0	0	0	0	0	1	Pav_c10355_g1_i1_len_234 | NoPfam | NoAra-Uniprot | NoAra-Uniprot
Pav_c10355_g2_i1_len_665	0	0	0	0	0	2	0	0	0	0	0	0	2	Pav_c10355_g2_i1_len_665 | NoPfam | NoAra-Uniprot | NoAra-Uniprot
Pav_c10355_g3_i1_len_217	0	0	0	0	0	1	0	0	0	0	0	0	1	Pav_c10355_g3_i1_len_217 | NoPfam | NoAra-Uniprot | NoAra-Uniprot
Pav_c10356_g1_i1_len_1653	0	0	0	0	1	0	0	0	1	0	0	0	2	Pav_c10356_g1_i1_len_1653 | NoPfam | unknown protein | AT5G19540.1
Pav_c10359_g1_i1_len_1904	1	0	0	0	0	0	1	0	2	0	0	1	5	Pav_c10359_g1_i1_len_1904 | RSB_motif_PF16294.1 | SAP domain-containing protein | AT4G39680.1
Pav_c10359_g2_i1_len_1155	0	1	1	0	0	2	0	0	0	0	0	0	4	Pav_c10359_g2_i1_len_1155 | SAP_PF02037.23 | NoAra-Uniprot | NoAra-Uniprot
Pav_c10362_g1_i1_len_1165	1	2	0	1	3	0	0	1	1	0	2	1	12	Pav_c10362_g1_i1_len_1165 | X8_PF07983.9 | plasmodesmata callose-binding protein 3 | AT1G18650.1
Pav_c10362_g2_i1_len_2615	0	0	3	0	1	0	0	0	0	0	0	0	4	Pav_c10362_g2_i1_len_2615 | EMP70_PF02990.12 | transmembrane nine 7 | AT3G13772.1
Pav_c10364_g1_i1_len_1279	0	0	0	0	1	3	0	0	0	0	0	0	4	Pav_c10364_g1_i1_len_1279 | DUF2828_PF11443.4 | Uncharacterised conserved protein UCP015417, vWA | AT5G13210.1
Pav_c10364_g2_i1_len_195	0	0	0	0	0	3	0	0	0	0	0	0	3	Pav_c10364_g2_i1_len_195 | NoPfam | NoAra-Uniprot | NoAra-Uniprot
Pav_c10366_g1_i1_len_429	0	5	25	44	2	2	0	0	0	0	0	0	78	Pav_c10366_g1_i1_len_429 | NoPfam | NoAra-Uniprot | NoAra-Uniprot
Pav_c10367_g1_i2_len_2141	0	0	0	0	0	1	1	0	0	0	0	0	2	Pav_c10367_g1_i2_len_2141 | LRR_1_PF00560.29 | Leucine-rich repeat (LRR) family protein | AT3G15410.2
Pav_c10368_g1_i3_len_1834	0	0	0	0	0	0	0	2	0	0	0	0	2	Pav_c10368_g1_i3_len_1834 | NoPfam | unknown protein | AT1G56080.1
Pav_c10369_g1_i1_len_2702	0	0	0	0	1	2	0	0	0	0	0	0	3	Pav_c10369_g1_i1_len_2702 | Pkinase_Tyr_PF07714.13 | 1 | AT5G10270.1
Pav_c10370_g1_i1_len_4005	0	0	0	0	1	0	0	0	0	0	0	0	1	Pav_c10370_g1_i1_len_4005 | CBM_20_PF00686.15 | disproportionating enzyme 2 | AT2G40840.1
Pav_c10374_g1_i1_len_229	0	0	1	0	0	8	0	0	0	0	0	0	9	Pav_c10374_g1_i1_len_229 | NoPfam | NoAra-Uniprot | NoAra-Uniprot
Pav_c10375_g1_i1_len_222	0	0	0	0	0	1	0	0	0	0	0	0	1	Pav_c10375_g1_i1_len_222 | NoPfam | NoAra-Uniprot | NoAra-Uniprot
Pav_c10375_g2_i1_len_330	1	0	0	0	0	6	0	0	0	0	0	0	7	Pav_c10375_g2_i1_len_330 | DUF568_PF04526.9 | auxin-responsive family protein | AT3G07390.1
Pav_c10376_g1_i1_len_187	0	0	0	0	1	5	0	0	0	0	0	0	6	Pav_c10376_g1_i1_len_187 | NoPfam | NoAra-Uniprot | NoAra-Uniprot
Pav_c10378_g1_i1_len_479	0	0	1	0	0	7	1	0	0	0	0	0	9	Pav_c10378_g1_i1_len_479 | NoPfam | gamma histone variant H2AX | AT1G54690.1
Pav_c1037_g1_i1_len_1352	0	0	0	1	0	0	0	0	0	0	1	0	2	Pav_c1037_g1_i1_len_1352 | CobW_C_PF07683.10 | Cobalamin biosynthesis CobW-like protein | AT1G26520.1
Pav_c10380_g1_i1_len_1512	0	0	0	0	0	0	0	0	0	0	0	1	1	Pav_c10380_g1_i1_len_1512 | FKBP_C_PF00254.24 | FKBP-like peptidyl-prolyl cis-trans isomerase family protein | AT3G60370.1
Pav_c10380_g2_i1_len_2159	0	0	1	0	1	0	0	1	0	0	0	0	3	Pav_c10380_g2_i1_len_2159 | AA_permease_C_PF13906.2 | cationic amino acid transporter 9 | AT1G05940.1
Pav_c10381_g1_i1_len_158	0	0	0	0	1	1	0	0	0	0	0	0	2	Pav_c10381_g1_i1_len_158 | NoPfam | NoAra-Uniprot | NoAra-Uniprot
Pav_c10384_g3_i1_len_171	0	0	0	0	1	4	0	0	0	0	0	0	5	Pav_c10384_g3_i1_len_171 | NoPfam | NoAra-Uniprot | NoAra-Uniprot
Pav_c10391_g1_i1_len_192	0	0	0	2	1	2	0	0	0	0	0	0	5	Pav_c10391_g1_i1_len_192 | NoPfam | protein kinase family protein | AT4G12020.2
Pav_c10393_g1_i2_len_1420	1	1	0	0	0	1	0	0	0	0	0	0	3	Pav_c10393_g1_i2_len_1420 | NoPfam | Protein of unknown function (DUF1997) | AT5G39530.1
Pav_c10394_g1_i1_len_823	0	0	1	0	0	2	0	0	0	0	0	0	3	Pav_c10394_g1_i1_len_823 | NoPfam | NoAra-Uniprot | NoAra-Uniprot
Pav_c10394_g2_i1_len_183	0	0	0	0	0	1	0	0	0	0	0	0	1	Pav_c10394_g2_i1_len_183 | NoPfam | NoAra-Uniprot | NoAra-Uniprot
Pav_c10395_g1_i1_len_2425	0	1	1	1	0	1	0	1	0	0	0	0	5	Pav_c10395_g1_i1_len_2425 | NoPfam | unknown protein | AT5G53220.1
Pav_c10396_g1_i1_len_327	0	0	0	0	0	0	0	0	0	0	1	0	1	Pav_c10396_g1_i1_len_327 | NoPfam | NoAra-Uniprot | NoAra-Uniprot
Pav_c10397_g1_i2_len_1588	1	1	0	0	0	0	0	0	0	0	0	0	2	Pav_c10397_g1_i2_len_1588 | DUF4050_PF13259.2 | unknown protein | AT5G25360.1
Pav_c1039_g1_i1_len_1496	0	0	1	0	0	1	0	1	0	0	0	0	3	Pav_c1039_g1_i1_len_1496 | EB1_PF03271.13 | end binding protein 1B | AT5G62500.1
Pav_c10400_g1_i1_len_204	0	0	0	0	0	1	0	0	0	0	0	0	1	Pav_c10400_g1_i1_len_204 | NoPfam | NoAra-Uniprot | NoAra-Uniprot
Pav_c10402_g1_i1_len_434	0	0	0	0	0	1	0	0	0	0	0	0	1	Pav_c10402_g1_i1_len_434 | NoPfam | NoAra-Uniprot | NoAra-Uniprot
Pav_c10403_g1_i1_len_2185	0	1	1	0	0	1	0	0	0	0	0	0	3	Pav_c10403_g1_i1_len_2185 | WRKY_PF03106.11 | WRKY DNA-binding protein 32 | AT4G30935.1
Pav_c10404_g1_i2_len_1446	0	0	0	0	1	0	0	1	0	1	2	0	5	Pav_c10404_g1_i2_len_1446 | GST_C_2_PF13410.2 | glutathione S-transferase PHI 9 | AT2G30860.1
Pav_c10407_g1_i1_len_1493	0	0	0	1	0	0	0	0	0	0	0	0	1	Pav_c10407_g1_i1_len_1493 | Peptidase_M24_PF00557.20 | methionine aminopeptidase 1D | AT4G37040.1
Pav_c1040_g1_i1_len_882	0	1	0	0	0	21	2	0	0	0	0	0	24	Pav_c1040_g1_i1_len_882 | NoPfam | NoAra-Uniprot | NoAra-Uniprot
Pav_c10414_g1_i1_len_655	0	0	0	0	0	0	1	1	0	0	0	0	2	Pav_c10414_g1_i1_len_655 | NoPfam | NoAra-Uniprot | NoAra-Uniprot
Pav_c10416_g1_i2_len_705	0	0	0	0	0	0	0	0	0	1	0	0	1	Pav_c10416_g1_i2_len_705 | NoPfam | NoAra-Uniprot | NoAra-Uniprot
Pav_c10417_g1_i1_len_721	0	0	1	1	0	0	0	0	0	0	0	1	3	Pav_c10417_g1_i1_len_721 | NoPfam | unknown protein | AT3G01130.1
Pav_c10419_g1_i1_len_2263	0	0	1	0	0	0	0	0	0	0	0	0	1	Pav_c10419_g1_i1_len_2263 | PPR_3_PF13812.2 | Tetratricopeptide repeat (TPR)-like superfamily protein | AT3G04750.1
Pav_c1041_g1_i1_len_1518	0	0	2	0	0	0	0	0	0	0	0	0	2	Pav_c1041_g1_i1_len_1518 | F-box-like_PF12937.3 | F-box family protein | AT3G06240.1
Pav_c10428_g1_i3_len_1622	0	0	0	1	0	0	0	0	0	0	0	0	1	Pav_c10428_g1_i3_len_1622 | KaiC_PF06745.9 | DNA repair (Rad51) family protein | AT2G28560.1
Pav_c10430_g1_i1_len_299	1	1	4	2	2	2	1	0	0	0	0	0	13	Pav_c10430_g1_i1_len_299 | RNA_pol_Rpb2_2_PF04561.10 | RNA polymerase subunit beta | ATCG00190.1
Pav_c10430_g2_i1_len_386	0	0	2	3	1	3	0	0	0	0	0	0	9	Pav_c10430_g2_i1_len_386 | NoPfam | RNA polymerase subunit beta | ATCG00190.1
Pav_c10430_g3_i1_len_465	0	1	7	3	2	5	0	0	0	0	0	0	18	Pav_c10430_g3_i1_len_465 | NoPfam | RNA polymerase subunit beta | ATCG00190.1
Pav_c10434_g2_i1_len_1262	0	0	1	0	0	0	0	0	0	0	0	0	1	Pav_c10434_g2_i1_len_1262 | NoPfam | RING/FYVE/PHD zinc finger superfamily protein | AT1G68030.1
Pav_c10435_g1_i1_len_2018	0	0	0	0	0	0	0	0	0	0	0	1	1	Pav_c10435_g1_i1_len_2018 | Helicase_C_PF00271.27 | P-loop containing nucleoside triphosphate hydrolases superfamily protein | AT3G53110.1
Pav_c10437_g1_i1_len_352	0	0	1	0	0	8	1	0	0	0	0	0	10	Pav_c10437_g1_i1_len_352 | NoPfam | NoAra-Uniprot | NoAra-Uniprot
Pav_c10437_g2_i1_len_302	0	0	1	0	0	2	0	0	0	0	0	0	3	Pav_c10437_g2_i1_len_302 | NoPfam | NoAra-Uniprot | NoAra-Uniprot
Pav_c10438_g1_i1_len_848	0	0	2	1	0	0	0	0	0	0	2	0	5	Pav_c10438_g1_i1_len_848 | NoPfam | Protein kinase superfamily protein | AT4G18710.1
Pav_c10438_g2_i1_len_482	0	1	0	1	1	0	0	0	0	1	0	0	4	Pav_c10438_g2_i1_len_482 | Pkinase_Tyr_PF07714.13 | Protein kinase superfamily protein | AT4G18710.1
Pav_c10438_g3_i1_len_791	1	1	1	1	1	0	0	0	0	1	0	0	6	Pav_c10438_g3_i1_len_791 | NoPfam | Protein kinase superfamily protein | AT4G18710.1
Pav_c10439_g1_i2_len_664	0	0	1	0	0	1	1	0	0	0	0	0	3	Pav_c10439_g1_i2_len_664 | NoPfam | NoAra-Uniprot | NoAra-Uniprot
Pav_c10446_g1_i1_len_566	0	0	1	0	0	0	0	0	0	0	0	0	1	Pav_c10446_g1_i1_len_566 | Complex1_LYR_1_PF13232.2 | LYR family of Fe/S cluster biogenesis protein | AT1G76065.1
Pav_c10448_g1_i2_len_2122	0	1	0	0	1	27	0	0	0	0	0	0	29	Pav_c10448_g1_i2_len_2122 | DUF573_PF04504.10 | unknown protein | AT2G24960.1
Pav_c10452_g1_i1_len_809	0	0	0	0	0	0	1	0	0	0	0	0	1	Pav_c10452_g1_i1_len_809 | NoPfam | NoAra-Uniprot | NoAra-Uniprot
Pav_c10454_g1_i1_len_952	0	0	1	0	0	0	0	0	0	0	0	0	1	Pav_c10454_g1_i1_len_952 | Hydrolase_4_PF12146.4 | alpha/beta-Hydrolases superfamily protein | AT5G20060.2
Pav_c10463_g2_i1_len_1103	0	0	1	0	0	0	0	0	0	0	0	0	1	Pav_c10463_g2_i1_len_1103 | GTP_EFTU_PF00009.23 | Ras-related small GTP-binding family protein | AT2G44610.1
Pav_c10468_g2_i1_len_3362	0	0	0	1	0	0	0	0	0	0	0	0	1	Pav_c10468_g2_i1_len_3362 | Hexapep_PF00132.20 | NoAra-Uniprot | NoAra-Uniprot
Pav_c10469_g1_i1_len_214	0	0	0	1	0	1	0	0	0	0	0	0	2	Pav_c10469_g1_i1_len_214 | NoPfam | NoAra-Uniprot | NoAra-Uniprot
Pav_c10469_g2_i1_len_320	0	0	0	1	5	78	0	0	0	0	0	0	84	Pav_c10469_g2_i1_len_320 | NoPfam | NoAra-Uniprot | NoAra-Uniprot
Pav_c10470_g1_i2_len_1542	0	0	1	0	0	0	0	1	0	0	0	0	2	Pav_c10470_g1_i2_len_1542 | Radical_SAM_PF04055.17 | lipoic acid synthase 1 | AT2G20860.1
Pav_c10473_g1_i1_len_2132	0	0	0	0	0	0	1	1	0	0	0	0	2	Pav_c10473_g1_i1_len_2132 | RED_C_PF07807.7 | RED family protein | AT2G26460.1
Pav_c10475_g1_i1_len_269	1	1	41	17	24	26	27	37	14	33	63	65	349	Pav_c10475_g1_i1_len_269 | NoPfam | NoAra-Uniprot | NoAra-Uniprot
Pav_c10476_g1_i1_len_208	0	0	0	0	0	1	0	0	0	0	0	1	2	Pav_c10476_g1_i1_len_208 | NoPfam | NoAra-Uniprot | NoAra-Uniprot
Pav_c10477_g1_i1_len_1429	1	0	2	2	7	12	0	0	0	0	0	0	24	Pav_c10477_g1_i1_len_1429 | NERD_PF08378.7 | FUNCTIONS IN: molecular_function unknown | AT1G65020.1
Pav_c10479_g1_i2_len_401	1	0	0	1	0	3	0	0	0	0	0	0	5	Pav_c10479_g1_i2_len_401 | NoPfam | Protein of unknown function (DUF674) | AT3G09120.1
Pav_c10481_g1_i1_len_210	0	0	2	8	4	23	1	0	0	0	0	0	38	Pav_c10481_g1_i1_len_210 | NoPfam | NoAra-Uniprot | NoAra-Uniprot
Pav_c10482_g1_i2_len_1815	0	0	0	0	0	0	0	1	0	0	0	0	1	Pav_c10482_g1_i2_len_1815 | Asp_Glu_race_PF01177.18 | aspartate-glutamate racemase family | AT1G15410.1
Pav_c10483_g1_i1_len_2494	1	1	1	0	0	1	1	0	0	1	1	1	8	Pav_c10483_g1_i1_len_2494 | AUX_IAA_PF02309.12 | indole-3-acetic acid inducible 9 | AT5G65670.1
Pav_c10485_g2_i1_len_227	0	0	0	0	0	0	0	0	0	0	0	1	1	Pav_c10485_g2_i1_len_227 | NoPfam | NoAra-Uniprot | NoAra-Uniprot
Pav_c10486_g1_i2_len_2058	0	0	0	0	0	0	0	0	1	0	0	0	1	Pav_c10486_g1_i2_len_2058 | Sigma70_r4_PF04545.12 | sigma factor A | AT1G64860.1
Pav_c10486_g2_i1_len_475	0	0	1	0	0	0	0	0	0	0	0	0	1	Pav_c10486_g2_i1_len_475 | NoPfam | NoAra-Uniprot | NoAra-Uniprot
Pav_c10487_g1_i1_len_280	0	0	0	0	0	0	0	0	1	0	0	0	1	Pav_c10487_g1_i1_len_280 | NoPfam | TPX2 (targeting protein for Xklp2) protein family | AT3G01015.1
Pav_c1048_g1_i1_len_944	0	0	0	0	0	6	1	0	0	0	0	0	7	Pav_c1048_g1_i1_len_944 | BSP_PF04450.8 | Plant basic secretory protein (BSP) family protein | AT2G15220.1
Pav_c10495_g1_i1_len_474	0	0	0	0	0	1	0	0	0	0	0	0	1	Pav_c10495_g1_i1_len_474 | NoPfam | NoAra-Uniprot | NoAra-Uniprot
Pav_c10496_g1_i1_len_757	0	0	1	0	0	0	0	0	0	0	0	0	1	Pav_c10496_g1_i1_len_757 | NoPfam | AGAMOUS-like 65 | AT1G18750.1
Pav_c1049_g1_i1_len_2415	0	0	1	0	0	1	0	0	0	1	0	0	3	Pav_c1049_g1_i1_len_2415 | Aa_trans_PF01490.14 | Transmembrane amino acid transporter family protein | AT1G80510.1
Pav_c10502_g1_i2_len_3318	0	0	1	0	0	1	0	0	0	0	0	0	2	Pav_c10502_g1_i2_len_3318 | zf-DHHC_PF01529.16 | DHHC-type zinc finger family protein | AT1G69420.2
Pav_c10504_g1_i1_len_381	0	0	1	0	0	5	0	0	0	0	0	0	6	Pav_c10504_g1_i1_len_381 | NoPfam | NoAra-Uniprot | NoAra-Uniprot
Pav_c10505_g1_i1_len_339	0	0	0	0	0	1	0	0	0	0	0	0	1	Pav_c10505_g1_i1_len_339 | DUF4283_PF14111.2 | NoAra-Uniprot | NoAra-Uniprot
Pav_c10509_g2_i1_len_1482	0	0	1	0	0	0	0	0	0	0	0	0	1	Pav_c10509_g2_i1_len_1482 | NoPfam | Phosphatidic acid phosphatase (PAP2) family protein | AT4G22550.1
Pav_c10512_g1_i2_len_880	0	0	1	1	0	2	1	1	0	0	0	0	6	Pav_c10512_g1_i2_len_880 | NoPfam | NoAra-Uniprot | NoAra-Uniprot
Pav_c10514_g1_i1_len_733	0	0	0	0	0	0	0	0	1	0	0	0	1	Pav_c10514_g1_i1_len_733 | NoPfam | NoAra-Uniprot | NoAra-Uniprot
Pav_c10514_g2_i1_len_187	0	0	0	0	0	0	0	0	0	0	1	0	1	Pav_c10514_g2_i1_len_187 | NoPfam | Transducin/WD40 repeat-like superfamily protein | AT5G14050.1
Pav_c10516_g1_i1_len_248	0	0	3	2	0	0	0	0	0	0	0	0	5	Pav_c10516_g1_i1_len_248 | NAM_PF02365.11 | NAC 014 | AT1G33060.2
Pav_c10517_g1_i1_len_2230	1	0	0	1	1	1	0	0	0	0	0	0	4	Pav_c10517_g1_i1_len_2230 | NoPfam | unknown protein | AT3G14830.1
Pav_c10518_g1_i1_len_1703	0	0	0	0	0	3	0	0	0	0	0	0	3	Pav_c10518_g1_i1_len_1703 | Glyco_hydro_9_PF00759.15 | glycosyl hydrolase 9B8 | AT2G32990.1
Pav_c1051_g1_i1_len_1769	0	1	1	1	0	0	0	0	0	0	0	0	3	Pav_c1051_g1_i1_len_1769 | DUF3755_PF12579.4 | Protein of unknown function (DUF3755) | AT3G07565.4
Pav_c10520_g1_i1_len_198	0	0	1	0	0	0	0	0	0	0	0	0	1	Pav_c10520_g1_i1_len_198 | NoPfam | RNA-binding (RRM/RBD/RNP motifs) family protein | AT5G12190.1
Pav_c10521_g1_i1_len_174	0	0	0	0	0	0	0	0	0	0	1	0	1	Pav_c10521_g1_i1_len_174 | NoPfam | NoAra-Uniprot | NoAra-Uniprot
Pav_c10523_g1_i1_len_1971	0	0	0	0	0	0	0	0	0	1	0	0	1	Pav_c10523_g1_i1_len_1971 | TPR_19_PF14559.2 | Tetratricopeptide repeat (TPR)-like superfamily protein | AT4G37380.1
Pav_c10525_g1_i1_len_1264	1	1	2	2	1	0	0	0	0	0	0	0	7	Pav_c10525_g1_i1_len_1264 | Malectin_PF11721.4 | Malectin/receptor-like protein kinase family protein | AT3G51550.1
Pav_c10525_g3_i1_len_776	0	0	1	1	0	0	0	0	0	0	0	0	2	Pav_c10525_g3_i1_len_776 | Pkinase_PF00069.21 | Malectin/receptor-like protein kinase family protein | AT3G51550.1
Pav_c10525_g4_i1_len_668	0	0	0	2	0	0	0	0	0	0	0	0	2	Pav_c10525_g4_i1_len_668 | NoPfam | Malectin/receptor-like protein kinase family protein | AT3G51550.1
Pav_c10526_g1_i3_len_2408	1	1	0	0	0	0	0	1	0	0	0	0	3	Pav_c10526_g1_i3_len_2408 | MFS_1_PF07690.12 | Major facilitator superfamily protein | AT5G59250.1
Pav_c10527_g1_i1_len_227	7	7	29	39	3	76	3	0	0	0	0	0	164	Pav_c10527_g1_i1_len_227 | NoPfam | NoAra-Uniprot | NoAra-Uniprot
Pav_c10527_g2_i1_len_155	0	2	1	6	0	13	0	0	0	0	0	0	22	Pav_c10527_g2_i1_len_155 | NoPfam | NoAra-Uniprot | NoAra-Uniprot
Pav_c10528_g1_i1_len_472	0	0	0	0	0	8	0	0	0	0	0	0	8	Pav_c10528_g1_i1_len_472 | NoPfam | NoAra-Uniprot | NoAra-Uniprot
Pav_c10529_g1_i1_len_203	0	1	0	0	0	0	0	0	0	0	0	0	1	Pav_c10529_g1_i1_len_203 | LRR_8_PF13855.2 | receptor like protein 24 | AT2G33020.1
Pav_c10529_g2_i1_len_751	0	1	3	2	0	0	0	0	0	0	0	0	6	Pav_c10529_g2_i1_len_751 | LRR_1_PF00560.29 | receptor like protein 33 | AT3G05660.1
Pav_c10529_g3_i1_len_215	0	0	3	1	0	0	0	0	0	0	0	0	4	Pav_c10529_g3_i1_len_215 | NoPfam | receptor like protein 11 | AT1G71390.1
Pav_c10532_g1_i1_len_2122	0	0	1	1	0	0	0	0	0	0	0	1	3	Pav_c10532_g1_i1_len_2122 | FUSC_PF04632.8 | Aluminium activated malate transporter family protein | AT1G08440.1
Pav_c10533_g1_i2_len_1828	0	0	0	0	0	1	0	0	0	0	0	0	1	Pav_c10533_g1_i2_len_1828 | Methyltransf_18_PF12847.3 | ribosomal protein L11 methyltransferase-related | AT5G53920.1
Pav_c10534_g1_i3_len_3156	0	3	8	3	3	48	0	0	0	0	0	0	65	Pav_c10534_g1_i3_len_3156 | DAGK_cat_PF00781.20 | diacylglycerol kinase1 | AT5G07920.1
Pav_c10535_g1_i1_len_1862	0	0	1	0	0	0	0	0	0	0	0	0	1	Pav_c10535_g1_i1_len_1862 | Aminotran_4_PF01063.15 | branched-chain aminotransferase 3 | AT3G49680.1
Pav_c10537_g1_i2_len_2164	0	1	1	3	0	0	0	0	0	0	0	0	5	Pav_c10537_g1_i2_len_2164 | LRRNT_2_PF08263.8 | Leucine-rich repeat (LRR) family protein | AT5G23400.1
Pav_c10538_g1_i1_len_165	0	0	1	0	0	0	0	0	0	0	0	0	1	Pav_c10538_g1_i1_len_165 | NoPfam | NoAra-Uniprot | NoAra-Uniprot
Pav_c10539_g1_i1_len_293	4	10	20	32	21	539	2	0	1	0	0	0	629	Pav_c10539_g1_i1_len_293 | NoPfam | NoAra-Uniprot | NoAra-Uniprot
Pav_c10539_g2_i1_len_241	6	21	28	23	55	352	3	0	0	0	0	0	488	Pav_c10539_g2_i1_len_241 | NoPfam | NoAra-Uniprot | NoAra-Uniprot
Pav_c10543_g1_i1_len_352	0	2	4	0	1	5	0	1	1	0	0	0	14	Pav_c10543_g1_i1_len_352 | NoPfam | DNA-directed RNA polymerase family protein | ATCG00180.1
Pav_c10543_g2_i1_len_166	1	0	3	1	2	2	0	0	0	0	0	0	9	Pav_c10543_g2_i1_len_166 | NoPfam | DNA-directed RNA polymerase family protein | ATCG00180.1
Pav_c10543_g3_i1_len_234	0	0	3	6	3	14	1	0	0	0	0	0	27	Pav_c10543_g3_i1_len_234 | NoPfam | DNA-directed RNA polymerase family protein | ATCG00180.1
Pav_c10546_g1_i1_len_536	0	1	0	0	0	0	0	0	0	0	0	0	1	Pav_c10546_g1_i1_len_536 | NoPfam | unknown protein | AT5G59350.1
Pav_c10546_g2_i1_len_1274	0	0	8	0	0	0	0	0	0	0	0	0	8	Pav_c10546_g2_i1_len_1274 | NoPfam | unknown protein | AT5G59350.1
Pav_c10551_g1_i1_len_1240	0	0	0	0	0	0	1	0	0	0	0	0	1	Pav_c10551_g1_i1_len_1240 | DUF4539_PF15072.2 | unknown protein | AT1G48580.1
Pav_c10555_g2_i1_len_178	0	0	0	0	0	0	1	0	0	0	0	0	1	Pav_c10555_g2_i1_len_178 | NoPfam | NoAra-Uniprot | NoAra-Uniprot
Pav_c10558_g1_i2_len_2644	1	0	1	0	0	0	0	1	0	0	0	0	3	Pav_c10558_g1_i2_len_2644 | Transglut_core_PF01841.15 | peptide-N-glycanase 1 | AT5G49570.1
Pav_c10560_g2_i1_len_861	0	0	0	0	0	3	0	0	0	0	0	0	3	Pav_c10560_g2_i1_len_861 | NoPfam | Leucine-rich repeat (LRR) family protein | AT5G45520.1
Pav_c10562_g1_i1_len_2841	0	1	2	1	0	0	0	0	0	0	0	0	4	Pav_c10562_g1_i1_len_2841 | PA_PF02225.18 | Subtilase family protein | AT3G14067.1
Pav_c10568_g1_i2_len_5798	1	6	49	21	2	5	0	0	0	1	1	1	87	Pav_c10568_g1_i2_len_5798 | Zeta_toxin_PF06414.8 | helicase in vascular tissue and tapetum | AT2G30800.1
Pav_c10568_g2_i1_len_160	0	0	1	0	0	0	0	0	0	0	0	0	1	Pav_c10568_g2_i1_len_160 | NoPfam | NoAra-Uniprot | NoAra-Uniprot
Pav_c10570_g1_i1_len_1636	0	0	1	0	0	0	1	0	2	0	0	0	4	Pav_c10570_g1_i1_len_1636 | zf-met_PF12874.3 | hydroxyproline-rich glycoprotein family protein | AT2G32600.1
Pav_c10571_g1_i1_len_633	0	0	0	0	1	0	0	0	0	0	0	0	1	Pav_c10571_g1_i1_len_633 | NoPfam | unknown protein | AT5G57510.1
Pav_c10572_g1_i3_len_969	0	1	0	0	0	8	0	0	0	0	0	0	9	Pav_c10572_g1_i3_len_969 | B3_PF02362.17 | B3 | Y4869_ORYSJ
Pav_c10575_g1_i1_len_1289	0	0	0	0	0	0	0	0	0	0	1	0	1	Pav_c10575_g1_i1_len_1289 | NoPfam | FRS (FAR1 Related Sequences) transcription factor family | AT4G15090.1
Pav_c10575_g2_i1_len_2069	0	0	1	0	0	0	0	1	0	0	0	0	2	Pav_c10575_g2_i1_len_2069 | MULE_PF10551.5 | FRS (FAR1 Related Sequences) transcription factor family | AT4G15090.1
Pav_c10576_g1_i1_len_3259	0	0	1	0	0	0	0	0	0	0	0	0	1	Pav_c10576_g1_i1_len_3259 | Homeobox_PF00046.25 | BEL1-like homeodomain 2 | AT4G36870.1
Pav_c10577_g1_i1_len_4762	1	0	2	2	2	1	0	0	0	0	0	2	10	Pav_c10577_g1_i1_len_4762 | GYF_PF02213.12 | nucleic acid binding | AT2G16485.1
Pav_c10579_g1_i1_len_430	1	0	0	0	1	3	0	1	0	0	0	1	7	Pav_c10579_g1_i1_len_430 | APG12_PF04110.9 | Ubiquitin-like superfamily protein | AT4G21980.2
Pav_c10579_g2_i1_len_286	0	0	0	0	0	0	1	0	0	0	0	0	1	Pav_c10579_g2_i1_len_286 | NoPfam | NoAra-Uniprot | NoAra-Uniprot
Pav_c1057_g1_i1_len_311	0	0	1	0	0	1	0	0	0	0	0	0	2	Pav_c1057_g1_i1_len_311 | Pkinase_Tyr_PF07714.13 | S-locus lectin protein kinase family protein | AT5G35370.1
Pav_c10580_g1_i1_len_305	0	0	0	0	0	5	0	0	0	1	0	0	6	Pav_c10580_g1_i1_len_305 | NoPfam | NoAra-Uniprot | NoAra-Uniprot
Pav_c10580_g2_i1_len_167	1	0	0	3	1	11	0	0	0	0	0	0	16	Pav_c10580_g2_i1_len_167 | NoPfam | NoAra-Uniprot | NoAra-Uniprot
Pav_c10583_g1_i1_len_2263	0	0	2	0	0	0	1	0	1	1	0	0	5	Pav_c10583_g1_i1_len_2263 | PFK_PF00365.16 | Phosphofructokinase family protein | AT4G04040.1
Pav_c10584_g2_i1_len_316	1	0	0	0	0	0	0	0	0	0	0	0	1	Pav_c10584_g2_i1_len_316 | NoPfam | NoAra-Uniprot | NoAra-Uniprot
Pav_c10586_g1_i2_len_875	0	0	1	0	0	0	0	0	0	1	0	0	2	Pav_c10586_g1_i2_len_875 | NoPfam | Pleckstrin homology (PH) domain superfamily protein | AT4G11790.1
Pav_c10587_g1_i1_len_503	0	1	14	1	0	1	0	0	0	0	0	0	17	Pav_c10587_g1_i1_len_503 | Dimerisation_PF08100.7 | O-methyltransferase 1 | AT5G54160.1
Pav_c10589_g1_i2_len_788	0	0	0	0	0	0	0	0	0	1	0	0	1	Pav_c10589_g1_i2_len_788 | NoPfam | Bifunctional inhibitor/lipid-transfer protein/seed storage 2S albumin superfamily protein | AT3G18280.1
Pav_c1058_g1_i1_len_2064	0	1	0	0	0	0	0	0	0	1	0	0	2	Pav_c1058_g1_i1_len_2064 | TPR_11_PF13414.2 | BR-signaling kinase 1 | AT4G35230.1
Pav_c10590_g2_i1_len_223	0	0	0	1	0	3	0	0	0	0	0	0	4	Pav_c10590_g2_i1_len_223 | NoPfam | NoAra-Uniprot | NoAra-Uniprot
Pav_c10591_g1_i1_len_3015	0	1	1	1	0	0	0	0	0	0	0	0	3	Pav_c10591_g1_i1_len_3015 | PPR_3_PF13812.2 | Pentatricopeptide repeat (PPR) superfamily protein | AT5G64320.1
Pav_c10593_g1_i1_len_742	0	0	0	0	0	0	0	0	0	1	0	0	1	Pav_c10593_g1_i1_len_742 | NoPfam | Calcium-binding EF hand family protein | AT1G64850.1
Pav_c10594_g2_i1_len_310	0	0	1	0	0	0	0	0	0	0	0	0	1	Pav_c10594_g2_i1_len_310 | Prot_inhib_II_PF02428.11 | serine-type endopeptidase inhibitors | AT1G72060.1
Pav_c10596_g1_i1_len_1759	0	0	1	2	0	0	1	1	0	2	0	0	7	Pav_c10596_g1_i1_len_1759 | AAA_5_PF07728.10 | AAA-type ATPase family protein | AT1G45000.1
Pav_c10600_g2_i2_len_1682	0	0	0	0	0	0	0	0	0	1	0	0	1	Pav_c10600_g2_i2_len_1682 | Pribosyltran_PF00156.23 | Phosphoribosyltransferase family protein | AT2G44530.1
Pav_c10604_g1_i1_len_2445	0	0	0	0	0	1	0	0	0	0	0	0	1	Pav_c10604_g1_i1_len_2445 | PEARLI-4_PF05278.8 | Arabidopsis phospholipase-like protein (PEARLI 4) family | AT2G16900.1
Pav_c10607_g2_i1_len_1287	0	0	0	0	1	0	0	0	0	0	0	0	1	Pav_c10607_g2_i1_len_1287 | Pkinase_PF00069.21 | Protein kinase superfamily protein | AT5G56460.1
Pav_c10610_g1_i2_len_2210	0	0	0	0	0	1	0	0	0	0	0	0	1	Pav_c10610_g1_i2_len_2210 | SIR2_PF02146.13 | sirtuin 1 | AT5G55760.1
Pav_c10614_g3_i1_len_251	0	0	1	0	0	0	0	0	0	0	0	0	1	Pav_c10614_g3_i1_len_251 | PPR_1_PF12854.3 | Pentatricopeptide repeat (PPR) superfamily protein | AT5G15280.1
Pav_c10615_g1_i1_len_3616	1	1	2	0	0	1	1	1	0	1	0	0	8	Pav_c10615_g1_i1_len_3616 | ANTH_PF07651.12 | ENTH/VHS family protein | AT2G43160.3
Pav_c10617_g2_i1_len_1318	0	0	0	0	0	0	2	0	0	0	0	1	3	Pav_c10617_g2_i1_len_1318 | MMR_HSR1_PF01926.19 | RAB GTPase homolog A4C | AT5G47960.1
Pav_c10617_g3_i1_len_902	0	0	0	0	0	1	0	0	0	0	0	0	1	Pav_c10617_g3_i1_len_902 | Roc_PF08477.9 | RAB GTPase homolog A1F | AT5G60860.1
Pav_c10618_g1_i1_len_1188	0	0	2	1	0	2	0	0	0	0	0	0	5	Pav_c10618_g1_i1_len_1188 | DUF1764_PF08576.6 | unknown protein | AT5G11760.1
Pav_c10619_g1_i2_len_1579	0	0	1	1	1	14	0	0	0	1	0	0	18	Pav_c10619_g1_i2_len_1579 | NAD_binding_10_PF13460.2 | NAD(P)-binding Rossmann-fold superfamily protein | AT4G33360.1
Pav_c10620_g1_i1_len_424	0	0	1	0	2	2	0	0	0	0	0	0	5	Pav_c10620_g1_i1_len_424 | NoPfam | NoAra-Uniprot | NoAra-Uniprot
Pav_c10621_g2_i2_len_1688	0	0	0	0	1	0	2	0	1	0	0	0	4	Pav_c10621_g2_i2_len_1688 | Ceramidase_PF05875.8 | unknown protein | AT1G23110.1
Pav_c10622_g1_i1_len_1770	1	0	0	0	0	0	0	0	1	1	0	0	3	Pav_c10622_g1_i1_len_1770 | Syntaxin_PF00804.21 | syntaxin of plants 21 | AT5G16830.1
Pav_c10627_g1_i1_len_1399	0	0	0	1	0	0	0	0	0	0	0	0	1	Pav_c10627_g1_i1_len_1399 | NoPfam | unknown protein. | AT2G26340.2
Pav_c10630_g1_i2_len_668	0	0	0	0	0	3	0	0	1	0	0	0	4	Pav_c10630_g1_i2_len_668 | NoPfam | NoAra-Uniprot | NoAra-Uniprot
Pav_c10632_g1_i1_len_2848	1	0	1	0	1	1	0	0	1	1	3	1	10	Pav_c10632_g1_i1_len_2848 | Glyco_trans_1_4_PF13692.2 | UDP-Glycosyltransferase superfamily protein | AT3G11670.1
Pav_c10633_g1_i2_len_3737	1	5	2	4	0	0	1	0	2	0	1	1	17	Pav_c10633_g1_i2_len_3737 | Patatin_PF01734.18 | Patatin-like phospholipase family protein | AT5G04040.1
Pav_c10636_g1_i2_len_4758	0	1	0	0	0	2	1	0	0	0	0	1	5	Pav_c10636_g1_i2_len_4758 | KH_3_PF13014.2 | splicing factor-related | AT5G51300.1
Pav_c10638_g2_i1_len_2115	2	0	2	0	0	0	0	0	0	0	0	1	5	Pav_c10638_g2_i1_len_2115 | TPP_enzyme_N_PF02776.14 | Thiamine pyrophosphate dependent pyruvate decarboxylase family protein | AT4G33070.1
Pav_c10640_g1_i2_len_1781	0	0	0	0	0	0	0	0	0	0	1	0	1	Pav_c10640_g1_i2_len_1781 | NoPfam | Cytochrome c oxidase, subunit Vib family protein | AT5G58005.1
Pav_c10642_g2_i1_len_2748	0	1	1	1	0	0	0	0	0	0	0	0	3	Pav_c10642_g2_i1_len_2748 | Pkinase_Tyr_PF07714.13 | Protein kinase superfamily protein | AT2G44830.1
Pav_c10647_g1_i1_len_1436	1	0	2	0	1	0	0	0	0	0	0	0	4	Pav_c10647_g1_i1_len_1436 | LEA_2_PF03168.9 | NDR1/HIN1-like 1 | AT3G11660.1
Pav_c10649_g1_i2_len_869	0	0	0	0	0	0	1	0	0	0	0	0	1	Pav_c10649_g1_i2_len_869 | NoPfam | NoAra-Uniprot | NoAra-Uniprot
Pav_c1064_g1_i1_len_1520	0	0	2	0	1	1	0	0	1	0	3	0	8	Pav_c1064_g1_i1_len_1520 | zf-CCHC_3_PF13917.2 | CAX interacting protein 4 | AT2G28910.1
Pav_c10654_g1_i1_len_315	0	0	1	1	0	1	0	0	0	0	0	0	3	Pav_c10654_g1_i1_len_315 | NoPfam | NoAra-Uniprot | NoAra-Uniprot
Pav_c10656_g2_i1_len_668	0	0	0	0	0	0	0	0	0	0	0	1	1	Pav_c10656_g2_i1_len_668 | NoPfam | basic helix-loop-helix (bHLH) DNA-binding superfamily protein | AT3G19500.1
Pav_c10657_g3_i1_len_374	0	0	0	0	1	0	0	0	0	0	0	0	1	Pav_c10657_g3_i1_len_374 | NoPfam | 1, AMT2 | AT2G38290.1
Pav_c10662_g2_i1_len_186	0	0	0	1	0	0	0	0	0	0	0	0	1	Pav_c10662_g2_i1_len_186 | NoPfam | NoAra-Uniprot | NoAra-Uniprot
Pav_c10664_g3_i1_len_272	0	0	0	0	0	16	0	0	0	0	0	0	16	Pav_c10664_g3_i1_len_272 | NoPfam | NoAra-Uniprot | NoAra-Uniprot
Pav_c10665_g1_i1_len_824	0	0	0	0	0	1	0	1	0	0	1	0	3	Pav_c10665_g1_i1_len_824 | zf-RING_5_PF14634.2 | RING membrane-anchor 3 | AT4G27470.1
Pav_c10666_g1_i1_len_1121	3	5	7	8	50	122	4	0	0	0	0	0	199	Pav_c10666_g1_i1_len_1121 | WRKY_PF03106.11 | WRKY DNA-binding protein 51 | AT5G64810.1
Pav_c10668_g1_i1_len_1599	0	0	0	0	0	1	0	0	1	0	0	0	2	Pav_c10668_g1_i1_len_1599 | Ribosomal_L18p_PF00861.18 | Ribosomal L18p/L5e family protein | AT3G22450.1
Pav_c10669_g1_i1_len_826	0	1	0	0	1	0	0	1	0	0	0	0	3	Pav_c10669_g1_i1_len_826 | NoPfam | unknown protein | AT1G76405.2
Pav_c1066_g1_i1_len_909	1	0	1	0	0	0	0	0	0	0	0	0	2	Pav_c1066_g1_i1_len_909 | Kunitz_legume_PF00197.14 | Kunitz family trypsin and protease inhibitor protein | AT1G17860.1
Pav_c10671_g1_i3_len_1613	0	1	0	0	0	0	1	0	0	0	0	0	2	Pav_c10671_g1_i3_len_1613 | Glycos_transf_2_PF00535.22 | Nucleotide-diphospho-sugar transferases superfamily protein | AT2G39630.1
Pav_c10673_g1_i1_len_544	0	1	0	2	0	0	1	0	0	3	1	0	8	Pav_c10673_g1_i1_len_544 | NoPfam | NoAra-Uniprot | NoAra-Uniprot
Pav_c10674_g1_i1_len_256	0	0	6	1	8	61	0	0	0	0	0	0	76	Pav_c10674_g1_i1_len_256 | NoPfam | NoAra-Uniprot | NoAra-Uniprot
Pav_c10688_g1_i1_len_3198	1	0	0	0	0	0	0	0	0	0	0	0	1	Pav_c10688_g1_i1_len_3198 | Hat1_N_PF10394.5 | histone acetyltransferase of the GNAT family 2 | AT5G56740.1
Pav_c10690_g2_i1_len_1850	0	0	1	0	1	0	1	1	1	0	0	0	5	Pav_c10690_g2_i1_len_1850 | NoPfam | RNA ligase/cyclic nucleotide phosphodiesterase family protein | AT5G40190.1
Pav_c10691_g1_i1_len_2020	0	0	0	0	0	0	0	0	0	1	0	0	1	Pav_c10691_g1_i1_len_2020 | NoPfam | Peptidoglycan-binding LysM domain-containing protein | AT5G23130.1
Pav_c10692_g1_i1_len_533	0	0	0	0	2	6	0	0	0	0	0	0	8	Pav_c10692_g1_i1_len_533 | NoPfam | NoAra-Uniprot | NoAra-Uniprot
Pav_c10692_g2_i1_len_193	0	0	0	0	0	1	0	0	0	0	0	0	1	Pav_c10692_g2_i1_len_193 | NoPfam | NoAra-Uniprot | NoAra-Uniprot
Pav_c10692_g3_i1_len_153	0	0	1	0	1	2	0	0	0	0	0	0	4	Pav_c10692_g3_i1_len_153 | NoPfam | NoAra-Uniprot | NoAra-Uniprot
Pav_c10693_g1_i1_len_749	0	1	2	2	2	37	1	0	0	0	0	0	45	Pav_c10693_g1_i1_len_749 | NoPfam | NoAra-Uniprot | NoAra-Uniprot
Pav_c10694_g1_i2_len_1061	1633	1426	962	417	143	32	0	0	0	1	0	1	4615	Pav_c10694_g1_i2_len_1061 | Usp_PF00582.22 | Adenine nucleotide alpha hydrolases-like superfamily protein | AT1G09740.1
Pav_c10695_g1_i2_len_2049	0	0	0	1	1	2	0	0	0	0	0	0	4	Pav_c10695_g1_i2_len_2049 | NoPfam | RHOMBOID-like protein 13 | AT3G59520.1
Pav_c10696_g1_i1_len_390	0	1	0	0	0	0	0	0	0	0	0	0	1	Pav_c10696_g1_i1_len_390 | NoPfam | NoAra-Uniprot | NoAra-Uniprot
Pav_c10700_g1_i1_len_392	0	0	0	0	0	0	0	1	0	0	1	0	2	Pav_c10700_g1_i1_len_392 | NoPfam | NoAra-Uniprot | NoAra-Uniprot
Pav_c10703_g1_i2_len_2298	1	0	0	0	0	0	0	0	0	0	0	0	1	Pav_c10703_g1_i2_len_2298 | Cu-oxidase_2_PF07731.10 | SKU5 similar 3 | AT5G48450.1
Pav_c10704_g1_i1_len_497	0	0	0	0	0	0	0	1	0	0	0	0	1	Pav_c10704_g1_i1_len_497 | UQ_con_PF00179.22 | ubiquitin-conjugating enzyme 18 | AT5G42990.1
Pav_c10705_g1_i1_len_939	0	0	0	0	0	1	0	0	0	0	0	0	1	Pav_c10705_g1_i1_len_939 | NoPfam | NoAra-Uniprot | NoAra-Uniprot
Pav_c10706_g1_i1_len_743	0	0	0	1	2	12	0	0	0	0	0	0	15	Pav_c10706_g1_i1_len_743 | Ion_trans_PF00520.27 | cyclic nucleotide gated channel 1 | AT5G53130.1
Pav_c10708_g1_i1_len_913	0	0	0	0	0	0	0	1	0	0	0	0	1	Pav_c10708_g1_i1_len_913 | KOW_PF00467.25 | Translation protein SH3-like family protein | AT5G54600.1
Pav_c10712_g1_i2_len_2032	0	1	1	1	0	1	0	0	0	0	0	0	4	Pav_c10712_g1_i2_len_2032 | NoPfam | RNA-binding (RRM/RBD/RNP motifs) family protein with retrovirus zinc finger-like domain | AT3G26420.1
Pav_c10716_g1_i1_len_1181	0	0	0	0	0	0	0	0	0	1	0	0	1	Pav_c10716_g1_i1_len_1181 | NoPfam | unknown protein | AT3G07440.1
Pav_c10719_g1_i2_len_1752	0	0	0	0	0	0	0	0	0	1	0	0	1	Pav_c10719_g1_i2_len_1752 | Reticulon_PF02453.13 | Reticulon family protein | AT3G18260.1
Pav_c10720_g1_i1_len_2146	0	0	0	0	0	0	0	0	0	0	0	1	1	Pav_c10720_g1_i1_len_2146 | NoPfam | RING/U-box superfamily protein | AT1G14180.1
Pav_c10722_g1_i1_len_2275	0	1	0	0	0	0	0	0	0	0	0	0	1	Pav_c10722_g1_i1_len_2275 | tRNA_anti-codon_PF01336.21 | replication protein A 1A | AT2G06510.1
Pav_c10723_g1_i1_len_334	0	0	1	1	0	0	0	0	0	0	0	0	2	Pav_c10723_g1_i1_len_334 | NB-ARC_PF00931.18 | Disease resistance protein (TIR-NBS-LRR class) family | AT5G36930.2
Pav_c10728_g1_i1_len_782	2	3	13	10	13	252	5	1	0	0	0	0	299	Pav_c10728_g1_i1_len_782 | NoPfam | NoAra-Uniprot | NoAra-Uniprot
Pav_c10729_g1_i1_len_1553	1	0	1	4	1	18	3	0	0	0	0	0	28	Pav_c10729_g1_i1_len_1553 | Myb_DNA-bind_3_PF12776.3 | unknown protein | AT4G02210.1
Pav_c10732_g1_i2_len_1834	0	0	0	1	0	0	1	0	0	0	0	0	2	Pav_c10732_g1_i2_len_1834 | NoPfam | ROP interactive partner 2 | AT1G78430.1
Pav_c10733_g2_i1_len_604	1	0	0	0	0	0	0	0	0	0	0	0	1	Pav_c10733_g2_i1_len_604 | DPBB_1_PF03330.14 | expansin A6 | AT2G28950.1
Pav_c10734_g1_i1_len_1333	0	0	2	2	0	0	0	0	0	0	0	0	4	Pav_c10734_g1_i1_len_1333 | NoPfam | NoAra-Uniprot | NoAra-Uniprot
Pav_c10735_g1_i1_len_752	0	0	0	0	0	1	0	0	0	0	0	0	1	Pav_c10735_g1_i1_len_752 | NoPfam | Ribosomal L32p protein family | AT1G26740.1
Pav_c10736_g3_i1_len_666	0	1	0	0	0	0	0	0	0	0	0	0	1	Pav_c10736_g3_i1_len_666 | BTB_PF00651.27 | BTB/POZ domain-containing protein | AT4G08455.1
Pav_c10743_g1_i2_len_2666	0	0	0	1	0	0	0	0	0	0	0	0	1	Pav_c10743_g1_i2_len_2666 | SWIM_PF04434.13 | FAR1-related sequence 11 | AT1G10240.1
Pav_c10746_g1_i1_len_623	0	0	0	0	0	1	0	0	0	0	0	0	1	Pav_c10746_g1_i1_len_623 | NoPfam | NoAra-Uniprot | NoAra-Uniprot
Pav_c10748_g1_i1_len_285	0	0	0	0	0	2	0	0	0	0	0	0	2	Pav_c10748_g1_i1_len_285 | NoPfam | NoAra-Uniprot | NoAra-Uniprot
Pav_c10749_g2_i1_len_488	0	0	1	0	0	0	0	0	0	0	0	0	1	Pav_c10749_g2_i1_len_488 | NoPfam | NoAra-Uniprot | NoAra-Uniprot
Pav_c10754_g1_i1_len_1141	0	0	1	0	0	1	0	0	0	1	0	0	3	Pav_c10754_g1_i1_len_1141 | Nup160_PF11715.4 | Coatomer, beta' subunit | AT3G15980.5
Pav_c10757_g1_i3_len_1394	0	0	1	1	0	0	0	0	0	0	1	0	3	Pav_c10757_g1_i3_len_1394 | 5-FTHF_cyc-lig_PF01812.16 | 5-formyltetrahydrofolate cycloligase | AT5G13050.1
Pav_c10758_g1_i1_len_579	3	0	1	0	2	47	0	0	0	0	0	0	53	Pav_c10758_g1_i1_len_579 | NoPfam | NoAra-Uniprot | NoAra-Uniprot
Pav_c10760_g1_i1_len_332	0	0	0	0	1	0	0	0	0	0	0	0	1	Pav_c10760_g1_i1_len_332 | NoPfam | NoAra-Uniprot | NoAra-Uniprot
Pav_c10762_g1_i1_len_2633	0	0	1	0	0	0	1	0	0	0	0	0	2	Pav_c10762_g1_i1_len_2633 | 2-Hacid_dh_C_PF02826.15 | NAD(P)-binding Rossmann-fold superfamily protein | AT1G01510.1
Pav_c10765_g1_i1_len_1497	0	0	0	0	0	0	0	0	0	0	1	0	1	Pav_c10765_g1_i1_len_1497 | RRM_6_PF14259.2 | DNAJ heat shock N-terminal domain-containing protein | AT5G23590.1
Pav_c10768_g1_i1_len_192	0	0	0	0	0	1	0	0	0	0	0	0	1	Pav_c10768_g1_i1_len_192 | NoPfam | calcineurin B-like protein 10 | AT4G33000.1
Pav_c10769_g1_i1_len_154	0	0	0	0	0	3	0	0	0	0	0	0	3	Pav_c10769_g1_i1_len_154 | NoPfam | NoAra-Uniprot | NoAra-Uniprot
Pav_c10770_g1_i1_len_1355	0	0	0	1	0	0	1	0	0	0	0	0	2	Pav_c10770_g1_i1_len_1355 | Lipase_GDSL_PF00657.18 | GDSL-like Lipase/Acylhydrolase superfamily protein | AT5G45910.1
Pav_c10772_g1_i1_len_2761	0	0	0	0	0	1	0	0	0	0	0	0	1	Pav_c10772_g1_i1_len_2761 | MS_channel_PF00924.14 | mechanosensitive channel of small conductance-like 10 | AT5G12080.1
Pav_c10775_g1_i5_len_1180	1	0	1	1	0	2	0	1	0	0	0	0	6	Pav_c10775_g1_i5_len_1180 | Pkinase_Tyr_PF07714.13 | MAPK/ERK kinase kinase 1 | AT4G08500.1
Pav_c10777_g1_i1_len_1756	0	1	0	0	0	0	0	0	0	0	0	0	1	Pav_c10777_g1_i1_len_1756 | PCI_PF01399.23 | proteasome family protein | AT2G19560.1
Pav_c10782_g1_i1_len_2939	0	1	0	0	1	1	1	1	1	0	0	1	7	Pav_c10782_g1_i1_len_2939 | NoPfam | Myosin heavy chain-related protein | AT4G32190.1
Pav_c10783_g1_i1_len_751	0	0	1	0	0	8	0	0	0	0	0	0	9	Pav_c10783_g1_i1_len_751 | NoPfam | CONTAINS InterPro DOMAIN/s: Putative harbinger transposase-derived nuclease (InterPro:IPR006912) | AT5G41980.1
Pav_c10783_g2_i1_len_269	0	0	0	0	1	7	0	0	0	0	0	0	8	Pav_c10783_g2_i1_len_269 | NoPfam | NoAra-Uniprot | NoAra-Uniprot
Pav_c10785_g1_i1_len_838	0	0	0	0	0	0	0	0	0	1	0	0	1	Pav_c10785_g1_i1_len_838 | NoPfam | NoAra-Uniprot | NoAra-Uniprot
Pav_c10788_g1_i1_len_300	0	0	0	0	0	0	0	0	0	0	1	0	1	Pav_c10788_g1_i1_len_300 | B3_PF02362.17 | AP2/B3-like transcriptional factor family protein | AT5G58280.1
Pav_c1078_g1_i1_len_837	1	0	0	0	0	0	0	0	0	0	0	0	1	Pav_c1078_g1_i1_len_837 | NoPfam | NoAra-Uniprot | NoAra-Uniprot
Pav_c10790_g2_i1_len_501	0	1	0	0	0	13	0	0	0	0	0	0	14	Pav_c10790_g2_i1_len_501 | LRR_8_PF13855.2 | disease resistance family protein / LRR family protein | AT2G34930.1
Pav_c10795_g1_i1_len_1920	1	0	0	0	0	1	0	0	0	0	0	0	2	Pav_c10795_g1_i1_len_1920 | Actin_PF00022.15 | actin-related protein 8 | AT5G56180.1
Pav_c10796_g1_i1_len_2086	0	1	0	0	0	0	0	0	0	0	0	0	1	Pav_c10796_g1_i1_len_2086 | Pribosyl_synth_PF14572.2 | phosphoribosyl pyrophosphate (PRPP) synthase 3 | AT1G10700.1
Pav_c10797_g2_i1_len_2712	0	0	2	2	0	0	0	0	0	0	0	0	4	Pav_c10797_g2_i1_len_2712 | NoPfam | hydroxyproline-rich glycoprotein family protein | AT3G56590.2
Pav_c10798_g1_i1_len_439	0	0	0	0	0	1	0	0	0	0	0	0	1	Pav_c10798_g1_i1_len_439 | NoPfam | NoAra-Uniprot | NoAra-Uniprot
Pav_c10799_g2_i1_len_650	0	0	0	0	0	0	0	1	0	0	0	0	1	Pav_c10799_g2_i1_len_650 | DUF2828_PF11443.4 | Uncharacterised conserved protein UCP015417, vWA | AT5G13210.1
Pav_c10801_g1_i1_len_2995	0	0	0	0	1	0	0	0	1	1	0	0	3	Pav_c10801_g1_i1_len_2995 | NoPfam | RING/U-box superfamily protein | AT1G04790.1
Pav_c10805_g1_i1_len_1599	0	0	1	0	0	0	0	0	0	0	0	0	1	Pav_c10805_g1_i1_len_1599 | RRM_5_PF13893.2 | RNA-binding (RRM/RBD/RNP motifs) family protein | AT5G40490.1
Pav_c10809_g1_i1_len_1770	0	0	0	0	1	0	0	0	0	0	0	0	1	Pav_c10809_g1_i1_len_1770 | 3Beta_HSD_PF01073.15 | NAD(P)-binding Rossmann-fold superfamily protein | AT5G14700.1
Pav_c10812_g1_i1_len_799	0	0	1	1	0	0	0	0	0	0	0	0	2	Pav_c10812_g1_i1_len_799 | Tyrosinase_PF00264.16 | Polyphenol | PPO_VITVI
Pav_c10814_g1_i1_len_272	0	0	0	0	0	3	0	0	0	0	0	0	3	Pav_c10814_g1_i1_len_272 | NoPfam | NoAra-Uniprot | NoAra-Uniprot
Pav_c10821_g1_i1_len_2560	0	0	0	1	0	1	0	0	0	0	0	0	2	Pav_c10821_g1_i1_len_2560 | NoPfam | BTB/POZ domain-containing protein | AT1G63850.1
Pav_c10822_g1_i1_len_2960	0	2	0	2	0	0	0	0	0	0	1	0	5	Pav_c10822_g1_i1_len_2960 | Smr_PF01713.17 | CTC-interacting domain 7 | AT2G26280.1
Pav_c10829_g1_i3_len_4865	0	0	2	1	0	0	1	1	0	0	0	1	6	Pav_c10829_g1_i3_len_4865 | BRCT_PF00533.22 | C-terminal domain phosphatase-like 3 | AT2G33540.1
Pav_c10830_g1_i1_len_432	0	1	1	1	1	71	2	0	0	0	0	0	77	Pav_c10830_g1_i1_len_432 | NoPfam | NoAra-Uniprot | NoAra-Uniprot
Pav_c10831_g2_i1_len_1734	0	0	0	1	0	1	0	1	0	0	0	1	4	Pav_c10831_g2_i1_len_1734 | DHO_dh_PF01180.17 | pyrimidine 1 | AT3G17810.1
Pav_c10832_g1_i1_len_2377	0	0	2	0	1	3	0	1	0	3	0	0	10	Pav_c10832_g1_i1_len_2377 | TPX2_PF06886.7 | TPX2 (targeting protein for Xklp2) protein family | AT4G32330.1
Pav_c10834_g1_i1_len_1315	0	0	5	3	10	112	1	0	0	0	0	0	131	Pav_c10834_g1_i1_len_1315 | KR_PF08659.6 | short-chain dehydrogenase-reductase B | AT3G12800.1
Pav_c10836_g1_i1_len_1957	0	0	0	0	0	0	1	0	0	0	0	0	1	Pav_c10836_g1_i1_len_1957 | RRM_6_PF14259.2 | RNA binding (RRM/RBD/RNP motifs) family protein | AT5G16260.1
Pav_c10837_g1_i1_len_1964	0	0	0	0	1	1	1	0	0	0	0	0	3	Pav_c10837_g1_i1_len_1964 | Kdo_PF06293.10 | protein serine/threonine kinases | AT3G51270.1
Pav_c10845_g1_i1_len_870	1	0	1	1	0	0	0	0	0	0	0	0	3	Pav_c10845_g1_i1_len_870 | NoPfam | unknown protein | AT4G28290.1
Pav_c10846_g1_i1_len_3371	2	1	0	0	0	0	0	0	0	0	0	0	3	Pav_c10846_g1_i1_len_3371 | NoPfam | unknown protein | AT5G61040.1
Pav_c10847_g1_i1_len_636	0	0	0	0	0	0	0	0	0	0	1	0	1	Pav_c10847_g1_i1_len_636 | Amidase_PF01425.17 | fatty acid amide hydrolase | AT5G64440.1
Pav_c10850_g1_i1_len_702	0	0	0	0	0	9	0	0	0	0	0	1	10	Pav_c10850_g1_i1_len_702 | NoPfam | NoAra-Uniprot | NoAra-Uniprot
Pav_c10853_g1_i2_len_659	0	0	1	0	0	0	0	0	0	0	0	0	1	Pav_c10853_g1_i2_len_659 | DUF588_PF04535.8 | Uncharacterised protein family (UPF0497) | AT3G55390.1
Pav_c10854_g1_i1_len_662	0	1	0	0	1	0	0	0	0	0	0	0	2	Pav_c10854_g1_i1_len_662 | NoPfam | aminopeptidase M1 | AT4G33090.1
Pav_c10857_g1_i1_len_506	0	1	1	2	0	21	1	0	0	0	0	0	26	Pav_c10857_g1_i1_len_506 | NoPfam | NoAra-Uniprot | NoAra-Uniprot
Pav_c10860_g1_i1_len_388	0	1	0	0	0	0	0	0	0	0	0	0	1	Pav_c10860_g1_i1_len_388 | NoPfam | NoAra-Uniprot | NoAra-Uniprot
Pav_c10862_g2_i1_len_428	0	0	0	0	0	0	0	1	0	0	0	0	1	Pav_c10862_g2_i1_len_428 | GATA_PF00320.23 | GATA transcription factor 2 | AT2G45050.1
Pav_c10862_g3_i1_len_636	0	0	0	0	1	1	0	1	0	0	0	0	3	Pav_c10862_g3_i1_len_636 | NoPfam | GATA transcription factor 4 | AT3G60530.1
Pav_c10866_g1_i1_len_513	0	0	0	0	0	0	1	0	0	0	0	0	1	Pav_c10866_g1_i1_len_513 | NoPfam | 2-oxoglutarate (2OG) and Fe(II)-dependent oxygenase superfamily protein | AT4G33910.1
Pav_c10868_g1_i1_len_2770	0	0	0	0	1	0	0	0	0	0	0	0	1	Pav_c10868_g1_i1_len_2770 | SET_PF00856.24 | SU(VAR)3-9 homolog 9 | AT4G13460.1
Pav_c10878_g1_i2_len_1015	1	0	0	0	0	0	0	0	0	0	0	0	1	Pav_c10878_g1_i2_len_1015 | NoPfam | HVA22 homologue D | AT4G24960.1
Pav_c10882_g2_i1_len_1292	0	0	0	0	0	0	0	0	0	1	0	0	1	Pav_c10882_g2_i1_len_1292 | Pkinase_Tyr_PF07714.13 | calcium-dependent protein kinase 13 | AT3G51850.1
Pav_c10886_g1_i1_len_2294	0	0	1	1	0	0	0	0	0	0	0	0	2	Pav_c10886_g1_i1_len_2294 | NoPfam | unknown protein | AT4G31430.2
Pav_c1088_g1_i1_len_218	0	0	0	0	1	0	0	0	0	0	0	0	1	Pav_c1088_g1_i1_len_218 | NoPfam | NoAra-Uniprot | NoAra-Uniprot
Pav_c10891_g1_i1_len_2279	0	0	0	2	0	1	0	2	0	0	0	0	5	Pav_c10891_g1_i1_len_2279 | LTV_PF04180.10 | unknown protein | AT3G49990.1
Pav_c10893_g1_i1_len_572	1	0	0	5	1	11	0	0	0	0	0	0	18	Pav_c10893_g1_i1_len_572 | NoPfam | Retrovirus-related | POLX_TOBAC
Pav_c10893_g2_i1_len_1803	0	1	1	3	2	7	0	0	0	0	0	0	14	Pav_c10893_g2_i1_len_1803 | RVT_2_PF07727.10 | cysteine-rich RLK (RECEPTOR-like protein kinase) 8 | AT4G23160.1
Pav_c10894_g2_i1_len_227	0	0	1	0	0	0	0	0	0	0	0	0	1	Pav_c10894_g2_i1_len_227 | NoPfam | NoAra-Uniprot | NoAra-Uniprot
Pav_c10895_g1_i1_len_2257	0	0	0	1	0	0	0	0	0	0	0	0	1	Pav_c10895_g1_i1_len_2257 | O-FucT_PF10250.5 | O-fucosyltransferase family protein | AT3G05320.1
Pav_c10896_g1_i1_len_430	0	0	0	0	0	2	0	0	0	0	0	0	2	Pav_c10896_g1_i1_len_430 | NoPfam | NoAra-Uniprot | NoAra-Uniprot
Pav_c10898_g1_i1_len_3589	0	0	3	0	0	1	1	0	1	0	0	0	6	Pav_c10898_g1_i1_len_3589 | TPR_14_PF13428.2 | Tetratricopeptide repeat (TPR)-like superfamily protein | AT5G51340.1
Pav_c10903_g1_i1_len_971	0	0	0	0	1	0	0	0	0	0	0	0	1	Pav_c10903_g1_i1_len_971 | NoPfam | unknown protein | AT5G12240.1
Pav_c10904_g1_i1_len_1802	0	0	0	0	0	0	0	0	0	1	0	0	1	Pav_c10904_g1_i1_len_1802 | NoPfam | NoAra-Uniprot | NoAra-Uniprot
Pav_c10906_g2_i1_len_788	0	0	0	0	0	1	0	0	0	0	0	0	1	Pav_c10906_g2_i1_len_788 | NoPfam | NoAra-Uniprot | NoAra-Uniprot
Pav_c10910_g1_i1_len_788	0	0	0	0	0	1	0	0	0	0	0	0	1	Pav_c10910_g1_i1_len_788 | NoPfam | NoAra-Uniprot | NoAra-Uniprot
Pav_c10919_g1_i2_len_2492	0	0	0	0	1	1	0	0	0	0	0	0	2	Pav_c10919_g1_i2_len_2492 | AAA_PF00004.25 | AAA-type ATPase family protein / ankyrin repeat family protein | AT3G24530.1
Pav_c10920_g1_i1_len_1810	0	2	15	1	1	0	0	0	0	0	0	0	19	Pav_c10920_g1_i1_len_1810 | NoPfam | UDP-Glycosyltransferase superfamily protein | AT5G14860.1
Pav_c10921_g1_i1_len_3319	0	1	4	0	0	0	0	0	0	0	0	0	5	Pav_c10921_g1_i1_len_3319 | DUF4210_PF13915.2 | unknown protein | AT3G26890.1
Pav_c10928_g1_i1_len_776	0	0	0	1	0	0	0	0	0	0	0	0	1	Pav_c10928_g1_i1_len_776 | NoPfam | unknown protein | AT5G25570.3
Pav_c10929_g1_i1_len_622	0	0	0	0	0	1	0	0	0	0	0	0	1	Pav_c10929_g1_i1_len_622 | NoPfam | Ubiquinol-cytochrome | UCR11_SOLTU
Pav_c1092_g1_i1_len_328	2	0	0	0	0	12	0	0	0	0	0	0	14	Pav_c1092_g1_i1_len_328 | NoPfam | NoAra-Uniprot | NoAra-Uniprot
Pav_c10930_g1_i1_len_1157	0	0	0	0	1	0	0	0	0	0	0	0	1	Pav_c10930_g1_i1_len_1157 | NoPfam | Thioredoxin superfamily protein | AT5G11640.1
Pav_c10936_g1_i1_len_506	0	0	0	3	0	2	0	0	0	0	0	0	5	Pav_c10936_g1_i1_len_506 | NoPfam | NoAra-Uniprot | NoAra-Uniprot
Pav_c10936_g2_i1_len_373	0	0	0	0	1	5	0	0	0	0	0	0	6	Pav_c10936_g2_i1_len_373 | NoPfam | NoAra-Uniprot | NoAra-Uniprot
Pav_c10938_g2_i1_len_334	0	0	0	0	0	1	0	0	0	0	0	0	1	Pav_c10938_g2_i1_len_334 | NoPfam | NoAra-Uniprot | NoAra-Uniprot
Pav_c10940_g2_i1_len_1155	0	0	1	0	0	0	0	0	0	0	0	0	1	Pav_c10940_g2_i1_len_1155 | Longin_PF13774.2 | vesicle-associated membrane protein 727 | AT3G54300.1
Pav_c10940_g3_i1_len_837	1	0	0	0	1	0	0	0	0	0	0	0	2	Pav_c10940_g3_i1_len_837 | Longin_PF13774.2 | vesicle-associated membrane protein 726 | AT1G04760.1
Pav_c10949_g1_i1_len_1537	1	0	0	0	0	0	0	0	0	0	0	0	1	Pav_c10949_g1_i1_len_1537 | DUF4506_PF14958.2 | unknown protein | AT5G47940.1
Pav_c10949_g2_i1_len_1298	0	0	0	0	0	0	1	0	0	0	0	0	1	Pav_c10949_g2_i1_len_1298 | NoPfam | unknown protein | AT5G47940.1
Pav_c10951_g1_i1_len_161	0	0	0	1	0	0	0	0	0	0	0	0	1	Pav_c10951_g1_i1_len_161 | NoPfam | NoAra-Uniprot | NoAra-Uniprot
Pav_c10952_g1_i1_len_344	2	0	3	15	8	94	3	0	0	0	0	0	125	Pav_c10952_g1_i1_len_344 | NoPfam | NoAra-Uniprot | NoAra-Uniprot
Pav_c10954_g1_i1_len_376	12	19	152	118	46	272	15	0	0	0	0	0	634	Pav_c10954_g1_i1_len_376 | NoPfam | NoAra-Uniprot | NoAra-Uniprot
Pav_c10954_g2_i1_len_258	7	6	46	50	20	51	4	1	0	0	0	0	185	Pav_c10954_g2_i1_len_258 | Asp_protease_2_PF13650.2 | NoAra-Uniprot | NoAra-Uniprot
Pav_c10957_g1_i1_len_323	0	1	0	0	0	0	0	0	0	0	0	0	1	Pav_c10957_g1_i1_len_323 | NoPfam | NoAra-Uniprot | NoAra-Uniprot
Pav_c10958_g1_i1_len_743	0	0	2	0	0	0	0	0	0	0	0	0	2	Pav_c10958_g1_i1_len_743 | NoPfam | NoAra-Uniprot | NoAra-Uniprot
Pav_c10961_g2_i1_len_362	0	0	1	0	0	13	0	0	0	0	0	0	14	Pav_c10961_g2_i1_len_362 | NoPfam | NoAra-Uniprot | NoAra-Uniprot
Pav_c10963_g1_i1_len_2014	0	0	0	0	0	0	0	1	0	0	0	0	1	Pav_c10963_g1_i1_len_2014 | NoPfam | lysm domain GPI-anchored protein 2 precursor | AT2G17120.1
Pav_c10966_g1_i1_len_720	0	0	1	0	0	0	0	0	1	0	0	0	2	Pav_c10966_g1_i1_len_720 | NoPfam | NoAra-Uniprot | NoAra-Uniprot
Pav_c10968_g1_i1_len_679	0	1	1	1	0	1	1	0	0	0	0	0	5	Pav_c10968_g1_i1_len_679 | NoPfam | NoAra-Uniprot | NoAra-Uniprot
Pav_c1096_g1_i1_len_802	1	0	0	0	0	1	0	0	0	0	0	0	2	Pav_c1096_g1_i1_len_802 | NoPfam | microsomal glutathione s-transferase, putative | AT1G65820.3
Pav_c10970_g1_i1_len_1024	0	0	0	0	0	1	0	0	0	0	0	0	1	Pav_c10970_g1_i1_len_1024 | NoPfam | NoAra-Uniprot | NoAra-Uniprot
Pav_c10971_g2_i1_len_765	0	0	0	0	0	0	1	0	0	0	0	0	1	Pav_c10971_g2_i1_len_765 | NoPfam | NoAra-Uniprot | NoAra-Uniprot
Pav_c10972_g1_i1_len_1714	0	0	0	0	0	1	0	0	0	0	0	0	1	Pav_c10972_g1_i1_len_1714 | p450_PF00067.18 | cytochrome P450, family 714, subfamily A, polypeptide 1 | AT5G24910.1
Pav_c10973_g2_i1_len_4501	2	2	2	0	1	1	1	2	0	0	0	1	12	Pav_c10973_g2_i1_len_4501 | Hydrolase_3_PF08282.8 | ER-type Ca2+-ATPase 1 | AT1G07810.1
Pav_c10976_g1_i2_len_2099	0	0	1	1	0	0	0	0	0	0	0	0	2	Pav_c10976_g1_i2_len_2099 | eIF2A_PF08662.7 | Eukaryotic translation initiation factor eIF2A family protein | AT1G73180.1
Pav_c10977_g1_i1_len_796	0	0	0	1	0	0	0	0	0	0	1	0	2	Pav_c10977_g1_i1_len_796 | NoPfam | unknown protein | AT2G01300.1
Pav_c10978_g1_i1_len_3229	0	1	0	0	0	0	1	0	0	1	0	1	4	Pav_c10978_g1_i1_len_3229 | LRR_9_PF14580.2 | Outer arm dynein light chain 1 protein | AT1G78230.1
Pav_c10979_g1_i3_len_1771	0	1	0	1	0	0	0	0	0	0	0	0	2	Pav_c10979_g1_i3_len_1771 | HMA_PF00403.22 | Heavy metal transport/detoxification superfamily protein | AT5G50740.3
Pav_c10982_g1_i1_len_1618	0	0	0	0	0	2	0	0	0	0	0	1	3	Pav_c10982_g1_i1_len_1618 | NoPfam | NoAra-Uniprot | NoAra-Uniprot
Pav_c10986_g1_i1_len_1222	0	0	0	0	1	2	0	0	0	0	0	0	3	Pav_c10986_g1_i1_len_1222 | Arf_PF00025.17 | RAB GTPase homolog A5B | AT3G07410.1
Pav_c1098_g1_i2_len_1983	0	0	1	0	0	0	0	0	0	0	0	0	1	Pav_c1098_g1_i2_len_1983 | Kelch_2_PF07646.11 | Galactose oxidase/kelch repeat superfamily protein | AT1G74510.2
Pav_c10991_g1_i1_len_1281	0	0	0	0	0	1	0	0	0	0	0	0	1	Pav_c10991_g1_i1_len_1281 | NoPfam | unknown protein | AT4G24110.1
Pav_c10992_g1_i1_len_1934	1	0	0	0	0	0	0	0	0	0	1	1	3	Pav_c10992_g1_i1_len_1934 | NoPfam | WRKY DNA-binding protein 35 | AT2G34830.1
Pav_c10993_g1_i1_len_524	0	0	1	0	0	0	0	0	0	0	0	0	1	Pav_c10993_g1_i1_len_524 | NoPfam | NoAra-Uniprot | NoAra-Uniprot
Pav_c10993_g2_i1_len_832	0	0	0	1	0	0	0	0	0	0	0	0	1	Pav_c10993_g2_i1_len_832 | NoPfam | NoAra-Uniprot | NoAra-Uniprot
Pav_c10996_g1_i1_len_1429	1	0	1	0	0	0	1	0	0	0	0	0	3	Pav_c10996_g1_i1_len_1429 | Mito_carr_PF00153.23 | peroxisomal adenine nucleotide carrier 2 | AT5G27520.1
Pav_c10997_g1_i1_len_2309	0	0	0	0	0	1	0	0	0	0	1	0	2	Pav_c10997_g1_i1_len_2309 | F-box-like_PF12937.3 | F-box/RNI-like superfamily protein | AT4G02740.1
Pav_c10998_g1_i1_len_1449	1	0	2	2	0	1	0	0	0	0	0	0	6	Pav_c10998_g1_i1_len_1449 | NoPfam | B-box type zinc finger family protein | AT4G27310.1
Pav_c10999_g1_i2_len_1726	0	0	1	0	0	0	0	0	0	0	0	0	1	Pav_c10999_g1_i2_len_1726 | SpoU_methylase_PF00588.15 | tRNA/rRNA methyltransferase (SpoU) family protein | AT5G15390.1
Pav_c109_g1_i2_len_2354	0	0	1	0	0	0	0	0	0	0	0	0	1	Pav_c109_g1_i2_len_2354 | PPR_3_PF13812.2 | Tetratricopeptide repeat (TPR)-like superfamily protein | AT3G57430.1
Pav_c11000_g1_i1_len_420	0	0	0	1	0	2	0	0	0	0	0	0	3	Pav_c11000_g1_i1_len_420 | NoPfam | NoAra-Uniprot | NoAra-Uniprot
Pav_c11000_g2_i1_len_170	1	2	3	2	1	82	5	0	0	0	0	0	96	Pav_c11000_g2_i1_len_170 | NoPfam | NoAra-Uniprot | NoAra-Uniprot
Pav_c11002_g1_i1_len_1286	0	0	0	0	0	1	0	0	0	0	0	0	1	Pav_c11002_g1_i1_len_1286 | Mog1_PF04603.8 | Mog1/PsbP/DUF1795-like photosystem II reaction center PsbP family protein | AT1G69680.1
Pav_c11003_g1_i1_len_422	0	2	0	0	0	0	0	0	0	0	0	0	2	Pav_c11003_g1_i1_len_422 | NoPfam | ubiquitin extension protein 1 | AT3G52590.1
Pav_c11003_g2_i1_len_373	0	0	0	1	0	1	0	1	0	1	0	0	4	Pav_c11003_g2_i1_len_373 | Rad60-SLD_2_PF13881.2 | ubiquitin 11 | AT4G05050.1
Pav_c11005_g1_i2_len_1813	0	0	1	1	0	0	0	0	0	0	1	0	3	Pav_c11005_g1_i2_len_1813 | Linker_histone_PF00538.15 | telomere repeat binding factor 1 | AT1G49950.3
Pav_c11006_g1_i1_len_2084	0	0	1	0	0	0	1	0	0	0	0	0	2	Pav_c11006_g1_i1_len_2084 | Cep57_CLD_2_PF14197.2 | Mitochondrial ATP synthase D chain-related protein | AT2G38580.1
Pav_c11008_g1_i1_len_243	0	0	0	0	0	0	0	1	0	0	0	0	1	Pav_c11008_g1_i1_len_243 | NoPfam | NB-ARC domain-containing disease resistance protein | AT3G14470.1
Pav_c11009_g1_i1_len_2432	0	1	0	0	0	0	0	0	0	0	0	0	1	Pav_c11009_g1_i1_len_2432 | Sigma70_r2_PF04542.10 | sigma factor E | AT5G24120.1
Pav_c11011_g1_i1_len_1390	0	0	1	0	0	0	0	1	0	0	0	0	2	Pav_c11011_g1_i1_len_1390 | Sec62_PF03839.12 | translocation protein-related | AT3G20920.1
Pav_c11012_g3_i1_len_2417	0	0	1	0	0	0	0	0	0	0	0	1	2	Pav_c11012_g3_i1_len_2417 | DUF707_PF05212.8 | Protein of unknown function (DUF707) | AT1G61240.1
Pav_c11017_g1_i2_len_825	1	0	0	1	0	0	0	0	0	0	0	0	2	Pav_c11017_g1_i2_len_825 | NoPfam | unknown protein | AT2G20562.1
Pav_c11024_g1_i2_len_2503	1	0	0	0	0	0	0	0	0	1	0	1	3	Pav_c11024_g1_i2_len_2503 | Bromodomain_PF00439.21 | global transcription factor group E4 | AT1G06230.1
Pav_c11025_g1_i2_len_978	1	0	0	2	1	21	0	0	0	0	0	0	25	Pav_c11025_g1_i2_len_978 | zf-RVT_PF13966.2 | Ribonuclease H-like superfamily protein | AT4G29090.1
Pav_c11026_g1_i1_len_1517	0	0	0	1	0	0	0	0	0	0	0	0	1	Pav_c11026_g1_i1_len_1517 | Pkinase_Tyr_PF07714.13 | Protein kinase superfamily protein | AT3G44610.1
Pav_c11027_g1_i2_len_1983	0	0	0	0	2	0	0	1	0	0	0	1	4	Pav_c11027_g1_i2_len_1983 | ResIII_PF04851.11 | DEA(D/H)-box RNA helicase family protein | AT1G55150.1
Pav_c11028_g1_i2_len_1860	0	0	0	0	0	0	1	0	0	0	0	0	1	Pav_c11028_g1_i2_len_1860 | NoPfam | BEST Arabidopsis thaliana protein match is: glycine-rich protein (TAIR:AT3G29075.1) | AT1G11440.1
Pav_c11030_g1_i1_len_2339	0	0	1	1	1	1	0	0	0	0	0	0	4	Pav_c11030_g1_i1_len_2339 | Glyco_trans_1_3_PF13528.2 | monogalactosyldiacylglycerol synthase 2 | AT5G20410.1
Pav_c11031_g2_i1_len_1281	0	0	0	1	0	0	0	0	0	0	0	0	1	Pav_c11031_g2_i1_len_1281 | Arf_PF00025.17 | Ras-related small GTP-binding family protein | AT1G02620.1
Pav_c11032_g1_i1_len_2631	0	0	1	0	0	1	0	0	0	0	0	0	2	Pav_c11032_g1_i1_len_2631 | HEAT_EZ_PF13513.2 | ARM repeat superfamily protein | AT5G62580.1
Pav_c11033_g1_i1_len_2451	1	0	6	3	0	0	1	0	1	0	0	0	12	Pav_c11033_g1_i1_len_2451 | BURP_PF03181.11 | polygalacturonase 2 | AT1G70370.1
Pav_c11034_g1_i1_len_2136	0	0	0	0	1	0	0	0	0	0	0	0	1	Pav_c11034_g1_i1_len_2136 | Methyltransf_10_PF05971.8 | methyltransferases | AT2G21070.3
Pav_c11035_g1_i1_len_404	0	0	1	0	0	0	0	0	0	0	0	0	1	Pav_c11035_g1_i1_len_404 | NoPfam | methionine synthase 3 | AT5G20980.1
Pav_c11035_g2_i1_len_2679	0	0	0	0	0	1	0	0	0	0	1	0	2	Pav_c11035_g2_i1_len_2679 | Meth_synt_1_PF08267.8 | Cobalamin-independent synthase family protein | AT5G17920.1
Pav_c11039_g1_i2_len_717	0	0	0	0	0	2	0	1	0	0	0	0	3	Pav_c11039_g1_i2_len_717 | NoPfam | NoAra-Uniprot | NoAra-Uniprot
Pav_c11041_g1_i3_len_1713	0	0	2	0	0	0	0	0	0	0	0	0	2	Pav_c11041_g1_i3_len_1713 | NoPfam | unknown protein | AT5G47830.1
Pav_c11042_g1_i1_len_2331	0	0	0	0	1	0	0	0	1	0	0	0	2	Pav_c11042_g1_i1_len_2331 | TBCC_PF07986.8 | Tubulin binding cofactor C domain-containing protein | AT3G57890.2
Pav_c11044_g1_i1_len_277	0	0	0	0	1	0	0	0	0	0	0	0	1	Pav_c11044_g1_i1_len_277 | NoPfam | NoAra-Uniprot | NoAra-Uniprot
Pav_c11045_g1_i2_len_1757	1	0	0	0	1	0	0	0	0	0	0	0	2	Pav_c11045_g1_i2_len_1757 | HLH_PF00010.22 | basic helix-loop-helix (bHLH) DNA-binding superfamily protein | AT3G19860.2
Pav_c11046_g1_i1_len_1873	3	1	0	1	0	0	0	0	2	1	0	2	10	Pav_c11046_g1_i1_len_1873 | Glyco_hydro_14_PF01373.13 | beta-amylase 6 | AT2G32290.1
Pav_c11048_g1_i1_len_2172	0	0	0	0	0	0	0	0	1	0	0	0	1	Pav_c11048_g1_i1_len_2172 | Mur_ligase_M_PF08245.8 | DHFS-FPGS homolog B | AT5G05980.1
Pav_c11049_g1_i1_len_771	1	0	0	0	0	0	0	0	0	0	0	1	2	Pav_c11049_g1_i1_len_771 | NoPfam | NoAra-Uniprot | NoAra-Uniprot
Pav_c1104_g1_i1_len_1496	0	0	0	0	0	0	0	0	0	1	0	0	1	Pav_c1104_g1_i1_len_1496 | NoPfam | Cysteine proteinases superfamily protein | AT3G57810.2
Pav_c11051_g1_i1_len_158	1	0	0	1	3	27	0	0	0	0	0	0	32	Pav_c11051_g1_i1_len_158 | NoPfam | NoAra-Uniprot | NoAra-Uniprot
Pav_c11052_g1_i1_len_540	16	88	372	1106	111	587	5	2	0	0	0	0	2287	Pav_c11052_g1_i1_len_540 | NoPfam | NoAra-Uniprot | NoAra-Uniprot
Pav_c11053_g1_i2_len_4686	0	0	0	0	1	0	0	0	0	0	0	0	1	Pav_c11053_g1_i2_len_4686 | NoPfam | embryonic flower 1 (EMF1) | AT5G11530.1
Pav_c11054_g1_i1_len_986	1	1	0	1	0	0	0	0	0	0	0	0	3	Pav_c11054_g1_i1_len_986 | RNA_pol_Rpb4_PF03874.12 | RNA polymerase II, Rpb4, core protein | AT5G09920.1
Pav_c11054_g2_i1_len_3060	0	0	0	0	0	4	0	0	0	0	0	0	4	Pav_c11054_g2_i1_len_3060 | Pkinase_Tyr_PF07714.13 | Protein kinase superfamily protein | AT2G40120.1
Pav_c11055_g1_i1_len_329	1	0	0	0	0	0	0	0	0	0	0	1	2	Pav_c11055_g1_i1_len_329 | NoPfam | NoAra-Uniprot | NoAra-Uniprot
Pav_c11057_g1_i1_len_2234	2	0	0	0	0	0	0	0	0	0	0	0	2	Pav_c11057_g1_i1_len_2234 | Peptidase_M16_C_PF05193.17 | Insulinase (Peptidase family M16) protein | AT1G51980.1
Pav_c11059_g1_i1_len_2410	1	1	1	1	1	0	0	1	1	0	2	0	9	Pav_c11059_g1_i1_len_2410 | CRAL_TRIO_N_PF03765.11 | Sec14p-like phosphatidylinositol transfer family protein | AT2G21520.2
Pav_c1105_g1_i1_len_1932	3	1	18	5	2	3	1	0	1	0	0	0	34	Pav_c1105_g1_i1_len_1932 | PDT_PF00800.14 | arogenate dehydratase 6 | AT1G08250.1
Pav_c11062_g1_i1_len_1655	0	0	0	0	0	1	0	0	0	0	0	0	1	Pav_c11062_g1_i1_len_1655 | Gln-synt_N_PF03951.15 | glutamine synthetase 2 | AT5G35630.1
Pav_c11063_g1_i1_len_2055	0	0	3	3	3	0	0	0	0	0	0	0	9	Pav_c11063_g1_i1_len_2055 | NoPfam | F-BOX WITH WD-40 2 | AT4G08980.1
Pav_c11065_g1_i1_len_3899	1	2	3	2	0	0	0	0	0	0	0	1	9	Pav_c11065_g1_i1_len_3899 | Homeobox_PF00046.25 | Homeobox-leucine zipper family protein / lipid-binding START domain-containing protein | AT4G00730.1
Pav_c11066_g1_i2_len_2305	0	0	0	0	0	0	0	0	0	1	0	0	1	Pav_c11066_g1_i2_len_2305 | PORR_PF11955.4 | Ubiquitin carboxyl-terminal hydrolase family protein | AT4G01037.1
Pav_c11067_g1_i1_len_2050	0	1	3	0	0	0	0	0	0	0	0	1	5	Pav_c11067_g1_i1_len_2050 | Ank_3_PF13606.2 | XB3 ortholog 1 in Arabidopsis thaliana | AT2G28840.1
Pav_c1106_g1_i1_len_2163	1	0	0	0	0	1	0	0	0	0	0	0	2	Pav_c1106_g1_i1_len_2163 | Pro_isomerase_PF00160.17 | Cyclophilin-like peptidyl-prolyl cis-trans isomerase family protein | AT4G33060.1
Pav_c11071_g2_i1_len_1300	0	0	2	0	0	1	0	0	0	0	0	0	3	Pav_c11071_g2_i1_len_1300 | Pkinase_PF00069.21 | Protein kinase superfamily protein | AT4G25390.1
Pav_c11073_g1_i2_len_1242	1	0	0	0	0	0	0	0	0	0	0	0	1	Pav_c11073_g1_i2_len_1242 | NoPfam | NoAra-Uniprot | NoAra-Uniprot
Pav_c11075_g1_i1_len_1611	0	0	0	0	0	0	0	0	0	1	0	0	1	Pav_c11075_g1_i1_len_1611 | GST_N_PF02798.16 | Glutathione S-transferase family protein | AT5G42150.1
Pav_c11077_g2_i2_len_799	0	0	0	0	0	1	0	0	0	0	0	0	1	Pav_c11077_g2_i2_len_799 | NoPfam | NoAra-Uniprot | NoAra-Uniprot
Pav_c1107_g1_i1_len_670	0	0	0	0	0	0	0	0	0	0	0	1	1	Pav_c1107_g1_i1_len_670 | NoPfam | NoAra-Uniprot | NoAra-Uniprot
Pav_c11082_g1_i1_len_2211	0	0	1	2	0	0	0	0	0	0	0	0	3	Pav_c11082_g1_i1_len_2211 | AdenylateSensor_PF16579.1 | SNF1 kinase homolog 10 | AT3G01090.2
Pav_c11085_g1_i1_len_1318	0	0	1	0	1	0	0	0	0	0	0	0	2	Pav_c11085_g1_i1_len_1318 | NoPfam | NoAra-Uniprot | NoAra-Uniprot
Pav_c11087_g1_i2_len_2558	0	0	0	0	0	0	1	0	0	0	0	0	1	Pav_c11087_g1_i2_len_2558 | zf-XS_PF03470.10 | XH/XS domain-containing protein | AT1G15910.1
Pav_c11089_g2_i1_len_1619	0	2	0	0	0	0	0	0	0	0	0	0	2	Pav_c11089_g2_i1_len_1619 | NIF_PF03031.14 | Haloacid dehalogenase-like hydrolase (HAD) superfamily protein | AT1G55900.1
Pav_c1108_g1_i1_len_2014	1	1	19	6	2	1	0	1	0	1	0	0	32	Pav_c1108_g1_i1_len_2014 | PP2C_PF00481.17 | protein phosphatase 2CA | AT3G11410.1
Pav_c11090_g1_i1_len_836	0	0	0	0	0	0	0	1	0	0	0	0	1	Pav_c11090_g1_i1_len_836 | Costars_PF14705.2 | unknown protein | AT4G33640.1
Pav_c11091_g1_i1_len_2395	0	0	0	1	0	1	0	0	0	0	0	0	2	Pav_c11091_g1_i1_len_2395 | PseudoU_synth_2_PF00849.18 | Pseudouridine synthase family protein | AT5G51140.2
Pav_c11095_g1_i2_len_2226	0	0	0	0	1	0	0	0	0	0	0	0	1	Pav_c11095_g1_i2_len_2226 | Suf_PF05843.10 | high chlorophyll fluorescent 107 | AT3G17040.1
Pav_c11096_g1_i1_len_1095	0	1	0	0	0	0	1	1	0	0	0	1	4	Pav_c11096_g1_i1_len_1095 | DUF1077_PF06417.8 | FUNCTIONS IN: molecular_function unknown | AT5G10780.2
Pav_c11099_g2_i1_len_738	0	0	1	0	0	0	0	0	0	0	0	0	1	Pav_c11099_g2_i1_len_738 | NoPfam | unknown protein | AT1G62422.1
Pav_c11100_g1_i1_len_2445	0	0	1	0	0	1	0	0	0	0	0	0	2	Pav_c11100_g1_i1_len_2445 | AAA_21_PF13304.2 | ABC-2 type transporter family protein | AT3G25620.2
Pav_c11101_g1_i1_len_391	0	0	1	0	0	0	0	0	0	0	0	0	1	Pav_c11101_g1_i1_len_391 | NoPfam | NoAra-Uniprot | NoAra-Uniprot
Pav_c11102_g2_i1_len_2360	0	0	0	1	0	0	0	0	0	0	0	0	1	Pav_c11102_g2_i1_len_2360 | Kce_PF05853.8 | Pentatricopeptide repeat (PPR) superfamily protein | AT3G61520.1
Pav_c11104_g1_i1_len_2812	0	0	2	0	0	1	0	0	0	0	0	0	3	Pav_c11104_g1_i1_len_2812 | Homeobox_PF00046.25 | BEL1-like homeodomain 8 | AT2G27990.1
Pav_c11107_g1_i2_len_2407	0	1	0	0	1	18	0	0	0	0	0	0	20	Pav_c11107_g1_i2_len_2407 | CCT_PF06203.10 | CCT motif family protein | AT4G25990.2
Pav_c11109_g2_i1_len_422	0	0	0	0	0	1	0	0	0	0	0	0	1	Pav_c11109_g2_i1_len_422 | NoPfam | NoAra-Uniprot | NoAra-Uniprot
Pav_c11112_g1_i1_len_1078	0	0	1	1	0	2	0	0	0	0	0	0	4	Pav_c11112_g1_i1_len_1078 | DUF588_PF04535.8 | Uncharacterised protein family (UPF0497) | AT3G06390.1
Pav_c11113_g1_i1_len_258	0	1	0	3	2	325	0	0	0	0	0	0	331	Pav_c11113_g1_i1_len_258 | NoPfam | NoAra-Uniprot | NoAra-Uniprot
Pav_c11114_g1_i1_len_557	1	1	1	1	0	0	0	0	0	0	0	0	4	Pav_c11114_g1_i1_len_557 | Arf_PF00025.17 | RAN GTPase 3 | AT5G55190.1
Pav_c11114_g2_i1_len_809	0	0	0	2	0	0	0	0	0	1	0	0	3	Pav_c11114_g2_i1_len_809 | Ras_PF00071.18 | RAN GTPase 3 | AT5G55190.1
Pav_c11115_g1_i2_len_5796	0	0	4	3	0	0	0	0	0	1	2	0	10	Pav_c11115_g1_i2_len_5796 | UCH_PF00443.25 | Ubiquitin carboxyl-terminal hydrolase-related protein | AT3G47890.1
Pav_c11120_g1_i1_len_2261	0	0	2	0	0	0	0	0	0	0	0	0	2	Pav_c11120_g1_i1_len_2261 | AMP-binding_C_PF13193.2 | AMP-dependent synthetase and ligase family protein | AT4G05160.1
Pav_c11122_g1_i1_len_1309	0	0	0	0	0	0	0	0	0	0	0	1	1	Pav_c11122_g1_i1_len_1309 | DUF2930_PF11152.4 | cofactor assembly of complex C | AT1G59840.1
Pav_c11125_g1_i2_len_3393	1	2	37	20	0	0	0	0	0	0	0	0	60	Pav_c11125_g1_i2_len_3393 | AUX_IAA_PF02309.12 | auxin response factor 4 | AT5G60450.1
Pav_c11126_g2_i1_len_295	0	0	0	0	0	0	0	0	0	0	1	0	1	Pav_c11126_g2_i1_len_295 | NoPfam | NoAra-Uniprot | NoAra-Uniprot
Pav_c11126_g3_i1_len_233	1	2	0	0	0	0	0	0	1	0	0	0	4	Pav_c11126_g3_i1_len_233 | Histone_PF00125.20 | Histone superfamily protein | AT1G07790.1
Pav_c11127_g1_i1_len_4689	0	0	6	0	0	0	0	0	0	1	0	0	7	Pav_c11127_g1_i1_len_4689 | NoPfam | unknown protein | AT1G35660.1
Pav_c11128_g1_i1_len_2255	0	0	0	0	0	0	0	0	0	0	0	1	1	Pav_c11128_g1_i1_len_2255 | NoPfam | IQ-domain 2 | AT5G03040.1
Pav_c11130_g1_i1_len_2517	0	0	0	1	0	0	0	0	0	0	0	1	2	Pav_c11130_g1_i1_len_2517 | EamA_PF00892.16 | DegP protease 9 | AT5G40200.1
Pav_c11131_g1_i1_len_3205	0	2	3	2	1	0	6	1	2	2	1	1	21	Pav_c11131_g1_i1_len_3205 | C2_PF00168.26 | Protein of unknown function (DUF677) | AT3G49070.1
Pav_c11132_g1_i1_len_3452	0	0	0	1	0	0	0	2	0	0	0	0	3	Pav_c11132_g1_i1_len_3452 | DSPc_PF00782.16 | dual specificity protein phosphatase family protein | AT5G23720.1
Pav_c11135_g1_i2_len_1769	0	0	1	0	0	0	0	0	0	0	0	0	1	Pav_c11135_g1_i2_len_1769 | Asp_PF00026.19 | Eukaryotic aspartyl protease family protein | AT4G33490.2
Pav_c11137_g1_i1_len_561	0	0	0	0	0	1	0	0	0	0	0	0	1	Pav_c11137_g1_i1_len_561 | MreB_Mbl_PF06723.9 | heat shock protein 70B | AT1G16030.1
Pav_c11137_g2_i1_len_670	0	0	0	0	0	1	0	0	0	0	0	0	1	Pav_c11137_g2_i1_len_670 | HSP70_PF00012.16 | heat shock cognate protein 70-1 | AT5G02500.1
Pav_c11137_g3_i1_len_593	1	0	0	0	1	3	0	1	0	0	0	0	6	Pav_c11137_g3_i1_len_593 | HSP70_PF00012.16 | heat shock cognate protein 70-1 | AT5G02500.1
Pav_c11140_g1_i1_len_950	0	0	0	0	0	0	0	0	0	0	1	0	1	Pav_c11140_g1_i1_len_950 | NoPfam | Glycoprotein membrane precursor GPI-anchored | AT3G06035.1
Pav_c11142_g1_i1_len_994	0	0	1	0	0	0	0	0	0	0	0	0	1	Pav_c11142_g1_i1_len_994 | HD_PF01966.18 | Metal-dependent phosphohydrolase | AT2G23820.2
Pav_c11144_g1_i1_len_2824	0	0	0	0	0	0	1	0	0	0	0	0	1	Pav_c11144_g1_i1_len_2824 | zf-C3HC4_2_PF13923.2 | Transducin/WD40 repeat-like superfamily protein | AT2G32950.1
Pav_c11145_g2_i1_len_492	0	0	0	1	0	0	0	0	0	0	0	0	1	Pav_c11145_g2_i1_len_492 | NoPfam | NoAra-Uniprot | NoAra-Uniprot
Pav_c11146_g1_i2_len_2501	0	0	4	1	0	0	0	0	0	0	0	0	5	Pav_c11146_g1_i2_len_2501 | GDA1_CD39_PF01150.13 | GDA1/CD39 nucleoside phosphatase family protein | AT2G02970.1
Pav_c11148_g1_i1_len_2765	0	0	0	0	0	1	0	0	0	0	0	0	1	Pav_c11148_g1_i1_len_2765 | Transketolase_C_PF02780.16 | Deoxyxylulose-5-phosphate synthase | AT4G15560.1
Pav_c11149_g1_i1_len_439	0	0	0	2	0	4	0	0	0	0	0	0	6	Pav_c11149_g1_i1_len_439 | NoPfam | cysteine-rich RLK (RECEPTOR-like protein kinase) 8 | AT4G23160.1
Pav_c11149_g2_i1_len_267	0	0	0	0	0	4	0	0	0	0	0	0	4	Pav_c11149_g2_i1_len_267 | NoPfam | Retrovirus-related | POLX_TOBAC
Pav_c11154_g1_i1_len_1381	0	0	3	0	0	0	0	0	0	0	0	0	3	Pav_c11154_g1_i1_len_1381 | Ovate_PF04844.9 | ovate family protein 11 | AT4G14860.1
Pav_c11156_g1_i1_len_280	0	2	2	2	7	64	2	0	0	0	0	0	79	Pav_c11156_g1_i1_len_280 | NoPfam | NoAra-Uniprot | NoAra-Uniprot
Pav_c11157_g3_i1_len_2166	0	0	0	1	0	0	0	0	0	0	0	0	1	Pav_c11157_g3_i1_len_2166 | TCP_PF03634.9 | TCP family transcription factor | AT2G45680.1
Pav_c11160_g1_i1_len_2723	0	0	0	0	0	0	0	1	0	0	0	0	1	Pav_c11160_g1_i1_len_2723 | ATP13_PF12921.3 | Tetratricopeptide repeat (TPR)-like superfamily protein | AT5G39710.1
Pav_c11161_g1_i2_len_239	1	0	0	0	0	4	0	0	0	0	0	0	5	Pav_c11161_g1_i2_len_239 | NoPfam | NoAra-Uniprot | NoAra-Uniprot
Pav_c11163_g1_i1_len_1671	0	0	0	0	0	10	0	0	0	0	0	0	10	Pav_c11163_g1_i1_len_1671 | NoPfam | NoAra-Uniprot | NoAra-Uniprot
Pav_c11164_g1_i2_len_1334	0	0	0	0	0	1	0	0	0	0	0	0	1	Pav_c11164_g1_i2_len_1334 | TAFII55_N_PF04658.9 | TBP-associated factor 7 | AT1G55300.2
Pav_c11168_g1_i1_len_2247	0	0	1	1	0	0	0	0	0	0	0	0	2	Pav_c11168_g1_i1_len_2247 | NoPfam | allene oxide synthase | AT5G42650.1
Pav_c11169_g1_i1_len_1129	0	0	0	0	0	1	0	0	0	0	0	0	1	Pav_c11169_g1_i1_len_1129 | NoPfam | NoAra-Uniprot | NoAra-Uniprot
Pav_c1116_g2_i1_len_282	0	0	0	0	0	1	0	0	0	0	0	0	1	Pav_c1116_g2_i1_len_282 | NoPfam | NoAra-Uniprot | NoAra-Uniprot
Pav_c11174_g1_i1_len_1392	0	0	0	0	0	0	0	0	0	0	0	1	1	Pav_c11174_g1_i1_len_1392 | DUF59_PF01883.15 | Protein of unknown function (DUF59) | AT3G50845.1
Pav_c11175_g1_i2_len_3141	1	1	3	0	1	1	0	0	0	0	0	0	7	Pav_c11175_g1_i2_len_3141 | X8_PF07983.9 | O-Glycosyl hydrolases family 17 protein | AT2G16230.1
Pav_c11177_g1_i1_len_2064	0	1	0	1	0	1	0	0	0	0	0	0	3	Pav_c11177_g1_i1_len_2064 | Pkinase_Tyr_PF07714.13 | Protein kinase superfamily protein | AT3G44850.1
Pav_c11178_g1_i1_len_2022	0	1	0	1	0	1	0	0	0	0	0	0	3	Pav_c11178_g1_i1_len_2022 | Na_Ca_ex_PF01699.20 | calcium exchanger 7 | AT5G17860.1
Pav_c11179_g1_i1_len_3240	0	0	0	0	0	1	0	0	0	0	0	0	1	Pav_c11179_g1_i1_len_3240 | Pkinase_PF00069.21 | Protein kinase family protein | AT1G64300.1
Pav_c11184_g2_i1_len_1025	0	0	0	0	0	0	1	0	0	0	0	0	1	Pav_c11184_g2_i1_len_1025 | NoPfam | NoAra-Uniprot | NoAra-Uniprot
Pav_c11188_g1_i1_len_878	0	0	0	0	0	1	0	0	0	0	0	0	1	Pav_c11188_g1_i1_len_878 | NoPfam | NoAra-Uniprot | NoAra-Uniprot
Pav_c11189_g1_i1_len_573	0	0	1	0	0	0	0	0	0	0	0	0	1	Pav_c11189_g1_i1_len_573 | NoPfam | NoAra-Uniprot | NoAra-Uniprot
Pav_c11190_g1_i1_len_258	0	0	0	0	0	2	0	0	0	0	0	0	2	Pav_c11190_g1_i1_len_258 | NoPfam | NoAra-Uniprot | NoAra-Uniprot
Pav_c11191_g1_i1_len_603	1	0	1	2	1	56	0	0	0	0	0	0	61	Pav_c11191_g1_i1_len_603 | NoPfam | NoAra-Uniprot | NoAra-Uniprot
Pav_c11192_g1_i2_len_1926	0	0	1	0	0	0	0	0	0	0	0	0	1	Pav_c11192_g1_i2_len_1926 | GATase_3_PF07685.10 | pyridoxine biosynthesis 2 | AT5G60540.1
Pav_c11193_g2_i1_len_1180	0	0	0	0	0	1	0	0	0	0	0	0	1	Pav_c11193_g2_i1_len_1180 | NoPfam | NoAra-Uniprot | NoAra-Uniprot
Pav_c11194_g1_i1_len_1321	0	0	1	0	0	0	0	0	0	0	0	0	1	Pav_c11194_g1_i1_len_1321 | Gtr1_RagA_PF04670.8 | ADP-ribosylation factor 3 | AT2G24765.1
Pav_c11198_g1_i1_len_1789	0	0	0	0	0	1	0	0	0	1	0	1	3	Pav_c11198_g1_i1_len_1789 | NoPfam | PLC-like phosphodiesterases superfamily protein | AT1G49740.1
Pav_c111_g1_i1_len_631	0	0	1	0	0	0	0	0	0	0	0	0	1	Pav_c111_g1_i1_len_631 | NoPfam | unknown protein | AT5G22210.1
Pav_c11200_g1_i1_len_764	0	0	1	0	0	0	0	0	0	0	0	0	1	Pav_c11200_g1_i1_len_764 | G-patch_PF01585.19 | D111/G-patch domain-containing protein | AT1G33520.1
Pav_c11202_g1_i2_len_1467	0	0	1	0	0	0	0	0	0	0	0	0	1	Pav_c11202_g1_i2_len_1467 | DUF4050_PF13259.2 | unknown protein | AT5G25360.1
Pav_c11205_g1_i1_len_1080	0	0	0	0	0	0	1	0	0	0	0	0	1	Pav_c11205_g1_i1_len_1080 | DUF4228_PF14009.2 | unknown protein | AT1G60010.1
Pav_c11206_g1_i1_len_1387	0	1	1	1	0	0	0	0	0	1	3	0	7	Pav_c11206_g1_i1_len_1387 | Lipase_GDSL_PF00657.18 | GDSL-like Lipase/Acylhydrolase superfamily protein | AT3G16370.1
Pav_c11207_g2_i1_len_1951	0	0	1	1	0	0	0	0	0	0	0	0	2	Pav_c11207_g2_i1_len_1951 | bZIP_1_PF00170.17 | Basic-leucine zipper (bZIP) transcription factor family protein | AT4G35040.1
Pav_c1120_g1_i1_len_376	1	0	0	0	0	1	0	0	0	0	0	0	2	Pav_c1120_g1_i1_len_376 | NoPfam | NoAra-Uniprot | NoAra-Uniprot
Pav_c11211_g1_i1_len_462	0	5	43	43	4	6	0	0	0	0	0	0	101	Pav_c11211_g1_i1_len_462 | NoPfam | NoAra-Uniprot | NoAra-Uniprot
Pav_c11212_g1_i1_len_2144	0	0	0	2	0	0	0	0	0	0	0	0	2	Pav_c11212_g1_i1_len_2144 | Cpn60_TCP1_PF00118.20 | TCP-1/cpn60 chaperonin family protein | AT3G18190.1
Pav_c11213_g1_i1_len_245	0	1	0	1	0	21	2	0	0	0	0	0	25	Pav_c11213_g1_i1_len_245 | NoPfam | NoAra-Uniprot | NoAra-Uniprot
Pav_c11213_g2_i1_len_163	0	0	0	0	0	4	0	0	0	0	0	0	4	Pav_c11213_g2_i1_len_163 | NoPfam | NoAra-Uniprot | NoAra-Uniprot
Pav_c11215_g1_i3_len_1817	0	0	2	0	0	0	0	0	0	0	0	0	2	Pav_c11215_g1_i3_len_1817 | SBP_PF03110.10 | Squamosa promoter-binding protein-like (SBP domain) transcription factor family protein | AT5G50670.1
Pav_c11217_g1_i1_len_1620	1	1	2	1	0	1	0	0	1	0	0	0	7	Pav_c11217_g1_i1_len_1620 | U-box_PF04564.11 | CYS, MET, PRO, and GLY protein 2 | AT5G64660.1
Pav_c11221_g1_i1_len_679	1	0	1	1	0	1	0	2	0	0	0	0	6	Pav_c11221_g1_i1_len_679 | Ribosomal_L44_PF00935.15 | Zinc-binding ribosomal protein family protein | AT3G23390.1
Pav_c11223_g1_i1_len_1714	1	0	3	1	0	0	0	0	0	0	0	0	5	Pav_c11223_g1_i1_len_1714 | HLH_PF00010.22 | basic helix-loop-helix (bHLH) DNA-binding superfamily protein | AT4G02590.1
Pav_c11224_g1_i1_len_1277	0	0	1	0	0	0	0	0	0	0	0	0	1	Pav_c11224_g1_i1_len_1277 | TIP41_PF04176.9 | TIP41-like family protein | AT4G34270.1
Pav_c11225_g1_i1_len_1174	0	1	5	0	0	0	0	0	0	0	0	0	6	Pav_c11225_g1_i1_len_1174 | NoPfam | ROTUNDIFOLIA like 8 | AT2G39705.1
Pav_c11226_g1_i3_len_1824	0	0	1	0	0	8	0	0	0	0	1	0	10	Pav_c11226_g1_i3_len_1824 | NoPfam | unknown protein | AT1G09290.1
Pav_c11227_g1_i1_len_3666	0	1	0	0	1	0	1	0	0	0	0	0	3	Pav_c11227_g1_i1_len_3666 | zf-C3HC4_3_PF13920.2 | RING/U-box superfamily protein | AT5G04460.1
Pav_c1122_g1_i1_len_3538	1	0	1	0	1	1	0	0	1	0	1	0	6	Pav_c1122_g1_i1_len_3538 | VARLMGL_PF14383.2 | unknown protein | AT3G53540.1
Pav_c11230_g1_i1_len_1163	0	0	0	0	0	2	0	0	0	0	0	0	2	Pav_c11230_g1_i1_len_1163 | NoPfam | NoAra-Uniprot | NoAra-Uniprot
Pav_c11231_g3_i1_len_1379	1	1	1	0	1	0	0	0	0	0	0	0	4	Pav_c11231_g3_i1_len_1379 | NoPfam | unknown protein | AT3G17120.1
Pav_c11233_g1_i1_len_1844	0	0	0	2	2	0	0	1	0	0	0	0	5	Pav_c11233_g1_i1_len_1844 | DDOST_48kD_PF03345.10 | dolichyl-diphosphooligosaccharide-protein glycosyltransferase 48kDa subunit family protein | AT5G66680.1
Pav_c11234_g1_i1_len_371	0	0	0	0	1	6	2	0	0	0	0	0	9	Pav_c11234_g1_i1_len_371 | NoPfam | NoAra-Uniprot | NoAra-Uniprot
Pav_c11234_g2_i1_len_860	1	2	4	1	1	41	1	0	0	0	0	0	51	Pav_c11234_g2_i1_len_860 | NoPfam | NoAra-Uniprot | NoAra-Uniprot
Pav_c11235_g1_i1_len_751	0	0	0	0	0	4	0	0	0	0	0	0	4	Pav_c11235_g1_i1_len_751 | NoPfam | exocyst subunit exo70 family protein A2 | AT5G52340.1
Pav_c11239_g1_i1_len_695	0	0	0	1	0	0	0	0	0	0	0	0	1	Pav_c11239_g1_i1_len_695 | Jas_PF16135.1 | unknown protein | AT5G59830.1
Pav_c11239_g2_i1_len_1506	1	0	1	0	0	0	0	0	0	0	0	0	2	Pav_c11239_g2_i1_len_1506 | NoPfam | unknown protein | AT5G59830.1
Pav_c11243_g1_i1_len_1024	0	1	0	0	0	0	0	0	0	0	0	0	1	Pav_c11243_g1_i1_len_1024 | NAC_PF01849.14 | Nascent polypeptide-associated complex (NAC), alpha subunit family protein | AT3G12390.1
Pav_c11246_g1_i1_len_348	0	0	0	0	0	1	0	0	0	0	0	0	1	Pav_c11246_g1_i1_len_348 | NoPfam | NoAra-Uniprot | NoAra-Uniprot
Pav_c11247_g1_i1_len_1608	1	0	1	1	0	1	1	0	0	0	0	0	5	Pav_c11247_g1_i1_len_1608 | Cofilin_ADF_PF00241.16 | actin depolymerizing factor 3 | AT5G59880.1
Pav_c11249_g1_i1_len_449	0	0	1	0	0	0	0	0	0	0	0	0	1	Pav_c11249_g1_i1_len_449 | NoPfam | DNA binding | AT3G48770.1
Pav_c11250_g1_i2_len_2763	0	0	0	1	0	0	0	0	0	0	1	0	2	Pav_c11250_g1_i2_len_2763 | Pkinase_Tyr_PF07714.13 | phosphoenolpyruvate carboxylase-related kinase 1 | AT1G12580.1
Pav_c11252_g1_i3_len_3706	0	0	0	1	0	1	0	0	0	0	0	0	2	Pav_c11252_g1_i3_len_3706 | Abhydrolase_1_PF00561.16 | DNA photolyases | AT4G25290.1
Pav_c11253_g1_i1_len_4831	0	0	2	0	0	0	0	1	0	0	1	0	4	Pav_c11253_g1_i1_len_4831 | NoPfam | histone-lysine N-methyltransferases | AT3G26850.1
Pav_c11255_g1_i1_len_1405	0	1	0	0	0	0	0	0	0	0	0	0	1	Pav_c11255_g1_i1_len_1405 | NoPfam | NoAra-Uniprot | NoAra-Uniprot
Pav_c11256_g1_i1_len_462	0	0	0	0	0	2	0	0	0	0	0	0	2	Pav_c11256_g1_i1_len_462 | NoPfam | NoAra-Uniprot | NoAra-Uniprot
Pav_c11256_g2_i1_len_1902	0	1	1	1	0	3	0	0	0	0	1	0	7	Pav_c11256_g2_i1_len_1902 | HLH_PF00010.22 | basic helix-loop-helix (bHLH) DNA-binding superfamily protein | AT3G26744.1
Pav_c11258_g2_i1_len_1726	0	0	1	0	0	1	0	0	0	0	0	0	2	Pav_c11258_g2_i1_len_1726 | PPR_3_PF13812.2 | Pentatricopeptide repeat (PPR) superfamily protein | AT2G38420.1
Pav_c11261_g1_i1_len_1512	0	0	0	0	1	0	0	0	0	0	0	0	1	Pav_c11261_g1_i1_len_1512 | WRKY_PF03106.11 | WRKY DNA-binding protein 23 | AT2G47260.1
Pav_c11263_g1_i1_len_1163	0	0	0	1	0	0	0	0	0	0	0	0	1	Pav_c11263_g1_i1_len_1163 | NoPfam | NoAra-Uniprot | NoAra-Uniprot
Pav_c11264_g3_i1_len_1036	0	1	0	0	0	0	0	0	0	0	0	0	1	Pav_c11264_g3_i1_len_1036 | NoPfam | NoAra-Uniprot | NoAra-Uniprot
Pav_c11265_g1_i1_len_2666	1	0	24	6	1	3	0	0	0	0	0	1	36	Pav_c11265_g1_i1_len_2666 | LRR_8_PF13855.2 | Leucine-rich repeat protein kinase family protein | AT4G37250.1
Pav_c11266_g1_i1_len_505	0	0	0	0	0	5	0	0	0	0	0	0	5	Pav_c11266_g1_i1_len_505 | NoPfam | NoAra-Uniprot | NoAra-Uniprot
Pav_c11267_g1_i1_len_2886	0	0	1	1	1	0	0	1	0	0	1	1	6	Pav_c11267_g1_i1_len_2886 | zf-RING_11_PF17123.1 | RING/U-box superfamily protein | AT4G34040.1
Pav_c11268_g2_i1_len_968	0	0	1	0	0	0	0	0	0	0	0	0	1	Pav_c11268_g2_i1_len_968 | NoPfam | UDP-glucosyl transferase 78D2 | AT5G17050.1
Pav_c11276_g1_i1_len_1984	0	0	0	0	1	0	0	0	0	0	0	0	1	Pav_c11276_g1_i1_len_1984 | WD40_PF00400.28 | Transducin/WD40 repeat-like superfamily protein | AT4G05410.1
Pav_c11277_g1_i2_len_2155	0	2	0	0	0	0	0	0	0	0	0	0	2	Pav_c11277_g1_i2_len_2155 | Nup35_RRM_2_PF14605.2 | RNA-binding (RRM/RBD/RNP motifs) family protein | AT4G36960.1
Pav_c11278_g1_i1_len_1663	0	2	0	0	0	1	0	0	0	0	0	0	3	Pav_c11278_g1_i1_len_1663 | OGG_N_PF07934.8 | 8-oxoguanine-DNA glycosylase 1 | AT1G21710.1
Pav_c11280_g1_i1_len_757	0	0	0	0	0	3	0	0	0	0	0	0	3	Pav_c11280_g1_i1_len_757 | NoPfam | polymerase delta 4 | AT1G09815.1
Pav_c11283_g1_i1_len_831	0	0	1	0	0	0	0	0	0	0	0	0	1	Pav_c11283_g1_i1_len_831 | NoPfam | NoAra-Uniprot | NoAra-Uniprot
Pav_c11290_g1_i1_len_2481	0	0	1	0	0	0	0	0	0	1	0	0	2	Pav_c11290_g1_i1_len_2481 | TRAM_PF01938.16 | Methylthiotransferase | AT4G36390.1
Pav_c11291_g1_i2_len_1630	0	0	0	0	1	0	0	0	0	0	0	0	1	Pav_c11291_g1_i2_len_1630 | Pkinase_Tyr_PF07714.13 | AGC (cAMP-dependent, cGMP-dependent and protein kinase C) kinase family protein | AT5G62310.1
Pav_c11293_g1_i1_len_1536	0	0	1	0	1	0	0	0	0	0	0	0	2	Pav_c11293_g1_i1_len_1536 | NoPfam | SBP (S-ribonuclease binding protein) family protein | AT1G10650.1
Pav_c11295_g1_i1_len_363	0	0	1	0	0	1	0	0	0	0	0	0	2	Pav_c11295_g1_i1_len_363 | NoPfam | NoAra-Uniprot | NoAra-Uniprot
Pav_c11295_g2_i2_len_3328	2	1	0	1	0	8	0	0	0	0	0	0	12	Pav_c11295_g2_i2_len_3328 | MORN_PF02493.16 | phosphatidylinositol-4-phosphate 5-kinase 1 | AT1G21980.1
Pav_c11297_g1_i1_len_2044	0	0	0	0	0	0	0	0	1	0	0	0	1	Pav_c11297_g1_i1_len_2044 | Aldedh_PF00171.18 | aldehyde dehydrogenase 6B2 | AT2G14170.1
Pav_c11298_g1_i2_len_303	0	0	0	0	0	0	0	0	1	0	0	0	1	Pav_c11298_g1_i2_len_303 | NoPfam | NoAra-Uniprot | NoAra-Uniprot
Pav_c11300_g1_i2_len_3931	1	1	1	2	0	0	1	0	0	0	0	0	6	Pav_c11300_g1_i2_len_3931 | NoPfam | BEST Arabidopsis thaliana protein match is: COP1-interacting protein-related (TAIR:AT1G72410.1) | AT1G17360.1
Pav_c11301_g1_i1_len_2277	0	0	1	1	0	1	0	0	0	0	0	0	3	Pav_c11301_g1_i1_len_2277 | DnaJ_PF00226.27 | DNAJ heat shock N-terminal domain-containing protein | AT5G53150.1
Pav_c11302_g1_i1_len_1565	0	0	0	0	0	1	0	0	0	0	0	0	1	Pav_c11302_g1_i1_len_1565 | DUF1295_PF06966.8 | Ergosterol biosynthesis ERG4/ERG24 family | AT3G52940.1
Pav_c11303_g1_i1_len_1324	0	0	0	1	0	0	0	0	0	0	0	0	1	Pav_c11303_g1_i1_len_1324 | RVT_3_PF13456.2 | Polynucleotidyl transferase, ribonuclease H-like superfamily protein | AT5G42905.1
Pav_c11303_g2_i1_len_846	0	0	0	0	0	2	0	0	0	0	0	0	2	Pav_c11303_g2_i1_len_846 | RVT_1_PF00078.23 | RNA-directed DNA polymerase (reverse transcriptase)-related family protein | AT3G24255.1
Pav_c11304_g1_i1_len_974	0	6	14	2	0	0	0	0	0	0	0	0	22	Pav_c11304_g1_i1_len_974 | NoPfam | NoAra-Uniprot | NoAra-Uniprot
Pav_c11305_g1_i1_len_2555	0	0	0	1	0	0	0	0	0	0	1	0	2	Pav_c11305_g1_i1_len_2555 | zf-C3HC4_PF00097.21 | 2, AMT1 | AT1G64780.1
Pav_c11307_g1_i1_len_273	0	0	0	0	0	2	0	0	0	0	0	0	2	Pav_c11307_g1_i1_len_273 | NoPfam | NoAra-Uniprot | NoAra-Uniprot
Pav_c11308_g2_i1_len_1803	0	1	0	0	0	0	0	0	0	0	0	0	1	Pav_c11308_g2_i1_len_1803 | NoPfam | receptor like protein 44 | AT3G49750.1
Pav_c11309_g1_i1_len_6651	1	1	3	0	0	1	1	0	0	1	0	0	8	Pav_c11309_g1_i1_len_6651 | NoPfam | ornithine carbamoyltransferase | AT1G75330.1
Pav_c1130_g1_i1_len_519	0	0	0	1	1	0	0	0	0	0	0	0	2	Pav_c1130_g1_i1_len_519 | NoPfam | NoAra-Uniprot | NoAra-Uniprot
Pav_c11310_g1_i3_len_645	0	0	0	3	2	42	0	0	0	0	0	0	47	Pav_c11310_g1_i3_len_645 | NoPfam | NoAra-Uniprot | NoAra-Uniprot
Pav_c11312_g1_i1_len_855	0	0	1	1	0	0	0	0	0	0	0	0	2	Pav_c11312_g1_i1_len_855 | zf-Tim10_DDP_PF02953.11 | Tim10/DDP family zinc finger protein | AT2G29530.3
Pav_c11313_g1_i1_len_251	0	0	0	0	0	1	0	0	0	0	0	0	1	Pav_c11313_g1_i1_len_251 | NoPfam | NoAra-Uniprot | NoAra-Uniprot
Pav_c11316_g1_i1_len_1658	0	0	2	0	0	0	0	0	0	0	0	0	2	Pav_c11316_g1_i1_len_1658 | NoPfam | unknown protein | AT5G67020.1
Pav_c11317_g1_i1_len_1548	0	0	0	0	0	1	0	0	0	0	1	0	2	Pav_c11317_g1_i1_len_1548 | NoPfam | CONTAINS InterPro DOMAIN/s: NTP Pyrophosphohydrolase MazG-related, RS21-C6 (InterPro:IPR011394), EAR (InterPro:IPR009039), NTP pyrophosphohydrolase MazG, putative catalytic core (InterPro:IPR004518) | AT3G25400.1
Pav_c11319_g1_i1_len_842	1	0	0	0	0	2	0	0	0	0	0	0	3	Pav_c11319_g1_i1_len_842 | PI-PLC-Y_PF00387.15 | Phosphoinositide-specific phospholipase C family protein | AT2G40116.1
Pav_c11319_g2_i2_len_1542	0	0	1	0	0	0	0	0	0	0	0	0	1	Pav_c11319_g2_i2_len_1542 | EF-hand_like_PF09279.7 | Phosphoinositide-specific phospholipase C family protein | AT2G40116.1
Pav_c11320_g1_i1_len_3587	0	0	0	1	0	0	0	0	0	0	0	0	1	Pav_c11320_g1_i1_len_3587 | Glyco_trans_1_4_PF13692.2 | sucrose phosphate synthase 1F | AT5G20280.1
Pav_c11321_g1_i2_len_1841	0	1	0	0	0	0	0	0	0	0	0	0	1	Pav_c11321_g1_i2_len_1841 | PLAC8_PF04749.13 | PLAC8 family protein | AT4G35920.1
Pav_c11324_g1_i1_len_732	0	0	0	0	0	1	0	0	0	0	0	0	1	Pav_c11324_g1_i1_len_732 | Acetyltransf_1_PF00583.20 | Acyl-CoA N-acyltransferases (NAT) superfamily protein | AT2G32030.1
Pav_c11325_g1_i1_len_1581	0	0	1	0	0	0	0	0	0	0	0	0	1	Pav_c11325_g1_i1_len_1581 | Ribosomal_L19_PF01245.16 | Ribosomal protein L19 family protein | AT5G11750.1
Pav_c11327_g1_i1_len_2166	1	1	1	0	0	1	0	0	0	0	0	0	4	Pav_c11327_g1_i1_len_2166 | PP2C_2_PF13672.2 | Protein phosphatase 2C family protein | AT4G16580.1
Pav_c11332_g2_i1_len_1100	0	0	2	0	0	0	0	0	1	0	0	0	3	Pav_c11332_g2_i1_len_1100 | Ribonucleas_3_3_PF14622.2 | Ribonuclease III family protein | AT1G24450.1
Pav_c11335_g2_i1_len_413	0	0	0	0	0	0	0	0	1	0	0	0	1	Pav_c11335_g2_i1_len_413 | NoPfam | NoAra-Uniprot | NoAra-Uniprot
Pav_c11339_g1_i1_len_681	0	0	0	0	0	1	0	0	0	0	0	0	1	Pav_c11339_g1_i1_len_681 | NoPfam | NoAra-Uniprot | NoAra-Uniprot
Pav_c11339_g2_i2_len_745	0	1	0	0	0	0	0	0	0	0	0	0	1	Pav_c11339_g2_i2_len_745 | NoPfam | NoAra-Uniprot | NoAra-Uniprot
Pav_c1133_g1_i1_len_767	0	0	0	0	1	0	0	0	0	0	0	0	1	Pav_c1133_g1_i1_len_767 | NoPfam | embryo defective 2752 | AT4G29660.1
Pav_c11340_g1_i1_len_745	1	2	2	0	1	0	0	1	1	0	0	0	8	Pav_c11340_g1_i1_len_745 | NoPfam | NoAra-Uniprot | NoAra-Uniprot
Pav_c11343_g1_i2_len_4575	1	1	0	0	1	0	0	0	0	0	0	0	3	Pav_c11343_g1_i2_len_4575 | E1-E2_ATPase_PF00122.16 | ATPase E1-E2 type family protein / haloacid dehalogenase-like hydrolase family protein | AT1G68710.1
Pav_c11346_g1_i1_len_798	1	0	0	1	0	1	0	0	0	0	0	0	3	Pav_c11346_g1_i1_len_798 | NoPfam | Plant protein 1589 of unknown function | AT2G46420.1
Pav_c11346_g2_i2_len_1467	0	0	0	0	0	0	0	0	0	0	2	0	2	Pav_c11346_g2_i2_len_1467 | A_thal_3526_PF09713.6 | Plant protein 1589 of unknown function | AT2G46420.1
Pav_c11348_g1_i1_len_3368	0	0	1	0	0	1	0	0	0	0	1	1	4	Pav_c11348_g1_i1_len_3368 | SART-1_PF03343.9 | SART-1 family | AT5G16780.1
Pav_c1134_g1_i1_len_2245	0	0	0	0	0	0	0	0	1	0	0	0	1	Pav_c1134_g1_i1_len_2245 | DUF3475_PF11961.4 | Protein of unknown function (DUF668) | AT5G04550.1
Pav_c11355_g1_i1_len_1124	0	1	0	1	2	26	1	0	0	0	1	0	32	Pav_c11355_g1_i1_len_1124 | GST_C_2_PF13410.2 | Glutathione S-transferase family protein | AT1G10370.1
Pav_c11355_g2_i1_len_1487	0	0	1	0	1	0	0	0	0	0	1	0	3	Pav_c11355_g2_i1_len_1487 | GST_C_PF00043.21 | Glutathione S-transferase family protein | AT1G10370.1
Pav_c11357_g1_i1_len_1277	0	2	3	0	0	0	0	1	0	0	1	0	7	Pav_c11357_g1_i1_len_1277 | AP2_PF00847.16 | ethylene responsive element binding factor 4 | AT3G15210.1
Pav_c11358_g1_i1_len_2011	0	0	0	0	0	1	0	0	0	1	0	0	2	Pav_c11358_g1_i1_len_2011 | PP2_PF14299.2 | phloem protein 2-A15 | AT3G53000.1
Pav_c11359_g1_i1_len_2213	0	1	0	0	0	0	0	0	0	0	0	0	1	Pav_c11359_g1_i1_len_2213 | Hydrolase_like_PF13242.2 | Haloacid dehalogenase-like hydrolase (HAD) superfamily protein | AT4G11570.1
Pav_c11360_g1_i1_len_1848	0	1	0	0	0	0	0	0	0	0	0	0	1	Pav_c11360_g1_i1_len_1848 | DAP3_PF10236.5 | mitochondrial 28S ribosomal protein S29-related | AT1G16870.1
Pav_c11361_g1_i1_len_2453	1	0	0	1	0	0	0	0	1	0	1	0	4	Pav_c11361_g1_i1_len_2453 | Glyco_transf_8_PF01501.16 | galacturonosyltransferase 15 | AT3G58790.1
Pav_c11363_g1_i1_len_2691	0	0	0	3	0	1	0	0	0	0	0	0	4	Pav_c11363_g1_i1_len_2691 | Histone_PF00125.20 | nuclear factor Y, subunit C9 | AT1G08970.4
Pav_c11367_g1_i1_len_1513	1	0	2	0	0	1	0	0	0	0	0	1	5	Pav_c11367_g1_i1_len_1513 | Abi_PF02517.12 | unknown protein | AT2G35260.1
Pav_c1136_g1_i1_len_456	1	2	0	0	4	45	3	0	0	1	0	0	56	Pav_c1136_g1_i1_len_456 | NoPfam | NoAra-Uniprot | NoAra-Uniprot
Pav_c11370_g1_i1_len_322	0	0	0	1	1	7	0	0	0	0	0	0	9	Pav_c11370_g1_i1_len_322 | NoPfam | NoAra-Uniprot | NoAra-Uniprot
Pav_c11371_g1_i1_len_1406	0	0	0	0	0	1	0	0	0	0	0	0	1	Pav_c11371_g1_i1_len_1406 | DUF594_PF04578.9 | Protein of unknown function (DUF594) | AT5G45470.1
Pav_c11373_g1_i1_len_2518	0	0	0	0	0	0	0	0	0	1	0	0	1	Pav_c11373_g1_i1_len_2518 | PDZ_PF00595.20 | Peptidase S41 family protein | AT3G57680.1
Pav_c11376_g1_i1_len_5104	2	0	0	0	0	0	0	0	2	0	0	0	4	Pav_c11376_g1_i1_len_5104 | DEAD_PF00270.25 | chromatin remodeling 5 | AT2G13370.1
Pav_c11379_g1_i1_len_162	0	0	0	0	0	1	0	0	0	0	0	0	1	Pav_c11379_g1_i1_len_162 | NoPfam | NoAra-Uniprot | NoAra-Uniprot
Pav_c11379_g2_i1_len_218	1	0	0	0	0	2	0	0	0	0	0	0	3	Pav_c11379_g2_i1_len_218 | NoPfam | NoAra-Uniprot | NoAra-Uniprot
Pav_c11383_g1_i1_len_1399	0	0	2	2	1	2	0	0	0	1	1	0	9	Pav_c11383_g1_i1_len_1399 | CSD_PF00313.18 | glycine-rich protein 2B | AT2G21060.1
Pav_c11384_g1_i1_len_409	0	0	0	0	0	0	0	0	0	0	0	1	1	Pav_c11384_g1_i1_len_409 | NoPfam | 3-ketoacyl-CoA synthase 4 | AT1G19440.1
Pav_c11384_g2_i1_len_1767	0	0	3	0	1	0	0	0	0	0	0	0	4	Pav_c11384_g2_i1_len_1767 | Chal_sti_synt_C_PF02797.11 | 3-ketoacyl-CoA synthase 4 | AT1G19440.1
Pav_c11385_g1_i1_len_901	0	0	0	0	0	0	0	0	0	0	1	0	1	Pav_c11385_g1_i1_len_901 | NoPfam | hydroxyproline-rich glycoprotein family protein | AT2G18910.1
Pav_c11387_g2_i1_len_937	0	0	0	0	1	0	0	0	0	0	0	0	1	Pav_c11387_g2_i1_len_937 | NoPfam | pentatricopeptide (PPR) repeat-containing protein | AT1G09410.1
Pav_c11388_g1_i1_len_1615	0	0	0	1	0	0	0	0	0	0	0	0	1	Pav_c11388_g1_i1_len_1615 | S1_PF00575.19 | ribosomal protein S1 | AT5G30510.1
Pav_c11389_g1_i1_len_954	0	0	0	0	1	0	0	0	0	0	0	0	1	Pav_c11389_g1_i1_len_954 | PsbP_PF01789.12 | Mog1/PsbP/DUF1795-like photosystem II reaction center PsbP family protein | AT5G11450.1
Pav_c1138_g1_i1_len_5061	0	0	2	2	1	0	0	0	0	0	0	1	6	Pav_c1138_g1_i1_len_5061 | AAA_17_PF13207.2 | multidrug resistance-associated protein 9 | AT3G60160.1
Pav_c11390_g1_i2_len_480	0	0	0	0	0	2	0	0	0	0	0	0	2	Pav_c11390_g1_i2_len_480 | NoPfam | NoAra-Uniprot | NoAra-Uniprot
Pav_c11392_g1_i1_len_1485	0	1	0	1	0	0	0	0	0	0	0	0	2	Pav_c11392_g1_i1_len_1485 | UPF0016_PF01169.15 | Uncharacterized protein family (UPF0016) | AT5G36290.1
Pav_c11393_g1_i1_len_2191	2	0	4	5	1	0	0	0	0	0	0	0	12	Pav_c11393_g1_i1_len_2191 | Ammonium_transp_PF00909.17 | 1, ATAMT1, ATAMT1 | AT4G13510.1
Pav_c11393_g2_i1_len_1485	0	0	0	2	0	2	0	0	0	0	0	0	4	Pav_c11393_g2_i1_len_1485 | RNA_pol_Rpb8_PF03870.11 | RNA polymerase Rpb8 | AT3G59600.1
Pav_c11393_g3_i1_len_598	0	0	0	0	1	5	0	0	0	0	0	0	6	Pav_c11393_g3_i1_len_598 | NoPfam | NoAra-Uniprot | NoAra-Uniprot
Pav_c11394_g1_i1_len_1333	1	0	0	0	1	1	1	0	0	1	0	0	5	Pav_c11394_g1_i1_len_1333 | Proteasome_A_N_PF10584.5 | 20S proteasome subunit PAA2 | AT2G05840.1
Pav_c11395_g1_i1_len_219	0	0	0	1	1	6	0	0	0	0	0	0	8	Pav_c11395_g1_i1_len_219 | NoPfam | NoAra-Uniprot | NoAra-Uniprot
Pav_c11396_g1_i1_len_1025	1	1	2	2	0	6	1	0	0	0	0	0	13	Pav_c11396_g1_i1_len_1025 | NoPfam | NoAra-Uniprot | NoAra-Uniprot
Pav_c11398_g1_i1_len_1087	1	1	0	1	0	3	0	0	0	0	0	0	6	Pav_c11398_g1_i1_len_1087 | UFC1_PF08694.7 | CONTAINS InterPro DOMAIN/s: Ubiquitin-conjugating enzyme/RWD-like (InterPro:IPR016135), Ubiquitin-fold modifier-conjugating enzyme 1 (InterPro:IPR014806) | AT1G27530.1
Pav_c11399_g1_i1_len_1168	4	5	9	3	28	442	9	1	1	0	0	0	502	Pav_c11399_g1_i1_len_1168 | NoPfam | unknown protein | AT3G12345.1
Pav_c1139_g1_i2_len_371	0	0	0	1	1	1	0	0	0	0	0	0	3	Pav_c1139_g1_i2_len_371 | NoPfam | NoAra-Uniprot | NoAra-Uniprot
Pav_c11400_g1_i1_len_1520	0	1	0	0	0	2	0	0	0	0	0	0	3	Pav_c11400_g1_i1_len_1520 | RNA_pol_L_PF01193.20 | DNA-directed RNA polymerase family protein | AT1G60850.2
Pav_c11401_g1_i3_len_570	0	0	0	0	1	2	0	0	0	0	0	0	3	Pav_c11401_g1_i3_len_570 | NoPfam | NoAra-Uniprot | NoAra-Uniprot
Pav_c11402_g1_i1_len_1704	0	0	1	0	0	1	0	0	0	1	1	0	4	Pav_c11402_g1_i1_len_1704 | Pec_lyase_C_PF00544.15 | Pectin lyase-like superfamily protein | AT3G55140.1
Pav_c11404_g1_i1_len_939	0	0	0	1	0	0	0	0	0	0	0	0	1	Pav_c11404_g1_i1_len_939 | Cytochrome_CBB3_PF13442.2 | Cytochrome c | AT5G45040.1
Pav_c11405_g3_i1_len_1222	0	0	1	0	0	0	0	0	0	0	0	1	2	Pav_c11405_g3_i1_len_1222 | DUF1649_PF07855.8 | unknown protein | AT5G66930.3
Pav_c11406_g1_i1_len_4300	0	0	1	0	0	1	0	0	1	1	1	0	5	Pav_c11406_g1_i1_len_4300 | PH_12_PF16457.1 | Regulator of chromosome condensation (RCC1) family with FYVE zinc finger domain | AT1G76950.1
Pav_c11407_g1_i1_len_4632	1	1	6	4	11	155	4	0	0	0	0	0	182	Pav_c11407_g1_i1_len_4632 | AAA_29_PF13555.2 | pleiotropic drug resistance 9 | AT3G53480.1
Pav_c11407_g2_i1_len_193	0	0	0	0	0	2	1	0	0	0	0	0	3	Pav_c11407_g2_i1_len_193 | NoPfam | NoAra-Uniprot | NoAra-Uniprot
Pav_c11408_g1_i1_len_2553	0	0	0	0	0	1	0	0	0	0	0	0	1	Pav_c11408_g1_i1_len_2553 | WD40_PF00400.28 | Transducin/WD40 repeat-like superfamily protein | AT2G47790.1
Pav_c11410_g1_i1_len_350	0	0	1	1	0	0	0	0	0	0	0	0	2	Pav_c11410_g1_i1_len_350 | NoPfam | 1, ATCYCD1 | AT1G70210.1
Pav_c11411_g1_i1_len_718	0	0	0	0	0	2	0	0	0	0	0	0	2	Pav_c11411_g1_i1_len_718 | NoPfam | NoAra-Uniprot | NoAra-Uniprot
Pav_c11414_g1_i1_len_1519	0	1	0	1	0	0	0	0	0	0	0	0	2	Pav_c11414_g1_i1_len_1519 | WCOR413_PF05562.7 | cold regulated 314 thylakoid membrane 2 | AT1G29390.1
Pav_c11415_g1_i1_len_2283	5	6	8	5	12	210	8	0	0	2	2	0	258	Pav_c11415_g1_i1_len_2283 | NoPfam | NAD(P)-binding Rossmann-fold superfamily protein | AT4G24220.1
Pav_c11417_g1_i1_len_1288	0	1	2	5	1	5	0	0	0	0	0	0	14	Pav_c11417_g1_i1_len_1288 | Senescence_reg_PF04520.9 | Protein of unknown function, DUF584 | AT1G11700.1
Pav_c11418_g1_i1_len_228	4	21	280	146	5	55	1	0	0	0	0	0	512	Pav_c11418_g1_i1_len_228 | NoPfam | NoAra-Uniprot | NoAra-Uniprot
Pav_c11418_g2_i1_len_395	28	67	312	652	101	1403	23	2	1	0	0	0	2589	Pav_c11418_g2_i1_len_395 | NoPfam | NoAra-Uniprot | NoAra-Uniprot
Pav_c11422_g1_i1_len_1657	0	0	0	0	0	0	0	1	0	0	0	0	1	Pav_c11422_g1_i1_len_1657 | ABC_tran_PF00005.23 | ATP binding cassette subfamily B19 | AT3G28860.1
Pav_c11422_g2_i1_len_2608	1	0	1	1	1	1	0	1	0	0	0	1	7	Pav_c11422_g2_i1_len_2608 | AAA_21_PF13304.2 | ATP binding cassette subfamily B19 | AT3G28860.1
Pav_c11423_g1_i1_len_1077	0	0	0	0	1	6	0	0	0	0	0	0	7	Pav_c11423_g1_i1_len_1077 | NoPfam | NoAra-Uniprot | NoAra-Uniprot
Pav_c11429_g1_i1_len_1925	0	0	0	1	0	0	0	2	0	0	0	0	3	Pav_c11429_g1_i1_len_1925 | RNase_E_G_PF10150.5 | RNAse E/G-like | AT2G04270.5
Pav_c1142_g1_i1_len_730	0	0	0	0	0	0	0	0	0	0	1	0	1	Pav_c1142_g1_i1_len_730 | NoPfam | NoAra-Uniprot | NoAra-Uniprot
Pav_c1142_g2_i1_len_364	0	0	0	0	0	1	0	0	0	0	0	0	1	Pav_c1142_g2_i1_len_364 | NoPfam | NoAra-Uniprot | NoAra-Uniprot
Pav_c11430_g1_i1_len_6715	0	1	1	1	0	1	1	1	0	0	0	1	7	Pav_c11430_g1_i1_len_6715 | PI3Ka_PF00613.16 | Phosphatidylinositol 3- and 4-kinase family protein | AT1G49340.2
Pav_c11434_g1_i1_len_167	0	0	0	0	0	0	0	0	0	0	1	0	1	Pav_c11434_g1_i1_len_167 | NoPfam | NoAra-Uniprot | NoAra-Uniprot
Pav_c11436_g1_i1_len_1937	0	0	1	1	0	0	0	0	0	0	0	0	2	Pav_c11436_g1_i1_len_1937 | Myb_DNA-binding_PF00249.27 | Homeodomain-like superfamily protein | AT3G10760.1
Pav_c11438_g1_i1_len_1343	1	1	2	0	1	2	0	0	1	0	0	1	9	Pav_c11438_g1_i1_len_1343 | AUX_IAA_PF02309.12 | indoleacetic acid-induced protein 16 | AT3G04730.1
Pav_c11439_g1_i1_len_913	0	0	0	0	0	0	0	1	0	0	0	0	1	Pav_c11439_g1_i1_len_913 | NoPfam | NoAra-Uniprot | NoAra-Uniprot
Pav_c11443_g1_i1_len_897	0	0	4	0	4	23	1	0	0	0	0	0	32	Pav_c11443_g1_i1_len_897 | NoPfam | NoAra-Uniprot | NoAra-Uniprot
Pav_c11448_g1_i1_len_478	0	0	1	0	0	0	0	0	1	0	0	0	2	Pav_c11448_g1_i1_len_478 | NoPfam | Protein of unknown function (DUF581) | AT4G17670.1
Pav_c11448_g2_i1_len_669	0	0	2	0	0	0	0	0	0	0	0	0	2	Pav_c11448_g2_i1_len_669 | zf-FLZ_PF04570.10 | Protein of unknown function (DUF581) | AT5G47060.1
Pav_c11450_g1_i1_len_476	1	1	2	2	0	2	0	0	0	0	0	0	8	Pav_c11450_g1_i1_len_476 | NoPfam | NoAra-Uniprot | NoAra-Uniprot
Pav_c11451_g1_i1_len_360	0	1	3	7	2	20	0	0	0	0	0	0	33	Pav_c11451_g1_i1_len_360 | NoPfam | NoAra-Uniprot | NoAra-Uniprot
Pav_c11451_g2_i2_len_306	0	0	0	1	0	1	0	0	0	0	0	0	2	Pav_c11451_g2_i2_len_306 | NoPfam | NoAra-Uniprot | NoAra-Uniprot
Pav_c11454_g1_i1_len_426	0	0	0	0	0	3	0	0	0	0	0	0	3	Pav_c11454_g1_i1_len_426 | NoPfam | S-locus lectin protein kinase family protein | AT4G27290.1
Pav_c11455_g1_i1_len_1967	0	2	1	0	1	0	0	0	0	1	0	0	5	Pav_c11455_g1_i1_len_1967 | Linker_histone_PF00538.15 | high mobility group A5 | AT1G48620.1
Pav_c11457_g1_i1_len_201	0	1	0	0	0	4	1	0	0	0	0	0	6	Pav_c11457_g1_i1_len_201 | NoPfam | NoAra-Uniprot | NoAra-Uniprot
Pav_c11457_g2_i1_len_274	0	0	5	1	1	25	0	0	0	0	0	0	32	Pav_c11457_g2_i1_len_274 | NoPfam | NoAra-Uniprot | NoAra-Uniprot
Pav_c11460_g1_i1_len_775	1	0	1	2	1	9	0	0	0	0	0	0	14	Pav_c11460_g1_i1_len_775 | NoPfam | NoAra-Uniprot | NoAra-Uniprot
Pav_c11461_g1_i1_len_152	0	0	1	0	0	0	0	0	0	0	0	0	1	Pav_c11461_g1_i1_len_152 | NoPfam | NoAra-Uniprot | NoAra-Uniprot
Pav_c11464_g1_i1_len_2770	0	0	1	0	2	1	1	0	0	0	0	0	5	Pav_c11464_g1_i1_len_2770 | YTH_PF04146.11 | evolutionarily conserved C-terminal region 5 | AT3G13060.2
Pav_c11465_g1_i1_len_221	5	23	128	110	26	255	2	0	0	0	0	0	549	Pav_c11465_g1_i1_len_221 | NoPfam | NoAra-Uniprot | NoAra-Uniprot
Pav_c11465_g2_i1_len_317	2	7	31	39	14	49	1	0	0	0	0	0	143	Pav_c11465_g2_i1_len_317 | NoPfam | NoAra-Uniprot | NoAra-Uniprot
Pav_c11467_g1_i1_len_764	1	0	0	0	0	0	0	0	1	0	0	0	2	Pav_c11467_g1_i1_len_764 | DUF2462_PF09495.6 | unknown protein | AT3G52040.1
Pav_c1146_g1_i1_len_1079	0	0	4	2	1	0	0	0	0	0	0	0	7	Pav_c1146_g1_i1_len_1079 | NoPfam | Small nuclear ribonucleoprotein family protein | AT3G07590.1
Pav_c11470_g2_i1_len_734	0	0	0	0	0	0	1	0	0	2	0	0	3	Pav_c11470_g2_i1_len_734 | Ribosomal_S27e_PF01667.13 | ribosomal protein S27 | AT3G61110.1
Pav_c11471_g1_i2_len_3076	0	0	0	0	1	0	1	0	0	0	1	0	3	Pav_c11471_g1_i2_len_3076 | Cullin_Nedd8_PF10557.5 | cullin4 | AT5G46210.1
Pav_c11476_g1_i1_len_1336	0	0	1	0	1	0	0	1	0	0	0	0	3	Pav_c11476_g1_i1_len_1336 | NoPfam | Homeodomain-like superfamily protein | AT1G01520.1
Pav_c11477_g1_i1_len_942	0	0	0	1	0	0	0	0	0	0	0	0	1	Pav_c11477_g1_i1_len_942 | NoPfam | unknown protein | AT1G73885.1
Pav_c11481_g1_i1_len_3154	0	0	0	0	0	0	0	0	1	0	0	0	1	Pav_c11481_g1_i1_len_3154 | AAA_21_PF13304.2 | ABC transporter of the mitochondrion 3 | AT5G58270.1
Pav_c11483_g1_i1_len_2215	0	0	2	0	0	0	0	0	0	0	0	0	2	Pav_c11483_g1_i1_len_2215 | Pentapeptide_3_PF13576.2 | Tetratricopeptide repeat (TPR)-like superfamily protein | AT5G53490.3
Pav_c11484_g1_i1_len_2520	0	2	1	0	0	0	0	0	0	0	0	0	3	Pav_c11484_g1_i1_len_2520 | CTD_bind_PF04818.9 | SWAP (Suppressor-of-White-APricot)/surp RNA-binding domain-containing protein | AT4G31200.2
Pav_c11485_g1_i1_len_1768	0	0	0	1	0	0	0	0	0	0	0	0	1	Pav_c11485_g1_i1_len_1768 | AIRS_PF00586.20 | phosphoribosylformylglycinamidine cyclo-ligase, chloroplast / phosphoribosyl-aminoimidazole synthetase / AIR synthase (PUR5) | AT3G55010.1
Pav_c11487_g1_i1_len_691	0	0	1	0	0	0	0	0	0	0	0	0	1	Pav_c11487_g1_i1_len_691 | NoPfam | Mitochondrial substrate carrier family protein | AT1G74240.1
Pav_c11488_g1_i1_len_1015	0	0	0	1	0	0	0	0	0	0	0	0	1	Pav_c11488_g1_i1_len_1015 | Homeobox_PF00046.25 | WUSCHEL related homeobox 13 | AT4G35550.1
Pav_c11488_g2_i3_len_5088	2	1	6	2	0	1	1	0	1	0	1	1	16	Pav_c11488_g2_i3_len_5088 | NoPfam | time for coffee | AT3G22380.2
Pav_c11491_g2_i1_len_494	1	0	0	0	0	0	0	0	0	0	0	0	1	Pav_c11491_g2_i1_len_494 | NoPfam | NoAra-Uniprot | NoAra-Uniprot
Pav_c11492_g1_i1_len_974	0	0	1	1	0	0	0	0	0	0	0	1	3	Pav_c11492_g1_i1_len_974 | NoPfam | unknown protein | AT1G15400.3
Pav_c11494_g1_i1_len_883	1	0	0	0	0	0	0	0	0	0	0	0	1	Pav_c11494_g1_i1_len_883 | NoPfam | NoAra-Uniprot | NoAra-Uniprot
Pav_c11496_g1_i1_len_180	0	0	2	1	4	10	0	0	0	0	0	0	17	Pav_c11496_g1_i1_len_180 | NoPfam | NoAra-Uniprot | NoAra-Uniprot
Pav_c11497_g2_i1_len_244	0	0	1	0	0	0	0	0	0	0	0	0	1	Pav_c11497_g2_i1_len_244 | DEAD_PF00270.25 | eif4a-2 | AT1G54270.1
Pav_c11497_g3_i1_len_426	0	1	1	0	0	0	0	0	0	0	0	0	2	Pav_c11497_g3_i1_len_426 | NoPfam | eif4a-2 | AT1G54270.1
Pav_c11499_g1_i1_len_667	0	0	0	1	0	0	0	0	0	0	0	0	1	Pav_c11499_g1_i1_len_667 | NoPfam | NoAra-Uniprot | NoAra-Uniprot
Pav_c1149_g1_i1_len_1613	0	0	2	0	0	1	0	0	1	0	0	0	4	Pav_c1149_g1_i1_len_1613 | DUF4378_PF14309.2 | NoAra-Uniprot | NoAra-Uniprot
Pav_c114_g1_i2_len_812	1	7	13	9	9	105	2	0	0	0	0	0	146	Pav_c114_g1_i2_len_812 | NoPfam | NoAra-Uniprot | NoAra-Uniprot
Pav_c11500_g1_i1_len_1902	0	0	0	0	0	0	1	0	0	1	0	0	2	Pav_c11500_g1_i1_len_1902 | LysM_PF01476.16 | lysm domain GPI-anchored protein 1 precursor | AT1G21880.2
Pav_c11503_g1_i2_len_1342	0	0	1	0	0	0	0	0	0	0	0	0	1	Pav_c11503_g1_i2_len_1342 | CBFB_NFYA_PF02045.11 | nuclear factor Y, subunit A7 | AT1G30500.2
Pav_c11505_g1_i1_len_978	0	0	0	1	0	0	0	0	0	0	0	1	2	Pav_c11505_g1_i1_len_978 | COX6B_PF02297.13 | cytochrome C oxidase 6B | AT1G22450.1
Pav_c11507_g1_i1_len_1949	1	0	0	1	0	0	1	0	0	0	0	0	3	Pav_c11507_g1_i1_len_1949 | BSD_PF03909.13 | BSD domain-containing protein | AT1G03350.1
Pav_c11508_g2_i1_len_312	0	0	0	0	0	1	0	0	0	0	0	0	1	Pav_c11508_g2_i1_len_312 | NoPfam | NoAra-Uniprot | NoAra-Uniprot
Pav_c11512_g1_i1_len_257	0	0	2	1	0	0	0	0	0	0	0	0	3	Pav_c11512_g1_i1_len_257 | NoPfam | NoAra-Uniprot | NoAra-Uniprot
Pav_c11516_g1_i1_len_1740	0	1	1	0	0	1	0	0	1	0	0	0	4	Pav_c11516_g1_i1_len_1740 | AP2_PF00847.16 | ethylene responsive element binding factor 3 | AT1G50640.1
Pav_c11520_g1_i2_len_809	0	0	0	0	1	0	0	0	0	0	0	0	1	Pav_c11520_g1_i2_len_809 | NoPfam | NoAra-Uniprot | NoAra-Uniprot
Pav_c11521_g1_i1_len_284	0	0	0	1	0	0	0	0	0	0	0	0	1	Pav_c11521_g1_i1_len_284 | NoPfam | NoAra-Uniprot | NoAra-Uniprot
Pav_c11521_g2_i1_len_216	0	2	1	0	0	2	0	0	0	0	0	0	5	Pav_c11521_g2_i1_len_216 | NoPfam | NoAra-Uniprot | NoAra-Uniprot
Pav_c11525_g1_i1_len_3587	0	0	0	1	0	11	0	0	0	1	0	0	13	Pav_c11525_g1_i1_len_3587 | HEAT_EZ_PF13513.2 | ARM repeat superfamily protein | AT1G76390.1
Pav_c11529_g1_i2_len_1495	0	0	0	0	0	2	0	0	0	0	0	0	2	Pav_c11529_g1_i2_len_1495 | Ribul_P_3_epim_PF00834.15 | D-ribulose-5-phosphate-3-epimerase | AT5G61410.1
Pav_c11531_g1_i1_len_1810	0	0	0	0	1	0	0	0	0	0	0	0	1	Pav_c11531_g1_i1_len_1810 | UDPGT_PF00201.14 | UDP-Glycosyltransferase superfamily protein | AT5G54010.1
Pav_c11532_g1_i1_len_719	14	51	363	263	82	952	5	0	0	0	0	1	1731	Pav_c11532_g1_i1_len_719 | NoPfam | Serine carboxypeptidase S28 family protein | AT5G22860.1
Pav_c11534_g1_i1_len_535	7	10	36	82	60	842	11	1	0	0	0	0	1049	Pav_c11534_g1_i1_len_535 | rve_PF00665.22 | Retrovirus-related | POLX_TOBAC
Pav_c11534_g2_i1_len_208	2	5	14	30	10	316	8	1	0	0	0	0	386	Pav_c11534_g2_i1_len_208 | NoPfam | Gag-Pol-related retrotransposon family protein | ATMG00300.1
Pav_c11535_g1_i1_len_4319	1	1	1	2	2	0	0	1	1	0	0	0	9	Pav_c11535_g1_i1_len_4319 | NoPfam | gigantea protein (GI) | AT1G22770.1
Pav_c11537_g1_i2_len_2401	0	0	1	1	0	0	0	1	0	0	1	0	4	Pav_c11537_g1_i2_len_2401 | PTEN_C2_PF10409.5 | Formin Homology 14 | AT1G31810.1
Pav_c11539_g1_i1_len_560	0	0	0	0	0	0	0	0	1	0	0	0	1	Pav_c11539_g1_i1_len_560 | NoPfam | NoAra-Uniprot | NoAra-Uniprot
Pav_c11541_g1_i1_len_1304	1	0	0	0	0	0	0	0	0	0	0	0	1	Pav_c11541_g1_i1_len_1304 | NoPfam | NoAra-Uniprot | NoAra-Uniprot
Pav_c11542_g3_i1_len_763	0	0	0	0	0	0	0	0	0	0	0	1	1	Pav_c11542_g3_i1_len_763 | CAF1_PF04857.16 | Polynucleotidyl transferase, ribonuclease H-like superfamily protein | AT2G32070.1
Pav_c11543_g1_i1_len_4349	1	1	6	4	4	39	0	2	0	0	1	1	59	Pav_c11543_g1_i1_len_4349 | Sugar_tr_PF00083.20 | sugar transporter protein 7 | AT4G02050.1
Pav_c11546_g1_i1_len_2062	0	0	1	0	0	0	0	1	0	0	0	0	2	Pav_c11546_g1_i1_len_2062 | SCAB-ABD_PF16711.1 | plectin-related | AT2G26770.1
Pav_c11547_g1_i1_len_767	1	1	3	5	4	7	1	1	0	1	1	2	27	Pav_c11547_g1_i1_len_767 | NoPfam | NADH dehydrogenase 5B | ATMG00665.1
Pav_c11547_g2_i1_len_178	4	0	1	0	0	5	0	0	0	0	0	0	10	Pav_c11547_g2_i1_len_178 | Proton_antipo_M_PF00361.16 | NADH dehydrogenase 5B | ATMG00665.1
Pav_c11548_g1_i2_len_411	0	2	0	2	0	11	2	0	0	0	0	0	17	Pav_c11548_g1_i2_len_411 | NoPfam | NoAra-Uniprot | NoAra-Uniprot
Pav_c11550_g1_i1_len_500	0	0	0	0	0	0	0	0	0	1	0	0	1	Pav_c11550_g1_i1_len_500 | NoPfam | NoAra-Uniprot | NoAra-Uniprot
Pav_c11550_g2_i1_len_420	0	1	0	0	0	0	0	0	0	0	0	0	1	Pav_c11550_g2_i1_len_420 | NoPfam | NoAra-Uniprot | NoAra-Uniprot
Pav_c11551_g1_i1_len_1624	0	0	0	0	0	3	0	0	0	0	0	0	3	Pav_c11551_g1_i1_len_1624 | DUF92_PF01940.12 | Protein of unknown function DUF92, transmembrane | AT1G78620.2
Pav_c11553_g1_i1_len_460	0	0	0	0	0	8	1	0	0	0	0	0	9	Pav_c11553_g1_i1_len_460 | NoPfam | NoAra-Uniprot | NoAra-Uniprot
Pav_c11555_g1_i1_len_1701	0	0	1	0	0	1	0	1	0	0	0	0	3	Pav_c11555_g1_i1_len_1701 | NoPfam | unknown protein | AT2G47115.1
Pav_c11556_g1_i1_len_378	1	0	1	0	0	1	0	0	0	0	0	0	3	Pav_c11556_g1_i1_len_378 | NoPfam | NoAra-Uniprot | NoAra-Uniprot
Pav_c11557_g1_i1_len_222	0	0	0	1	0	1	0	0	0	0	0	0	2	Pav_c11557_g1_i1_len_222 | NoPfam | NoAra-Uniprot | NoAra-Uniprot
Pav_c11559_g1_i1_len_440	0	1	2	0	0	0	0	0	0	0	0	0	3	Pav_c11559_g1_i1_len_440 | NoPfam | NoAra-Uniprot | NoAra-Uniprot
Pav_c11564_g1_i1_len_1431	0	0	0	0	0	0	0	0	0	0	1	0	1	Pav_c11564_g1_i1_len_1431 | Methyltransf_16_PF10294.5 | S-adenosyl-L-methionine-dependent methyltransferases superfamily protein | AT1G08125.2
Pav_c11565_g1_i1_len_2061	0	0	1	0	0	0	0	0	0	0	0	0	1	Pav_c11565_g1_i1_len_2061 | DUF946_PF06101.7 | Plant protein of unknown function (DUF946) | AT1G04090.1
Pav_c11566_g1_i1_len_2132	0	0	1	0	0	2	0	0	0	0	0	0	3	Pav_c11566_g1_i1_len_2132 | Glyco_transf_64_PF09258.6 | Nucleotide-diphospho-sugar transferases superfamily protein | AT1G80290.2
Pav_c11567_g1_i1_len_2966	1	1	0	0	0	1	1	0	0	0	0	0	4	Pav_c11567_g1_i1_len_2966 | Mlo_PF03094.11 | Seven transmembrane MLO family protein | AT2G17480.1
Pav_c11568_g1_i1_len_2405	0	0	0	2	0	0	0	1	0	0	0	0	3	Pav_c11568_g1_i1_len_2405 | OPT_PF03169.11 | YELLOW STRIPE like 6 | AT3G27020.1
Pav_c11569_g1_i1_len_509	2	2	0	0	2	7	2	0	0	0	0	0	15	Pav_c11569_g1_i1_len_509 | NoPfam | NoAra-Uniprot | NoAra-Uniprot
Pav_c11570_g1_i1_len_1684	0	0	0	0	0	0	0	1	0	0	0	0	1	Pav_c11570_g1_i1_len_1684 | NoPfam | NoAra-Uniprot | NoAra-Uniprot
Pav_c11570_g3_i1_len_608	0	0	0	0	0	0	0	1	0	0	0	0	1	Pav_c11570_g3_i1_len_608 | zinc_ribbon_12_PF11331.4 | Protein of unknown function (DUF3133) | AT5G05190.1
Pav_c11574_g2_i1_len_3220	0	0	2	1	0	1	0	0	0	0	0	0	4	Pav_c11574_g2_i1_len_3220 | V_ATPase_I_PF01496.15 | vacuolar proton ATPase A1 | AT2G28520.1
Pav_c11575_g1_i1_len_1001	0	0	1	0	0	0	0	0	0	0	0	0	1	Pav_c11575_g1_i1_len_1001 | Metallophos_2_PF12850.3 | Calcineurin-like metallo-phosphoesterase superfamily protein | AT3G47810.2
Pav_c11576_g1_i2_len_265	3	1	14	22	5	208	5	0	0	0	0	0	258	Pav_c11576_g1_i2_len_265 | NoPfam | NoAra-Uniprot | NoAra-Uniprot
Pav_c11577_g1_i1_len_720	0	0	1	0	0	1	0	0	0	0	0	0	2	Pav_c11577_g1_i1_len_720 | NoPfam | NoAra-Uniprot | NoAra-Uniprot
Pav_c11578_g1_i1_len_1923	1	2	1	0	3	1	1	1	1	0	0	0	11	Pav_c11578_g1_i1_len_1923 | UDPGP_PF01704.14 | UDP-glucose pyrophosphorylase 2 | AT5G17310.2
Pav_c11580_g1_i1_len_822	0	0	0	0	0	0	0	1	0	0	0	0	1	Pav_c11580_g1_i1_len_822 | Peptidase_S8_PF00082.18 | Subtilase family protein | AT5G67360.1
Pav_c11581_g1_i1_len_1853	0	0	0	0	0	1	1	0	0	0	0	0	2	Pav_c11581_g1_i1_len_1853 | zf-DHHC_PF01529.16 | DHHC-type zinc finger family protein | AT4G00840.1
Pav_c11582_g2_i1_len_1567	0	0	1	0	0	0	1	1	0	0	0	0	3	Pav_c11582_g2_i1_len_1567 | Thaumatin_PF00314.13 | Pathogenesis-related thaumatin superfamily protein | AT1G20030.2
Pav_c11586_g1_i1_len_332	0	0	0	0	1	3	1	0	0	0	0	0	5	Pav_c11586_g1_i1_len_332 | NoPfam | NoAra-Uniprot | NoAra-Uniprot
Pav_c11589_g1_i1_len_1400	0	0	1	1	0	0	0	0	0	0	0	0	2	Pav_c11589_g1_i1_len_1400 | Methyltransf_11_PF08241.8 | S-adenosyl-L-methionine-dependent methyltransferases superfamily protein | AT5G40530.2
Pav_c11590_g1_i2_len_2019	0	0	0	1	1	0	0	0	0	0	0	0	2	Pav_c11590_g1_i2_len_2019 | Arf_PF00025.17 | GTP-binding protein Obg/CgtA | AT1G07615.1
Pav_c11593_g1_i2_len_3660	1	0	1	1	0	0	0	1	1	0	0	0	5	Pav_c11593_g1_i2_len_3660 | GCFC_PF07842.8 | GC-rich sequence DNA-binding factor-like protein | AT5G08550.1
Pav_c11595_g1_i1_len_1451	1	0	1	0	0	0	0	0	0	0	0	0	2	Pav_c11595_g1_i1_len_1451 | DnaJ_PF00226.27 | Chaperone DnaJ-domain superfamily protein | AT2G42080.1
Pav_c11599_g2_i1_len_3115	0	0	1	2	1	11	2	0	0	0	0	0	17	Pav_c11599_g2_i1_len_3115 | BTB_PF00651.27 | BTB/POZ domain-containing protein | AT4G15840.1
Pav_c1159_g1_i1_len_181	0	0	0	0	0	1	0	0	0	0	0	0	1	Pav_c1159_g1_i1_len_181 | NoPfam | NoAra-Uniprot | NoAra-Uniprot
Pav_c115_g1_i1_len_766	0	0	1	0	0	0	0	0	1	0	0	0	2	Pav_c115_g1_i1_len_766 | NoPfam | hydroxyproline-rich glycoprotein family protein | AT5G65660.1
Pav_c11600_g1_i1_len_2959	0	0	0	1	0	3	0	0	0	0	0	0	4	Pav_c11600_g1_i1_len_2959 | Myb_DNA-binding_PF00249.27 | response regulator 1 | AT3G16857.2
Pav_c11601_g1_i1_len_835	0	1	4	2	4	103	1	0	0	0	0	0	115	Pav_c11601_g1_i1_len_835 | NoPfam | NoAra-Uniprot | NoAra-Uniprot
Pav_c11602_g1_i1_len_655	0	0	1	0	0	9	1	0	0	0	0	0	11	Pav_c11602_g1_i1_len_655 | NoPfam | Retrovirus-related | POLX_TOBAC
Pav_c11602_g2_i1_len_224	0	0	0	0	0	1	0	0	0	0	0	0	1	Pav_c11602_g2_i1_len_224 | NoPfam | Retrovirus-related | POLX_TOBAC
Pav_c11606_g1_i1_len_1973	0	0	0	0	1	0	0	0	0	0	0	0	1	Pav_c11606_g1_i1_len_1973 | PB1_PF00564.20 | Octicosapeptide/Phox/Bem1p family protein | AT5G16220.1
Pav_c11607_g1_i2_len_1844	0	0	1	1	0	0	0	0	0	0	0	0	2	Pav_c11607_g1_i2_len_1844 | Tetraspannin_PF00335.16 | tetraspanin10 | AT1G63260.1
Pav_c1160_g1_i1_len_433	0	1	6	4	1	9	0	0	0	0	0	0	21	Pav_c1160_g1_i1_len_433 | NoPfam | NoAra-Uniprot | NoAra-Uniprot
Pav_c11610_g1_i1_len_2264	0	0	2	0	0	1	1	0	0	0	1	0	5	Pav_c11610_g1_i1_len_2264 | B56_PF01603.16 | Protein phosphatase 2A regulatory B subunit family protein | AT3G09880.1
Pav_c11612_g1_i1_len_2146	0	0	0	0	1	0	0	0	0	0	0	0	1	Pav_c11612_g1_i1_len_2146 | zf-CCCH_PF00642.20 | Zinc finger C-x8-C-x5-C-x3-H type family protein | AT1G04990.2
Pav_c11614_g1_i1_len_230	1	0	2	2	0	0	0	0	0	0	0	0	5	Pav_c11614_g1_i1_len_230 | NoPfam | NoAra-Uniprot | NoAra-Uniprot
Pav_c11614_g2_i1_len_544	0	0	3	2	0	0	0	0	0	0	0	0	5	Pav_c11614_g2_i1_len_544 | NoPfam | NoAra-Uniprot | NoAra-Uniprot
Pav_c11616_g1_i1_len_722	0	0	0	0	1	0	0	0	0	0	0	0	1	Pav_c11616_g1_i1_len_722 | NoPfam | NoAra-Uniprot | NoAra-Uniprot
Pav_c11617_g1_i2_len_1654	0	0	1	0	0	0	0	0	0	0	0	0	1	Pav_c11617_g1_i2_len_1654 | LRR_4_PF12799.3 | disease resistance protein (TIR-NBS-LRR class) | AT1G69550.1
Pav_c11618_g1_i1_len_2820	0	2	0	0	0	1	0	0	0	0	0	0	3	Pav_c11618_g1_i1_len_2820 | Glyco_hydro_14_PF01373.13 | beta-amylase 3 | AT5G18670.1
Pav_c1161_g1_i1_len_2999	0	0	1	0	0	0	0	0	0	0	0	0	1	Pav_c1161_g1_i1_len_2999 | OPT_PF03169.11 | oligopeptide transporter 1 | AT5G55930.1
Pav_c11620_g1_i2_len_1719	0	1	0	0	0	0	0	0	0	0	0	0	1	Pav_c11620_g1_i2_len_1719 | LRR_4_PF12799.3 | somatic embryogenesis receptor-like kinase 1 | AT1G71830.1
Pav_c11622_g1_i1_len_2587	0	0	0	1	0	0	0	1	0	0	0	0	2	Pav_c11622_g1_i1_len_2587 | Kinase-like_PF14531.2 | CBL-interacting protein kinase 23 | AT1G30270.1
Pav_c11623_g1_i2_len_2124	3	5	6	13	26	1117	4	0	0	0	0	0	1174	Pav_c11623_g1_i2_len_2124 | NoPfam | NoAra-Uniprot | NoAra-Uniprot
Pav_c11628_g1_i1_len_1511	0	0	0	1	0	0	0	0	0	0	0	0	1	Pav_c11628_g1_i1_len_1511 | adh_short_PF00106.21 | NAD(P)-binding Rossmann-fold superfamily protein | AT3G01980.3
Pav_c11629_g1_i2_len_2321	0	0	1	1	0	1	0	0	2	1	0	0	6	Pav_c11629_g1_i2_len_2321 | RRM_1_PF00076.18 | Nuclear transport factor 2 (NTF2) family protein with RNA binding (RRM-RBD-RNP motifs) domain | AT3G25150.2
Pav_c1162_g1_i1_len_1494	0	0	0	0	1	0	0	0	0	0	0	0	1	Pav_c1162_g1_i1_len_1494 | ATP12_PF07542.7 | ATP12 protein-related | AT5G40660.1
Pav_c11630_g1_i1_len_1705	0	0	0	1	0	0	0	0	0	0	0	0	1	Pav_c11630_g1_i1_len_1705 | Abhydrolase_6_PF12697.3 | proline iminopeptidase | AT2G14260.1
Pav_c11632_g1_i1_len_849	0	1	1	1	0	1	0	0	0	0	0	0	4	Pav_c11632_g1_i1_len_849 | NAM_PF02365.11 | NAC domain containing protein 52 | AT3G10490.2
Pav_c11632_g3_i1_len_278	0	0	0	1	0	0	0	0	0	0	0	0	1	Pav_c11632_g3_i1_len_278 | NoPfam | NAC domain containing protein 52 | AT3G10490.2
Pav_c11633_g1_i1_len_244	0	0	0	0	0	1	0	0	0	0	0	0	1	Pav_c11633_g1_i1_len_244 | NoPfam | NoAra-Uniprot | NoAra-Uniprot
Pav_c11635_g1_i1_len_1589	0	1	11	8	10	34	3	0	0	0	0	0	67	Pav_c11635_g1_i1_len_1589 | DUF1668_PF07893.9 | NoAra-Uniprot | NoAra-Uniprot
Pav_c11635_g2_i1_len_182	0	0	0	0	0	1	0	0	0	0	0	0	1	Pav_c11635_g2_i1_len_182 | NoPfam | NoAra-Uniprot | NoAra-Uniprot
Pav_c11637_g1_i1_len_773	0	0	2	0	0	0	0	0	0	0	0	0	2	Pav_c11637_g1_i1_len_773 | NoPfam | NoAra-Uniprot | NoAra-Uniprot
Pav_c11638_g1_i1_len_846	1	0	0	0	1	1	0	0	0	0	0	0	3	Pav_c11638_g1_i1_len_846 | DUF1645_PF07816.7 | Protein of unknown function (DUF1645) | AT1G23710.1
Pav_c11638_g2_i1_len_355	0	0	0	0	0	3	0	0	0	0	0	0	3	Pav_c11638_g2_i1_len_355 | NoPfam | NoAra-Uniprot | NoAra-Uniprot
Pav_c11639_g1_i1_len_2195	1	0	1	0	0	1	0	0	0	1	1	0	5	Pav_c11639_g1_i1_len_2195 | F-box_PF00646.29 | Galactose oxidase/kelch repeat superfamily protein | AT1G22040.1
Pav_c11642_g1_i1_len_1594	1	1	1	0	1	0	0	0	0	0	0	0	4	Pav_c11642_g1_i1_len_1594 | ADH_zinc_N_2_PF13602.2 | GroES-like zinc-binding alcohol dehydrogenase family protein | AT5G51970.1
Pav_c11644_g1_i3_len_2923	0	0	0	0	0	0	0	0	0	1	0	0	1	Pav_c11644_g1_i3_len_2923 | DUF1350_PF07082.7 | Protein of unknown function (DUF1350) | AT5G47860.1
Pav_c11645_g1_i1_len_276	0	0	0	0	0	1	0	0	0	0	0	0	1	Pav_c11645_g1_i1_len_276 | NoPfam | Polyphenol | PPO_MALDO
Pav_c11645_g2_i1_len_241	0	0	1	0	0	0	0	0	0	0	0	0	1	Pav_c11645_g2_i1_len_241 | PPO1_KFDV_PF12143.4 | Polyphenol | PPO_MALDO
Pav_c11645_g3_i1_len_460	0	0	0	1	0	0	0	0	0	0	0	0	1	Pav_c11645_g3_i1_len_460 | NoPfam | (+)-larreatricin | LAHY_LARTR
Pav_c11647_g1_i1_len_1374	0	0	1	0	0	0	0	0	0	0	0	0	1	Pav_c11647_g1_i1_len_1374 | MTS_PF05175.10 | RNA methyltransferase family protein | AT5G64150.1
Pav_c11648_g1_i1_len_1755	3	0	2	5	1	1	0	1	0	0	0	0	13	Pav_c11648_g1_i1_len_1755 | RRM_6_PF14259.2 | RNA-binding protein | AT5G46250.1
Pav_c11649_g1_i1_len_418	1	0	0	0	0	0	0	0	0	0	0	0	1	Pav_c11649_g1_i1_len_418 | NoPfam | Zinc finger C-x8-C-x5-C-x3-H type family protein | AT2G20280.1
Pav_c11649_g2_i1_len_734	0	0	1	0	0	0	2	0	0	0	0	0	3	Pav_c11649_g2_i1_len_734 | DFRP_C_PF16543.1 | Zinc finger C-x8-C-x5-C-x3-H type family protein | AT2G20280.1
Pav_c11650_g1_i1_len_3611	0	1	1	0	0	1	0	0	1	0	0	0	4	Pav_c11650_g1_i1_len_3611 | La_PF05383.13 | LA RNA-binding protein | AT5G21160.3
Pav_c11651_g1_i2_len_1112	0	1	0	0	0	1	0	0	0	1	0	0	3	Pav_c11651_g1_i2_len_1112 | CRAL_TRIO_2_PF13716.2 | SEC14 cytosolic factor family protein / phosphoglyceride transfer family protein | AT4G35750.1
Pav_c11654_g1_i1_len_312	0	1	0	1	0	0	0	0	0	0	0	0	2	Pav_c11654_g1_i1_len_312 | NoPfam | NoAra-Uniprot | NoAra-Uniprot
Pav_c11654_g2_i2_len_703	0	0	1	0	1	0	0	0	0	0	0	0	2	Pav_c11654_g2_i2_len_703 | NoPfam | NoAra-Uniprot | NoAra-Uniprot
Pav_c11659_g1_i1_len_1750	4	4	39	19	7	13	2	2	1	0	0	1	92	Pav_c11659_g1_i1_len_1750 | NoPfam | photosystem II reaction center protein M | ATCG00220.1
Pav_c11661_g1_i1_len_2264	0	0	0	1	2	7	0	0	0	0	0	0	10	Pav_c11661_g1_i1_len_2264 | XG_FTase_PF03254.9 | fucosyltransferase 1 | AT2G03220.1
Pav_c11663_g2_i1_len_360	0	0	1	0	0	0	0	0	0	0	0	0	1	Pav_c11663_g2_i1_len_360 | NoPfam | NoAra-Uniprot | NoAra-Uniprot
Pav_c11663_g3_i1_len_259	0	0	1	0	0	0	0	0	0	0	0	0	1	Pav_c11663_g3_i1_len_259 | NoPfam | NoAra-Uniprot | NoAra-Uniprot
Pav_c11664_g1_i1_len_2086	0	0	1	0	1	0	0	0	1	1	0	0	4	Pav_c11664_g1_i1_len_2086 | Peptidase_M48_PF01435.14 | Peptidase family M48 family protein | AT4G01320.1
Pav_c11665_g1_i1_len_1471	0	1	2	1	0	0	0	2	0	0	0	1	7	Pav_c11665_g1_i1_len_1471 | Auxin_inducible_PF02519.10 | SAUR-like auxin-responsive protein family | AT3G60690.1
Pav_c11666_g1_i1_len_2501	0	1	0	0	1	1	0	0	0	0	0	0	3	Pav_c11666_g1_i1_len_2501 | F420_oxidored_PF03807.13 | Glutamyl-tRNA reductase family protein | AT1G58290.1
Pav_c11669_g1_i1_len_1627	0	0	2	0	0	0	0	1	1	0	0	1	5	Pav_c11669_g1_i1_len_1627 | XET_C_PF06955.8 | xyloglucan endotransglucosylase/hydrolase 30 | AT1G32170.1
Pav_c11672_g1_i1_len_200	0	0	0	1	0	0	0	0	0	0	0	0	1	Pav_c11672_g1_i1_len_200 | NoPfam | NoAra-Uniprot | NoAra-Uniprot
Pav_c11673_g3_i1_len_776	0	0	2	0	0	0	0	0	0	0	0	0	2	Pav_c11673_g3_i1_len_776 | NoPfam | UDP-glucosyl transferase 73B3 | AT4G34131.1
Pav_c11674_g1_i1_len_686	0	0	1	0	0	0	0	0	0	0	0	0	1	Pav_c11674_g1_i1_len_686 | Glyco_hydro_42_PF02449.11 | beta-galactosidase 12 | AT4G26140.1
Pav_c11674_g2_i1_len_2730	0	0	1	0	0	1	0	1	0	0	0	0	3	Pav_c11674_g2_i1_len_2730 | Glyco_hydro_2_N_PF02837.14 | beta galactosidase 1 | AT3G13750.1
Pav_c11675_g1_i1_len_1802	0	0	1	0	0	0	0	0	0	0	0	0	1	Pav_c11675_g1_i1_len_1802 | NoPfam | ARM repeat superfamily protein | AT4G33945.1
Pav_c11676_g1_i1_len_2249	0	0	3	0	2	0	0	1	0	0	0	0	6	Pav_c11676_g1_i1_len_2249 | DUF1977_PF09320.7 | Heat shock protein DnaJ, N-terminal with domain of unknown function (DUF1977) | AT3G57340.1
Pav_c11678_g1_i1_len_633	0	1	0	0	0	0	0	0	0	0	0	0	1	Pav_c11678_g1_i1_len_633 | ACT_PF01842.21 | ACT-like superfamily protein | AT5G25320.1
Pav_c11679_g1_i1_len_3277	0	0	2	2	0	0	0	0	0	0	0	0	4	Pav_c11679_g1_i1_len_3277 | Glyco_hydro_63N_PF16923.1 | glucosidase 1 | AT1G67490.1
Pav_c11680_g1_i1_len_883	0	0	0	0	0	1	0	0	0	0	0	0	1	Pav_c11680_g1_i1_len_883 | NoPfam | Ribosomal protein S24/S35, mitochondrial | AT4G21460.1
Pav_c11682_g1_i1_len_1808	0	0	0	0	0	1	0	0	0	0	0	0	1	Pav_c11682_g1_i1_len_1808 | Porphobil_deamC_PF03900.11 | hydroxymethylbilane synthase | AT5G08280.1
Pav_c11683_g2_i1_len_416	0	0	1	0	0	0	0	0	0	0	0	0	1	Pav_c11683_g2_i1_len_416 | NoPfam | NoAra-Uniprot | NoAra-Uniprot
Pav_c11685_g1_i1_len_2560	0	0	0	0	1	0	0	0	0	0	1	0	2	Pav_c11685_g1_i1_len_2560 | bZIP_2_PF07716.11 | basic region/leucine zipper transcription factor 16 | AT2G35530.1
Pav_c11686_g1_i1_len_506	0	0	0	0	0	1	0	0	0	0	0	0	1	Pav_c11686_g1_i1_len_506 | NoPfam | NoAra-Uniprot | NoAra-Uniprot
Pav_c11690_g1_i1_len_2234	0	1	1	1	0	1	0	1	0	0	1	1	7	Pav_c11690_g1_i1_len_2234 | GTP_EFTU_D2_PF03144.21 | Translation elongation factor EF1A/initiation factor IF2gamma family protein | AT1G18070.3
Pav_c11692_g1_i2_len_3865	1	0	1	1	1	0	1	1	0	0	0	1	7	Pav_c11692_g1_i2_len_3865 | Longin_PF13774.2 | homolog of bacterial PANC | AT5G48840.1
Pav_c11693_g3_i1_len_511	0	0	1	1	0	0	0	0	0	0	0	0	2	Pav_c11693_g3_i1_len_511 | NoPfam | NoAra-Uniprot | NoAra-Uniprot
Pav_c11694_g1_i1_len_390	0	1	0	0	0	0	0	0	0	0	0	0	1	Pav_c11694_g1_i1_len_390 | NoPfam | Family of unknown function (DUF716) | AT1G49470.1
Pav_c11696_g1_i1_len_1577	0	1	1	0	0	1	0	1	0	0	0	0	4	Pav_c11696_g1_i1_len_1577 | MitMem_reg_PF13012.2 | eukaryotic translation initiation factor 2 | AT2G39990.1
Pav_c11697_g2_i1_len_634	0	0	0	1	0	0	0	0	0	0	0	0	1	Pav_c11697_g2_i1_len_634 | NoPfam | Peptidase M20/M25/M40 family protein | AT3G02875.1
Pav_c11697_g3_i1_len_482	0	0	0	0	0	1	0	0	0	0	0	0	1	Pav_c11697_g3_i1_len_482 | M20_dimer_PF07687.10 | Peptidase M20/M25/M40 family protein | AT3G02875.1
Pav_c11702_g1_i1_len_198	0	2	1	1	1	9	0	0	1	0	0	0	15	Pav_c11702_g1_i1_len_198 | NoPfam | NoAra-Uniprot | NoAra-Uniprot
Pav_c11704_g1_i2_len_2508	0	0	0	1	0	0	0	0	0	0	1	0	2	Pav_c11704_g1_i2_len_2508 | PFK_PF00365.16 | phosphofructokinase 4 | AT5G61580.1
Pav_c11706_g1_i1_len_2152	0	3	17	10	3	3	0	0	0	1	0	1	38	Pav_c11706_g1_i1_len_2152 | NoPfam | related to AP2 4 | AT1G78080.1
Pav_c11709_g1_i2_len_3982	3	1	1	1	9	18	2	0	0	0	0	0	35	Pav_c11709_g1_i2_len_3982 | Y_phosphatase_PF00102.23 | protein tyrosine phosphatase 1 | AT1G71860.1
Pav_c11710_g1_i2_len_634	0	0	0	1	0	0	0	0	0	0	0	0	1	Pav_c11710_g1_i2_len_634 | NoPfam | NoAra-Uniprot | NoAra-Uniprot
Pav_c11712_g1_i1_len_2483	4	2	9	8	42	177	5	0	0	0	0	0	247	Pav_c11712_g1_i1_len_2483 | MFS_1_PF07690.12 | plastidic GLC translocator | AT5G16150.1
Pav_c11713_g1_i1_len_2084	0	0	0	0	1	1	0	0	0	2	0	0	4	Pav_c11713_g1_i1_len_2084 | SNARE_assoc_PF09335.7 | SNARE associated Golgi protein family | AT4G14950.1
Pav_c11713_g2_i1_len_2581	0	0	1	0	1	0	0	1	0	0	0	0	3	Pav_c11713_g2_i1_len_2581 | Hexokinase_1_PF00349.17 | hexokinase 2 | AT2G19860.1
Pav_c11714_g2_i1_len_946	0	0	0	0	0	0	1	0	0	0	0	0	1	Pav_c11714_g2_i1_len_946 | NoPfam | NoAra-Uniprot | NoAra-Uniprot
Pav_c11715_g1_i2_len_1027	0	0	0	0	0	1	0	0	0	1	0	0	2	Pav_c11715_g1_i2_len_1027 | AD_PF09793.5 | RNA-processing, Lsm domain | AT1G24050.1
Pav_c11717_g1_i2_len_4100	0	0	3	2	0	0	1	0	3	0	2	2	13	Pav_c11717_g1_i2_len_4100 | UCH_1_PF13423.2 | ubiquitin-specific protease 23 | AT5G57990.1
Pav_c11718_g1_i1_len_1104	0	0	0	0	0	0	0	1	0	0	0	0	1	Pav_c11718_g1_i1_len_1104 | DUF793_PF05633.7 | Protein of unknown function (DUF793) | AT1G01550.1
Pav_c11719_g1_i1_len_2469	0	0	2	0	1	0	0	0	0	0	1	1	5	Pav_c11719_g1_i1_len_2469 | Metallophos_PF00149.24 | Purple acid phosphatases superfamily protein | AT1G13900.1
Pav_c11719_g2_i1_len_1471	0	0	0	0	0	0	0	2	0	0	0	1	3	Pav_c11719_g2_i1_len_1471 | NoPfam | unknown protein | AT1G70780.1
Pav_c11720_g1_i1_len_770	0	0	0	0	0	0	1	0	0	0	0	1	2	Pav_c11720_g1_i1_len_770 | NoPfam | NoAra-Uniprot | NoAra-Uniprot
Pav_c11723_g1_i1_len_703	0	0	0	0	0	1	0	0	0	0	0	0	1	Pav_c11723_g1_i1_len_703 | Complex1_LYR_1_PF13232.2 | CONTAINS InterPro DOMAIN/s: Complex 1 LYR protein (InterPro:IPR008011) | AT5G51960.1
Pav_c11724_g1_i1_len_1088	0	0	2	0	0	0	0	0	0	0	0	0	2	Pav_c11724_g1_i1_len_1088 | UQ_con_PF00179.22 | ubiquiting-conjugating enzyme 2 | AT2G02760.1
Pav_c11724_g2_i1_len_1657	0	0	2	1	0	0	1	1	1	0	0	1	7	Pav_c11724_g2_i1_len_1657 | Cyclin_C_PF02984.15 | 1, CYCD3 | AT4G34160.1
Pav_c11725_g1_i1_len_2443	0	0	1	0	0	0	0	0	0	0	0	0	1	Pav_c11725_g1_i1_len_2443 | DnaJ_PF00226.27 | DNAJ heat shock N-terminal domain-containing protein | AT1G65280.1
Pav_c11726_g1_i2_len_1444	1	0	1	0	0	0	0	1	0	0	0	0	3	Pav_c11726_g1_i2_len_1444 | DUF1639_PF07797.10 | Protein of unknown function (DUF1639) | AT3G60410.1
Pav_c11728_g1_i2_len_1932	0	0	0	0	0	1	0	0	0	0	0	0	1	Pav_c11728_g1_i2_len_1932 | PHP_PF02811.15 | Polymerase/histidinol phosphatase-like | AT2G13840.1
Pav_c11729_g2_i1_len_188	0	0	0	0	0	1	0	0	0	0	0	0	1	Pav_c11729_g2_i1_len_188 | NoPfam | Tetratricopeptide repeat (TPR)-like superfamily protein | AT1G69350.1
Pav_c11735_g2_i1_len_632	0	0	0	0	0	2	0	0	0	0	0	0	2	Pav_c11735_g2_i1_len_632 | PPR_2_PF13041.2 | Tetratricopeptide repeat (TPR)-like superfamily protein | AT3G61170.1
Pav_c11737_g1_i1_len_165	1	0	2	1	0	16	0	0	0	0	0	0	20	Pav_c11737_g1_i1_len_165 | NoPfam | NoAra-Uniprot | NoAra-Uniprot
Pav_c11738_g2_i2_len_1634	1	1	3	4	3	34	1	0	0	0	0	0	47	Pav_c11738_g2_i2_len_1634 | PMEI_PF04043.11 | Plant invertase/pectin methylesterase inhibitor superfamily | AT2G45220.1
Pav_c11740_g1_i1_len_197	0	0	0	1	0	0	0	0	0	0	0	0	1	Pav_c11740_g1_i1_len_197 | NoPfam | Uridine diphosphate glycosyltransferase 74E2 | AT1G05680.1
Pav_c11746_g2_i1_len_1713	0	0	0	0	0	0	0	0	0	1	0	0	1	Pav_c11746_g2_i1_len_1713 | Peptidase_M28_PF04389.13 | ureidoglycolate amidohydrolase | AT5G43600.1
Pav_c11749_g1_i1_len_1101	0	0	0	0	0	0	0	0	0	1	0	0	1	Pav_c11749_g1_i1_len_1101 | NoPfam | unknown protein | AT2G17710.1
Pav_c11751_g1_i1_len_1748	1	4	7	5	6	2	4	2	3	2	2	1	39	Pav_c11751_g1_i1_len_1748 | Peptidase_C1_PF00112.19 | Papain family cysteine protease | AT4G39090.1
Pav_c11753_g1_i1_len_940	0	0	0	1	0	0	0	0	0	0	1	1	3	Pav_c11753_g1_i1_len_940 | PEPcase_PF00311.13 | phosphoenolpyruvate carboxylase 1 | AT1G53310.1
Pav_c11753_g2_i1_len_1182	0	0	0	0	0	1	0	0	0	0	0	0	1	Pav_c11753_g2_i1_len_1182 | PEPcase_PF00311.13 | phosphoenolpyruvate carboxylase 1 | AT1G53310.1
Pav_c11753_g3_i1_len_213	0	0	0	0	1	0	0	0	0	0	0	0	1	Pav_c11753_g3_i1_len_213 | NoPfam | NoAra-Uniprot | NoAra-Uniprot
Pav_c11753_g4_i1_len_1097	0	1	2	0	0	0	0	1	0	0	0	0	4	Pav_c11753_g4_i1_len_1097 | PEPcase_PF00311.13 | phosphoenolpyruvate carboxylase 3 | AT3G14940.1
Pav_c11754_g2_i1_len_156	34	32	49	34	37	24	31	10	17	13	12	1	294	Pav_c11754_g2_i1_len_156 | NoPfam | NoAra-Uniprot | NoAra-Uniprot
Pav_c11757_g1_i1_len_2053	0	0	0	0	0	0	1	0	0	0	0	0	1	Pav_c11757_g1_i1_len_2053 | CTNNBL_PF08216.7 | ARM repeat superfamily protein | AT3G02710.1
Pav_c11759_g2_i1_len_672	0	0	0	0	0	1	0	0	0	0	0	0	1	Pav_c11759_g2_i1_len_672 | DUF594_PF04578.9 | Protein of unknown function (DUF594) | AT5G45540.1
Pav_c11759_g4_i1_len_440	0	0	0	0	0	0	0	0	0	0	0	1	1	Pav_c11759_g4_i1_len_440 | NoPfam | Protein of unknown function (DUF594) | AT5G45480.1
Pav_c11761_g1_i1_len_758	0	2	2	0	5	27	2	0	0	0	0	0	38	Pav_c11761_g1_i1_len_758 | RVT_3_PF13456.2 | Ribonuclease H-like superfamily protein | AT4G29090.1
Pav_c11764_g1_i2_len_3141	0	0	1	1	0	0	0	0	1	0	0	0	3	Pav_c11764_g1_i2_len_3141 | Castor_Poll_mid_PF06241.8 | Protein of unknown function (DUF1012) | AT5G43745.1
Pav_c11766_g1_i1_len_4374	0	0	2	0	0	6	0	0	0	0	0	0	8	Pav_c11766_g1_i1_len_4374 | Cupin_1_PF00190.18 | ARM repeat superfamily protein | AT3G01780.1
Pav_c11767_g1_i2_len_1700	2	0	1	0	0	0	0	0	0	1	0	1	5	Pav_c11767_g1_i2_len_1700 | Myb_DNA-binding_PF00249.27 | myb-like transcription factor family protein | AT5G47390.1
Pav_c11769_g1_i1_len_1413	0	0	0	1	0	0	1	0	0	0	0	0	2	Pav_c11769_g1_i1_len_1413 | Transcrip_reg_PF01709.16 | YebC-related | AT2G25830.1
Pav_c11770_g1_i1_len_1000	1	0	0	0	0	0	0	0	0	0	0	0	1	Pav_c11770_g1_i1_len_1000 | Tmemb_14_PF03647.9 | Transmembrane proteins 14C | AT1G50740.1
Pav_c11770_g2_i1_len_1168	0	0	0	0	0	1	0	0	0	0	0	0	1	Pav_c11770_g2_i1_len_1168 | NoPfam | NoAra-Uniprot | NoAra-Uniprot
Pav_c11771_g1_i1_len_4471	0	0	1	0	0	0	0	1	0	0	0	0	2	Pav_c11771_g1_i1_len_4471 | IKI3_PF04762.8 | IKI3 family protein | AT5G13680.1
Pav_c11773_g1_i1_len_159	0	0	0	0	1	0	0	0	0	0	0	0	1	Pav_c11773_g1_i1_len_159 | NoPfam | NoAra-Uniprot | NoAra-Uniprot
Pav_c11774_g1_i1_len_2625	2	0	0	1	0	0	0	0	1	0	0	0	4	Pav_c11774_g1_i1_len_2625 | TPX2_PF06886.7 | TPX2 (targeting protein for Xklp2) protein family | AT3G23090.1
Pav_c11778_g2_i2_len_912	0	0	0	1	0	4	0	0	0	0	0	0	5	Pav_c11778_g2_i2_len_912 | NoPfam | Thioesterase superfamily protein | AT2G29590.1
Pav_c11780_g2_i1_len_1788	1	0	0	0	0	0	0	0	0	0	0	0	1	Pav_c11780_g2_i1_len_1788 | eRF1_1_PF03463.11 | eukaryotic release factor 1-3 | AT3G26618.1
Pav_c11782_g1_i1_len_1383	0	0	1	0	1	1	0	0	0	0	0	0	3	Pav_c11782_g1_i1_len_1383 | NoPfam | NoAra-Uniprot | NoAra-Uniprot
Pav_c11784_g2_i1_len_1365	0	0	1	0	0	0	0	0	0	0	0	0	1	Pav_c11784_g2_i1_len_1365 | HlyIII_PF03006.16 | heptahelical transmembrane protein1 | AT5G20270.1
Pav_c11787_g1_i1_len_1476	0	0	1	0	0	0	1	0	0	0	0	0	2	Pav_c11787_g1_i1_len_1476 | NoPfam | NoAra-Uniprot | NoAra-Uniprot
Pav_c11787_g2_i1_len_629	0	0	0	0	0	1	0	0	0	0	0	0	1	Pav_c11787_g2_i1_len_629 | NoPfam | NoAra-Uniprot | NoAra-Uniprot
Pav_c11788_g1_i2_len_1705	2	0	11	22	0	3	0	1	0	0	0	0	39	Pav_c11788_g1_i2_len_1705 | DCP1_PF06058.9 | decapping 1 | AT1G08370.1
Pav_c11793_g1_i1_len_1354	0	0	0	0	0	0	1	1	0	0	0	1	3	Pav_c11793_g1_i1_len_1354 | Pkinase_Tyr_PF07714.13 | CBL-interacting protein kinase 3 | AT2G26980.4
Pav_c11794_g1_i1_len_2158	0	0	1	1	0	1	0	0	0	0	1	0	4	Pav_c11794_g1_i1_len_2158 | zf-CCCH_PF00642.20 | zinc finger WD40 repeat protein 1 | AT4G25440.1
Pav_c11795_g1_i1_len_2831	0	0	0	1	0	0	0	1	0	1	1	1	5	Pav_c11795_g1_i1_len_2831 | PPR_1_PF12854.3 | Pentatricopeptide repeat (PPR) superfamily protein | AT1G79490.1
Pav_c11797_g1_i1_len_2451	0	1	0	1	0	0	0	0	0	0	0	0	2	Pav_c11797_g1_i1_len_2451 | Peptidase_M28_PF04389.13 | INVOLVED IN: protein processing | AT3G44330.1
Pav_c11798_g2_i1_len_1527	0	0	0	0	0	0	0	0	0	1	0	0	1	Pav_c11798_g2_i1_len_1527 | PPR_3_PF13812.2 | Pentatricopeptide repeat (PPR) superfamily protein | AT1G12775.1
Pav_c11799_g1_i1_len_4505	2	0	0	0	0	0	1	0	0	0	0	0	3	Pav_c11799_g1_i1_len_4505 | PB1_PF00564.20 | Plant regulator RWP-RK family protein | AT2G43500.1
Pav_c1179_g1_i1_len_188	1	0	3	2	0	0	0	0	0	0	0	0	6	Pav_c1179_g1_i1_len_188 | NoPfam | NoAra-Uniprot | NoAra-Uniprot
Pav_c1179_g2_i1_len_782	0	0	5	2	2	8	0	0	0	0	0	0	17	Pav_c1179_g2_i1_len_782 | DUF2828_PF11443.4 | Uncharacterised conserved protein UCP015417, vWA | AT5G43400.1
Pav_c11800_g1_i1_len_2380	1	1	0	0	0	0	0	0	1	0	0	0	3	Pav_c11800_g1_i1_len_2380 | LRR_4_PF12799.3 | RNI-like superfamily protein | AT5G01720.1
Pav_c11801_g1_i1_len_1589	0	0	1	0	0	1	0	0	0	0	0	0	2	Pav_c11801_g1_i1_len_1589 | B3_PF02362.17 | AP2/B3-like transcriptional factor family protein | AT3G18990.1
Pav_c11802_g1_i2_len_2294	0	0	0	0	0	1	0	0	0	1	0	0	2	Pav_c11802_g1_i2_len_2294 | Mito_carr_PF00153.23 | Mitochondrial substrate carrier family protein | AT5G15640.1
Pav_c11804_g1_i1_len_492	0	0	0	0	0	1	0	0	0	0	0	0	1	Pav_c11804_g1_i1_len_492 | Pkinase_Tyr_PF07714.13 | protein kinase family protein | AT5G54380.1
Pav_c11805_g1_i1_len_2264	1	0	1	0	0	1	0	0	0	0	1	0	4	Pav_c11805_g1_i1_len_2264 | Cyt-b5_PF00173.24 | Fatty acid/sphingolipid desaturase | AT2G46210.1
Pav_c11809_g1_i2_len_1445	0	0	0	0	0	5	0	0	0	0	0	0	5	Pav_c11809_g1_i2_len_1445 | LON_substr_bdg_PF02190.12 | ATP-dependent protease La (LON) domain protein | AT1G35340.1
Pav_c11810_g1_i1_len_2774	2	3	13	10	1	1	1	0	2	1	1	0	35	Pav_c11810_g1_i1_len_2774 | RRM_3_PF08777.7 | poly(A) binding protein 2 | AT4G34110.1
Pav_c11811_g1_i1_len_2974	2	1	2	1	0	0	0	1	0	0	1	1	9	Pav_c11811_g1_i1_len_2974 | Methyltransf_11_PF08241.8 | S-adenosyl-L-methionine-dependent methyltransferases superfamily protein | AT5G64030.1
Pav_c11812_g1_i1_len_315	0	0	1	1	0	0	0	0	0	0	0	0	2	Pav_c11812_g1_i1_len_315 | Retrotrans_gag_PF03732.13 | NoAra-Uniprot | NoAra-Uniprot
Pav_c11813_g1_i1_len_586	1	0	0	0	1	0	0	1	0	0	0	0	3	Pav_c11813_g1_i1_len_586 | NoPfam | NoAra-Uniprot | NoAra-Uniprot
Pav_c11815_g1_i1_len_1041	1	4	10	15	14	187	1	0	0	0	0	0	232	Pav_c11815_g1_i1_len_1041 | zf-CCHC_PF00098.19 | Gag-Pol-related retrotransposon family protein | ATMG00300.1
Pav_c11815_g2_i1_len_163	0	1	12	24	0	52	0	0	0	0	0	0	89	Pav_c11815_g2_i1_len_163 | NoPfam | NoAra-Uniprot | NoAra-Uniprot
Pav_c11815_g3_i1_len_642	3	2	15	28	6	86	1	0	0	0	0	0	141	Pav_c11815_g3_i1_len_642 | UBN2_3_PF14244.2 | NoAra-Uniprot | NoAra-Uniprot
Pav_c11817_g1_i1_len_5017	1	0	1	0	0	2	1	2	0	0	0	0	7	Pav_c11817_g1_i1_len_5017 | AAA_19_PF13245.2 | RNA helicase, putative | AT5G47010.1
Pav_c11818_g1_i1_len_1834	0	1	0	0	0	0	0	0	0	0	0	0	1	Pav_c11818_g1_i1_len_1834 | Beta_helix_PF13229.2 | Pectin lyase-like superfamily protein | AT3G57790.1
Pav_c11819_g1_i1_len_2014	0	1	0	0	0	0	0	0	0	0	1	0	2	Pav_c11819_g1_i1_len_2014 | TLD_PF07534.12 | TLD-domain containing nucleolar protein | AT5G39590.1
Pav_c11822_g1_i1_len_958	0	0	1	0	0	0	0	0	0	0	0	0	1	Pav_c11822_g1_i1_len_958 | AP2_PF00847.16 | Integrase-type DNA-binding superfamily protein | AT1G64380.1
Pav_c11823_g1_i2_len_1305	0	0	0	0	0	0	0	0	1	0	0	0	1	Pav_c11823_g1_i2_len_1305 | SSXT_PF05030.8 | GRF1-interacting factor 3 | AT4G00850.1
Pav_c11825_g1_i1_len_3187	0	0	0	0	1	0	1	2	0	1	0	0	5	Pav_c11825_g1_i1_len_3187 | Pkinase_Tyr_PF07714.13 | Protein kinase family protein with ARM repeat domain | AT2G40730.1
Pav_c11825_g2_i1_len_1308	0	1	0	0	0	0	0	0	0	0	0	0	1	Pav_c11825_g2_i1_len_1308 | NoPfam | unknown protein | AT5G52420.1
Pav_c11831_g1_i1_len_1058	0	0	0	0	0	0	1	0	0	0	0	0	1	Pav_c11831_g1_i1_len_1058 | NoPfam | NoAra-Uniprot | NoAra-Uniprot
Pav_c11833_g1_i1_len_2236	0	0	0	1	0	0	0	0	4	2	1	0	8	Pav_c11833_g1_i1_len_2236 | Aldo_ket_red_PF00248.17 | NAD(P)-linked oxidoreductase superfamily protein | AT5G53580.1
Pav_c11835_g1_i1_len_3802	1	3	1	3	1	4	1	0	0	0	1	0	15	Pav_c11835_g1_i1_len_3802 | PEPcase_PF00311.13 | phosphoenolpyruvate carboxylase 1 | AT1G53310.1
Pav_c11835_g2_i1_len_1209	0	0	0	0	0	0	0	0	0	1	0	0	1	Pav_c11835_g2_i1_len_1209 | HSF_DNA-bind_PF00447.13 | heat shock transcription factor C1 | AT3G24520.1
Pav_c11836_g1_i2_len_3163	0	0	1	1	2	0	0	1	0	0	0	0	5	Pav_c11836_g1_i2_len_3163 | DUF3475_PF11961.4 | Protein of unknown function (DUF668) | AT1G34320.1
Pav_c11837_g1_i1_len_1492	0	0	0	0	0	2	0	0	0	0	0	0	2	Pav_c11837_g1_i1_len_1492 | NoPfam | Nucleotide-diphospho-sugar transferases superfamily protein | AT1G64980.1
Pav_c11838_g1_i1_len_282	0	1	0	0	0	0	1	0	0	0	0	0	2	Pav_c11838_g1_i1_len_282 | NoPfam | ubiquitin-conjugating enzyme 10 | AT5G53300.1
Pav_c11838_g2_i2_len_1093	0	0	1	1	1	1	0	0	1	0	0	1	6	Pav_c11838_g2_i2_len_1093 | NoPfam | ubiquitin-conjugating enzyme 28 | AT1G64230.4
Pav_c11839_g1_i1_len_6047	1	0	1	1	1	1	0	3	0	0	2	0	10	Pav_c11839_g1_i1_len_6047 | NoPfam | unknown protein | AT1G24460.1
Pav_c1183_g1_i1_len_957	0	0	0	0	1	0	0	0	0	0	0	0	1	Pav_c1183_g1_i1_len_957 | HAD_PF12710.3 | ATPase E1-E2 type family protein / haloacid dehalogenase-like hydrolase family protein | AT3G22910.1
Pav_c11841_g1_i1_len_1938	2	0	0	0	0	0	0	0	0	0	0	0	2	Pav_c11841_g1_i1_len_1938 | Pyr_redox_PF00070.23 | NAD(P)H dehydrogenase C1 | AT5G08740.1
Pav_c11844_g1_i2_len_1142	0	1	1	0	0	1	0	0	0	0	0	0	3	Pav_c11844_g1_i2_len_1142 | C2_PF00168.26 | soybean gene regulated by cold-2 | AT1G09070.1
Pav_c11846_g2_i2_len_4038	0	0	1	1	0	1	0	0	0	0	0	0	3	Pav_c11846_g2_i2_len_4038 | Glycos_transf_1_PF00534.16 | starch synthase 3 | AT1G11720.2
Pav_c11849_g1_i1_len_195	2	0	2	1	1	0	2	0	2	0	0	2	12	Pav_c11849_g1_i1_len_195 | Dehydrin_PF00257.15 | NoAra-Uniprot | NoAra-Uniprot
Pav_c11849_g2_i1_len_718	3	4	7	5	6	6	4	2	3	4	0	5	49	Pav_c11849_g2_i1_len_718 | Dehydrin_PF00257.15 | NoAra-Uniprot | NoAra-Uniprot
Pav_c1184_g1_i1_len_191	0	0	0	0	0	1	0	0	0	0	0	0	1	Pav_c1184_g1_i1_len_191 | NoPfam | NoAra-Uniprot | NoAra-Uniprot
Pav_c11852_g1_i1_len_167	0	0	0	1	0	7	0	0	0	0	0	0	8	Pav_c11852_g1_i1_len_167 | NoPfam | NoAra-Uniprot | NoAra-Uniprot
Pav_c11852_g2_i1_len_307	0	0	0	1	0	2	0	0	0	0	0	0	3	Pav_c11852_g2_i1_len_307 | NoPfam | NoAra-Uniprot | NoAra-Uniprot
Pav_c11853_g1_i2_len_1339	1	0	1	0	0	0	1	0	0	0	0	0	3	Pav_c11853_g1_i2_len_1339 | Sua5_yciO_yrdC_PF01300.14 | DHBP synthase RibB-like alpha/beta domain | AT3G01920.1
Pav_c11856_g1_i2_len_2350	0	0	0	0	0	1	0	0	0	0	0	0	1	Pav_c11856_g1_i2_len_2350 | zf-BED_PF02892.11 | hAT transposon superfamily | AT1G79740.1
Pav_c11857_g1_i1_len_3542	0	0	0	1	0	0	0	0	0	0	0	1	2	Pav_c11857_g1_i1_len_3542 | B_lectin_PF01453.20 | S-domain-2 5 | AT4G32300.1
Pav_c11858_g1_i1_len_1614	1	0	0	0	0	0	0	0	0	0	0	0	1	Pav_c11858_g1_i1_len_1614 | NB-ARC_PF00931.18 | P-loop containing nucleoside triphosphate hydrolases superfamily protein | AT5G45490.1
Pav_c1185_g1_i2_len_1424	0	0	1	1	0	0	0	0	0	0	0	1	3	Pav_c1185_g1_i2_len_1424 | AAA_15_PF13175.2 | non-intrinsic ABC protein 9 | AT5G02270.2
Pav_c11862_g1_i1_len_3129	0	0	0	4	0	0	1	0	1	0	0	0	6	Pav_c11862_g1_i1_len_3129 | zf-C3HC4_2_PF13923.2 | RING/U-box superfamily protein | AT1G45180.1
Pav_c11863_g2_i1_len_1307	1	0	0	0	0	0	0	0	0	0	0	0	1	Pav_c11863_g2_i1_len_1307 | Nop52_PF05997.8 | FUNCTIONS IN: molecular_function unknown | AT5G20600.1
Pav_c11867_g1_i2_len_2178	0	0	4	1	1	1	0	0	0	0	0	0	7	Pav_c11867_g1_i2_len_2178 | Reticulon_PF02453.13 | Reticulon family protein | AT5G58000.1
Pav_c11868_g1_i1_len_2215	0	0	1	0	0	0	0	0	0	0	1	0	2	Pav_c11868_g1_i1_len_2215 | zf-RING_2_PF13639.2 | RING/U-box superfamily protein | AT4G39140.1
Pav_c11869_g1_i2_len_2613	0	1	1	1	0	3	0	1	0	0	0	0	7	Pav_c11869_g1_i2_len_2613 | tRNA_anti-codon_PF01336.21 | Class II aminoacyl-tRNA and biotin synthetases superfamily protein | AT5G56680.1
Pav_c11871_g1_i1_len_693	0	0	0	0	0	1	0	1	0	1	0	0	3	Pav_c11871_g1_i1_len_693 | DUF3148_PF11347.4 | unknown protein | AT5G20935.1
Pav_c11872_g1_i1_len_497	0	0	0	0	2	3	1	0	0	0	0	0	6	Pav_c11872_g1_i1_len_497 | NoPfam | NB-ARC domain-containing disease resistance protein | AT1G50180.1
Pav_c11876_g1_i1_len_2840	0	0	1	0	0	0	0	0	0	0	0	0	1	Pav_c11876_g1_i1_len_2840 | zf-C3HC4_PF00097.21 | Zinc finger (C3HC4-type RING finger) family protein | AT5G60710.1
Pav_c11877_g1_i1_len_2086	0	0	0	0	0	1	1	0	0	0	0	0	2	Pav_c11877_g1_i1_len_2086 | zf-HIT_PF04438.12 | P-loop containing nucleoside triphosphate hydrolases superfamily protein | AT3G02065.2
Pav_c11879_g1_i1_len_1294	0	0	0	0	0	1	0	0	0	0	0	0	1	Pav_c11879_g1_i1_len_1294 | ANTH_PF07651.12 | ENTH/ANTH/VHS superfamily protein | AT4G40080.1
Pav_c11881_g1_i3_len_2045	0	0	0	0	0	1	0	0	0	0	0	0	1	Pav_c11881_g1_i3_len_2045 | Acyltransferase_PF01553.17 | Phospholipid/glycerol acyltransferase family protein | AT4G30580.1
Pav_c11883_g1_i1_len_226	0	1	1	2	1	16	1	0	0	0	0	0	22	Pav_c11883_g1_i1_len_226 | NoPfam | NoAra-Uniprot | NoAra-Uniprot
Pav_c11884_g1_i1_len_1186	0	0	0	1	0	0	0	0	1	0	0	0	2	Pav_c11884_g1_i1_len_1186 | Roc_PF08477.9 | RAC-like 10 | AT5G62880.1
Pav_c11885_g1_i1_len_2377	0	1	0	0	0	0	0	0	0	3	0	1	5	Pav_c11885_g1_i1_len_2377 | PMR5N_PF14416.2 | Plant protein of unknown function (DUF828) | AT5G06700.1
Pav_c11886_g1_i1_len_6953	2	0	1	2	1	2	0	1	0	1	0	1	11	Pav_c11886_g1_i1_len_6953 | AAA_22_PF13401.2 | U5 small nuclear ribonucleoprotein helicase, putative | AT1G20960.1
Pav_c11891_g1_i2_len_1150	0	0	0	0	0	0	0	0	0	0	0	1	1	Pav_c11891_g1_i2_len_1150 | Lipase_GDSL_2_PF13472.2 | SGNH hydrolase-type esterase superfamily protein | AT5G62930.1
Pav_c11893_g1_i4_len_3573	3	3	6	5	9	86	2	0	0	0	0	0	114	Pav_c11893_g1_i4_len_3573 | Tocopherol_cycl_PF14249.2 | tocopherol cyclase, chloroplast / vitamin E deficient 1 (VTE1) / sucrose export defective 1 (SXD1) | AT4G32770.1
Pav_c11895_g1_i1_len_512	0	0	1	0	0	1	0	0	0	0	0	0	2	Pav_c11895_g1_i1_len_512 | NoPfam | nuclear factor Y, subunit C3 | AT1G54830.2
Pav_c11896_g1_i1_len_3003	0	0	0	0	0	0	0	0	1	0	0	1	2	Pav_c11896_g1_i1_len_3003 | NoPfam | Protein kinase superfamily protein | AT2G40980.1
Pav_c11897_g2_i1_len_1390	0	0	1	0	0	0	0	0	0	0	0	0	1	Pav_c11897_g2_i1_len_1390 | VQ_PF05678.10 | VQ motif-containing protein | AT1G28280.1
Pav_c11898_g1_i1_len_820	0	0	1	0	0	0	0	0	0	0	0	0	1	Pav_c11898_g1_i1_len_820 | NoPfam | ribosomal protein-related | AT1G16790.1
Pav_c11899_g1_i2_len_5827	0	0	1	0	0	0	1	0	0	0	0	0	2	Pav_c11899_g1_i2_len_5827 | zf-RVT_PF13966.2 | Insulinase (Peptidase family M16) family protein | AT5G42390.1
Pav_c118_g1_i1_len_642	0	2	0	1	2	20	0	0	0	0	0	0	25	Pav_c118_g1_i1_len_642 | NoPfam | NoAra-Uniprot | NoAra-Uniprot
Pav_c11901_g1_i1_len_1241	0	0	0	0	1	0	0	0	0	0	0	0	1	Pav_c11901_g1_i1_len_1241 | Pkinase_PF00069.21 | Protein kinase superfamily protein | AT2G45590.1
Pav_c11901_g2_i1_len_1215	0	0	0	0	1	1	0	1	0	0	0	0	3	Pav_c11901_g2_i1_len_1215 | Pkinase_Tyr_PF07714.13 | Protein kinase superfamily protein | AT2G45590.1
Pav_c11904_g1_i2_len_1200	0	1	1	2	0	0	0	0	0	0	0	0	4	Pav_c11904_g1_i2_len_1200 | NoPfam | CLAVATA3/ESR-RELATED 41 | AT3G24770.1
Pav_c11907_g1_i1_len_1139	0	0	0	0	0	0	0	1	0	1	0	0	2	Pav_c11907_g1_i1_len_1139 | RNase_T_PF00929.20 | Polynucleotidyl transferase, ribonuclease H-like superfamily protein | AT3G15140.1
Pav_c11907_g2_i1_len_819	0	0	0	0	0	1	0	0	0	0	0	0	1	Pav_c11907_g2_i1_len_819 | NoPfam | NoAra-Uniprot | NoAra-Uniprot
Pav_c11908_g1_i1_len_2200	0	0	0	1	0	0	0	0	0	0	0	0	1	Pav_c11908_g1_i1_len_2200 | BACK_PF07707.11 | POZ/BTB containin G-protein 1 | AT3G61600.1
Pav_c11909_g1_i2_len_7333	0	1	4	2	1	0	0	1	0	1	0	1	11	Pav_c11909_g1_i2_len_7333 | zf-UBR_PF02207.16 | proteolysis 6 | AT5G02310.1
Pav_c11911_g2_i1_len_2583	0	0	1	0	0	0	0	0	0	0	0	0	1	Pav_c11911_g2_i1_len_2583 | Neurochondrin_PF05536.7 | plant U-box 13 | AT3G46510.1
Pav_c11914_g1_i1_len_405	0	0	1	0	0	0	0	0	0	0	0	0	1	Pav_c11914_g1_i1_len_405 | NoPfam | NoAra-Uniprot | NoAra-Uniprot
Pav_c11915_g1_i2_len_2870	0	0	1	0	0	0	0	0	0	0	1	0	2	Pav_c11915_g1_i2_len_2870 | Glyco_transf_8_PF01501.16 | galacturonosyltransferase 1 | AT3G61130.1
Pav_c11916_g1_i1_len_2833	1	0	0	0	1	0	0	1	0	0	0	0	3	Pav_c11916_g1_i1_len_2833 | Btz_PF09405.6 | CASC3/Barentsz eIF4AIII binding | AT1G80000.1
Pav_c11917_g1_i1_len_933	0	0	1	0	0	1	0	0	0	0	0	0	2	Pav_c11917_g1_i1_len_933 | PPR_PF01535.16 | Tetratricopeptide repeat (TPR)-like superfamily protein | AT5G40410.1
Pav_c11918_g1_i2_len_664	1	3	3	2	1	57	0	0	0	0	0	0	67	Pav_c11918_g1_i2_len_664 | NoPfam | TTF-type zinc finger protein with HAT dimerisation domain | AT1G19260.1
Pav_c11919_g1_i1_len_1635	0	1	2	0	0	0	0	0	1	1	0	1	6	Pav_c11919_g1_i1_len_1635 | AAA_2_PF07724.10 | regulatory particle triple-A ATPase 5A | AT3G05530.1
Pav_c11925_g1_i1_len_2304	1	3	1	0	1	1	0	0	0	1	1	0	9	Pav_c11925_g1_i1_len_2304 | LRR_5_PF13306.2 | Leucine-rich repeat family protein | AT1G15740.1
Pav_c11927_g1_i2_len_2956	4	0	3	0	0	1	1	0	1	0	0	0	10	Pav_c11927_g1_i2_len_2956 | Oxysterol_BP_PF01237.14 | Oxysterol-binding family protein | AT5G02100.1
Pav_c11928_g1_i1_len_1907	0	0	0	0	0	0	1	0	0	0	0	0	1	Pav_c11928_g1_i1_len_1907 | NoPfam | DHHC-type zinc finger family protein | AT5G04270.1
Pav_c11935_g1_i1_len_773	0	1	1	0	1	0	0	0	0	0	0	0	3	Pav_c11935_g1_i1_len_773 | NoPfam | unknown protein | AT5G46030.1
Pav_c11937_g1_i2_len_1896	0	0	3	1	0	1	0	0	0	0	0	0	5	Pav_c11937_g1_i2_len_1896 | Mito_carr_PF00153.23 | NAD+ transporter 1 | AT2G47490.1
Pav_c11938_g1_i3_len_510	0	1	0	0	0	0	0	0	0	0	0	0	1	Pav_c11938_g1_i3_len_510 | NoPfam | NoAra-Uniprot | NoAra-Uniprot
Pav_c11939_g1_i2_len_2127	1	0	0	0	0	0	0	0	0	0	0	0	1	Pav_c11939_g1_i2_len_2127 | p450_PF00067.18 | cytochrome P450, family 97, subfamily B, polypeptide 3 | AT4G15110.1
Pav_c11940_g3_i1_len_205	1	0	0	0	0	0	0	0	0	0	0	0	1	Pav_c11940_g3_i1_len_205 | NoPfam | NoAra-Uniprot | NoAra-Uniprot
Pav_c11941_g1_i1_len_492	0	0	0	0	0	0	0	0	0	0	0	1	1	Pav_c11941_g1_i1_len_492 | NoPfam | NoAra-Uniprot | NoAra-Uniprot
Pav_c11942_g2_i1_len_2110	1	0	0	0	0	0	0	2	0	0	1	0	4	Pav_c11942_g2_i1_len_2110 | NoPfam | NoAra-Uniprot | NoAra-Uniprot
Pav_c11942_g3_i1_len_3313	1	1	3	0	0	0	0	0	0	0	0	0	5	Pav_c11942_g3_i1_len_3313 | PWWP_PF00855.13 | Tudor/PWWP/MBT superfamily protein | AT3G09670.1
Pav_c11945_g1_i1_len_1029	0	0	0	0	0	1	0	0	0	0	0	0	1	Pav_c11945_g1_i1_len_1029 | NoPfam | NoAra-Uniprot | NoAra-Uniprot
Pav_c11945_g2_i1_len_289	0	0	1	1	0	8	0	0	0	0	0	0	10	Pav_c11945_g2_i1_len_289 | NoPfam | NoAra-Uniprot | NoAra-Uniprot
Pav_c11946_g1_i1_len_890	0	0	0	0	0	0	0	0	0	0	1	0	1	Pav_c11946_g1_i1_len_890 | NoPfam | Ribosomal L38e protein family | AT3G59540.1
Pav_c11947_g1_i2_len_747	0	0	0	0	0	0	0	0	0	1	0	1	2	Pav_c11947_g1_i2_len_747 | Rad60-SLD_PF11976.4 | small ubiquitin-like modifier 1 | AT4G26840.1
Pav_c11950_g1_i1_len_3633	1	0	0	0	0	1	0	0	0	0	0	1	3	Pav_c11950_g1_i1_len_3633 | Cnd1_PF12717.3 | Adaptor protein complex AP-1, gamma subunit | AT1G60070.2
Pav_c11950_g2_i1_len_961	1	0	0	0	0	0	0	1	0	0	0	0	2	Pav_c11950_g2_i1_len_961 | SAM_1_PF00536.26 | Sterile alpha motif (SAM) domain-containing protein | AT3G07760.1
Pav_c11957_g1_i1_len_585	1	0	0	0	2	6	0	0	0	0	0	0	9	Pav_c11957_g1_i1_len_585 | NoPfam | NoAra-Uniprot | NoAra-Uniprot
Pav_c11958_g1_i1_len_2032	0	2	0	0	1	0	0	0	0	0	0	0	3	Pav_c11958_g1_i1_len_2032 | DUF641_PF04859.8 | Plant protein of unknown function (DUF641) | AT2G45260.1
Pav_c11958_g2_i1_len_166	0	0	0	0	0	0	0	0	1	0	0	0	1	Pav_c11958_g2_i1_len_166 | NoPfam | NoAra-Uniprot | NoAra-Uniprot
Pav_c11960_g1_i1_len_1369	0	0	0	0	0	0	0	0	0	0	0	1	1	Pav_c11960_g1_i1_len_1369 | PUF_PF00806.15 | pumilio 2 | AT2G29190.1
Pav_c11960_g2_i1_len_2900	0	0	1	0	0	1	0	0	0	0	1	0	3	Pav_c11960_g2_i1_len_2900 | PUF_PF00806.15 | pumilio 2 | AT2G29190.1
Pav_c11961_g1_i1_len_2328	5	3	16	7	5	6	3	2	6	1	2	6	62	Pav_c11961_g1_i1_len_2328 | MreB_Mbl_PF06723.9 | heat shock cognate protein 70-1 | AT5G02500.1
Pav_c11961_g2_i1_len_2410	7	8	6	4	4	2	4	3	1	6	1	4	50	Pav_c11961_g2_i1_len_2410 | MreB_Mbl_PF06723.9 | heat shock cognate protein 70-1 | AT5G02500.1
Pav_c11962_g1_i1_len_1503	0	0	0	0	0	0	0	1	0	0	0	0	1	Pav_c11962_g1_i1_len_1503 | BPL_C_PF02237.13 | holocarboxylase synthase 1 | AT2G25710.1
Pav_c11964_g1_i1_len_1146	0	2	1	0	0	1	0	0	1	0	0	0	5	Pav_c11964_g1_i1_len_1146 | zf-A20_PF01754.12 | A20/AN1-like zinc finger family protein | AT2G27580.1
Pav_c11965_g1_i1_len_407	0	0	0	0	0	1	0	0	0	0	0	0	1	Pav_c11965_g1_i1_len_407 | NoPfam | NoAra-Uniprot | NoAra-Uniprot
Pav_c11969_g1_i1_len_1055	0	0	0	0	0	0	0	0	0	0	1	0	1	Pav_c11969_g1_i1_len_1055 | NoPfam | NoAra-Uniprot | NoAra-Uniprot
Pav_c11969_g2_i1_len_363	1	7	2	0	0	0	0	0	0	0	1	1	12	Pav_c11969_g2_i1_len_363 | NoPfam | NoAra-Uniprot | NoAra-Uniprot
Pav_c11974_g1_i1_len_3506	2	0	2	0	0	1	0	0	2	0	0	0	7	Pav_c11974_g1_i1_len_3506 | AAA_14_PF13173.2 | casein lytic proteinase B3 | AT5G15450.1
Pav_c11975_g1_i1_len_3512	0	0	1	0	1	0	0	0	0	0	0	0	2	Pav_c11975_g1_i1_len_3512 | zf-CW_PF07496.11 | VP1/ABI3-like 3 | AT4G21550.1
Pav_c11978_g2_i1_len_745	0	1	0	0	0	0	0	0	0	0	0	0	1	Pav_c11978_g2_i1_len_745 | MIP_PF00230.16 | 1, NIP6, NLM7 | AT1G80760.1
Pav_c11979_g1_i1_len_1040	0	0	0	0	1	0	0	0	0	0	0	0	1	Pav_c11979_g1_i1_len_1040 | DUF538_PF04398.8 | Protein of unknown function, DUF538 | AT5G19860.1
Pav_c11981_g1_i1_len_2496	0	0	1	0	0	13	0	0	0	0	0	0	14	Pav_c11981_g1_i1_len_2496 | PPR_3_PF13812.2 | Tetratricopeptide repeat (TPR)-like superfamily protein | AT3G02650.1
Pav_c11983_g1_i1_len_3865	0	0	0	0	0	0	0	1	0	0	1	0	2	Pav_c11983_g1_i1_len_3865 | PUF_PF00806.15 | pumilio 4 | AT3G10360.1
Pav_c11984_g1_i1_len_3064	1	0	0	0	0	0	0	0	1	0	1	0	3	Pav_c11984_g1_i1_len_3064 | LRR_4_PF12799.3 | NSP-interacting kinase 3 | AT1G60800.1
Pav_c11985_g1_i1_len_2050	0	0	0	0	0	1	0	0	0	0	0	0	1	Pav_c11985_g1_i1_len_2050 | Aldedh_PF00171.18 | aldehyde dehydrogenase 6B2 | AT2G14170.1
Pav_c11987_g1_i1_len_2052	0	0	1	0	0	0	1	1	0	0	0	0	3	Pav_c11987_g1_i1_len_2052 | GTP_EFTU_D2_PF03144.21 | RAB GTPase homolog E1B | AT4G20360.1
Pav_c11992_g1_i2_len_563	2	2	2	3	1	3	9	4	2	1	0	4	33	Pav_c11992_g1_i2_len_563 | NoPfam | NoAra-Uniprot | NoAra-Uniprot
Pav_c11992_g2_i1_len_183	0	0	0	0	0	0	0	2	0	1	0	3	6	Pav_c11992_g2_i1_len_183 | NoPfam | NoAra-Uniprot | NoAra-Uniprot
Pav_c11993_g1_i1_len_1078	1	1	1	2	0	0	0	0	0	0	0	0	5	Pav_c11993_g1_i1_len_1078 | Cyt-b5_PF00173.24 | membrane-associated progesterone binding protein 3 | AT3G48890.1
Pav_c11998_g1_i1_len_1565	0	1	3	0	0	1	1	0	0	2	0	0	8	Pav_c11998_g1_i1_len_1565 | DUF814_PF05670.9 | unknown protein | AT5G11500.1
Pav_c12001_g1_i1_len_2167	0	0	0	0	0	2	1	0	0	0	0	0	3	Pav_c12001_g1_i1_len_2167 | NoPfam | FUNCTIONS IN: molecular_function unknown | AT5G41620.1
Pav_c12002_g1_i2_len_1051	0	0	0	0	0	0	0	1	0	0	0	0	1	Pav_c12002_g1_i2_len_1051 | CS_PF04969.12 | HSP20-like chaperones superfamily protein | AT3G03773.2
Pav_c12003_g1_i1_len_1106	1	0	1	1	0	0	0	0	1	0	0	0	4	Pav_c12003_g1_i1_len_1106 | Pollen_Ole_e_I_PF01190.13 | Pollen Ole e 1 allergen and extensin family protein | AT4G08685.1
Pav_c12006_g1_i1_len_265	0	0	0	0	0	2	0	0	0	0	0	0	2	Pav_c12006_g1_i1_len_265 | NoPfam | NoAra-Uniprot | NoAra-Uniprot
Pav_c12008_g1_i3_len_3785	0	0	0	0	0	1	0	0	0	0	0	0	1	Pav_c12008_g1_i3_len_3785 | DUF630_PF04783.8 | Protein of unknown function (DUF630 and DUF632) | AT1G21740.1
Pav_c12010_g1_i1_len_3706	0	0	1	0	0	2	0	0	0	0	2	0	5	Pav_c12010_g1_i1_len_3706 | NoPfam | ARM repeat superfamily protein | AT3G57570.2
Pav_c12012_g1_i1_len_167	0	3	8	15	23	58	9	1	0	0	0	0	117	Pav_c12012_g1_i1_len_167 | NoPfam | NoAra-Uniprot | NoAra-Uniprot
Pav_c12012_g2_i1_len_392	3	0	4	2	3	10	0	0	0	0	0	0	22	Pav_c12012_g2_i1_len_392 | RVT_3_PF13456.2 | NoAra-Uniprot | NoAra-Uniprot
Pav_c12014_g1_i1_len_151	0	0	1	0	0	0	0	0	0	0	0	0	1	Pav_c12014_g1_i1_len_151 | NoPfam | NoAra-Uniprot | NoAra-Uniprot
Pav_c12015_g1_i2_len_1856	0	0	2	0	0	0	0	0	0	0	0	1	3	Pav_c12015_g1_i2_len_1856 | EAR_PF07897.7 | ABI five binding protein 2 | AT1G13740.1
Pav_c12016_g1_i1_len_222	0	0	0	0	0	0	0	1	0	0	0	0	1	Pav_c12016_g1_i1_len_222 | NoPfam | Subtilisin-like serine endopeptidase family protein | AT1G20150.1
Pav_c12017_g1_i1_len_266	0	0	0	0	0	0	0	0	0	0	0	1	1	Pav_c12017_g1_i1_len_266 | NoPfam | NoAra-Uniprot | NoAra-Uniprot
Pav_c12018_g1_i1_len_342	0	0	0	0	0	0	0	1	0	0	0	0	1	Pav_c12018_g1_i1_len_342 | NoPfam | NoAra-Uniprot | NoAra-Uniprot
Pav_c12019_g1_i1_len_2568	0	0	0	0	0	2	0	0	0	1	0	0	3	Pav_c12019_g1_i1_len_2568 | DUF630_PF04783.8 | unknown protein | AT1G52320.2
Pav_c12020_g1_i2_len_1845	0	0	1	1	0	2	0	1	0	0	0	1	6	Pav_c12020_g1_i2_len_1845 | NoPfam | DNA binding | AT3G52170.1
Pav_c12024_g2_i1_len_2742	0	0	1	1	0	0	0	1	0	0	0	0	3	Pav_c12024_g2_i1_len_2742 | LRRNT_2_PF08263.8 | Leucine-rich receptor-like protein kinase family protein | AT1G09970.2
Pav_c12025_g1_i2_len_2795	0	0	0	0	0	0	0	0	1	0	0	0	1	Pav_c12025_g1_i2_len_2795 | DUF3403_PF11883.4 | S-locus lectin protein kinase family protein | AT1G11410.1
Pav_c12026_g1_i1_len_2443	0	0	0	0	0	1	0	0	0	0	0	0	1	Pav_c12026_g1_i1_len_2443 | PLAC8_PF04749.13 | PLAC8 family protein | AT3G10980.1
Pav_c12027_g1_i1_len_1402	0	1	1	1	1	1	0	1	0	0	0	0	6	Pav_c12027_g1_i1_len_1402 | Abhydrolase_3_PF07859.9 | alpha/beta-Hydrolases superfamily protein | AT2G45600.1
Pav_c12029_g1_i2_len_977	0	1	0	0	0	0	0	0	0	0	0	0	1	Pav_c12029_g1_i2_len_977 | NoPfam | unknown protein | AT3G52360.1
Pav_c12032_g1_i2_len_2327	0	0	2	0	0	1	0	0	1	0	0	0	4	Pav_c12032_g1_i2_len_2327 | Kdo_PF06293.10 | MAP kinase 9 | AT3G18040.1
Pav_c12033_g1_i1_len_1694	1	0	0	0	2	1	0	0	0	0	0	0	4	Pav_c12033_g1_i1_len_1694 | NoPfam | SBP (S-ribonuclease binding protein) family protein | AT3G12920.1
Pav_c12035_g1_i1_len_2090	0	0	0	0	1	1	0	0	0	0	0	0	2	Pav_c12035_g1_i1_len_2090 | WD40_PF00400.28 | transducin family protein / WD-40 repeat family protein | AT4G03020.1
Pav_c12037_g1_i1_len_4559	0	0	1	1	0	2	1	0	0	1	0	0	6	Pav_c12037_g1_i1_len_4559 | RRM_6_PF14259.2 | MEI2-like protein 1 | AT5G61960.1
Pav_c12040_g1_i2_len_992	0	0	2	0	0	0	0	0	0	0	0	0	2	Pav_c12040_g1_i2_len_992 | NoPfam | isopentenyltransferase 5 | AT5G19040.1
Pav_c12041_g1_i1_len_1808	0	1	0	0	0	0	0	0	0	0	2	0	3	Pav_c12041_g1_i1_len_1808 | zf-RanBP_PF00641.14 | Ran BP2/NZF zinc finger-like superfamily protein | AT1G67325.2
Pav_c12042_g1_i1_len_1906	1	0	0	0	0	0	0	0	0	0	0	0	1	Pav_c12042_g1_i1_len_1906 | Pkinase_Tyr_PF07714.13 | Protein kinase superfamily protein | AT5G01020.1
Pav_c12043_g1_i1_len_972	0	0	1	0	0	0	0	0	0	0	1	0	2	Pav_c12043_g1_i1_len_972 | MIF_PF01187.14 | Tautomerase/MIF superfamily protein | AT5G01650.2
Pav_c12043_g2_i1_len_936	0	0	2	1	0	9	0	0	0	0	0	0	12	Pav_c12043_g2_i1_len_936 | NoPfam | Ribosomal L29 family protein | AT2G39390.1
Pav_c12044_g1_i2_len_1943	0	0	0	1	0	0	0	0	0	0	0	0	1	Pav_c12044_g1_i2_len_1943 | DJ-1_PfpI_PF01965.20 | Class I glutamine amidotransferase-like superfamily protein | AT4G34020.1
Pav_c12045_g1_i1_len_1887	0	0	1	1	0	0	0	0	0	0	0	0	2	Pav_c12045_g1_i1_len_1887 | zf-RING_5_PF14634.2 | RING/U-box superfamily protein | AT3G05200.1
Pav_c12046_g1_i1_len_5444	0	0	2	0	1	0	0	0	0	0	0	1	4	Pav_c12046_g1_i1_len_5444 | Coatomer_WDAD_PF04053.10 | Transducin/WD40 repeat-like superfamily protein | AT3G50590.1
Pav_c12049_g1_i1_len_407	0	0	1	0	0	4	0	0	0	0	0	0	5	Pav_c12049_g1_i1_len_407 | NoPfam | NoAra-Uniprot | NoAra-Uniprot
Pav_c12050_g1_i1_len_1141	0	1	0	0	0	0	0	0	0	0	0	0	1	Pav_c12050_g1_i1_len_1141 | NoPfam | NoAra-Uniprot | NoAra-Uniprot
Pav_c12052_g1_i1_len_2242	0	0	0	0	0	1	0	0	0	1	0	0	2	Pav_c12052_g1_i1_len_2242 | zf-CW_PF07496.11 | HSI2-like 1 | AT4G32010.1
Pav_c12053_g1_i1_len_288	2	2	0	4	4	3	2	4	3	4	7	1	36	Pav_c12053_g1_i1_len_288 | NoPfam | NoAra-Uniprot | NoAra-Uniprot
Pav_c12053_g2_i1_len_155	0	1	0	0	0	0	0	0	0	0	1	0	2	Pav_c12053_g2_i1_len_155 | NoPfam | NoAra-Uniprot | NoAra-Uniprot
Pav_c12056_g2_i1_len_699	2	0	0	0	0	0	0	2	0	0	0	1	5	Pav_c12056_g2_i1_len_699 | NoPfam | NoAra-Uniprot | NoAra-Uniprot
Pav_c12056_g3_i1_len_176	0	0	0	0	0	0	4	0	8	8	2	2	24	Pav_c12056_g3_i1_len_176 | NoPfam | NoAra-Uniprot | NoAra-Uniprot
Pav_c12058_g2_i1_len_2065	0	0	0	0	0	1	0	0	0	0	1	1	3	Pav_c12058_g2_i1_len_2065 | tRNA-synt_1c_PF00749.17 | glutamate tRNA synthetase | AT5G64050.1
Pav_c12062_g1_i1_len_2835	0	0	1	1	0	0	0	0	1	0	0	1	4	Pav_c12062_g1_i1_len_2835 | LMBR1_PF04791.12 | LMBR1-like membrane protein | AT5G65290.1
Pav_c12064_g1_i1_len_2028	1	0	1	2	1	1	0	0	0	0	0	0	6	Pav_c12064_g1_i1_len_2028 | NoPfam | octicosapeptide/Phox/Bem1p (PB1) domain-containing protein | AT1G70640.1
Pav_c12066_g2_i1_len_1923	0	0	0	0	0	3	0	0	0	1	0	0	4	Pav_c12066_g2_i1_len_1923 | SMP_LBD_PF17047.1 | synaptotagmin A | AT2G20990.3
Pav_c1206_g1_i2_len_366	0	0	0	0	0	2	0	0	0	0	0	0	2	Pav_c1206_g1_i2_len_366 | NoPfam | NoAra-Uniprot | NoAra-Uniprot
Pav_c12071_g1_i2_len_7841	3	2	5	2	0	1	5	1	2	0	2	3	26	Pav_c12071_g1_i2_len_7841 | ATP-grasp_PF02222.18 | acetyl-CoA carboxylase 1 | AT1G36160.1
Pav_c12072_g1_i1_len_2542	0	0	1	0	0	0	0	0	0	0	0	0	1	Pav_c12072_g1_i1_len_2542 | B56_PF01603.16 | Protein phosphatase 2A regulatory B subunit family protein | AT5G25510.1
Pav_c12075_g1_i1_len_454	0	0	0	0	0	2	0	0	0	0	0	0	2	Pav_c12075_g1_i1_len_454 | NoPfam | NoAra-Uniprot | NoAra-Uniprot
Pav_c12076_g1_i1_len_252	0	0	5	0	0	0	0	0	1	0	0	0	6	Pav_c12076_g1_i1_len_252 | NoPfam | NoAra-Uniprot | NoAra-Uniprot
Pav_c12076_g2_i1_len_720	1	0	3	0	1	0	0	0	0	0	0	0	5	Pav_c12076_g2_i1_len_720 | Pollen_Ole_e_I_PF01190.13 | proline-rich protein 4 | AT4G38770.1
Pav_c12079_g1_i1_len_1610	1	0	0	0	1	0	0	0	0	1	1	0	4	Pav_c12079_g1_i1_len_1610 | ECH_1_PF00378.16 | ATP-dependent caseinolytic (Clp) protease/crotonase family protein | AT4G31810.1
Pav_c12081_g1_i1_len_1146	0	0	0	0	1	0	0	0	0	0	0	0	1	Pav_c12081_g1_i1_len_1146 | TPR_19_PF14559.2 | Pentatricopeptide repeat (PPR) superfamily protein | AT4G37170.1
Pav_c12082_g1_i1_len_2192	0	0	0	1	1	1	1	0	0	0	0	0	4	Pav_c12082_g1_i1_len_2192 | ThiF_PF00899.17 | NAD(P)-binding Rossmann-fold superfamily protein | AT1G05180.1
Pav_c12084_g1_i2_len_1756	1	0	1	0	0	2	0	1	0	0	0	1	6	Pav_c12084_g1_i2_len_1756 | NAP_PF00956.14 | 2 | AT2G19480.1
Pav_c12086_g2_i1_len_199	0	0	0	0	0	1	0	0	0	0	0	0	1	Pav_c12086_g2_i1_len_199 | NoPfam | NoAra-Uniprot | NoAra-Uniprot
Pav_c12087_g1_i1_len_1534	0	0	0	0	0	1	0	0	0	0	0	0	1	Pav_c12087_g1_i1_len_1534 | UDPGT_PF00201.14 | UDP-Glycosyltransferase superfamily protein | AT3G22250.1
Pav_c1208_g1_i1_len_532	0	2	8	3	0	8	0	0	0	0	0	0	21	Pav_c1208_g1_i1_len_532 | NoPfam | NoAra-Uniprot | NoAra-Uniprot
Pav_c12091_g2_i1_len_4941	0	0	1	1	1	5	0	0	0	0	0	0	8	Pav_c12091_g2_i1_len_4941 | LRR_1_PF00560.29 | Leucine-rich repeat protein kinase family protein | AT1G14390.1
Pav_c12095_g1_i1_len_1106	0	0	0	2	0	0	0	0	0	0	0	0	2	Pav_c12095_g1_i1_len_1106 | GATase_6_PF13522.2 | Aluminium induced protein with YGL and LRDR motifs | AT3G22850.1
Pav_c12097_g1_i1_len_328	0	0	0	0	0	0	0	0	0	0	0	1	1	Pav_c12097_g1_i1_len_328 | DUF617_PF04759.9 | Protein of unknown function, DUF617 | AT5G42680.1
Pav_c12097_g2_i1_len_532	0	0	0	0	1	0	0	0	0	0	0	0	1	Pav_c12097_g2_i1_len_532 | DUF617_PF04759.9 | Protein of unknown function, DUF617 | AT5G42680.1
Pav_c12099_g2_i1_len_1280	0	0	0	0	1	0	0	0	1	0	0	0	2	Pav_c12099_g2_i1_len_1280 | Methyltransf_31_PF13847.2 | S-adenosyl-L-methionine-dependent methyltransferases superfamily protein | AT2G41380.1
Pav_c1209_g1_i1_len_1902	0	1	0	2	0	1	1	0	0	1	0	0	6	Pav_c1209_g1_i1_len_1902 | E1-E2_ATPase_PF00122.16 | autoinhibited Ca(2+)-ATPase 9 | AT3G21180.1
Pav_c120_g1_i2_len_4800	1	0	0	1	0	0	0	0	0	0	0	0	2	Pav_c120_g1_i2_len_4800 | HisKA_PF00512.21 | CHASE domain containing histidine kinase protein | AT2G01830.2
Pav_c12103_g1_i2_len_1844	0	0	0	0	0	0	0	1	0	0	0	0	1	Pav_c12103_g1_i2_len_1844 | HLH_PF00010.22 | basic helix-loop-helix (bHLH) DNA-binding superfamily protein | AT2G42300.1
Pav_c12104_g1_i1_len_344	0	1	22	10	1	14	1	1	0	0	0	0	50	Pav_c12104_g1_i1_len_344 | NoPfam | glutamate receptor 3.6 | AT3G51480.1
Pav_c12104_g2_i2_len_491	0	2	3	6	1	12	0	0	0	0	0	0	24	Pav_c12104_g2_i2_len_491 | NoPfam | glutamate receptor 2 | AT4G35290.2
Pav_c12107_g1_i1_len_2180	0	0	1	0	0	0	0	0	0	0	0	0	1	Pav_c12107_g1_i1_len_2180 | NoPfam | unknown protein | AT1G61900.1
Pav_c12109_g3_i1_len_739	0	0	0	1	0	0	0	0	0	0	0	1	2	Pav_c12109_g3_i1_len_739 | NoPfam | RNA helicase family protein | AT1G32490.1
Pav_c12113_g1_i1_len_1893	0	0	1	0	0	0	0	0	0	0	1	0	2	Pav_c12113_g1_i1_len_1893 | Myb_DNA-binding_PF00249.27 | Homeodomain-like superfamily protein | AT1G32240.1
Pav_c12114_g1_i1_len_700	0	0	0	0	0	0	0	0	1	0	0	0	1	Pav_c12114_g1_i1_len_700 | NoPfam | NoAra-Uniprot | NoAra-Uniprot
Pav_c12115_g1_i1_len_2151	0	0	0	0	1	1	0	0	0	0	0	0	2	Pav_c12115_g1_i1_len_2151 | F-box_PF00646.29 | F-box protein 2 | AT5G21040.1
Pav_c12117_g1_i1_len_235	0	1	0	0	0	0	0	0	0	0	0	0	1	Pav_c12117_g1_i1_len_235 | NoPfam | NoAra-Uniprot | NoAra-Uniprot
Pav_c12119_g1_i1_len_1485	1	0	0	0	0	0	0	0	0	0	0	0	1	Pav_c12119_g1_i1_len_1485 | SET_PF00856.24 | ASH1-related protein 2 | AT2G19640.2
Pav_c12120_g1_i1_len_2279	2	0	2	1	1	0	0	0	0	0	0	0	6	Pav_c12120_g1_i1_len_2279 | Glyco_transf_8_PF01501.16 | Nucleotide-diphospho-sugar transferases superfamily protein | AT3G25140.1
Pav_c12121_g1_i1_len_840	0	0	0	0	0	0	0	0	0	0	1	0	1	Pav_c12121_g1_i1_len_840 | Clat_adaptor_s_PF01217.16 | SNARE-like superfamily protein | AT2G19790.1
Pav_c12122_g1_i1_len_1217	0	0	0	1	0	0	0	0	0	0	0	0	1	Pav_c12122_g1_i1_len_1217 | YABBY_PF04690.9 | Plant-specific transcription factor YABBY family protein | AT1G08465.1
Pav_c12123_g1_i2_len_4702	0	0	2	0	0	1	0	0	0	0	0	1	4	Pav_c12123_g1_i2_len_4702 | FANCI_HD1_PF14679.2 | unknown protein | AT5G49110.2
Pav_c12129_g1_i2_len_1658	0	0	0	0	1	0	0	0	0	0	0	0	1	Pav_c12129_g1_i2_len_1658 | NoPfam | PPPDE putative thiol peptidase family protein | AT4G25660.1
Pav_c12131_g1_i2_len_222	1	0	0	0	0	5	0	0	0	0	0	0	6	Pav_c12131_g1_i2_len_222 | NoPfam | NoAra-Uniprot | NoAra-Uniprot
Pav_c12132_g1_i1_len_925	0	0	0	0	0	0	0	0	0	1	0	0	1	Pav_c12132_g1_i1_len_925 | NoPfam | unknown protein | AT5G05220.1
Pav_c12135_g1_i2_len_2411	0	0	0	1	1	1	0	0	0	0	0	0	3	Pav_c12135_g1_i2_len_2411 | B3_PF02362.17 | AP2/B3-like transcriptional factor family protein | AT3G18990.1
Pav_c12136_g1_i1_len_1096	0	0	0	0	0	0	0	0	0	0	2	0	2	Pav_c12136_g1_i1_len_1096 | Usp_PF00582.22 | Adenine nucleotide alpha hydrolases-like superfamily protein | AT2G47710.1
Pav_c12139_g1_i2_len_1429	1	0	0	0	0	0	0	0	0	0	0	0	1	Pav_c12139_g1_i2_len_1429 | Cullin_binding_PF03556.11 | Domain of unknown function (DUF298) | AT1G15860.3
Pav_c12140_g1_i1_len_1076	0	1	1	0	0	2	0	0	0	0	1	0	5	Pav_c12140_g1_i1_len_1076 | DUF568_PF04526.9 | auxin-responsive family protein | AT3G07390.1
Pav_c12143_g1_i3_len_1979	0	0	0	1	0	0	0	0	0	0	0	0	1	Pav_c12143_g1_i3_len_1979 | FAR1_PF03101.11 | Far-red impaired responsive (FAR1) family protein | AT3G59470.1
Pav_c12144_g1_i1_len_1685	0	0	1	0	0	1	0	0	0	0	0	0	2	Pav_c12144_g1_i1_len_1685 | LRR_8_PF13855.2 | Disease resistance protein (TIR-NBS-LRR class) family | AT5G36930.2
Pav_c12146_g1_i1_len_586	0	0	0	0	0	7	0	0	0	0	0	0	7	Pav_c12146_g1_i1_len_586 | NoPfam | NoAra-Uniprot | NoAra-Uniprot
Pav_c12146_g2_i1_len_472	0	0	0	0	0	6	0	0	0	0	0	0	6	Pav_c12146_g2_i1_len_472 | NoPfam | NoAra-Uniprot | NoAra-Uniprot
Pav_c12149_g1_i1_len_1311	0	0	1	0	0	1	0	0	0	0	0	0	2	Pav_c12149_g1_i1_len_1311 | DUF212_PF02681.10 | Acid phosphatase/vanadium-dependent haloperoxidase-related protein | AT3G12685.1
Pav_c12150_g1_i1_len_1952	0	0	0	1	0	1	0	0	1	0	0	0	3	Pav_c12150_g1_i1_len_1952 | Transferase_PF02458.11 | hydroxycinnamoyl-CoA shikimate/quinate hydroxycinnamoyl transferase | AT5G48930.1
Pav_c12151_g1_i1_len_343	0	0	0	1	0	0	0	0	0	0	0	0	1	Pav_c12151_g1_i1_len_343 | NoPfam | NoAra-Uniprot | NoAra-Uniprot
Pav_c12153_g1_i1_len_1317	0	0	1	0	0	0	0	0	0	0	0	0	1	Pav_c12153_g1_i1_len_1317 | PPR_3_PF13812.2 | Pentatricopeptide repeat (PPR) superfamily protein | AT1G03100.1
Pav_c12154_g1_i1_len_1615	0	0	0	1	0	0	0	0	0	0	0	0	1	Pav_c12154_g1_i1_len_1615 | zf-C3HC4_3_PF13920.2 | RING/U-box superfamily protein | AT3G48070.2
Pav_c12155_g1_i1_len_329	7	11	26	32	38	269	11	0	0	0	0	0	394	Pav_c12155_g1_i1_len_329 | NoPfam | NoAra-Uniprot | NoAra-Uniprot
Pav_c12156_g1_i2_len_2584	0	0	0	0	0	0	0	0	1	0	1	0	2	Pav_c12156_g1_i2_len_2584 | Kinase-like_PF14531.2 | geminivirus rep interacting kinase 2 | AT5G60550.1
Pav_c12159_g1_i1_len_2275	0	0	1	0	0	0	0	0	0	0	0	0	1	Pav_c12159_g1_i1_len_2275 | LRR_4_PF12799.3 | RNI-like superfamily protein | AT5G45500.1
Pav_c12162_g1_i1_len_2448	0	0	5	0	1	2	2	0	2	0	0	1	13	Pav_c12162_g1_i1_len_2448 | DUF4408_PF14364.2 | Protein of unknown function (DUF761) | AT2G26110.1
Pav_c12165_g1_i1_len_782	0	0	1	0	0	0	1	0	0	0	1	0	3	Pav_c12165_g1_i1_len_782 | DUF740_PF05340.8 | Protein of unknown function (DUF740) | AT2G38070.1
Pav_c12165_g3_i1_len_240	0	0	1	0	0	0	0	0	0	0	0	0	1	Pav_c12165_g3_i1_len_240 | NoPfam | Protein of unknown function (DUF740) | AT3G09070.1
Pav_c12166_g2_i1_len_229	0	0	1	1	0	11	2	0	0	0	0	0	15	Pav_c12166_g2_i1_len_229 | NoPfam | NoAra-Uniprot | NoAra-Uniprot
Pav_c12167_g1_i1_len_1984	0	0	4	0	0	0	0	0	0	0	0	0	4	Pav_c12167_g1_i1_len_1984 | LON_substr_bdg_PF02190.12 | ATP-dependent protease La (LON) domain protein | AT1G75460.1
Pav_c12167_g3_i1_len_539	0	0	0	1	0	25	0	0	0	0	0	0	26	Pav_c12167_g3_i1_len_539 | NoPfam | NoAra-Uniprot | NoAra-Uniprot
Pav_c12169_g1_i2_len_2197	0	1	1	1	0	0	0	0	0	0	0	0	3	Pav_c12169_g1_i2_len_2197 | KR_PF08659.6 | NAD(P)-binding Rossmann-fold superfamily protein | AT4G13250.1
Pav_c1216_g1_i1_len_416	0	0	0	0	0	1	0	0	0	0	0	0	1	Pav_c1216_g1_i1_len_416 | NoPfam | NoAra-Uniprot | NoAra-Uniprot
Pav_c12170_g1_i1_len_1289	0	0	0	0	0	1	0	0	0	0	0	0	1	Pav_c12170_g1_i1_len_1289 | MBOAT_PF03062.15 | acyl-CoA sterol acyl transferase 1 | AT3G51970.1
Pav_c12172_g1_i1_len_434	0	1	0	0	0	7	0	0	0	0	0	0	8	Pav_c12172_g1_i1_len_434 | NoPfam | NoAra-Uniprot | NoAra-Uniprot
Pav_c12173_g1_i1_len_424	0	0	0	0	0	22	1	0	0	0	0	0	23	Pav_c12173_g1_i1_len_424 | NoPfam | NoAra-Uniprot | NoAra-Uniprot
Pav_c12174_g1_i1_len_1799	0	2	0	0	0	2	1	0	0	0	1	1	7	Pav_c12174_g1_i1_len_1799 | RRM_7_PF16367.1 | RNA-binding (RRM/RBD/RNP motifs) family protein | AT4G27000.1
Pav_c12175_g1_i1_len_1949	0	1	2	0	0	3	0	0	0	0	0	0	6	Pav_c12175_g1_i1_len_1949 | PPR_3_PF13812.2 | Pentatricopeptide repeat (PPR) superfamily protein | AT5G60960.1
Pav_c12177_g1_i2_len_1199	0	0	0	0	0	0	0	0	0	0	0	1	1	Pav_c12177_g1_i2_len_1199 | Glyoxalase_2_PF12681.3 | Lactoylglutathione lyase / glyoxalase I family protein | AT5G57040.1
Pav_c12180_g1_i1_len_1797	0	0	0	0	0	0	0	0	1	0	0	0	1	Pav_c12180_g1_i1_len_1797 | NoPfam | F-box family protein | AT1G76920.1
Pav_c12181_g1_i1_len_847	1	9	13	10	32	354	5	0	0	0	0	0	424	Pav_c12181_g1_i1_len_847 | FeThRed_B_PF02943.11 | ferredoxin thioredoxin reductase catalytic beta chain family protein | AT2G04700.1
Pav_c12182_g1_i1_len_1158	0	1	3	11	0	3	2	0	0	0	0	0	20	Pav_c12182_g1_i1_len_1158 | NoPfam | unknown protein | AT2G33390.1
Pav_c12183_g1_i1_len_1805	0	0	0	0	0	0	0	1	0	1	0	0	2	Pav_c12183_g1_i1_len_1805 | Trp_Tyr_perm_PF03222.9 | amino acid permease 7 | AT5G23810.1
Pav_c12184_g1_i1_len_1722	0	0	0	1	0	0	0	0	0	1	0	0	2	Pav_c12184_g1_i1_len_1722 | Spermine_synth_PF01564.13 | spermidine synthase 1 | AT1G23820.1
Pav_c12185_g1_i1_len_2672	0	0	0	0	0	1	0	0	0	0	0	0	1	Pav_c12185_g1_i1_len_2672 | Glyco_transf_21_PF13506.2 | Cellulose-synthase-like C6 | AT3G07330.1
Pav_c12186_g1_i1_len_1666	0	0	1	0	0	0	0	0	0	0	0	0	1	Pav_c12186_g1_i1_len_1666 | DUF295_PF03478.14 | F-box family protein with a domain of unknown function (DUF295) | AT2G26160.1
Pav_c12188_g1_i2_len_2825	0	1	2	0	0	0	0	0	0	0	0	0	3	Pav_c12188_g1_i2_len_2825 | Methyltr_RsmF_N_PF17125.1 | S-adenosyl-L-methionine-dependent methyltransferases superfamily protein | AT4G26600.1
Pav_c12189_g1_i2_len_2558	0	1	8	3	2	0	0	0	0	0	0	0	14	Pav_c12189_g1_i2_len_2558 | U-box_PF04564.11 | plant U-box 38 | AT5G65200.1
Pav_c12193_g1_i1_len_2414	0	0	0	0	0	2	0	0	0	0	0	1	3	Pav_c12193_g1_i1_len_2414 | Myb_DNA-bind_4_PF13837.2 | aspartate/glutamate/uridylate kinase family protein | AT3G10030.1
Pav_c12194_g1_i1_len_1232	0	1	0	1	0	19	1	0	0	0	0	0	22	Pav_c12194_g1_i1_len_1232 | NoPfam | NoAra-Uniprot | NoAra-Uniprot
Pav_c12195_g1_i1_len_2981	1	0	2	1	0	1	0	0	0	1	0	1	7	Pav_c12195_g1_i1_len_2981 | TPR_10_PF13374.2 | anaphase-promoting complex subunit 8 | AT3G48150.1
Pav_c12199_g1_i1_len_1524	0	0	4	1	1	0	0	1	1	0	0	0	8	Pav_c12199_g1_i1_len_1524 | NoPfam | LOB domain-containing protein 37 | AT5G67420.1
Pav_c12199_g2_i1_len_2979	0	0	1	0	0	2	0	0	0	0	0	0	3	Pav_c12199_g2_i1_len_2979 | U-box_PF04564.11 | plant U-box 17 | AT1G29340.1
Pav_c12200_g1_i1_len_1438	0	1	0	0	0	0	0	0	0	0	0	0	1	Pav_c12200_g1_i1_len_1438 | VPS28_PF03997.8 | Vacuolar protein sorting-associated protein VPS28 family protein | AT4G05000.1
Pav_c12201_g1_i1_len_1382	0	0	2	0	0	0	0	0	0	0	0	0	2	Pav_c12201_g1_i1_len_1382 | MBOAT_2_PF13813.2 | MBOAT (membrane bound O-acyl transferase) family protein | AT5G55340.1
Pav_c12202_g1_i1_len_325	0	0	0	0	1	3	0	0	0	0	0	0	4	Pav_c12202_g1_i1_len_325 | NoPfam | NoAra-Uniprot | NoAra-Uniprot
Pav_c12204_g1_i1_len_2246	0	0	0	0	0	0	1	0	0	0	0	0	1	Pav_c12204_g1_i1_len_2246 | Myb_DNA-bind_6_PF13921.2 | Duplicated homeodomain-like superfamily protein | AT5G08520.1
Pav_c12204_g2_i1_len_2271	0	0	0	0	0	0	0	0	0	0	1	0	1	Pav_c12204_g2_i1_len_2271 | Mur_ligase_C_PF02875.17 | NoAra-Uniprot | NoAra-Uniprot
Pav_c12205_g2_i1_len_647	0	1	0	0	0	0	0	0	0	0	0	0	1	Pav_c12205_g2_i1_len_647 | LRR_4_PF12799.3 | Disease resistance protein (CC-NBS-LRR class) family | AT5G63020.1
Pav_c12208_g1_i1_len_1361	0	0	0	0	0	1	0	0	0	2	0	0	3	Pav_c12208_g1_i1_len_1361 | NoPfam | Protein of unknown function (DUF1645) | AT3G27880.1
Pav_c12210_g2_i1_len_2161	0	0	0	0	0	0	0	0	1	1	0	0	2	Pav_c12210_g2_i1_len_2161 | DUF4378_PF14309.2 | unknown protein | AT3G24630.1
Pav_c12211_g1_i1_len_1444	1	0	0	1	0	0	0	0	0	0	0	2	4	Pav_c12211_g1_i1_len_1444 | Glucan_synthase_PF02364.11 | glucan synthase-like 10 | AT3G07160.1
Pav_c12211_g2_i1_len_4970	0	0	2	0	1	0	0	0	2	0	0	1	6	Pav_c12211_g2_i1_len_4970 | FKS1_dom1_PF14288.2 | glucan synthase-like 10 | AT3G07160.1
Pav_c12212_g1_i1_len_3113	0	0	2	0	0	0	0	1	0	0	0	0	3	Pav_c12212_g1_i1_len_3113 | BTB_PF00651.27 | Phototropic-responsive NPH3 family protein | AT1G30440.1
Pav_c12214_g1_i1_len_823	0	1	0	0	0	0	0	0	0	0	0	0	1	Pav_c12214_g1_i1_len_823 | NoPfam | unknown protein | AT1G27435.1
Pav_c12214_g2_i1_len_446	0	0	0	0	0	3	0	0	0	0	0	0	3	Pav_c12214_g2_i1_len_446 | NoPfam | NoAra-Uniprot | NoAra-Uniprot
Pav_c12216_g1_i1_len_1267	0	0	1	0	0	0	1	0	0	0	0	0	2	Pav_c12216_g1_i1_len_1267 | NoPfam | Kinase interacting (KIP1-like) family protein | AT2G22560.1
Pav_c12217_g1_i1_len_1141	0	0	1	1	1	4	0	0	0	0	0	0	7	Pav_c12217_g1_i1_len_1141 | NoPfam | NoAra-Uniprot | NoAra-Uniprot
Pav_c12217_g2_i1_len_2033	0	0	0	1	0	0	0	0	0	0	0	0	1	Pav_c12217_g2_i1_len_2033 | Med26_PF08711.7 | Transcription elongation factor (TFIIS) family protein | AT1G32130.1
Pav_c12219_g1_i1_len_402	0	0	0	0	0	1	0	2	1	0	0	0	4	Pav_c12219_g1_i1_len_402 | NoPfam | Gibberellin-regulated family protein | AT2G14900.1
Pav_c12219_g2_i1_len_271	1	0	0	0	0	0	0	0	0	0	0	0	1	Pav_c12219_g2_i1_len_271 | NoPfam | NoAra-Uniprot | NoAra-Uniprot
Pav_c12220_g1_i1_len_1992	0	2	3	0	1	8	3	0	0	0	0	0	17	Pav_c12220_g1_i1_len_1992 | WD40_PF00400.28 | Transducin/WD40 repeat-like superfamily protein | AT5G54520.1
Pav_c12221_g1_i2_len_1386	0	0	2	0	0	0	0	0	0	0	0	0	2	Pav_c12221_g1_i2_len_1386 | RMI1_N_PF08585.8 | Domain of unknown function (DUF1767) | AT5G19950.1
Pav_c12225_g3_i1_len_408	0	0	0	0	0	0	0	0	0	1	0	0	1	Pav_c12225_g3_i1_len_408 | NoPfam | NoAra-Uniprot | NoAra-Uniprot
Pav_c12227_g1_i1_len_2505	0	1	1	0	0	1	0	0	0	0	0	0	3	Pav_c12227_g1_i1_len_2505 | LUC7_PF03194.11 | LUC7 N_terminus domain-containing protein | AT5G51410.1
Pav_c12228_g1_i1_len_2167	0	0	1	0	0	0	0	0	0	0	0	0	1	Pav_c12228_g1_i1_len_2167 | RNase_PH_C_PF03725.11 | 3'-5'-exoribonuclease family protein | AT3G60500.1
Pav_c1222_g1_i1_len_1160	0	0	1	1	1	0	0	0	0	0	1	0	4	Pav_c1222_g1_i1_len_1160 | Arf_PF00025.17 | RAB GTPase 11C | AT1G09630.1
Pav_c12234_g1_i1_len_1533	1	0	0	2	0	1	0	0	0	0	0	0	4	Pav_c12234_g1_i1_len_1533 | PC-Esterase_PF13839.2 | TRICHOME BIREFRINGENCE-LIKE 38 | AT1G29050.1
Pav_c12236_g1_i1_len_1585	0	1	0	0	0	0	0	0	0	0	0	0	1	Pav_c12236_g1_i1_len_1585 | Mito_carr_PF00153.23 | peroxisomal adenine nucleotide carrier 1 | AT3G05290.1
Pav_c12237_g1_i1_len_2300	0	0	0	0	0	0	2	0	0	0	0	0	2	Pav_c12237_g1_i1_len_2300 | NoPfam | Nucleic acid-binding, OB-fold-like protein | AT2G05210.1
Pav_c12238_g1_i1_len_1131	0	0	0	1	0	0	0	0	0	0	0	0	1	Pav_c12238_g1_i1_len_1131 | NoPfam | NoAra-Uniprot | NoAra-Uniprot
Pav_c12238_g2_i1_len_824	0	0	0	0	0	0	0	0	0	0	0	1	1	Pav_c12238_g2_i1_len_824 | NoPfam | NoAra-Uniprot | NoAra-Uniprot
Pav_c12239_g1_i1_len_3200	0	1	0	0	0	0	0	0	0	0	0	1	2	Pav_c12239_g1_i1_len_3200 | NoPfam | unknown protein | AT5G25070.1
Pav_c12243_g1_i1_len_346	0	0	1	3	1	13	2	0	0	0	0	0	20	Pav_c12243_g1_i1_len_346 | NoPfam | NoAra-Uniprot | NoAra-Uniprot
Pav_c12245_g1_i2_len_2197	2	0	0	0	0	1	0	0	0	0	0	0	3	Pav_c12245_g1_i2_len_2197 | Methyltransf_25_PF13649.2 | S-adenosyl-L-methionine-dependent methyltransferases superfamily protein | AT1G69523.1
Pav_c12247_g2_i1_len_2811	0	1	0	0	0	0	0	0	0	0	0	0	1	Pav_c12247_g2_i1_len_2811 | Gtr1_RagA_PF04670.8 | ADP-ribosylation factor B1B | AT5G17060.1
Pav_c12250_g1_i1_len_2361	0	0	2	2	0	0	1	0	0	0	0	0	5	Pav_c12250_g1_i1_len_2361 | MFS_1_PF07690.12 | peptide transporter 2 | AT2G02040.1
Pav_c12251_g1_i2_len_794	1	2	0	0	0	0	0	0	0	0	0	0	3	Pav_c12251_g1_i2_len_794 | NoPfam | NoAra-Uniprot | NoAra-Uniprot
Pav_c12254_g2_i1_len_184	0	0	0	0	1	0	0	0	0	0	0	0	1	Pav_c12254_g2_i1_len_184 | NoPfam | glutathione peroxidase 6 | AT4G11600.1
Pav_c12255_g1_i1_len_1800	0	0	0	0	0	2	0	0	0	0	0	0	2	Pav_c12255_g1_i1_len_1800 | Pkinase_Tyr_PF07714.13 | AGC (cAMP-dependent, cGMP-dependent and protein kinase C) kinase family protein | AT4G33080.1
Pav_c12256_g1_i2_len_206	0	0	1	0	0	0	0	0	0	0	0	0	1	Pav_c12256_g1_i2_len_206 | NoPfam | NoAra-Uniprot | NoAra-Uniprot
Pav_c12257_g1_i1_len_1215	1	0	3	2	0	4	0	0	0	0	0	0	10	Pav_c12257_g1_i1_len_1215 | NoPfam | NoAra-Uniprot | NoAra-Uniprot
Pav_c12258_g1_i2_len_1483	0	1	0	0	0	0	0	0	0	0	0	0	1	Pav_c12258_g1_i2_len_1483 | DUF3326_PF11805.4 | NoAra-Uniprot | NoAra-Uniprot
Pav_c12259_g1_i1_len_1105	0	1	0	0	0	0	0	0	0	0	0	0	1	Pav_c12259_g1_i1_len_1105 | NoPfam | NoAra-Uniprot | NoAra-Uniprot
Pav_c12260_g1_i1_len_1803	0	1	2	0	1	1	1	1	0	1	0	0	8	Pav_c12260_g1_i1_len_1803 | EPL1_PF10513.5 | Enhancer of polycomb-like transcription factor protein | AT5G04670.1
Pav_c12260_g3_i1_len_1473	0	0	0	1	0	0	0	1	0	0	0	2	4	Pav_c12260_g3_i1_len_1473 | NoPfam | Enhancer of polycomb-like transcription factor protein | AT5G04670.1
Pav_c12261_g1_i1_len_1908	0	0	0	0	1	0	0	0	0	0	0	0	1	Pav_c12261_g1_i1_len_1908 | LRR_4_PF12799.3 | Leucine-rich repeat protein kinase family protein | AT5G58300.1
Pav_c12262_g1_i1_len_4673	0	0	1	0	1	0	1	2	3	0	0	0	8	Pav_c12262_g1_i1_len_4673 | RRM_7_PF16367.1 | RNA-binding (RRM/RBD/RNP motifs) family protein | AT2G44710.1
Pav_c12263_g1_i1_len_2153	0	0	0	0	0	0	0	0	1	0	0	0	1	Pav_c12263_g1_i1_len_2153 | GCV_T_C_PF08669.7 | Glycine cleavage T-protein family | AT4G12130.1
Pav_c12264_g2_i1_len_1425	1	0	0	1	1	2	0	0	0	0	0	0	5	Pav_c12264_g2_i1_len_1425 | Chloroa_b-bind_PF00504.17 | light harvesting complex photosystem II | AT3G08940.2
Pav_c12265_g1_i1_len_1156	0	0	2	2	0	0	0	0	0	0	1	0	5	Pav_c12265_g1_i1_len_1156 | ubiquitin_PF00240.19 | BCL-2-associated athanogene 3 | AT5G07220.1
Pav_c12267_g1_i2_len_3164	2	1	0	2	0	0	0	1	0	1	0	0	7	Pav_c12267_g1_i2_len_3164 | Rad60-SLD_PF11976.4 | Ubiquitin-like superfamily protein | AT5G25270.1
Pav_c12268_g1_i2_len_4602	0	0	2	3	2	1	1	0	0	0	0	1	10	Pav_c12268_g1_i2_len_4602 | NoPfam | unknown protein | AT4G01290.1
Pav_c12272_g1_i2_len_1625	0	0	0	0	0	1	0	0	0	0	0	0	1	Pav_c12272_g1_i2_len_1625 | EamA_PF00892.16 | Protein of unknown function (DUF803) | AT5G11960.1
Pav_c12273_g1_i1_len_1308	0	0	0	0	0	1	0	0	0	0	0	0	1	Pav_c12273_g1_i1_len_1308 | NoPfam | BEST Arabidopsis thaliana protein match is: Integral membrane protein hemolysin-III homolog (TAIR:AT2G45250.1) | AT4G38280.1
Pav_c12274_g1_i1_len_1848	0	0	0	0	0	1	0	0	0	0	0	0	1	Pav_c12274_g1_i1_len_1848 | DUF1677_PF07911.9 | Protein of unknown function (DUF1677) | AT1G72510.1
Pav_c12275_g1_i1_len_3995	0	0	1	0	1	0	0	0	0	1	0	1	4	Pav_c12275_g1_i1_len_3995 | zf-C3HC_PF07967.9 | IAP-like protein 1 | AT1G17210.1
Pav_c12277_g2_i1_len_3935	2	0	1	2	0	1	0	0	0	1	0	0	7	Pav_c12277_g2_i1_len_3935 | UCH_1_PF13423.2 | ubiquitin-specific protease 10 | AT4G10590.2
Pav_c12277_g3_i1_len_1916	3	2	15	5	1	0	0	0	0	0	0	0	26	Pav_c12277_g3_i1_len_1916 | NoPfam | Glycosyl hydrolase superfamily protein | AT1G32860.1
Pav_c12281_g1_i2_len_1639	0	0	0	0	0	0	1	0	0	0	0	0	1	Pav_c12281_g1_i2_len_1639 | His_Phos_1_PF00300.18 | Phosphoglycerate mutase family protein | AT1G22170.1
Pav_c12282_g1_i1_len_1535	0	1	0	0	0	0	0	0	0	0	0	1	2	Pav_c12282_g1_i1_len_1535 | RNA_pol_Rpb5_C_PF01191.15 | Eukaryotic rpb5 RNA polymerase subunit family protein | AT3G22320.1
Pav_c12284_g1_i1_len_519	0	0	0	1	0	1	0	0	0	0	0	0	2	Pav_c12284_g1_i1_len_519 | NoPfam | NoAra-Uniprot | NoAra-Uniprot
Pav_c12285_g1_i1_len_1927	0	0	0	0	0	2	0	0	0	0	1	0	3	Pav_c12285_g1_i1_len_1927 | zf-Dof_PF02701.11 | cycling DOF factor 3 | AT3G47500.1
Pav_c12286_g1_i1_len_3390	1	0	1	1	0	0	0	0	0	0	1	0	4	Pav_c12286_g1_i1_len_3390 | Gelsolin_PF00626.18 | Sec23/Sec24 protein transport family protein | AT3G23660.2
Pav_c12287_g2_i1_len_1317	0	0	0	0	0	2	0	0	0	0	0	0	2	Pav_c12287_g2_i1_len_1317 | Band_7_PF01145.21 | prohibitin 1 | AT4G28510.1
Pav_c12288_g1_i1_len_242	0	1	0	0	1	6	0	0	0	0	0	0	8	Pav_c12288_g1_i1_len_242 | NoPfam | NoAra-Uniprot | NoAra-Uniprot
Pav_c1228_g1_i1_len_394	0	0	0	0	0	1	0	0	0	0	0	0	1	Pav_c1228_g1_i1_len_394 | NoPfam | NoAra-Uniprot | NoAra-Uniprot
Pav_c12291_g1_i1_len_736	0	0	0	1	0	0	0	0	0	0	0	0	1	Pav_c12291_g1_i1_len_736 | NoPfam | F-box/RNI-like superfamily protein | AT3G28410.1
Pav_c12292_g1_i1_len_585	0	0	0	0	0	1	0	0	0	0	0	0	1	Pav_c12292_g1_i1_len_585 | NoPfam | phospholipase A 2A | AT2G26560.1
Pav_c12292_g2_i1_len_778	0	0	0	1	0	1	0	1	0	0	0	0	3	Pav_c12292_g2_i1_len_778 | Patatin_PF01734.18 | phospholipase A 2A | AT2G26560.1
Pav_c12294_g1_i1_len_2333	0	1	0	1	0	0	1	1	0	0	0	2	6	Pav_c12294_g1_i1_len_2333 | C2_PF00168.26 | phospholipase C 2 | AT3G08510.1
Pav_c12295_g2_i1_len_751	5	5	4	13	18	50	2	0	0	0	0	0	97	Pav_c12295_g2_i1_len_751 | NoPfam | NoAra-Uniprot | NoAra-Uniprot
Pav_c12296_g1_i1_len_171	0	0	0	0	0	1	0	0	0	0	0	0	1	Pav_c12296_g1_i1_len_171 | NoPfam | NoAra-Uniprot | NoAra-Uniprot
Pav_c12297_g1_i2_len_625	0	0	0	0	1	0	0	0	0	0	0	0	1	Pav_c12297_g1_i2_len_625 | NoPfam | NoAra-Uniprot | NoAra-Uniprot
Pav_c12299_g1_i1_len_3226	0	0	0	1	0	0	0	0	0	0	0	0	1	Pav_c12299_g1_i1_len_3226 | zf-C3HC4_3_PF13920.2 | RING/U-box superfamily protein | AT4G03000.1
Pav_c1229_g1_i1_len_739	0	0	0	1	0	0	0	0	0	0	0	0	1	Pav_c1229_g1_i1_len_739 | NoPfam | NoAra-Uniprot | NoAra-Uniprot
Pav_c12300_g1_i1_len_181	0	0	0	0	1	0	0	0	0	0	0	0	1	Pav_c12300_g1_i1_len_181 | NoPfam | NoAra-Uniprot | NoAra-Uniprot
Pav_c12301_g1_i1_len_721	0	0	1	0	0	1	2	1	2	2	1	0	10	Pav_c12301_g1_i1_len_721 | Metallothio_2_PF01439.14 | Metallothionein-like | MT2_ACTDE
Pav_c12302_g1_i1_len_4657	0	0	0	1	0	0	0	0	0	0	0	0	1	Pav_c12302_g1_i1_len_4657 | DUF789_PF05623.8 | Protein of unknown function (DUF789) | AT1G15030.1
Pav_c12306_g1_i1_len_1800	0	0	0	0	0	1	0	0	0	1	0	0	2	Pav_c12306_g1_i1_len_1800 | MADF_DNA_bdg_PF10545.5 | Alcohol dehydrogenase transcription factor Myb/SANT-like family protein | AT2G44730.1
Pav_c12307_g1_i1_len_2760	0	0	1	0	0	0	0	0	0	0	0	0	1	Pav_c12307_g1_i1_len_2760 | OPT_PF03169.11 | YELLOW STRIPE like 1 | AT4G24120.1
Pav_c12310_g1_i1_len_1965	0	0	2	2	0	0	0	0	0	0	0	0	4	Pav_c12310_g1_i1_len_1965 | NoPfam | BCL-2-associated athanogene 1 | AT5G52060.1
Pav_c12315_g2_i1_len_3491	0	0	0	1	0	0	0	0	0	0	1	0	2	Pav_c12315_g2_i1_len_3491 | NoPfam | Uncharacterized protein | AT5G26850.1
Pav_c12316_g1_i1_len_2641	0	0	1	0	0	0	0	0	0	0	1	0	2	Pav_c12316_g1_i1_len_2641 | SAM_2_PF07647.13 | zinc finger (AN1-like) family protein | AT3G28210.1
Pav_c12318_g1_i3_len_2334	0	0	1	0	0	0	0	0	0	0	0	0	1	Pav_c12318_g1_i3_len_2334 | p450_PF00067.18 | cytochrome P450, family 706, subfamily A, polypeptide 4 | AT4G12300.1
Pav_c12320_g2_i1_len_483	0	1	0	0	1	6	0	0	0	0	0	0	8	Pav_c12320_g2_i1_len_483 | NoPfam | NoAra-Uniprot | NoAra-Uniprot
Pav_c12322_g1_i2_len_2463	0	0	0	0	0	0	0	0	0	0	0	1	1	Pav_c12322_g1_i2_len_2463 | RNase_T_PF00929.20 | Polynucleotidyl transferase, ribonuclease H-like superfamily protein | AT5G25800.1
Pav_c12323_g1_i1_len_4448	0	0	0	0	2	1	0	0	0	0	0	0	3	Pav_c12323_g1_i1_len_4448 | NoPfam | unknown protein | AT4G24610.2
Pav_c12324_g1_i1_len_1700	3	2	53	12	1	0	0	2	0	0	0	0	73	Pav_c12324_g1_i1_len_1700 | PB1_PF00564.20 | Octicosapeptide/Phox/Bem1p family protein | AT5G64430.1
Pav_c12326_g1_i1_len_659	0	0	0	0	1	0	0	0	0	0	0	0	1	Pav_c12326_g1_i1_len_659 | Tim17_PF02466.15 | Mitochondrial import inner membrane translocase subunit Tim17/Tim22/Tim23 family protein | AT4G16160.2
Pav_c12330_g1_i2_len_1364	0	0	1	0	0	0	0	0	0	0	0	0	1	Pav_c12330_g1_i2_len_1364 | NoPfam | unknown protein | AT1G74530.3
Pav_c12331_g1_i1_len_191	0	0	0	0	1	0	0	0	0	0	0	0	1	Pav_c12331_g1_i1_len_191 | NoPfam | NoAra-Uniprot | NoAra-Uniprot
Pav_c12331_g2_i2_len_1676	0	0	1	0	0	1	0	0	0	0	0	0	2	Pav_c12331_g2_i2_len_1676 | HSF_DNA-bind_PF00447.13 | winged-helix DNA-binding transcription factor family protein | AT4G11660.1
Pav_c12332_g1_i1_len_929	0	0	0	0	1	0	0	0	0	0	2	1	4	Pav_c12332_g1_i1_len_929 | NoPfam | zinc finger (C2H2 type) family protein | AT3G02790.1
Pav_c12333_g1_i2_len_4327	0	0	0	0	0	1	0	0	0	0	0	0	1	Pav_c12333_g1_i2_len_4327 | IQ_PF00612.23 | P-loop containing nucleoside triphosphate hydrolases superfamily protein | AT1G50360.1
Pav_c12334_g1_i2_len_3493	0	1	1	1	0	0	1	0	0	0	0	1	5	Pav_c12334_g1_i2_len_3493 | Adaptin_N_PF01602.16 | delta-adaptin | AT1G48760.1
Pav_c12335_g1_i1_len_219	0	0	14	1	0	18	0	0	0	0	0	0	33	Pav_c12335_g1_i1_len_219 | NoPfam | NoAra-Uniprot | NoAra-Uniprot
Pav_c12336_g1_i2_len_3896	0	1	1	0	0	1	0	0	0	0	0	0	3	Pav_c12336_g1_i2_len_3896 | HisKA_PF00512.21 | phytochrome E | AT4G18130.1
Pav_c12337_g1_i1_len_717	0	0	1	0	0	5	0	0	0	0	0	0	6	Pav_c12337_g1_i1_len_717 | NoPfam | UDP-Glycosyltransferase superfamily protein | AT2G22590.1
Pav_c12337_g3_i1_len_312	0	0	0	0	0	1	0	0	0	0	0	0	1	Pav_c12337_g3_i1_len_312 | NoPfam | UDP-Glycosyltransferase superfamily protein | AT2G22590.1
Pav_c12338_g1_i1_len_1838	0	0	0	0	0	1	0	0	0	0	0	0	1	Pav_c12338_g1_i1_len_1838 | NoPfam | soluble N-ethylmaleimide-sensitive factor adaptor protein 33 | AT5G61210.1
Pav_c12338_g2_i1_len_1127	0	0	0	1	0	0	0	0	0	0	0	0	1	Pav_c12338_g2_i1_len_1127 | NoPfam | CLAVATA3/ESR-RELATED 43 | AT1G25425.1
Pav_c12339_g1_i2_len_1588	0	1	0	1	0	0	0	0	0	0	0	0	2	Pav_c12339_g1_i2_len_1588 | RmlD_sub_bind_PF04321.13 | chloroplast RNA binding | AT1G09340.1
Pav_c12343_g1_i2_len_636	0	0	0	0	0	0	0	0	0	1	0	0	1	Pav_c12343_g1_i2_len_636 | NoPfam | NoAra-Uniprot | NoAra-Uniprot
Pav_c12344_g1_i1_len_2369	0	0	1	0	0	0	0	0	0	0	0	0	1	Pav_c12344_g1_i1_len_2369 | CSN8_PSD8_EIF3K_PF10075.5 | SAC3/GANP/Nin1/mts3/eIF-3 p25 family | AT2G39340.1
Pav_c12347_g1_i1_len_1991	0	0	0	1	0	0	0	0	0	0	0	0	1	Pav_c12347_g1_i1_len_1991 | STPPase_N_PF16891.1 | type one serine/threonine protein phosphatase 4 | AT2G39840.1
Pav_c12348_g2_i1_len_1445	1	0	1	0	0	0	0	0	0	0	0	0	2	Pav_c12348_g2_i1_len_1445 | NoPfam | ATP binding microtubule motor family protein | AT3G16060.1
Pav_c12350_g2_i1_len_298	6	7	6	2	4	4	3	1	0	1	13	6	53	Pav_c12350_g2_i1_len_298 | NoPfam | NoAra-Uniprot | NoAra-Uniprot
Pav_c12352_g1_i1_len_1021	0	0	2	0	0	0	0	0	0	0	0	0	2	Pav_c12352_g1_i1_len_1021 | Ribosomal_L13e_PF01294.14 | breast basic conserved 1 | AT3G49010.1
Pav_c12354_g1_i1_len_328	0	0	0	0	1	0	0	0	0	0	0	0	1	Pav_c12354_g1_i1_len_328 | NoPfam | NoAra-Uniprot | NoAra-Uniprot
Pav_c12356_g1_i2_len_1217	0	0	1	0	0	1	0	0	0	0	0	0	2	Pav_c12356_g1_i2_len_1217 | NoPfam | Protein of unknown function (DUF1230) | AT5G11840.1
Pav_c12357_g2_i2_len_2610	1	0	0	0	1	1	0	0	0	0	0	0	3	Pav_c12357_g2_i2_len_2610 | Kinase-like_PF14531.2 | mitogen-activated protein kinase kinase kinase 3 | AT1G53570.1
Pav_c12360_g1_i1_len_2190	0	0	6	2	2	53	0	0	0	0	0	0	63	Pav_c12360_g1_i1_len_2190 | Pkinase_Tyr_PF07714.13 | Protein kinase superfamily protein | AT5G01920.1
Pav_c12362_g1_i2_len_361	0	1	1	2	0	12	1	0	0	0	1	0	18	Pav_c12362_g1_i2_len_361 | NoPfam | NoAra-Uniprot | NoAra-Uniprot
Pav_c12363_g1_i1_len_600	0	0	0	0	0	2	0	0	0	0	0	0	2	Pav_c12363_g1_i1_len_600 | UDPGT_PF00201.14 | UDP-Glycosyltransferase superfamily protein | AT2G36970.1
Pav_c12363_g2_i1_len_324	0	0	0	1	0	0	0	0	0	0	0	0	1	Pav_c12363_g2_i1_len_324 | NoPfam | UDP-Glycosyltransferase superfamily protein | AT2G28080.1
Pav_c12364_g2_i1_len_1374	0	0	0	0	1	0	0	0	0	0	0	0	1	Pav_c12364_g2_i1_len_1374 | RCC1_2_PF13540.2 | Regulator of chromosome condensation (RCC1) family protein | AT1G27060.1
Pav_c12365_g1_i2_len_1426	0	0	1	1	0	0	0	0	0	0	0	0	2	Pav_c12365_g1_i2_len_1426 | TCP_PF03634.9 | TCP family transcription factor | AT5G23280.1
Pav_c12367_g1_i1_len_1452	0	0	0	0	0	0	1	0	0	0	0	0	1	Pav_c12367_g1_i1_len_1452 | Indigoidine_A_PF04227.8 | indigoidine synthase A family protein | AT1G50510.1
Pav_c12371_g1_i1_len_435	0	0	0	0	0	2	0	0	0	0	0	0	2	Pav_c12371_g1_i1_len_435 | NoPfam | NoAra-Uniprot | NoAra-Uniprot
Pav_c12371_g2_i1_len_173	3	2	27	8	6	103	1	0	0	0	0	0	150	Pav_c12371_g2_i1_len_173 | NoPfam | NoAra-Uniprot | NoAra-Uniprot
Pav_c12371_g3_i1_len_639	0	0	2	1	1	27	0	0	0	0	0	0	31	Pav_c12371_g3_i1_len_639 | NoPfam | NoAra-Uniprot | NoAra-Uniprot
Pav_c12372_g2_i1_len_5098	0	0	0	1	0	2	0	1	0	2	1	0	7	Pav_c12372_g2_i1_len_5098 | Nup160_PF11715.4 | SUPPRESSOR OF AUXIN RESISTANCE1 | AT1G33410.1
Pav_c12373_g1_i1_len_1189	0	0	0	0	0	1	0	0	0	0	0	0	1	Pav_c12373_g1_i1_len_1189 | EF-hand_9_PF14658.2 | ARF-GAP domain 11 | AT3G07490.1
Pav_c12374_g2_i1_len_854	0	0	0	0	0	0	1	0	0	0	0	0	1	Pav_c12374_g2_i1_len_854 | Peptidase_S10_PF00450.18 | serine carboxypeptidase-like 45 | AT1G28110.1
Pav_c12374_g3_i1_len_2149	1	1	1	0	0	0	0	0	0	0	0	0	3	Pav_c12374_g3_i1_len_2149 | NoPfam | unknown protein | AT1G28100.4
Pav_c12375_g1_i1_len_2394	0	0	1	0	0	5	0	0	0	0	0	0	6	Pav_c12375_g1_i1_len_2394 | Exo_endo_phos_PF03372.19 | Calcium-binding endonuclease/exonuclease/phosphatase family | AT5G54130.2
Pav_c12377_g1_i1_len_3993	0	1	4	0	1	1	0	0	1	2	0	0	10	Pav_c12377_g1_i1_len_3993 | Pkinase_PF00069.21 | Ribosomal protein L6 family | AT1G33140.1
Pav_c12378_g1_i1_len_962	0	0	0	0	0	0	0	1	0	0	0	0	1	Pav_c12378_g1_i1_len_962 | NoPfam | NoAra-Uniprot | NoAra-Uniprot
Pav_c12381_g2_i1_len_870	0	0	0	1	0	0	0	0	0	0	0	0	1	Pav_c12381_g2_i1_len_870 | NoPfam | NoAra-Uniprot | NoAra-Uniprot
Pav_c12381_g3_i1_len_1983	1	0	1	2	0	0	1	1	1	0	0	0	7	Pav_c12381_g3_i1_len_1983 | NoPfam | Alcohol dehydrogenase transcription factor Myb/SANT-like family protein | AT2G44730.1
Pav_c12381_g4_i1_len_1088	0	0	3	2	0	1	0	0	0	1	0	0	7	Pav_c12381_g4_i1_len_1088 | NoPfam | unknown protein | AT5G18130.1
Pav_c12383_g3_i1_len_615	0	0	0	0	0	1	0	0	0	0	0	0	1	Pav_c12383_g3_i1_len_615 | NoPfam | NoAra-Uniprot | NoAra-Uniprot
Pav_c12384_g1_i1_len_548	0	0	8	1	0	0	0	0	0	0	0	0	9	Pav_c12384_g1_i1_len_548 | NoPfam | NoAra-Uniprot | NoAra-Uniprot
Pav_c12384_g3_i1_len_906	0	0	1	0	1	0	0	0	0	0	0	0	2	Pav_c12384_g3_i1_len_906 | C2_PF00168.26 | Calcium-dependent lipid-binding (CaLB domain) family protein | AT3G16510.1
Pav_c12384_g4_i1_len_351	0	0	0	1	0	0	0	0	0	0	0	0	1	Pav_c12384_g4_i1_len_351 | NoPfam | Photosystem II 5 kD protein | AT1G51400.1
Pav_c12385_g1_i2_len_2512	0	0	1	0	0	1	0	0	0	0	0	0	2	Pav_c12385_g1_i2_len_2512 | PB1_PF00564.20 | Octicosapeptide/Phox/Bem1p family protein | AT4G05150.1
Pav_c12386_g1_i1_len_235	0	0	0	1	0	0	0	0	0	0	0	0	1	Pav_c12386_g1_i1_len_235 | NoPfam | NoAra-Uniprot | NoAra-Uniprot
Pav_c12386_g3_i1_len_283	0	0	0	0	1	3	0	0	0	0	0	0	4	Pav_c12386_g3_i1_len_283 | NoPfam | NoAra-Uniprot | NoAra-Uniprot
Pav_c12388_g1_i1_len_1654	0	0	1	0	1	0	0	0	0	0	0	1	3	Pav_c12388_g1_i1_len_1654 | PTPA_PF03095.11 | phosphotyrosyl phosphatase activator (PTPA) family protein | AT4G08960.1
Pav_c12389_g1_i1_len_777	0	0	1	1	0	0	1	0	0	0	0	0	3	Pav_c12389_g1_i1_len_777 | Ribosomal_L14e_PF01929.13 | Ribosomal protein L14 | AT4G27090.1
Pav_c1238_g2_i1_len_166	0	0	0	1	0	0	0	0	0	0	0	0	1	Pav_c1238_g2_i1_len_166 | NoPfam | NoAra-Uniprot | NoAra-Uniprot
Pav_c12392_g1_i1_len_1120	0	0	0	0	0	3	0	0	0	0	0	0	3	Pav_c12392_g1_i1_len_1120 | Tim17_PF02466.15 | Mitochondrial import inner membrane translocase subunit Tim17/Tim22/Tim23 family protein | AT3G10110.1
Pav_c12394_g1_i1_len_2227	1	2	7	4	4	0	3	0	0	0	0	0	21	Pav_c12394_g1_i1_len_2227 | Polysacc_synt_2_PF02719.11 | UDP-D-glucuronate 4-epimerase 6 | AT3G23820.1
Pav_c12395_g1_i1_len_1560	0	0	0	0	0	0	0	0	0	0	1	0	1	Pav_c12395_g1_i1_len_1560 | UbiA_PF01040.14 | homogentisate phytyltransferase 1 | AT2G18950.1
Pav_c12396_g1_i1_len_2449	1	0	1	1	0	1	0	0	0	1	0	0	5	Pav_c12396_g1_i1_len_2449 | efThoc1_PF11957.4 | nuclear matrix protein-related | AT5G09860.1
Pav_c12397_g1_i1_len_3839	0	0	1	0	0	0	0	0	0	0	0	0	1	Pav_c12397_g1_i1_len_3839 | S1_PF00575.19 | elongation factor Ts family protein | AT4G29060.1
Pav_c12398_g1_i1_len_659	0	0	0	0	0	0	0	0	0	1	0	0	1	Pav_c12398_g1_i1_len_659 | NoPfam | NoAra-Uniprot | NoAra-Uniprot
Pav_c12401_g3_i1_len_1129	0	0	0	1	0	0	0	0	0	0	0	0	1	Pav_c12401_g3_i1_len_1129 | NoPfam | unknown protein | AT1G55170.1
Pav_c12405_g2_i2_len_2213	0	0	0	1	0	2	0	0	0	0	0	0	3	Pav_c12405_g2_i2_len_2213 | Peptidase_C26_PF07722.9 | CTP synthase family protein | AT4G02120.1
Pav_c12409_g1_i1_len_1898	1	1	1	0	0	1	0	0	1	0	0	0	5	Pav_c12409_g1_i1_len_1898 | NoPfam | proline-rich family protein | AT1G54215.1
Pav_c12410_g1_i1_len_3784	0	1	2	0	0	1	0	0	0	0	0	0	4	Pav_c12410_g1_i1_len_3784 | VHP_PF02209.15 | villin 4 | AT4G30160.2
Pav_c12411_g2_i1_len_528	5	1	10	7	6	60	1	0	0	0	0	0	90	Pav_c12411_g2_i1_len_528 | NoPfam | NoAra-Uniprot | NoAra-Uniprot
Pav_c12411_g3_i1_len_204	0	0	1	0	0	23	1	0	0	0	0	0	25	Pav_c12411_g3_i1_len_204 | NoPfam | NoAra-Uniprot | NoAra-Uniprot
Pav_c12414_g1_i1_len_462	0	0	0	1	0	0	0	0	0	0	0	0	1	Pav_c12414_g1_i1_len_462 | NoPfam | NoAra-Uniprot | NoAra-Uniprot
Pav_c12418_g1_i3_len_1891	0	0	1	0	0	0	0	0	0	0	0	0	1	Pav_c12418_g1_i3_len_1891 | DUF1977_PF09320.7 | Heat shock protein DnaJ, N-terminal with domain of unknown function (DUF1977) | AT5G49060.1
Pav_c12420_g1_i1_len_3188	0	0	0	0	0	1	0	0	0	0	0	0	1	Pav_c12420_g1_i1_len_3188 | CAF1A_PF12253.4 | chromatin assembly factor-1 (FASCIATA1) (FAS1) | AT1G65470.1
Pav_c12421_g1_i1_len_3579	0	0	0	0	1	0	0	0	0	0	0	0	1	Pav_c12421_g1_i1_len_3579 | tRNA-synt_1g_PF09334.7 | tRNA synthetase class I (I, L, M and V) family protein | AT5G49030.1
Pav_c12423_g2_i1_len_2109	0	0	0	1	0	0	0	0	0	0	0	0	1	Pav_c12423_g2_i1_len_2109 | NoPfam | mediator subunit 8 | AT2G03070.1
Pav_c12425_g1_i2_len_1669	1	0	0	0	0	1	0	0	0	0	0	0	2	Pav_c12425_g1_i2_len_1669 | zf-RING_2_PF13639.2 | RING/U-box superfamily protein | AT1G13195.1
Pav_c12426_g3_i1_len_1020	0	1	0	0	0	0	0	0	0	0	0	0	1	Pav_c12426_g3_i1_len_1020 | GUN4_PF05419.8 | enzyme binding | AT3G59400.1
Pav_c12428_g1_i2_len_3235	1	0	1	0	0	3	0	0	1	0	0	0	6	Pav_c12428_g1_i2_len_3235 | Glyco_transf_8_PF01501.16 | galacturonosyltransferase 4 | AT5G47780.1
Pav_c12433_g2_i1_len_1195	1	1	0	1	1	7	0	0	0	0	0	0	11	Pav_c12433_g2_i1_len_1195 | NoPfam | NoAra-Uniprot | NoAra-Uniprot
Pav_c12433_g3_i1_len_950	1	0	0	0	0	1	0	0	0	0	0	0	2	Pav_c12433_g3_i1_len_950 | NoPfam | NoAra-Uniprot | NoAra-Uniprot
Pav_c12435_g1_i3_len_4951	0	0	0	0	0	1	0	0	0	0	0	0	1	Pav_c12435_g1_i3_len_4951 | PTEN_C2_PF10409.5 | actin binding | AT5G58160.1
Pav_c12436_g1_i1_len_3631	0	1	1	1	3	1	2	1	0	2	0	1	13	Pav_c12436_g1_i1_len_3631 | Peptidase_M1_PF01433.16 | Peptidase M1 family protein | AT1G63770.5
Pav_c12440_g1_i1_len_1865	0	0	2	0	0	0	0	0	0	0	0	0	2	Pav_c12440_g1_i1_len_1865 | EXS_PF03124.10 | EXS (ERD1/XPR1/SYG1) family protein | AT5G35730.1
Pav_c12443_g1_i1_len_393	4	7	6	8	0	4	1	5	3	10	30	2	80	Pav_c12443_g1_i1_len_393 | NoPfam | NoAra-Uniprot | NoAra-Uniprot
Pav_c12443_g2_i1_len_269	24	10	7	9	1	8	3	1	0	0	0	0	63	Pav_c12443_g2_i1_len_269 | NoPfam | NoAra-Uniprot | NoAra-Uniprot
Pav_c12444_g1_i1_len_2417	1	1	13	7	3	26	0	1	0	0	0	0	52	Pav_c12444_g1_i1_len_2417 | ACT_6_PF13740.2 | ACT domain repeat 8 | AT1G12420.1
Pav_c12445_g2_i1_len_827	0	0	0	0	0	1	0	0	0	0	0	0	1	Pav_c12445_g2_i1_len_827 | Sulfate_transp_PF00916.16 | 5 | AT5G19600.1
Pav_c12447_g1_i2_len_874	0	0	0	0	0	1	0	0	0	0	0	0	1	Pav_c12447_g1_i2_len_874 | DUF150_PF02576.13 | Uncharacterised protein family UPF0090 | AT1G69210.1
Pav_c12449_g1_i1_len_1118	1	0	0	0	0	0	0	0	0	0	0	0	1	Pav_c12449_g1_i1_len_1118 | Peptidase_S9_PF00326.17 | alpha/beta-Hydrolases superfamily protein | AT3G30380.1
Pav_c12450_g1_i1_len_948	0	0	0	0	0	2	0	0	0	0	0	0	2	Pav_c12450_g1_i1_len_948 | NoPfam | NoAra-Uniprot | NoAra-Uniprot
Pav_c12452_g1_i1_len_1922	0	0	0	1	0	3	0	0	0	0	0	0	4	Pav_c12452_g1_i1_len_1922 | Aminotran_1_2_PF00155.17 | ACC synthase 10 | AT1G62960.1
Pav_c12453_g1_i1_len_2385	0	0	0	1	0	0	0	0	0	0	0	0	1	Pav_c12453_g1_i1_len_2385 | ATP-cone_PF03477.12 | ribonucleotide reductase 1 | AT2G21790.1
Pav_c12454_g1_i1_len_1160	0	1	0	0	0	0	1	0	0	0	0	0	2	Pav_c12454_g1_i1_len_1160 | eIF-5_eIF-2B_PF01873.13 | eukaryotic translation initiation factor 2 beta subunit | AT5G20920.1
Pav_c12456_g1_i2_len_592	2	0	0	0	0	0	0	0	0	0	0	0	2	Pav_c12456_g1_i2_len_592 | Pro_isomerase_PF00160.17 | cyclophilin 5 | AT2G29960.1
Pav_c12457_g1_i1_len_1206	0	0	1	0	1	0	1	0	0	0	0	0	3	Pav_c12457_g1_i1_len_1206 | DREPP_PF05558.8 | plasma-membrane associated cation-binding protein 1 | AT4G20260.4
Pav_c12458_g2_i2_len_480	1	1	0	0	0	0	0	0	0	0	0	0	2	Pav_c12458_g2_i2_len_480 | NoPfam | NoAra-Uniprot | NoAra-Uniprot
Pav_c12459_g1_i1_len_3089	0	0	1	1	0	1	0	0	0	0	0	0	3	Pav_c12459_g1_i1_len_3089 | Peptidase_M16_C_PF05193.17 | Insulinase (Peptidase family M16) family protein | AT1G06900.1
Pav_c12460_g2_i1_len_369	0	0	0	1	0	0	0	0	0	0	0	0	1	Pav_c12460_g2_i1_len_369 | NoPfam | NoAra-Uniprot | NoAra-Uniprot
Pav_c12463_g1_i1_len_2854	0	0	4	0	0	0	0	0	0	0	0	1	5	Pav_c12463_g1_i1_len_2854 | NoPfam | F-box family protein | AT5G39450.1
Pav_c12464_g1_i2_len_1487	0	0	1	0	0	0	0	0	0	0	0	0	1	Pav_c12464_g1_i2_len_1487 | NoPfam | NoAra-Uniprot | NoAra-Uniprot
Pav_c12464_g2_i2_len_2281	0	0	2	0	1	0	0	0	0	0	0	0	3	Pav_c12464_g2_i2_len_2281 | NoPfam | unknown protein | AT5G43490.1
Pav_c12465_g2_i1_len_1156	0	0	0	0	1	2	0	0	0	0	0	0	3	Pav_c12465_g2_i1_len_1156 | Ion_trans_PF00520.27 | cyclic nucleotide gated channel 1 | AT5G53130.1
Pav_c12468_g1_i2_len_2116	0	1	0	0	0	0	0	0	0	0	0	0	1	Pav_c12468_g1_i2_len_2116 | RRM_6_PF14259.2 | RNA-binding protein-defense related 1 | AT4G03110.1
Pav_c12469_g1_i2_len_1894	0	0	0	1	0	0	0	0	0	0	0	0	1	Pav_c12469_g1_i2_len_1894 | Mito_carr_PF00153.23 | Mitochondrial substrate carrier family protein | AT3G20240.1
Pav_c1246_g1_i1_len_223	0	0	0	0	0	2	0	0	0	0	0	0	2	Pav_c1246_g1_i1_len_223 | NoPfam | NoAra-Uniprot | NoAra-Uniprot
Pav_c1246_g2_i1_len_292	0	0	0	1	0	0	0	0	0	0	0	0	1	Pav_c1246_g2_i1_len_292 | NoPfam | NoAra-Uniprot | NoAra-Uniprot
Pav_c12470_g1_i1_len_2538	0	0	0	1	0	0	0	0	0	0	0	0	1	Pav_c12470_g1_i1_len_2538 | DUF563_PF04577.10 | beta-1,2-xylosyltransferase | AT5G55500.1
Pav_c12472_g2_i1_len_417	0	0	1	0	0	0	0	0	0	0	0	0	1	Pav_c12472_g2_i1_len_417 | NoPfam | xyloglucan endotransglucosylase/hydrolase 16 | AT3G23730.1
Pav_c12474_g1_i2_len_2078	0	0	0	0	1	0	0	0	0	0	0	0	1	Pav_c12474_g1_i2_len_2078 | NoPfam | NoAra-Uniprot | NoAra-Uniprot
Pav_c12476_g1_i2_len_6608	2	0	3	1	1	1	0	1	1	1	0	0	11	Pav_c12476_g1_i2_len_6608 | TPR_9_PF13371.2 | Tetratricopeptide repeat (TPR)-like superfamily protein | AT1G76630.2
Pav_c12477_g1_i1_len_1702	0	1	0	0	1	2	0	0	0	0	0	0	4	Pav_c12477_g1_i1_len_1702 | Beta_helix_PF13229.2 | Pectin lyase-like superfamily protein | AT4G20050.1
Pav_c12481_g1_i3_len_4050	0	0	2	1	1	1	0	0	0	0	0	0	5	Pav_c12481_g1_i3_len_4050 | AAA_16_PF13191.2 | NB-ARC domain-containing disease resistance protein | AT3G07040.1
Pav_c12482_g1_i1_len_1822	0	0	1	0	0	0	0	0	1	0	0	0	2	Pav_c12482_g1_i1_len_1822 | NAP_PF00956.14 | 3 | AT5G56950.1
Pav_c12483_g1_i1_len_367	0	0	1	0	0	9	0	0	0	0	0	0	10	Pav_c12483_g1_i1_len_367 | NoPfam | NoAra-Uniprot | NoAra-Uniprot
Pav_c12484_g1_i1_len_786	0	1	3	2	0	0	0	0	0	0	0	0	6	Pav_c12484_g1_i1_len_786 | zf-C3HC4_PF00097.21 | RING/U-box superfamily protein | AT3G10910.1
Pav_c12484_g2_i1_len_620	0	0	0	2	0	0	1	0	0	0	0	0	3	Pav_c12484_g2_i1_len_620 | NoPfam | NoAra-Uniprot | NoAra-Uniprot
Pav_c12485_g1_i1_len_2526	0	0	2	0	0	0	0	0	0	1	1	0	4	Pav_c12485_g1_i1_len_2526 | PAP_assoc_PF03828.15 | Nucleotidyltransferase family protein | AT2G45620.1
Pav_c12487_g2_i1_len_1582	0	0	0	0	0	1	0	0	0	0	0	0	1	Pav_c12487_g2_i1_len_1582 | NoPfam | unknown protein | AT5G62960.1
Pav_c12490_g1_i1_len_1318	0	0	3	1	0	0	0	0	0	0	0	0	4	Pav_c12490_g1_i1_len_1318 | NoPfam | sequence-specific DNA binding transcription factors | AT3G17100.1
Pav_c12492_g1_i1_len_1332	0	0	1	1	0	1	0	0	0	0	0	0	3	Pav_c12492_g1_i1_len_1332 | DnaJ_PF00226.27 | Chaperone DnaJ-domain superfamily protein | AT2G17880.1
Pav_c12493_g1_i2_len_1525	0	0	1	2	0	0	0	0	1	0	0	0	4	Pav_c12493_g1_i2_len_1525 | ERGIC_N_PF13850.2 | Endoplasmic reticulum vesicle transporter protein | AT1G36050.1
Pav_c12496_g1_i1_len_1239	0	1	0	0	0	0	0	0	0	0	0	0	1	Pav_c12496_g1_i1_len_1239 | CLP_protease_PF00574.19 | CLP protease P4 | AT5G45390.1
Pav_c12498_g1_i1_len_2299	2	1	34	14	3	2	1	0	0	0	0	0	57	Pav_c12498_g1_i1_len_2299 | C2_PF00168.26 | C2 calcium/lipid-binding plant phosphoribosyltransferase family protein | AT5G17980.1
Pav_c1249_g1_i1_len_204	0	0	1	3	2	42	1	0	0	0	0	0	49	Pav_c1249_g1_i1_len_204 | NoPfam | NoAra-Uniprot | NoAra-Uniprot
Pav_c124_g1_i1_len_3121	0	0	6	2	0	0	1	0	0	0	0	0	9	Pav_c124_g1_i1_len_3121 | Aminotran_5_PF00266.15 | Pyridoxal phosphate (PLP)-dependent transferases superfamily protein | AT5G51920.1
Pav_c12500_g1_i1_len_2243	0	0	1	0	0	0	0	0	0	0	0	0	1	Pav_c12500_g1_i1_len_2243 | KIP1_PF07765.8 | unknown protein | AT5G05180.1
Pav_c12502_g1_i1_len_2247	0	0	0	0	0	0	1	1	0	0	0	0	2	Pav_c12502_g1_i1_len_2247 | C2_PF00168.26 | phospholipase C 2 | AT3G08510.1
Pav_c12503_g1_i1_len_785	1	0	2	68	68	6	5	3	0	1	10	0	164	Pav_c12503_g1_i1_len_785 | NoPfam | NoAra-Uniprot | NoAra-Uniprot
Pav_c12503_g2_i2_len_428	0	2	6	195	159	18	4	5	15	6	2	1	413	Pav_c12503_g2_i2_len_428 | NoPfam | NoAra-Uniprot | NoAra-Uniprot
Pav_c12504_g1_i1_len_1586	1	0	0	1	0	0	0	1	0	1	0	0	4	Pav_c12504_g1_i1_len_1586 | ACBP_PF00887.15 | acyl-CoA-binding domain 3 | AT4G24230.6
Pav_c12506_g1_i2_len_319	0	0	0	0	2	5	0	0	0	0	0	0	7	Pav_c12506_g1_i2_len_319 | NoPfam | NoAra-Uniprot | NoAra-Uniprot
Pav_c12508_g2_i1_len_561	0	1	0	0	0	0	0	0	0	0	0	0	1	Pav_c12508_g2_i1_len_561 | NoPfam | NoAra-Uniprot | NoAra-Uniprot
Pav_c12509_g1_i1_len_4363	0	0	3	0	7	52	1	1	0	0	0	0	64	Pav_c12509_g1_i1_len_4363 | Cation_ATPase_N_PF00690.22 | autoinhibited Ca2+-ATPase 1 | AT1G27770.1
Pav_c12510_g1_i1_len_1865	0	0	3	1	1	1	1	0	1	0	0	0	8	Pav_c12510_g1_i1_len_1865 | OHCU_decarbox_PF09349.6 | transthyretin-like protein | AT5G58220.1
Pav_c12516_g1_i2_len_2848	0	0	1	0	0	0	0	0	0	0	0	0	1	Pav_c12516_g1_i2_len_2848 | Ank_3_PF13606.2 | CCCH-type zinc finger protein with ARM repeat domain | AT5G12850.1
Pav_c12517_g1_i1_len_1049	0	0	2	0	0	0	0	0	0	0	0	0	2	Pav_c12517_g1_i1_len_1049 | zf-UBP_PF02148.15 | NoAra-Uniprot | NoAra-Uniprot
Pav_c12518_g1_i1_len_1341	0	0	0	0	1	0	0	0	0	0	0	0	1	Pav_c12518_g1_i1_len_1341 | PPR_2_PF13041.2 | Pentatricopeptide repeat (PPR) superfamily protein | AT5G39680.1
Pav_c12518_g2_i1_len_305	1	0	0	1	0	0	0	0	0	0	0	0	2	Pav_c12518_g2_i1_len_305 | PPR_3_PF13812.2 | Pentatricopeptide repeat (PPR) superfamily protein | AT5G39680.1
Pav_c1251_g1_i1_len_1329	2	1	5	3	1	0	0	0	1	1	1	1	16	Pav_c1251_g1_i1_len_1329 | GATase_6_PF13522.2 | Aluminium induced protein with YGL and LRDR motifs | AT5G19140.1
Pav_c12520_g1_i1_len_2904	0	3	22	17	0	2	0	2	0	0	0	0	46	Pav_c12520_g1_i1_len_2904 | La_PF05383.13 | winged-helix DNA-binding transcription factor family protein | AT4G35890.1
Pav_c12524_g1_i1_len_1656	0	0	1	0	0	0	0	0	0	0	0	0	1	Pav_c12524_g1_i1_len_1656 | Cation_efflux_PF01545.17 | metal tolerance protein B1 | AT2G29410.1
Pav_c12525_g1_i1_len_2122	0	0	2	0	0	1	0	0	0	0	0	0	3	Pav_c12525_g1_i1_len_2122 | Mito_carr_PF00153.23 | Mitochondrial substrate carrier family protein | AT1G14560.1
Pav_c12528_g1_i1_len_339	0	0	1	0	0	2	0	0	0	0	0	0	3	Pav_c12528_g1_i1_len_339 | Pkinase_Tyr_PF07714.13 | Protein kinase superfamily protein | AT1G66920.2
Pav_c12528_g2_i1_len_424	0	0	1	2	2	9	0	0	0	0	0	0	14	Pav_c12528_g2_i1_len_424 | NoPfam | NoAra-Uniprot | NoAra-Uniprot
Pav_c12528_g3_i1_len_319	0	0	1	0	0	9	0	0	0	0	0	0	10	Pav_c12528_g3_i1_len_319 | Pkinase_PF00069.21 | receptor serine/threonine kinase, putative | AT1G70250.1
Pav_c12530_g1_i1_len_3316	0	0	2	0	0	0	1	2	0	0	0	0	5	Pav_c12530_g1_i1_len_3316 | WEMBL_PF05701.7 | Plant protein of unknown function (DUF827) | AT2G26570.1
Pav_c12532_g2_i1_len_571	0	0	0	0	1	0	0	0	0	0	0	0	1	Pav_c12532_g2_i1_len_571 | NoPfam | NoAra-Uniprot | NoAra-Uniprot
Pav_c12533_g1_i1_len_2739	0	1	2	0	0	0	1	1	0	1	0	0	6	Pav_c12533_g1_i1_len_2739 | Ank_PF00023.26 | Ankyrin repeat family protein with DHHC zinc finger domain | AT5G20350.1
Pav_c12538_g1_i1_len_2190	0	0	1	0	0	0	0	1	0	0	0	0	2	Pav_c12538_g1_i1_len_2190 | 2-Hacid_dh_PF00389.26 | formate dehydrogenase | AT5G14780.1
Pav_c12540_g1_i2_len_3855	1	0	0	2	0	3	2	0	1	0	0	0	9	Pav_c12540_g1_i2_len_3855 | FH2_PF02181.19 | formin homology 1 | AT3G25500.1
Pav_c12541_g1_i2_len_1203	0	0	2	0	0	0	0	0	0	0	0	0	2	Pav_c12541_g1_i2_len_1203 | AAA_17_PF13207.2 | AAA-ATPase 1 | AT5G40010.1
Pav_c12541_g2_i1_len_772	0	0	1	0	0	0	0	0	0	0	0	0	1	Pav_c12541_g2_i1_len_772 | AAA_assoc_PF14363.2 | AAA-ATPase 1 | AT5G40010.1
Pav_c12543_g1_i2_len_1083	0	0	0	2	1	2	0	0	0	0	0	0	5	Pav_c12543_g1_i2_len_1083 | NoPfam | NoAra-Uniprot | NoAra-Uniprot
Pav_c12544_g1_i2_len_1778	1	0	3	1	2	51	0	0	0	0	0	0	58	Pav_c12544_g1_i2_len_1778 | Ribosomal_S11_PF00411.15 | Ribosomal L18p/L5e family protein | AT1G31817.1
Pav_c12545_g1_i1_len_943	1	0	0	0	0	0	0	0	0	0	0	0	1	Pav_c12545_g1_i1_len_943 | NoPfam | NoAra-Uniprot | NoAra-Uniprot
Pav_c12547_g1_i2_len_1643	0	1	0	0	0	1	0	0	0	0	0	0	2	Pav_c12547_g1_i2_len_1643 | NoPfam | arginine/serine-rich 45 | AT1G16610.3
Pav_c12548_g1_i2_len_1780	0	0	1	0	0	2	0	0	0	0	0	0	3	Pav_c12548_g1_i2_len_1780 | MORN_PF02493.16 | Histone H3 K4-specific methyltransferase SET7/9 family protein | AT1G21920.1
Pav_c12549_g1_i1_len_579	0	0	0	0	0	4	0	0	0	0	0	0	4	Pav_c12549_g1_i1_len_579 | NoPfam | NoAra-Uniprot | NoAra-Uniprot
Pav_c12550_g1_i1_len_834	1	0	0	1	0	0	0	0	0	1	0	0	3	Pav_c12550_g1_i1_len_834 | zf-C3HC4_PF00097.21 | RING/U-box superfamily protein | AT3G10910.1
Pav_c12550_g2_i1_len_1114	0	0	0	0	0	0	0	0	0	1	0	0	1	Pav_c12550_g2_i1_len_1114 | NoPfam | NoAra-Uniprot | NoAra-Uniprot
Pav_c12551_g1_i1_len_1505	0	0	2	0	0	0	0	0	0	0	0	0	2	Pav_c12551_g1_i1_len_1505 | NoPfam | unknown protein | AT3G13410.1
Pav_c12552_g1_i1_len_1343	0	0	1	0	1	1	0	0	0	0	1	0	4	Pav_c12552_g1_i1_len_1343 | CCT_2_PF09425.6 | GATA-type zinc finger protein with TIFY domain | AT4G24470.3
Pav_c12553_g1_i1_len_1290	2	1	3	7	3	6	0	0	1	1	0	0	24	Pav_c12553_g1_i1_len_1290 | NoPfam | DNA/RNA polymerases superfamily protein | ATMG00860.1
Pav_c12554_g1_i2_len_3898	1	3	8	3	0	1	0	0	1	0	0	0	17	Pav_c12554_g1_i2_len_3898 | AAA_2_PF07724.10 | Double Clp-N motif-containing P-loop nucleoside triphosphate hydrolases superfamily protein | AT2G29970.1
Pav_c12555_g1_i1_len_3742	1	1	2	1	0	1	0	1	0	0	1	0	8	Pav_c12555_g1_i1_len_3742 | Aconitase_C_PF00694.15 | aconitase 3 | AT2G05710.1
Pav_c12557_g1_i1_len_2325	0	0	0	0	0	0	0	0	0	1	0	1	2	Pav_c12557_g1_i1_len_2325 | TPR_8_PF13181.2 | Tetratricopeptide repeat (TPR)-like superfamily protein | AT2G31240.1
Pav_c12558_g1_i1_len_1494	0	0	1	0	0	0	0	0	0	0	0	0	1	Pav_c12558_g1_i1_len_1494 | NoPfam | unknown protein | AT4G25030.1
Pav_c12558_g2_i1_len_2578	0	1	2	0	0	1	0	1	0	0	1	3	9	Pav_c12558_g2_i1_len_2578 | tRNA_int_endo_N_PF02778.10 | tetraspanin3 | AT3G45600.1
Pav_c12562_g2_i2_len_2726	0	0	0	0	0	0	0	1	0	0	0	0	1	Pav_c12562_g2_i2_len_2726 | RPAP2_Rtr1_PF04181.9 | unknown protein | AT5G26760.2
Pav_c12563_g1_i2_len_3404	0	0	1	2	0	0	1	0	0	0	0	0	4	Pav_c12563_g1_i2_len_3404 | ABC1_PF03109.12 | Protein kinase superfamily protein | AT1G11390.1
Pav_c12565_g1_i2_len_989	0	0	0	0	0	1	0	0	0	0	0	0	1	Pav_c12565_g1_i2_len_989 | mTERF_PF02536.10 | Mitochondrial transcription termination factor family protein | AT4G09620.1
Pav_c12567_g1_i2_len_1922	0	0	0	0	0	0	0	1	0	0	0	0	1	Pav_c12567_g1_i2_len_1922 | FAD_binding_2_PF00890.20 | Flavin containing amine oxidoreductase family | AT5G14220.1
Pav_c12568_g1_i1_len_1323	0	0	0	0	1	0	0	0	0	0	0	0	1	Pav_c12568_g1_i1_len_1323 | Motile_Sperm_PF00635.22 | vamp/synaptobrevin-associated protein 27-2 | AT1G08820.1
Pav_c12568_g2_i1_len_184	0	0	0	1	0	0	0	0	0	0	0	0	1	Pav_c12568_g2_i1_len_184 | NoPfam | NoAra-Uniprot | NoAra-Uniprot
Pav_c12569_g1_i2_len_2155	0	0	0	0	0	0	0	1	0	0	0	0	1	Pav_c12569_g1_i2_len_2155 | HSF_DNA-bind_PF00447.13 | heat shock transcription factor A2 | AT2G26150.1
Pav_c12571_g1_i1_len_849	0	1	1	0	0	1	1	0	0	0	0	0	4	Pav_c12571_g1_i1_len_849 | NoPfam | GAST1 protein homolog 1 | AT1G75750.1
Pav_c12572_g1_i1_len_4771	0	0	4	3	0	0	0	1	3	2	0	0	13	Pav_c12572_g1_i1_len_4771 | NoPfam | BEST Arabidopsis thaliana protein match is: nucleoporin-related (TAIR:AT5G20200.1) | AT3G10650.1
Pav_c12573_g1_i1_len_169	0	0	0	0	0	2	0	0	0	0	0	0	2	Pav_c12573_g1_i1_len_169 | NoPfam | NoAra-Uniprot | NoAra-Uniprot
Pav_c12574_g1_i1_len_543	3	6	66	68	22	449	0	0	0	0	0	0	614	Pav_c12574_g1_i1_len_543 | NoPfam | NoAra-Uniprot | NoAra-Uniprot
Pav_c12575_g1_i1_len_1084	0	1	1	1	0	1	1	0	0	0	0	1	6	Pav_c12575_g1_i1_len_1084 | Ribosomal_L22_PF00237.15 | Ribosomal protein L22p/L17e family protein | AT1G67430.1
Pav_c12580_g1_i1_len_1062	0	0	0	2	0	0	0	0	0	0	0	0	2	Pav_c12580_g1_i1_len_1062 | PPR_3_PF13812.2 | Pentatricopeptide repeat (PPR) superfamily protein | AT5G18390.1
Pav_c12581_g1_i4_len_957	1	0	1	0	0	0	0	0	0	1	1	0	4	Pav_c12581_g1_i4_len_957 | NoPfam | NoAra-Uniprot | NoAra-Uniprot
Pav_c12583_g1_i1_len_2295	0	0	0	2	0	0	0	0	0	0	0	0	2	Pav_c12583_g1_i1_len_2295 | NoPfam | unknown protein | AT1G70160.1
Pav_c12585_g1_i1_len_2174	0	0	1	1	0	0	0	0	0	0	0	0	2	Pav_c12585_g1_i1_len_2174 | NoPfam | TPX2 (targeting protein for Xklp2) protein family | AT3G26050.1
Pav_c12588_g2_i2_len_1601	0	0	1	1	0	0	0	0	0	0	1	0	3	Pav_c12588_g2_i2_len_1601 | NoPfam | unknown protein | AT4G37920.1
Pav_c12589_g2_i1_len_1627	0	2	0	0	0	1	0	0	0	0	1	0	4	Pav_c12589_g2_i1_len_1627 | Myb_DNA-binding_PF00249.27 | Homeodomain-like superfamily protein | AT3G16350.1
Pav_c1258_g1_i2_len_3929	1	0	7	1	0	1	0	0	0	0	0	0	10	Pav_c1258_g1_i2_len_3929 | LRRNT_2_PF08263.8 | Leucine-rich repeat protein kinase family protein | AT2G16250.1
Pav_c12593_g1_i1_len_1612	0	1	0	0	0	0	0	0	0	0	0	0	1	Pav_c12593_g1_i1_len_1612 | NoPfam | NoAra-Uniprot | NoAra-Uniprot
Pav_c12595_g1_i4_len_1513	0	0	0	0	1	0	0	0	0	0	0	0	1	Pav_c12595_g1_i4_len_1513 | TPR_12_PF13424.2 | tetratricopeptide repeat (TPR)-containing protein | AT3G17670.2
Pav_c12599_g1_i1_len_3300	0	0	0	0	2	6	0	0	0	0	1	0	9	Pav_c12599_g1_i1_len_3300 | NoPfam | PAP/OAS1 substrate-binding domain superfamily | AT3G51620.2
Pav_c1259_g1_i1_len_226	0	0	0	0	1	0	0	0	0	0	0	0	1	Pav_c1259_g1_i1_len_226 | NoPfam | NoAra-Uniprot | NoAra-Uniprot
Pav_c125_g1_i1_len_846	0	0	0	0	0	0	0	0	0	1	0	0	1	Pav_c125_g1_i1_len_846 | WRKY_PF03106.11 | WRKY DNA-binding protein 75 | AT5G13080.1
Pav_c12600_g1_i1_len_2359	0	0	1	0	0	1	0	0	0	0	0	0	2	Pav_c12600_g1_i1_len_2359 | RCC1_2_PF13540.2 | Regulator of chromosome condensation (RCC1) family protein | AT1G19880.1
Pav_c12601_g2_i1_len_1504	0	0	0	0	0	0	1	0	0	0	0	0	1	Pav_c12601_g2_i1_len_1504 | AP2_PF00847.16 | AP2/B3 transcription factor family protein | AT1G25560.1
Pav_c12605_g2_i2_len_2148	1	0	0	0	0	0	0	0	0	0	1	0	2	Pav_c12605_g2_i2_len_2148 | Calmodulin_bind_PF07887.7 | Calmodulin-binding protein | AT5G57580.1
Pav_c12607_g1_i3_len_1550	0	1	1	0	0	0	0	0	0	0	1	0	3	Pav_c12607_g1_i3_len_1550 | DUF572_PF04502.9 | Family of unknown function (DUF572) | AT1G17130.2
Pav_c12608_g1_i1_len_3435	0	0	2	2	2	0	0	0	0	0	0	0	6	Pav_c12608_g1_i1_len_3435 | EFG_II_PF14492.2 | Ribosomal protein S5/Elongation factor G/III/V family protein | AT1G06220.2
Pav_c12611_g1_i1_len_321	0	2	0	5	5	22	0	0	0	0	0	0	34	Pav_c12611_g1_i1_len_321 | NoPfam | NoAra-Uniprot | NoAra-Uniprot
Pav_c12611_g2_i1_len_265	0	0	0	0	1	0	0	0	0	0	0	0	1	Pav_c12611_g2_i1_len_265 | NoPfam | Cytochrome | C82A1_PEA
Pav_c12617_g1_i1_len_814	1	0	0	0	0	0	0	0	0	0	0	0	1	Pav_c12617_g1_i1_len_814 | Ribosomal_60s_PF00428.15 | 60S acidic ribosomal protein family | AT5G57290.1
Pav_c12618_g1_i1_len_1629	2	1	1	0	0	0	0	0	0	0	0	0	4	Pav_c12618_g1_i1_len_1629 | BTB_PF00651.27 | BTB and TAZ domain protein 2 | AT3G48360.1
Pav_c12620_g1_i1_len_2268	1	0	0	0	1	1	0	0	0	0	0	0	3	Pav_c12620_g1_i1_len_2268 | F-box-like_PF12937.3 | F-box protein 7 | AT1G21760.1
Pav_c12621_g1_i3_len_3975	2	0	0	0	0	1	0	0	0	0	0	0	3	Pav_c12621_g1_i3_len_3975 | zf-RING_5_PF14634.2 | SNF2 domain-containing protein / helicase domain-containing protein / zinc finger protein-related | AT1G50410.1
Pav_c12623_g1_i4_len_2068	0	0	1	0	0	0	0	0	0	0	0	0	1	Pav_c12623_g1_i4_len_2068 | ECSIT_PF06239.7 | Tetratricopeptide repeat (TPR)-like superfamily protein | AT5G01110.1
Pav_c12624_g1_i1_len_1084	1	0	2	1	0	7	0	0	0	0	0	0	11	Pav_c12624_g1_i1_len_1084 | NoPfam | NoAra-Uniprot | NoAra-Uniprot
Pav_c12626_g1_i1_len_2166	0	0	1	0	0	0	0	0	0	0	0	0	1	Pav_c12626_g1_i1_len_2166 | SWIM_PF04434.13 | MuDR family transposase | AT1G64260.1
Pav_c12626_g2_i1_len_962	0	0	0	0	0	0	0	1	0	0	0	0	1	Pav_c12626_g2_i1_len_962 | NoPfam | NoAra-Uniprot | NoAra-Uniprot
Pav_c12627_g1_i1_len_159	6	18	78	72	14	140	0	0	0	0	0	0	328	Pav_c12627_g1_i1_len_159 | NoPfam | NoAra-Uniprot | NoAra-Uniprot
Pav_c12628_g1_i1_len_1049	0	0	0	1	0	0	0	0	0	0	0	0	1	Pav_c12628_g1_i1_len_1049 | NoPfam | P-loop nucleoside triphosphate hydrolases superfamily protein with CH (Calponin Homology) domain | AT5G41310.1
Pav_c12628_g2_i1_len_3165	0	0	1	1	0	0	0	0	0	0	0	0	2	Pav_c12628_g2_i1_len_3165 | CH_PF00307.27 | P-loop nucleoside triphosphate hydrolases superfamily protein with CH (Calponin Homology) domain | AT1G63640.1
Pav_c12629_g1_i2_len_2596	1	0	1	0	1	0	0	1	0	0	0	0	4	Pav_c12629_g1_i2_len_2596 | BTB_PF00651.27 | BTB/POZ/MATH-domains containing protein | AT2G39760.1
Pav_c12630_g3_i1_len_226	0	0	0	0	0	0	0	0	0	1	0	0	1	Pav_c12630_g3_i1_len_226 | NoPfam | pre-mRNA splicing factor-related | AT4G03430.1
Pav_c12631_g2_i2_len_2604	0	0	0	1	0	0	0	0	0	0	0	1	2	Pav_c12631_g2_i2_len_2604 | Pkinase_Tyr_PF07714.13 | ser/arg-rich protein kinase 4 | AT3G53030.1
Pav_c12632_g1_i2_len_2781	0	0	0	0	0	0	0	1	1	0	0	0	2	Pav_c12632_g1_i2_len_2781 | HI0933_like_PF03486.10 | FAD/NAD(P)-binding oxidoreductase family protein | AT4G30720.1
Pav_c12638_g1_i1_len_861	0	0	0	1	0	0	0	0	0	0	0	0	1	Pav_c12638_g1_i1_len_861 | NoPfam | NoAra-Uniprot | NoAra-Uniprot
Pav_c12639_g1_i1_len_3880	0	2	2	1	0	0	0	0	0	1	0	0	6	Pav_c12639_g1_i1_len_3880 | zf-Sec23_Sec24_PF04810.11 | Sec23/Sec24 protein transport family protein | AT3G07100.1
Pav_c12640_g1_i2_len_2256	0	0	0	0	0	1	1	0	0	0	1	0	3	Pav_c12640_g1_i2_len_2256 | Mito_carr_PF00153.23 | adenine nucleotide transporter 1 | AT4G01100.2
Pav_c12641_g1_i3_len_992	0	0	0	0	0	0	0	0	0	0	0	1	1	Pav_c12641_g1_i3_len_992 | NoPfam | unknown protein | AT3G44280.1
Pav_c12642_g1_i1_len_2670	1	0	0	0	0	0	0	0	0	1	0	0	2	Pav_c12642_g1_i1_len_2670 | AAA_17_PF13207.2 | AAA-type ATPase family protein | AT4G04910.1
Pav_c12643_g1_i3_len_3982	2	0	0	1	1	0	0	0	0	0	0	0	4	Pav_c12643_g1_i3_len_3982 | G-alpha_PF00503.16 | extra-large G-protein 1 | AT2G23460.1
Pav_c12647_g1_i1_len_5888	0	1	0	1	0	2	0	0	0	0	0	0	4	Pav_c12647_g1_i1_len_5888 | PC_rep_PF01851.18 | E3 ubiquitin ligase, putative | AT5G05560.1
Pav_c12649_g1_i1_len_1469	2	1	1	1	1	0	1	3	1	0	1	1	13	Pav_c12649_g1_i1_len_1469 | peroxidase_PF00141.19 | Peroxidase superfamily protein | AT1G71695.1
Pav_c12650_g1_i1_len_2023	0	0	2	0	0	0	0	0	0	0	0	0	2	Pav_c12650_g1_i1_len_2023 | zf-C3HC4_PF00097.21 | Zinc finger, C3HC4 type (RING finger) family protein | AT4G11680.1
Pav_c12651_g1_i3_len_3727	0	0	0	2	0	0	1	0	0	0	0	0	3	Pav_c12651_g1_i3_len_3727 | APG9_PF04109.12 | autophagy 9 (APG9) | AT2G31260.1
Pav_c12653_g1_i1_len_481	0	0	0	0	1	0	0	0	0	0	0	0	1	Pav_c12653_g1_i1_len_481 | NoPfam | GRAS family transcription factor | AT4G36710.1
Pav_c12653_g2_i1_len_366	0	0	1	0	0	0	2	0	0	0	0	0	3	Pav_c12653_g2_i1_len_366 | GRAS_PF03514.10 | GRAS family transcription factor | AT4G36710.1
Pav_c12653_g3_i1_len_577	0	0	2	0	0	0	0	0	0	0	0	0	2	Pav_c12653_g3_i1_len_577 | GRAS_PF03514.10 | GRAS family transcription factor | AT4G36710.1
Pav_c12655_g1_i1_len_1062	0	0	1	1	0	11	0	0	0	0	0	0	13	Pav_c12655_g1_i1_len_1062 | CAP_PF00188.22 | basic pathogenesis-related protein 1 | AT2G14580.1
Pav_c12656_g2_i1_len_255	0	0	1	0	0	0	0	0	0	0	0	0	1	Pav_c12656_g2_i1_len_255 | Pur_ac_phosph_N_PF16656.1 | purple acid phosphatase 10 | AT2G16430.2
Pav_c12656_g3_i1_len_600	0	0	1	0	0	0	0	0	0	0	0	0	1	Pav_c12656_g3_i1_len_600 | Pur_ac_phosph_N_PF16656.1 | purple acid phosphatase 12 | AT2G27190.1
Pav_c12657_g1_i1_len_223	0	0	0	1	0	0	0	0	0	0	0	0	1	Pav_c12657_g1_i1_len_223 | NoPfam | NoAra-Uniprot | NoAra-Uniprot
Pav_c12657_g2_i1_len_2244	1	0	3	2	4	0	4	0	4	0	0	1	19	Pav_c12657_g2_i1_len_2244 | Glyco_trans_1_4_PF13692.2 | UDP-Glycosyltransferase superfamily protein | AT1G32900.1
Pav_c12658_g1_i1_len_333	0	0	1	0	0	3	0	0	0	0	0	0	4	Pav_c12658_g1_i1_len_333 | NoPfam | NoAra-Uniprot | NoAra-Uniprot
Pav_c12661_g3_i1_len_384	0	1	0	0	0	0	0	0	0	0	0	0	1	Pav_c12661_g3_i1_len_384 | NoPfam | NoAra-Uniprot | NoAra-Uniprot
Pav_c12662_g1_i1_len_5038	1	1	4	2	0	1	2	0	1	0	1	0	13	Pav_c12662_g1_i1_len_5038 | Med14_PF08638.7 | RNA polymerase II transcription mediators | AT3G04740.1
Pav_c12662_g2_i1_len_1244	0	0	0	1	0	0	0	0	0	0	0	0	1	Pav_c12662_g2_i1_len_1244 | NoPfam | RNA polymerase II transcription mediators | AT3G04740.1
Pav_c12663_g1_i1_len_3627	0	0	2	2	0	1	0	1	0	0	0	1	7	Pav_c12663_g1_i1_len_3627 | tRNA_synt_1c_R2_PF04557.11 | glutamine-tRNA ligase, putative / glutaminyl-tRNA synthetase, putative / GlnRS, putative | AT1G25350.2
Pav_c12667_g1_i1_len_395	2	2	3	5	12	141	4	0	0	0	0	0	169	Pav_c12667_g1_i1_len_395 | NoPfam | NoAra-Uniprot | NoAra-Uniprot
Pav_c12668_g2_i1_len_376	0	0	0	0	0	1	0	0	0	0	0	0	1	Pav_c12668_g2_i1_len_376 | DUF4220_PF13968.2 | Protein of unknown function (DUF594) | AT5G45530.1
Pav_c12670_g2_i1_len_1556	0	0	2	3	0	37	2	0	0	1	0	0	45	Pav_c12670_g2_i1_len_1556 | RVT_3_PF13456.2 | Polynucleotidyl transferase, ribonuclease H-like superfamily protein | AT5G42905.1
Pav_c12673_g1_i1_len_587	0	0	0	0	1	1	1	1	1	2	0	1	8	Pav_c12673_g1_i1_len_587 | NoPfam | NoAra-Uniprot | NoAra-Uniprot
Pav_c12673_g2_i1_len_665	0	1	0	0	0	0	0	0	0	0	0	0	1	Pav_c12673_g2_i1_len_665 | NoPfam | NoAra-Uniprot | NoAra-Uniprot
Pav_c12675_g1_i1_len_1489	0	0	0	0	1	0	0	0	0	0	0	0	1	Pav_c12675_g1_i1_len_1489 | NoPfam | zinc finger protein 4 | AT1G66140.1
Pav_c12676_g1_i1_len_1688	1	0	2	1	2	0	1	0	1	0	0	0	8	Pav_c12676_g1_i1_len_1688 | CCT_2_PF09425.6 | jasmonate-zim-domain protein 1 | AT1G19180.1
Pav_c12677_g1_i1_len_2837	0	2	0	0	0	2	0	0	0	0	0	0	4	Pav_c12677_g1_i1_len_2837 | Asp_PF00026.19 | Eukaryotic aspartyl protease family protein | AT5G43100.1
Pav_c12678_g1_i2_len_846	0	0	1	0	0	0	0	0	0	0	0	0	1	Pav_c12678_g1_i2_len_846 | HSP70_PF00012.16 | heat shock protein 70 (Hsp 70) family protein | AT1G56410.1
Pav_c12678_g2_i1_len_1131	0	1	4	1	0	1	1	0	0	0	0	0	8	Pav_c12678_g2_i1_len_1131 | MreB_Mbl_PF06723.9 | heat shock protein 70 | AT3G12580.1
Pav_c12678_g3_i1_len_1239	0	0	0	0	0	0	0	1	0	0	0	0	1	Pav_c12678_g3_i1_len_1239 | MreB_Mbl_PF06723.9 | heat shock protein 70 | AT3G12580.1
Pav_c12680_g1_i1_len_807	1	0	0	0	1	4	0	0	0	0	0	0	6	Pav_c12680_g1_i1_len_807 | NoPfam | NoAra-Uniprot | NoAra-Uniprot
Pav_c12681_g2_i1_len_1055	0	0	0	1	0	0	0	0	0	0	0	0	1	Pav_c12681_g2_i1_len_1055 | ACT_PF01842.21 | ACT domain-containing small subunit of acetolactate synthase protein | AT2G31810.1
Pav_c12682_g1_i1_len_3027	2	0	2	3	0	0	1	0	1	1	1	0	11	Pav_c12682_g1_i1_len_3027 | CBM49_PF09478.6 | glycosyl hydrolase 9C2 | AT1G64390.1
Pav_c12684_g2_i1_len_1149	0	0	0	1	0	1	0	0	0	0	0	0	2	Pav_c12684_g2_i1_len_1149 | Pkinase_Tyr_PF07714.13 | CBL-interacting protein kinase 15 | AT5G01810.1
Pav_c12686_g1_i1_len_2501	0	0	0	0	0	3	0	0	0	0	0	0	3	Pav_c12686_g1_i1_len_2501 | LRR_1_PF00560.29 | RNI-like superfamily protein | AT1G10510.1
Pav_c12687_g2_i1_len_462	0	0	1	0	0	0	0	0	0	0	0	0	1	Pav_c12687_g2_i1_len_462 | NoPfam | ATP binding | AT1G09620.1
Pav_c12687_g3_i1_len_1560	0	0	0	1	0	0	0	0	0	0	0	0	1	Pav_c12687_g3_i1_len_1560 | tRNA-synt_1_PF00133.18 | ATP binding | AT1G09620.1
Pav_c12692_g1_i3_len_2023	0	0	0	0	0	0	1	0	0	0	0	0	1	Pav_c12692_g1_i3_len_2023 | bZIP_2_PF07716.11 | G-box binding factor 1 | AT4G36730.1
Pav_c12698_g1_i1_len_5079	0	0	3	5	0	0	0	1	0	0	2	0	11	Pav_c12698_g1_i1_len_5079 | PTEN_C2_PF10409.5 | Actin-binding FH2 (Formin Homology) protein | AT2G25050.2
Pav_c12699_g1_i1_len_1358	0	0	0	0	0	1	0	0	0	0	0	0	1	Pav_c12699_g1_i1_len_1358 | 2OG-FeII_Oxy_PF03171.16 | 2-oxoglutarate (2OG) and Fe(II)-dependent oxygenase superfamily protein | AT1G06620.1
Pav_c126_g1_i1_len_2221	0	0	0	0	0	0	0	1	0	0	0	0	1	Pav_c126_g1_i1_len_2221 | NoPfam | unknown protein | AT5G36100.1
Pav_c12701_g1_i1_len_4419	0	0	1	0	0	0	0	0	0	0	0	0	1	Pav_c12701_g1_i1_len_4419 | RNA_pol_Rpb2_5_PF04567.13 | DNA-directed RNA polymerase family protein | AT4G21710.1
Pav_c12702_g1_i1_len_2933	0	1	0	0	0	0	0	0	0	0	0	0	1	Pav_c12702_g1_i1_len_2933 | Pkinase_PF00069.21 | protein kinase family protein / peptidoglycan-binding LysM domain-containing protein | AT1G51940.1
Pav_c12703_g1_i1_len_1443	1	0	5	0	0	3	1	0	0	0	0	0	10	Pav_c12703_g1_i1_len_1443 | Phi_1_PF04674.8 | EXORDIUM like 3 | AT5G51550.1
Pav_c12704_g1_i1_len_1891	1	1	0	2	2	1	0	1	2	1	0	0	11	Pav_c12704_g1_i1_len_1891 | Pkinase_Tyr_PF07714.13 | shaggy-related kinase 11 | AT5G26751.1
Pav_c12705_g1_i2_len_991	0	0	0	0	0	0	0	1	0	0	0	0	1	Pav_c12705_g1_i2_len_991 | NoPfam | NoAra-Uniprot | NoAra-Uniprot
Pav_c12708_g1_i1_len_1716	0	0	1	0	0	0	1	0	0	0	0	0	2	Pav_c12708_g1_i1_len_1716 | NoPfam | cobalt ion binding | AT3G15000.1
Pav_c12709_g1_i2_len_1282	0	0	1	1	0	1	0	0	0	0	1	0	4	Pav_c12709_g1_i2_len_1282 | NoPfam | histidine-containing phosphotransmitter 1 | AT3G21510.1
Pav_c12712_g1_i1_len_1319	0	0	0	0	0	1	0	0	0	0	0	0	1	Pav_c12712_g1_i1_len_1319 | WRKY_PF03106.11 | WRKY DNA-binding protein 65 | AT1G29280.1
Pav_c12713_g1_i2_len_2121	0	0	0	0	0	0	0	0	0	0	0	1	1	Pav_c12713_g1_i2_len_2121 | AA_kinase_PF00696.24 | delta1-pyrroline-5-carboxylate synthase 1 | AT2G39800.1
Pav_c12715_g3_i1_len_286	0	0	0	0	1	0	0	0	0	0	0	0	1	Pav_c12715_g3_i1_len_286 | NoPfam | NoAra-Uniprot | NoAra-Uniprot
Pav_c12715_g4_i1_len_2399	0	0	0	0	0	5	0	0	0	0	1	0	6	Pav_c12715_g4_i1_len_2399 | TCP_PF03634.9 | TEOSINTE BRANCHED 1, cycloidea, PCF (TCP)-domain family protein 20 | AT3G27010.1
Pav_c12716_g1_i1_len_1846	0	1	1	0	0	1	0	0	0	0	0	0	3	Pav_c12716_g1_i1_len_1846 | tRNA_bind_PF01588.16 | Nucleic acid-binding, OB-fold-like protein | AT2G40660.1
Pav_c12717_g1_i1_len_1774	6	9	5	6	19	298	1	1	0	1	0	0	346	Pav_c12717_g1_i1_len_1774 | Fer2_PF00111.23 | ferredoxin 3 | AT2G27510.1
Pav_c12718_g1_i1_len_1215	0	0	0	1	0	0	1	0	0	0	0	0	2	Pav_c12718_g1_i1_len_1215 | UQ_con_PF00179.22 | ubiquitin-conjugating enzyme 34 | AT1G17280.1
Pav_c12719_g2_i1_len_564	0	0	0	0	1	2	2	0	2	3	0	3	13	Pav_c12719_g2_i1_len_564 | NoPfam | NoAra-Uniprot | NoAra-Uniprot
Pav_c1271_g1_i1_len_1536	0	0	0	0	1	0	0	0	0	0	0	0	1	Pav_c1271_g1_i1_len_1536 | LRR_1_PF00560.29 | Leucine-rich repeat (LRR) family protein | AT5G19680.1
Pav_c12720_g1_i1_len_582	1	0	0	1	0	0	1	0	0	0	0	0	3	Pav_c12720_g1_i1_len_582 | NoPfam | TRAF-like family protein | AT3G17380.1
Pav_c12721_g1_i1_len_2207	0	0	1	0	0	0	0	0	0	0	0	0	1	Pav_c12721_g1_i1_len_2207 | CHZ_PF09649.6 | FUNCTIONS IN: molecular_function unknown | AT4G08310.1
Pav_c12722_g1_i1_len_2724	0	0	1	0	2	1	0	0	0	0	0	0	4	Pav_c12722_g1_i1_len_2724 | Na_Ca_ex_PF01699.20 | cation calcium exchanger 4 | AT1G54115.1
Pav_c12723_g1_i1_len_1476	0	0	0	0	0	0	1	0	0	0	1	0	2	Pav_c12723_g1_i1_len_1476 | Exostosin_PF03016.11 | Exostosin family protein | AT5G19670.1
Pav_c12724_g1_i1_len_4369	1	0	6	4	1	0	1	0	0	0	0	0	13	Pav_c12724_g1_i1_len_4369 | AAA_PF00004.25 | AAA-type ATPase family protein | AT4G02480.1
Pav_c12725_g1_i2_len_3655	1	0	2	1	0	0	0	0	0	1	0	0	5	Pav_c12725_g1_i2_len_3655 | NoPfam | U1 small nuclear ribonucleoprotein-70K | AT3G50670.1
Pav_c12727_g1_i1_len_2435	0	1	3	0	0	1	0	0	0	0	0	0	5	Pav_c12727_g1_i1_len_2435 | LRRNT_2_PF08263.8 | Leucine-rich repeat protein kinase family protein | AT1G67510.1
Pav_c12728_g1_i1_len_6097	0	0	2	2	0	0	1	0	0	0	1	0	6	Pav_c12728_g1_i1_len_6097 | WW_PF00397.22 | sacI homology domain-containing protein / WW domain-containing protein | AT3G59770.3
Pav_c12731_g1_i1_len_1219	0	0	1	0	0	0	0	0	0	0	0	0	1	Pav_c12731_g1_i1_len_1219 | Pkinase_Tyr_PF07714.13 | AGC (cAMP-dependent, cGMP-dependent and protein kinase C) kinase family protein | AT4G33080.1
Pav_c12732_g2_i1_len_1159	0	0	0	0	0	0	0	0	0	1	0	0	1	Pav_c12732_g2_i1_len_1159 | NoPfam | NoAra-Uniprot | NoAra-Uniprot
Pav_c12733_g1_i1_len_1958	0	0	1	1	0	0	0	0	1	0	0	0	3	Pav_c12733_g1_i1_len_1958 | Ribophorin_I_PF04597.10 | Ribophorin I | AT2G01720.1
Pav_c12734_g1_i1_len_2665	0	0	2	1	0	1	0	0	0	0	0	0	4	Pav_c12734_g1_i1_len_2665 | DUF594_PF04578.9 | Protein of unknown function (DUF594) | AT5G45540.1
Pav_c12735_g1_i2_len_2601	0	1	4	1	0	0	0	0	0	0	0	0	6	Pav_c12735_g1_i2_len_2601 | GRAS_PF03514.10 | GRAS family transcription factor | AT5G66770.1
Pav_c12736_g1_i1_len_1154	1	0	1	0	0	0	0	0	0	0	0	0	2	Pav_c12736_g1_i1_len_1154 | Hydrolase_3_PF08282.8 | trehalose phosphate synthase | AT1G60140.1
Pav_c12736_g2_i1_len_1009	0	1	0	0	0	0	0	0	0	0	0	0	1	Pav_c12736_g2_i1_len_1009 | Glyco_transf_20_PF00982.17 | trehalose-phosphatase/synthase 9 | AT1G23870.1
Pav_c12736_g3_i1_len_992	0	0	0	0	0	0	0	0	0	0	0	1	1	Pav_c12736_g3_i1_len_992 | Glyco_transf_20_PF00982.17 | trehalose phosphate synthase | AT1G60140.1
Pav_c12737_g1_i1_len_1293	1	0	6	10	11	202	3	0	0	0	0	0	233	Pav_c12737_g1_i1_len_1293 | NoPfam | NoAra-Uniprot | NoAra-Uniprot
Pav_c12738_g1_i1_len_2058	0	1	0	0	0	0	0	0	0	0	0	0	1	Pav_c12738_g1_i1_len_2058 | WRKY_PF03106.11 | WRKY DNA-binding protein 48 | AT5G49520.1
Pav_c12739_g1_i3_len_2291	0	1	0	0	1	0	0	1	1	0	0	1	5	Pav_c12739_g1_i3_len_2291 | Xan_ur_permease_PF00860.16 | Xanthine/uracil permease family protein | AT5G62890.1
Pav_c12740_g1_i1_len_615	0	1	0	0	0	0	0	0	0	1	0	0	2	Pav_c12740_g1_i1_len_615 | NoPfam | NoAra-Uniprot | NoAra-Uniprot
Pav_c12741_g1_i1_len_2360	0	0	0	0	0	0	0	0	0	1	0	0	1	Pav_c12741_g1_i1_len_2360 | Neurochondrin_PF05536.7 | neurochondrin family protein | AT4G32050.1
Pav_c12744_g1_i1_len_2031	0	0	0	1	0	0	0	0	0	0	0	0	1	Pav_c12744_g1_i1_len_2031 | AAA_PF00004.25 | P-loop containing nucleoside triphosphate hydrolases superfamily protein | AT5G57480.1
Pav_c12746_g1_i1_len_4401	1	1	11	5	0	0	0	0	0	0	1	0	19	Pav_c12746_g1_i1_len_4401 | DUF258_PF03193.12 | ATP binding cassette subfamily B1 | AT2G36910.1
Pav_c12748_g1_i3_len_2311	0	1	0	0	0	0	1	1	0	0	0	0	3	Pav_c12748_g1_i3_len_2311 | RRM_1_PF00076.18 | arginine/serine-rich zinc knuckle-containing protein 33 | AT2G37340.1
Pav_c12749_g1_i1_len_5164	0	1	1	2	0	2	0	1	0	0	0	0	7	Pav_c12749_g1_i1_len_5164 | LRRNT_2_PF08263.8 | receptor-like protein kinase 2 | AT3G02130.1
Pav_c1274_g1_i1_len_178	0	0	0	1	0	0	0	0	0	0	0	0	1	Pav_c1274_g1_i1_len_178 | NoPfam | NoAra-Uniprot | NoAra-Uniprot
Pav_c1274_g2_i1_len_212	0	1	0	1	0	0	0	0	0	0	0	0	2	Pav_c1274_g2_i1_len_212 | NoPfam | NoAra-Uniprot | NoAra-Uniprot
Pav_c12750_g1_i1_len_942	0	0	0	1	0	0	0	0	0	0	0	0	1	Pav_c12750_g1_i1_len_942 | Cellulose_synt_PF03552.10 | cellulose synthase A9 | AT2G21770.1
Pav_c12750_g3_i1_len_1048	0	0	0	1	0	2	0	0	0	0	0	0	3	Pav_c12750_g3_i1_len_1048 | Cellulose_synt_PF03552.10 | cellulose synthase A2 | AT4G39350.1
Pav_c12750_g4_i1_len_353	0	1	0	0	0	0	0	0	0	0	0	0	1	Pav_c12750_g4_i1_len_353 | Glyco_trans_2_3_PF13632.2 | cellulose synthase A2 | AT4G39350.1
Pav_c12750_g5_i1_len_1879	0	0	1	2	0	0	0	0	1	0	0	0	4	Pav_c12750_g5_i1_len_1879 | zf-RING_4_PF14570.2 | cellulose synthase 6 | AT5G64740.1
Pav_c12752_g1_i2_len_1542	0	1	0	3	0	0	0	0	0	0	0	0	4	Pav_c12752_g1_i2_len_1542 | DUF1681_PF07933.10 | non-intrinsic ABC protein 4 | AT1G03900.1
Pav_c12755_g1_i2_len_3966	1	1	0	1	1	0	0	0	1	0	0	1	6	Pav_c12755_g1_i2_len_3966 | LRR_4_PF12799.3 | Leucine-rich repeat protein kinase family protein | AT1G04210.1
Pav_c12756_g1_i1_len_839	0	0	1	0	2	11	1	0	1	0	0	0	16	Pav_c12756_g1_i1_len_839 | NoPfam | maternal effect embryo arrest 59 | AT4G37300.1
Pav_c12756_g2_i2_len_2718	0	0	0	0	0	1	1	0	1	1	0	1	5	Pav_c12756_g2_i2_len_2718 | Peptidase_C26_PF07722.9 | CTP synthase family protein | AT4G20320.1
Pav_c12758_g1_i1_len_2345	0	0	4	0	0	0	0	0	1	0	0	0	5	Pav_c12758_g1_i1_len_2345 | WRKY_PF03106.11 | WRKY DNA-binding protein 33 | AT2G38470.1
Pav_c12761_g1_i1_len_2511	0	0	1	0	0	0	0	0	0	0	0	0	1	Pav_c12761_g1_i1_len_2511 | LRR_8_PF13855.2 | receptor like protein 4 | AT1G28340.1
Pav_c12762_g1_i1_len_1622	1	1	3	0	0	0	0	0	0	0	0	0	5	Pav_c12762_g1_i1_len_1622 | Asp_PF00026.19 | Eukaryotic aspartyl protease family protein | AT4G16563.1
Pav_c12762_g3_i1_len_302	0	0	0	0	3	4	0	0	0	0	0	0	7	Pav_c12762_g3_i1_len_302 | NoPfam | NoAra-Uniprot | NoAra-Uniprot
Pav_c12763_g1_i1_len_1914	0	0	1	0	0	0	0	0	0	0	0	0	1	Pav_c12763_g1_i1_len_1914 | NoPfam | F-box and associated interaction domains-containing protein | AT4G12560.1
Pav_c12765_g1_i1_len_1390	0	0	0	0	1	0	1	0	0	0	0	0	2	Pav_c12765_g1_i1_len_1390 | AP2_PF00847.16 | ARIA-interacting double AP2 domain protein | AT1G16060.1
Pav_c12768_g1_i1_len_2008	0	0	0	1	0	0	0	0	0	0	0	0	1	Pav_c12768_g1_i1_len_2008 | Skp1_POZ_PF03931.11 | SKP1-like 21 | AT3G61415.1
Pav_c12769_g1_i1_len_790	0	0	0	0	0	1	0	0	0	0	0	0	1	Pav_c12769_g1_i1_len_790 | Bromodomain_PF00439.21 | DNA-binding bromodomain-containing protein | AT1G20670.1
Pav_c12770_g1_i1_len_2175	0	0	0	1	0	0	0	0	0	0	1	0	2	Pav_c12770_g1_i1_len_2175 | Peptidase_C48_PF02902.15 | UB-like protease 1D | AT1G60220.1
Pav_c12771_g1_i1_len_688	0	1	0	0	0	0	0	0	0	0	0	0	1	Pav_c12771_g1_i1_len_688 | CX9C_PF16860.1 | unknown protein | AT1G47278.2
Pav_c12772_g2_i2_len_1100	0	0	0	1	0	0	0	0	0	0	0	0	1	Pav_c12772_g2_i2_len_1100 | HA2_PF04408.19 | RNA helicase family protein | AT1G32490.1
Pav_c12773_g1_i1_len_263	0	0	0	0	0	0	0	0	1	0	0	0	1	Pav_c12773_g1_i1_len_263 | Ribosomal_S11_PF00411.15 | Ribosomal protein S11 family protein | AT3G52580.1
Pav_c12773_g2_i1_len_558	0	0	0	0	1	0	0	0	0	0	0	0	1	Pav_c12773_g2_i1_len_558 | Ribosomal_S11_PF00411.15 | Ribosomal protein S11 family protein | AT3G52580.1
Pav_c12776_g1_i1_len_1897	1	2	0	3	2	7	0	1	0	0	0	0	16	Pav_c12776_g1_i1_len_1897 | SQS_PSY_PF00494.15 | PHYTOENE SYNTHASE | AT5G17230.3
Pav_c12777_g1_i1_len_3271	0	1	1	1	0	2	0	0	0	0	0	0	5	Pav_c12777_g1_i1_len_3271 | Scramblase_PF03803.11 | KNOTTED-like homeobox of Arabidopsis thaliana 7 | AT1G62990.1
Pav_c12779_g1_i2_len_1305	1	0	0	0	0	0	0	0	0	0	0	0	1	Pav_c12779_g1_i2_len_1305 | AUX_IAA_PF02309.12 | AUX/IAA transcriptional regulator family protein | AT5G43700.1
Pav_c12781_g1_i2_len_1436	0	1	0	0	0	3	0	0	0	0	0	0	4	Pav_c12781_g1_i2_len_1436 | NoPfam | RNA-binding (RRM/RBD/RNP motifs) family protein | AT1G70200.1
Pav_c12783_g1_i1_len_1439	0	0	0	0	0	1	1	0	0	0	0	0	2	Pav_c12783_g1_i1_len_1439 | NoPfam | BRCA2-like B | AT5G01630.1
Pav_c12784_g1_i1_len_1096	0	0	0	0	0	1	0	0	0	0	0	0	1	Pav_c12784_g1_i1_len_1096 | GASA_PF02704.10 | Gibberellin-regulated family protein | AT5G59845.1
Pav_c12788_g1_i1_len_1541	0	0	0	0	1	0	0	1	0	0	0	1	3	Pav_c12788_g1_i1_len_1541 | CN_hydrolase_PF00795.18 | nitrilase 4 | AT5G22300.1
Pav_c12789_g1_i1_len_1165	0	0	1	0	0	9	0	0	0	0	0	0	10	Pav_c12789_g1_i1_len_1165 | NoPfam | unknown protein | AT2G04900.1
Pav_c12791_g1_i3_len_1938	0	0	0	0	0	3	0	0	0	0	0	0	3	Pav_c12791_g1_i3_len_1938 | NoPfam | P-loop containing nucleoside triphosphate hydrolases superfamily protein | AT4G13030.1
Pav_c12793_g1_i1_len_529	1	0	3	0	0	0	0	0	0	0	0	0	4	Pav_c12793_g1_i1_len_529 | CBFB_NFYA_PF02045.11 | nuclear factor Y, subunit A2 | AT3G05690.1
Pav_c12794_g1_i1_len_1896	1	0	0	1	0	0	0	0	0	1	0	0	3	Pav_c12794_g1_i1_len_1896 | Roc_PF08477.9 | GTP binding | AT5G65960.1
Pav_c12795_g1_i4_len_1451	1	0	1	0	1	0	0	1	0	0	0	0	4	Pav_c12795_g1_i4_len_1451 | THF_DHG_CYH_PF00763.19 | Amino acid dehydrogenase family protein | AT2G38660.1
Pav_c12797_g1_i1_len_842	0	0	0	1	0	0	0	0	0	0	0	0	1	Pav_c12797_g1_i1_len_842 | NoPfam | gamma histone variant H2AX | AT1G54690.1
Pav_c127_g1_i1_len_1764	1	0	0	0	0	0	0	0	0	0	0	0	1	Pav_c127_g1_i1_len_1764 | HAD_2_PF13419.2 | Haloacid dehalogenase-like hydrolase (HAD) superfamily protein | AT2G33255.1
Pav_c12804_g1_i1_len_1657	0	0	0	0	0	3	0	0	0	0	0	0	3	Pav_c12804_g1_i1_len_1657 | Lipase_GDSL_PF00657.18 | GDSL-motif lipase 5 | AT1G53920.1
Pav_c12805_g1_i1_len_325	0	0	0	0	0	3	0	0	0	0	0	0	3	Pav_c12805_g1_i1_len_325 | NoPfam | AINTEGUMENTA-like 6 | AT5G10510.3
Pav_c12805_g2_i1_len_209	0	0	0	0	0	3	1	0	0	0	0	0	4	Pav_c12805_g2_i1_len_209 | NoPfam | NoAra-Uniprot | NoAra-Uniprot
Pav_c12806_g1_i1_len_1673	1	2	0	0	0	0	0	0	0	0	0	0	3	Pav_c12806_g1_i1_len_1673 | NUDIX_PF00293.24 | nudix hydrolase homolog 4 | AT1G18300.1
Pav_c12807_g1_i1_len_670	0	0	0	0	0	1	0	0	0	0	0	0	1	Pav_c12807_g1_i1_len_670 | NoPfam | NoAra-Uniprot | NoAra-Uniprot
Pav_c12808_g2_i1_len_3702	0	0	1	1	0	1	0	0	0	0	0	0	3	Pav_c12808_g2_i1_len_3702 | Abhydrolase_3_PF07859.9 | magnesium ion binding | AT1G68890.1
Pav_c12811_g1_i1_len_3337	0	0	1	0	0	1	0	0	0	0	0	0	2	Pav_c12811_g1_i1_len_3337 | PAS_PF00989.20 | phototropin 1 | AT3G45780.1
Pav_c12812_g1_i1_len_2281	0	0	2	1	0	1	0	0	0	0	0	0	4	Pav_c12812_g1_i1_len_2281 | Na_Ca_ex_PF01699.20 | cation exchanger 5 | AT1G55730.1
Pav_c12815_g2_i1_len_2014	0	0	0	1	0	0	0	0	0	0	0	0	1	Pav_c12815_g2_i1_len_2014 | C2_PF00168.26 | Calcium-dependent ARF-type GTPase activating protein family | AT3G07940.1
Pav_c12816_g1_i1_len_3660	0	0	2	0	0	0	0	0	0	0	3	0	5	Pav_c12816_g1_i1_len_3660 | HD_PF01966.18 | RELA/SPOT homolog 1 | AT4G02260.1
Pav_c12818_g1_i1_len_2135	0	1	0	1	0	0	0	1	0	0	1	0	4	Pav_c12818_g1_i1_len_2135 | NUDIX_PF00293.24 | nudix hydrolase homolog 8 | AT5G47240.1
Pav_c12819_g1_i1_len_848	1	0	0	0	0	0	0	0	0	0	0	0	1	Pav_c12819_g1_i1_len_848 | NoPfam | NoAra-Uniprot | NoAra-Uniprot
Pav_c12820_g1_i1_len_3141	0	1	0	3	0	0	0	0	0	0	0	0	4	Pav_c12820_g1_i1_len_3141 | DUF2454_PF10521.5 | ARM repeat superfamily protein | AT2G01690.2
Pav_c12822_g1_i2_len_2640	1	0	0	0	0	0	0	0	0	0	0	0	1	Pav_c12822_g1_i2_len_2640 | NoPfam | dentin sialophosphoprotein-related | AT4G20720.1
Pav_c12823_g1_i1_len_1665	0	0	5	1	0	0	1	0	0	0	0	0	7	Pav_c12823_g1_i1_len_1665 | HALZ_PF02183.14 | homeobox protein 6 | AT2G22430.1
Pav_c12824_g1_i1_len_2083	0	0	1	0	1	0	0	0	1	0	0	1	4	Pav_c12824_g1_i1_len_2083 | UQ_con_PF00179.22 | ubiquitin-conjugating enzyme 25 | AT3G15355.1
Pav_c12827_g2_i2_len_4035	0	1	0	0	0	0	0	0	0	0	0	0	1	Pav_c12827_g2_i2_len_4035 | TPR_14_PF13428.2 | Pentatricopeptide repeat (PPR) superfamily protein | AT4G13650.1
Pav_c12828_g2_i1_len_1685	0	0	1	0	0	0	0	0	0	1	0	0	2	Pav_c12828_g2_i1_len_1685 | eIF-4B_PF06273.7 | eukaryotic initiation factor 4B2 | AT1G13020.1
Pav_c12830_g1_i1_len_919	0	0	2	0	4	1	0	0	0	0	0	0	7	Pav_c12830_g1_i1_len_919 | Aminotran_1_2_PF00155.17 | tryptophan aminotransferase related 2 | AT4G24670.1
Pav_c12830_g2_i1_len_1090	0	0	0	0	0	1	0	0	0	0	0	0	1	Pav_c12830_g2_i1_len_1090 | Alliinase_C_PF04864.9 | tryptophan aminotransferase related 2 | AT4G24670.1
Pav_c12831_g1_i1_len_2137	0	0	1	0	0	0	0	0	0	0	0	0	1	Pav_c12831_g1_i1_len_2137 | DnaJ_CXXCXGXG_PF00684.15 | DNAJ heat shock family protein | AT1G28210.2
Pav_c12832_g1_i1_len_939	0	0	0	1	0	3	0	0	0	0	0	0	4	Pav_c12832_g1_i1_len_939 | NoPfam | NoAra-Uniprot | NoAra-Uniprot
Pav_c12836_g1_i1_len_2262	0	0	0	1	0	0	0	0	0	1	0	0	2	Pav_c12836_g1_i1_len_2262 | O-FucT_PF10250.5 | O-fucosyltransferase family protein | AT5G50420.1
Pav_c12838_g1_i1_len_1768	0	1	0	0	0	0	0	0	1	0	0	1	3	Pav_c12838_g1_i1_len_1768 | NoPfam | MED19A | AT5G12230.1
Pav_c12839_g1_i1_len_1819	0	1	0	0	0	0	0	0	0	0	1	0	2	Pav_c12839_g1_i1_len_1819 | DUF1262_PF06880.7 | Protein of unknown function (DUF1262) | AT1G13520.1
Pav_c12841_g1_i1_len_1744	0	0	0	1	0	0	0	0	0	0	0	0	1	Pav_c12841_g1_i1_len_1744 | Agenet_PF05641.8 | Plant Tudor-like RNA-binding protein | AT4G32440.2
Pav_c12842_g2_i1_len_388	0	0	0	1	0	0	0	0	0	0	0	0	1	Pav_c12842_g2_i1_len_388 | DUF2828_PF11443.4 | Uncharacterised conserved protein UCP015417, vWA | AT5G13210.1
Pav_c12845_g1_i1_len_1827	0	0	1	0	0	0	0	1	0	0	0	1	3	Pav_c12845_g1_i1_len_1827 | Aminotran_3_PF00202.17 | glutamate-1-semialdehyde-2,1-aminomutase | AT5G63570.1
Pav_c12849_g1_i1_len_6462	0	0	4	0	1	0	0	0	0	0	2	0	7	Pav_c12849_g1_i1_len_6462 | NoPfam | ATPases | AT1G67120.1
Pav_c1284_g1_i2_len_866	0	0	0	0	0	1	0	0	0	0	0	0	1	Pav_c1284_g1_i2_len_866 | NoPfam | NoAra-Uniprot | NoAra-Uniprot
Pav_c12850_g1_i1_len_1018	0	0	0	0	0	0	0	0	1	0	0	1	2	Pav_c12850_g1_i1_len_1018 | PRP38_assoc_PF12871.3 | PRP38 family protein | AT5G37370.1
Pav_c12851_g1_i1_len_1677	0	0	0	1	0	0	0	0	1	0	0	0	2	Pav_c12851_g1_i1_len_1677 | FeoB_N_PF02421.14 | GTP-binding protein-related | AT4G39520.1
Pav_c12852_g1_i2_len_3013	0	0	0	1	0	1	0	0	0	0	0	0	2	Pav_c12852_g1_i2_len_3013 | NAM_PF02365.11 | NAC domain containing protein 10 | AT1G28470.1
Pav_c12854_g1_i1_len_3837	1	1	3	1	0	0	0	1	1	2	3	0	13	Pav_c12854_g1_i1_len_3837 | E1_UFD_PF09358.6 | ubiquitin-activating enzyme 1 | AT2G30110.1
Pav_c12858_g1_i1_len_2298	0	0	0	1	0	0	0	0	0	0	0	0	1	Pav_c12858_g1_i1_len_2298 | Exo70_PF03081.11 | exocyst subunit exo70 family protein H1 | AT3G55150.1
Pav_c12859_g1_i1_len_2341	0	0	0	1	0	1	0	1	0	0	0	0	3	Pav_c12859_g1_i1_len_2341 | Mitofilin_PF09731.5 | FUNCTIONS IN: molecular_function unknown | AT4G39690.1
Pav_c12861_g2_i1_len_930	0	0	0	0	1	0	0	0	1	0	0	1	3	Pav_c12861_g2_i1_len_930 | DHquinase_I_PF01487.11 | dehydroquinate dehydratase, putative / shikimate dehydrogenase, putative | AT3G06350.1
Pav_c12862_g1_i2_len_1157	0	1	0	0	1	0	0	0	0	0	0	0	2	Pav_c12862_g1_i2_len_1157 | NoPfam | NoAra-Uniprot | NoAra-Uniprot
Pav_c12865_g1_i2_len_1993	0	0	0	0	0	0	0	0	1	0	0	0	1	Pav_c12865_g1_i2_len_1993 | MFS_1_PF07690.12 | Major facilitator superfamily protein | AT2G32040.1
Pav_c12866_g1_i1_len_565	0	0	0	0	0	0	0	0	0	0	0	1	1	Pav_c12866_g1_i1_len_565 | NoPfam | NoAra-Uniprot | NoAra-Uniprot
Pav_c12866_g2_i2_len_805	0	0	0	0	0	0	1	0	0	0	0	0	1	Pav_c12866_g2_i2_len_805 | Rpp20_PF12328.4 | Alba DNA/RNA-binding protein | AT1G76010.1
Pav_c12867_g2_i1_len_616	0	0	1	0	0	0	0	0	0	0	0	0	1	Pav_c12867_g2_i1_len_616 | NoPfam | NoAra-Uniprot | NoAra-Uniprot
Pav_c12868_g1_i1_len_5838	0	0	1	2	0	1	0	0	1	0	1	0	6	Pav_c12868_g1_i1_len_5838 | Vac14_Fab1_bd_PF12755.3 | ARM repeat superfamily protein | AT2G26780.1
Pav_c12869_g1_i1_len_3865	0	0	5	2	1	1	0	0	0	0	0	0	9	Pav_c12869_g1_i1_len_3865 | LRR_1_PF00560.29 | Leucine-rich repeat receptor-like protein kinase family protein | AT4G26540.1
Pav_c12871_g1_i1_len_304	0	0	1	0	0	0	0	0	0	0	0	0	1	Pav_c12871_g1_i1_len_304 | NoPfam | NoAra-Uniprot | NoAra-Uniprot
Pav_c12872_g1_i2_len_1786	0	0	1	0	0	0	0	0	0	0	0	1	2	Pav_c12872_g1_i2_len_1786 | TAP42_PF04177.8 | 2A phosphatase associated protein of 46 kD | AT5G53000.1
Pav_c12875_g1_i1_len_2309	0	1	1	0	0	0	0	0	0	1	0	0	3	Pav_c12875_g1_i1_len_2309 | Inos-1-P_synth_PF01658.13 | myo-inositol-1-phosphate synthase 2 | AT2G22240.1
Pav_c12876_g2_i1_len_381	0	0	0	0	0	1	0	0	0	0	0	0	1	Pav_c12876_g2_i1_len_381 | NoPfam | NoAra-Uniprot | NoAra-Uniprot
Pav_c12880_g1_i1_len_2660	1	0	0	0	0	0	0	0	0	0	0	0	1	Pav_c12880_g1_i1_len_2660 | NoPfam | BEST Arabidopsis thaliana protein match is: hydroxyproline-rich glycoprotein family protein (TAIR:AT2G25930.1) | AT3G21320.1
Pav_c12881_g2_i1_len_854	0	0	0	0	0	0	1	0	0	0	0	0	1	Pav_c12881_g2_i1_len_854 | NoPfam | NAC (No Apical Meristem) domain transcriptional regulator superfamily protein | AT1G25580.1
Pav_c12882_g1_i1_len_2285	1	1	0	0	0	0	0	0	0	0	0	0	2	Pav_c12882_g1_i1_len_2285 | NoPfam | transcription factor jumonji (jmjC) domain-containing protein | AT1G62310.1
Pav_c12882_g2_i2_len_792	0	0	1	1	0	0	1	1	0	0	0	0	4	Pav_c12882_g2_i2_len_792 | JmjC_PF02373.18 | Transcription factor jumonji (jmjC) domain-containing protein | AT1G11950.1
Pav_c12884_g1_i1_len_721	0	0	0	0	0	0	0	0	1	0	0	0	1	Pav_c12884_g1_i1_len_721 | Ribosomal_60s_PF00428.15 | 60S acidic ribosomal protein family | AT5G24510.1
Pav_c12888_g1_i1_len_1236	0	0	1	1	1	1	0	0	0	0	1	0	5	Pav_c12888_g1_i1_len_1236 | NoPfam | NoAra-Uniprot | NoAra-Uniprot
Pav_c12889_g2_i1_len_1113	0	0	1	0	0	0	0	0	0	0	0	0	1	Pav_c12889_g2_i1_len_1113 | HSF_DNA-bind_PF00447.13 | heat shock transcription factor A3 | AT5G03720.1
Pav_c12892_g1_i1_len_980	0	0	0	0	0	0	1	2	0	0	0	1	4	Pav_c12892_g1_i1_len_980 | MIP_PF00230.16 | 4 | AT5G60660.1
Pav_c12892_g2_i1_len_426	0	1	0	0	0	0	0	0	0	0	0	0	1	Pav_c12892_g2_i1_len_426 | MIP_PF00230.16 | 2 | AT2G37170.1
Pav_c12893_g1_i1_len_1881	0	0	0	1	0	0	0	0	0	0	0	0	1	Pav_c12893_g1_i1_len_1881 | zf-C2HC5_PF06221.9 | transcription regulators | AT3G47610.1
Pav_c12894_g1_i1_len_3366	0	2	0	2	0	1	1	0	0	0	0	1	7	Pav_c12894_g1_i1_len_3366 | G-alpha_PF00503.16 | extra-large GTP-binding protein 3 | AT1G31930.1
Pav_c12895_g1_i1_len_1494	1	0	0	0	0	0	0	0	0	0	0	0	1	Pav_c12895_g1_i1_len_1494 | VQ_PF05678.10 | VQ motif-containing protein | AT1G78310.1
Pav_c12896_g1_i2_len_2808	0	0	0	1	0	0	0	0	0	0	0	0	1	Pav_c12896_g1_i2_len_2808 | Peptidase_S9_PF00326.17 | Prolyl oligopeptidase family protein | AT1G69020.1
Pav_c12897_g1_i1_len_288	0	0	0	1	0	0	0	0	0	0	0	0	1	Pav_c12897_g1_i1_len_288 | NoPfam | NoAra-Uniprot | NoAra-Uniprot
Pav_c12899_g1_i1_len_182	2	2	37	297	16	117	6	0	0	0	0	0	477	Pav_c12899_g1_i1_len_182 | NoPfam | NoAra-Uniprot | NoAra-Uniprot
Pav_c12899_g2_i1_len_303	2	5	16	26	6	288	1	0	0	0	0	0	344	Pav_c12899_g2_i1_len_303 | NoPfam | NoAra-Uniprot | NoAra-Uniprot
Pav_c1289_g1_i1_len_293	0	0	0	0	0	12	0	0	0	0	0	0	12	Pav_c1289_g1_i1_len_293 | NoPfam | NoAra-Uniprot | NoAra-Uniprot
Pav_c128_g1_i1_len_163	0	0	0	0	0	0	0	1	0	0	0	0	1	Pav_c128_g1_i1_len_163 | NoPfam | NoAra-Uniprot | NoAra-Uniprot
Pav_c12901_g1_i1_len_3132	0	0	0	0	0	0	0	0	1	0	0	1	2	Pav_c12901_g1_i1_len_3132 | NoPfam | Mitochondrial substrate carrier family protein | AT3G55640.1
Pav_c12903_g1_i1_len_1692	0	0	1	1	0	0	0	0	0	0	0	0	2	Pav_c12903_g1_i1_len_1692 | AP2_PF00847.16 | Integrase-type DNA-binding superfamily protein | AT2G47520.1
Pav_c12906_g1_i1_len_2756	0	0	0	1	0	0	0	0	0	0	0	0	1	Pav_c12906_g1_i1_len_2756 | NoPfam | unknown protein | AT5G47400.1
Pav_c12908_g1_i1_len_604	0	0	1	0	0	0	0	0	0	0	0	0	1	Pav_c12908_g1_i1_len_604 | NoPfam | IAA-leucine resistant (ILR)-like gene 6 | AT1G44350.1
Pav_c12912_g1_i3_len_2594	0	0	0	1	0	0	0	1	0	0	2	0	4	Pav_c12912_g1_i3_len_2594 | PGM_PMM_III_PF02880.12 | phosphoglucosamine mutase family protein | AT5G17530.3
Pav_c12913_g1_i3_len_2004	0	1	0	1	0	1	0	0	0	0	0	0	3	Pav_c12913_g1_i3_len_2004 | NoPfam | CCT motif family protein | AT5G14370.1
Pav_c12915_g1_i1_len_649	0	0	1	0	0	0	0	0	0	0	0	0	1	Pav_c12915_g1_i1_len_649 | Clp_N_PF02861.16 | Double Clp-N motif protein | AT4G25370.1
Pav_c12916_g1_i1_len_3253	0	0	1	0	0	1	0	0	0	0	0	0	2	Pav_c12916_g1_i1_len_3253 | TPR_19_PF14559.2 | Tetratricopeptide repeat (TPR)-like superfamily protein | AT5G35430.1
Pav_c12917_g1_i1_len_2660	0	0	1	0	0	0	0	1	0	0	0	0	2	Pav_c12917_g1_i1_len_2660 | LRR_8_PF13855.2 | Leucine-rich repeat protein kinase family protein | AT5G45780.1
Pav_c12918_g1_i1_len_1751	0	1	1	6	3	47	1	0	0	0	0	0	59	Pav_c12918_g1_i1_len_1751 | Alpha-amylase_PF00128.20 | alpha-amylase-like | AT4G25000.1
Pav_c12919_g1_i1_len_1564	0	0	1	1	1	5	0	0	0	0	0	0	8	Pav_c12919_g1_i1_len_1564 | NoPfam | unknown protein | AT3G47850.1
Pav_c12923_g1_i2_len_2487	0	0	0	0	0	1	0	0	0	0	0	0	1	Pav_c12923_g1_i2_len_2487 | Myb_DNA-bind_7_PF15963.1 | myb domain protein 3r-5 | AT5G02320.1
Pav_c12924_g1_i1_len_3075	0	6	22	16	7	162	4	1	1	0	0	0	219	Pav_c12924_g1_i1_len_3075 | RRM_1_PF00076.18 | translation initiation factor 3B1 | AT5G27640.2
Pav_c12927_g1_i1_len_2452	1	2	0	0	1	0	0	1	0	1	0	1	7	Pav_c12927_g1_i1_len_2452 | bZIP_2_PF07716.11 | bZIP transcription factor family protein | AT5G06950.1
Pav_c12928_g1_i1_len_2672	0	2	0	0	1	0	1	0	0	0	0	0	4	Pav_c12928_g1_i1_len_2672 | EF-hand_6_PF13405.2 | MIRO-related GTP-ase 1 | AT5G27540.1
Pav_c12933_g1_i2_len_2886	0	0	0	1	0	1	1	0	0	0	0	1	4	Pav_c12933_g1_i2_len_2886 | CCT_PF06203.10 | pseudo-response regulator 5 | AT5G24470.1
Pav_c12935_g1_i1_len_2849	2	0	0	1	0	0	1	0	0	0	0	2	6	Pav_c12935_g1_i1_len_2849 | Prenyltrans_PF00432.17 | Terpenoid cyclases family protein | AT1G78950.1
Pav_c12936_g2_i1_len_224	0	0	0	0	1	0	0	0	0	0	0	0	1	Pav_c12936_g2_i1_len_224 | NoPfam | NoAra-Uniprot | NoAra-Uniprot
Pav_c12937_g1_i2_len_525	0	0	0	0	0	1	0	0	0	0	0	0	1	Pav_c12937_g1_i2_len_525 | NoPfam | NoAra-Uniprot | NoAra-Uniprot
Pav_c12938_g1_i1_len_1976	0	0	0	0	1	0	0	0	0	0	0	0	1	Pav_c12938_g1_i1_len_1976 | Mito_carr_PF00153.23 | NAD+ transporter 2 | AT1G25380.1
Pav_c12939_g1_i2_len_2009	0	0	0	1	2	9	1	0	0	0	0	0	13	Pav_c12939_g1_i2_len_2009 | Alg6_Alg8_PF03155.11 | ALG6, ALG8 glycosyltransferase family | AT2G44660.1
Pav_c12940_g1_i1_len_1686	0	0	4	0	0	1	0	0	0	0	0	0	5	Pav_c12940_g1_i1_len_1686 | U-box_PF04564.11 | plant U-box 25 | AT3G19380.1
Pav_c12941_g2_i1_len_249	0	0	0	0	0	0	1	0	0	0	0	0	1	Pav_c12941_g2_i1_len_249 | NoPfam | ERF domain protein 12 | AT1G28360.1
Pav_c12943_g1_i2_len_2263	0	0	1	0	1	0	1	1	0	0	0	0	4	Pav_c12943_g1_i2_len_2263 | NoPfam | xylose isomerase family protein | AT5G57655.2
Pav_c12947_g1_i3_len_2426	0	1	0	1	0	0	0	0	0	0	0	0	2	Pav_c12947_g1_i3_len_2426 | Band_7_PF01145.21 | SPFH/Band 7/PHB domain-containing membrane-associated protein family | AT2G03510.1
Pav_c12948_g2_i1_len_3393	0	1	2	1	0	0	2	0	0	0	0	0	6	Pav_c12948_g2_i1_len_3393 | Alpha-mann_mid_PF09261.7 | Glycosyl hydrolase family 38 protein | AT5G13980.1
Pav_c12952_g1_i2_len_2680	0	0	1	0	0	0	1	0	1	0	0	0	3	Pav_c12952_g1_i2_len_2680 | DUF566_PF04484.8 | Family of unknown function (DUF566) | AT4G30710.1
Pav_c12953_g2_i2_len_3541	0	0	1	0	0	0	0	0	0	0	0	0	1	Pav_c12953_g2_i2_len_3541 | zf-MYND_PF01753.14 | ubiquitin-specific protease 15 | AT1G17110.2
Pav_c12954_g1_i1_len_2678	0	0	0	0	0	0	0	1	0	0	1	0	2	Pav_c12954_g1_i1_len_2678 | Pkinase_Tyr_PF07714.13 | Protein kinase superfamily protein | AT1G54610.2
Pav_c12956_g1_i2_len_1789	1	0	1	1	0	1	0	0	0	0	0	0	4	Pav_c12956_g1_i2_len_1789 | NoPfam | RING/U-box superfamily protein | AT4G10150.1
Pav_c12956_g2_i1_len_408	1	0	0	0	0	1	0	0	0	0	0	0	2	Pav_c12956_g2_i1_len_408 | NoPfam | NoAra-Uniprot | NoAra-Uniprot
Pav_c12958_g1_i2_len_2361	0	0	0	0	0	0	0	0	1	0	0	0	1	Pav_c12958_g1_i2_len_2361 | RINGv_PF12906.3 | RING/FYVE/PHD zinc finger superfamily protein | AT1G11020.1
Pav_c12959_g2_i1_len_1891	0	0	0	0	0	0	0	0	0	0	0	1	1	Pav_c12959_g2_i1_len_1891 | Sel1_PF08238.8 | F-box family protein | AT1G70590.1
Pav_c12961_g1_i1_len_930	0	0	1	0	0	0	0	0	0	0	0	0	1	Pav_c12961_g1_i1_len_930 | PPR_3_PF13812.2 | Pentatricopeptide repeat (PPR-like) superfamily protein | AT5G46680.1
Pav_c12962_g1_i1_len_159	0	0	1	0	0	0	0	0	0	0	0	0	1	Pav_c12962_g1_i1_len_159 | NoPfam | NoAra-Uniprot | NoAra-Uniprot
Pav_c12965_g1_i1_len_2592	0	2	1	1	1	0	0	0	0	0	0	0	5	Pav_c12965_g1_i1_len_2592 | GRAS_PF03514.10 | SCARECROW-like 14 | AT1G07530.1
Pav_c12965_g2_i1_len_488	0	0	1	0	0	0	0	0	0	0	0	1	2	Pav_c12965_g2_i1_len_488 | NoPfam | GRAS family transcription factor | AT1G07520.1
Pav_c12966_g1_i1_len_1503	0	0	0	0	0	0	1	0	0	0	0	0	1	Pav_c12966_g1_i1_len_1503 | Pribosyltran_PF00156.23 | Phosphoribosyltransferase family protein | AT2G42910.1
Pav_c12967_g1_i2_len_2942	0	1	0	1	0	0	1	0	0	0	1	0	4	Pav_c12967_g1_i2_len_2942 | Pkinase_Tyr_PF07714.13 | Protein kinase superfamily protein | AT1G69220.1
Pav_c12969_g1_i2_len_1886	1	0	2	0	0	0	0	0	2	0	0	1	6	Pav_c12969_g1_i2_len_1886 | CBFB_NFYA_PF02045.11 | nuclear factor Y, subunit A1 | AT5G12840.1
Pav_c12970_g1_i1_len_817	0	0	0	0	0	0	0	0	0	1	0	0	1	Pav_c12970_g1_i1_len_817 | NoPfam | unknown protein | AT5G01350.1
Pav_c12971_g1_i2_len_693	8	141	1891	0	0	0	0	0	0	0	0	0	2040	Pav_c12971_g1_i2_len_693 | RVT_3_PF13456.2 | NoAra-Uniprot | NoAra-Uniprot
Pav_c12972_g2_i1_len_369	0	0	0	0	0	0	1	0	0	0	0	0	1	Pav_c12972_g2_i1_len_369 | NoPfam | pleiotropic drug resistance 6 | AT2G36380.1
Pav_c12973_g1_i1_len_2235	0	0	1	2	0	0	0	0	0	0	1	0	4	Pav_c12973_g1_i1_len_2235 | TPR_12_PF13424.2 | Tetratricopeptide repeat (TPR)-like superfamily protein | AT3G16760.1
Pav_c12975_g2_i1_len_398	0	0	1	0	0	0	0	0	0	0	0	0	1	Pav_c12975_g2_i1_len_398 | NoPfam | NoAra-Uniprot | NoAra-Uniprot
Pav_c12976_g1_i2_len_1582	0	0	0	0	0	0	0	1	0	0	0	0	1	Pav_c12976_g1_i2_len_1582 | PMR5N_PF14416.2 | Plant protein of unknown function (DUF828) | AT5G58600.1
Pav_c1297_g2_i1_len_429	0	0	0	0	0	0	0	1	0	0	0	0	1	Pav_c1297_g2_i1_len_429 | NoPfam | unknown protein | AT3G10020.1
Pav_c12981_g1_i1_len_4286	0	0	1	0	0	0	0	0	0	0	0	0	1	Pav_c12981_g1_i1_len_4286 | NoPfam | embryo defective 1703 | AT3G61780.1
Pav_c12986_g1_i3_len_1407	1	0	0	0	1	37	0	0	0	0	0	0	39	Pav_c12986_g1_i3_len_1407 | ECH_2_PF16113.1 | enoyl-CoA hydratase/isomerase D | AT1G60550.1
Pav_c12988_g1_i1_len_1159	0	0	0	0	2	0	0	0	1	0	1	1	5	Pav_c12988_g1_i1_len_1159 | SapB_2_PF03489.13 | saposin B domain-containing protein | AT3G51730.1
Pav_c12990_g1_i1_len_2102	0	0	1	0	0	0	0	1	0	0	0	0	2	Pav_c12990_g1_i1_len_2102 | FeoB_N_PF02421.14 | P-loop containing nucleoside triphosphate hydrolases superfamily protein | AT1G08410.1
Pav_c12992_g1_i2_len_2197	0	1	0	0	0	0	0	1	0	0	0	0	2	Pav_c12992_g1_i2_len_2197 | Mito_carr_PF00153.23 | Mitochondrial substrate carrier family protein | AT4G32400.1
Pav_c12995_g1_i1_len_1682	0	0	0	0	0	6	0	0	0	0	0	0	6	Pav_c12995_g1_i1_len_1682 | NoPfam | NoAra-Uniprot | NoAra-Uniprot
Pav_c12997_g1_i1_len_214	0	0	0	0	0	3	0	0	0	0	0	0	3	Pav_c12997_g1_i1_len_214 | NoPfam | NoAra-Uniprot | NoAra-Uniprot
Pav_c12998_g2_i1_len_3000	0	1	1	0	0	0	0	0	0	0	0	0	2	Pav_c12998_g2_i1_len_3000 | RCC1_2_PF13540.2 | Peptidase C15, pyroglutamyl peptidase I-like | AT1G56700.1
Pav_c12_g1_i1_len_1979	0	1	1	0	0	0	0	0	0	0	0	0	2	Pav_c12_g1_i1_len_1979 | NoPfam | with no lysine (K) kinase 1 | AT3G04910.1
Pav_c13000_g1_i2_len_2402	0	0	0	0	0	2	0	0	0	0	0	0	2	Pav_c13000_g1_i2_len_2402 | ABC1_PF03109.12 | Protein kinase superfamily protein | AT4G31390.1
Pav_c13002_g1_i1_len_1698	0	0	0	0	0	1	0	0	0	0	1	0	2	Pav_c13002_g1_i1_len_1698 | AAA_5_PF07728.10 | magnesium chelatase i2 | AT5G45930.1
Pav_c13003_g1_i2_len_2738	0	0	1	0	0	0	0	0	0	1	0	0	2	Pav_c13003_g1_i2_len_2738 | SWIM_PF04434.13 | MuDR family transposase | AT1G64260.1
Pav_c13005_g1_i1_len_1688	0	0	1	0	3	4	0	0	0	0	0	0	8	Pav_c13005_g1_i1_len_1688 | NoPfam | PYR1-like 4 | AT2G38310.1
Pav_c13006_g1_i1_len_4990	0	0	0	0	0	0	0	0	1	0	0	0	1	Pav_c13006_g1_i1_len_4990 | Helicase_C_PF00271.27 | helicases | AT4G32700.2
Pav_c13008_g1_i1_len_1530	1	0	1	0	0	0	0	0	0	0	0	0	2	Pav_c13008_g1_i1_len_1530 | Oxidored_q6_PF01058.18 | NADH-ubiquinone oxidoreductase 20 kDa subunit, mitochondrial | AT5G11770.1
Pav_c13011_g1_i1_len_2810	0	0	1	0	0	0	0	0	0	0	0	0	1	Pav_c13011_g1_i1_len_2810 | POTRA_PF07244.11 | translocon at the outer envelope membrane of chloroplasts 75-III | AT3G46740.1
Pav_c13012_g2_i1_len_251	0	0	0	0	0	10	0	0	0	0	0	0	10	Pav_c13012_g2_i1_len_251 | NoPfam | NoAra-Uniprot | NoAra-Uniprot
Pav_c13014_g2_i1_len_2901	0	0	0	1	0	0	1	0	0	0	1	0	3	Pav_c13014_g2_i1_len_2901 | Glyco_trans_1_4_PF13692.2 | starch synthase 2 | AT3G01180.1
Pav_c13016_g1_i1_len_5036	0	0	0	3	0	10	0	0	0	1	0	0	14	Pav_c13016_g1_i1_len_5036 | JmjC_PF02373.18 | relative of early flowering 6 | AT3G48430.1
Pav_c13017_g1_i1_len_2481	0	1	1	2	3	0	0	1	0	1	1	1	11	Pav_c13017_g1_i1_len_2481 | Nup35_RRM_2_PF14605.2 | nucleolin like 2 | AT3G18610.1
Pav_c13019_g2_i1_len_2145	0	0	2	3	0	0	0	0	0	1	0	0	6	Pav_c13019_g2_i1_len_2145 | NoPfam | Chaperone DnaJ-domain superfamily protein | AT1G21660.1
Pav_c13020_g1_i1_len_1349	0	0	0	0	2	0	0	0	0	0	0	0	2	Pav_c13020_g1_i1_len_1349 | DUF502_PF04367.9 | like COV 2 | AT1G43130.1
Pav_c13021_g1_i1_len_524	0	0	0	0	1	5	1	0	0	0	0	0	7	Pav_c13021_g1_i1_len_524 | NoPfam | NoAra-Uniprot | NoAra-Uniprot
Pav_c13023_g1_i1_len_3759	0	0	3	0	0	1	1	1	1	0	1	0	8	Pav_c13023_g1_i1_len_3759 | PH_11_PF15413.2 | ARF-GAP domain 2 | AT1G60860.1
Pav_c13024_g1_i2_len_1583	1	1	0	1	2	0	0	1	0	0	0	0	6	Pav_c13024_g1_i2_len_1583 | DUF3700_PF12481.4 | Aluminium induced protein with YGL and LRDR motifs | AT4G27450.1
Pav_c13026_g1_i1_len_5192	0	0	1	1	0	0	0	0	0	0	1	0	3	Pav_c13026_g1_i1_len_5192 | Pre-SET_PF05033.12 | Glutathione S-transferase family protein | AT5G44000.1
Pav_c13028_g1_i1_len_2000	2	0	1	0	0	0	2	0	0	0	0	0	5	Pav_c13028_g1_i1_len_2000 | Calreticulin_PF00262.14 | calnexin 1 | AT5G61790.1
Pav_c13029_g1_i1_len_4524	0	1	3	1	1	1	0	1	0	1	0	0	9	Pav_c13029_g1_i1_len_4524 | NoPfam | RING/FYVE/PHD zinc finger superfamily protein | AT1G32810.2
Pav_c13031_g1_i2_len_2175	0	1	0	0	1	0	0	0	0	0	0	0	2	Pav_c13031_g1_i2_len_2175 | Rho_GDI_PF02115.13 | Immunoglobulin E-set superfamily protein | AT3G07880.1
Pav_c13032_g1_i1_len_1949	0	0	0	0	0	1	0	0	0	0	0	0	1	Pav_c13032_g1_i1_len_1949 | PPR_1_PF12854.3 | Tetratricopeptide repeat (TPR)-like superfamily protein | AT4G21065.1
Pav_c13034_g1_i1_len_217	1	1	4	14	2	20	0	0	0	0	0	0	42	Pav_c13034_g1_i1_len_217 | NoPfam | NoAra-Uniprot | NoAra-Uniprot
Pav_c13035_g1_i1_len_2276	1	0	2	0	0	0	2	0	0	0	0	0	5	Pav_c13035_g1_i1_len_2276 | Pkinase_Tyr_PF07714.13 | casein kinase I-like 3 | AT4G28880.1
Pav_c13040_g1_i1_len_723	0	0	0	0	1	7	0	0	0	0	0	0	8	Pav_c13040_g1_i1_len_723 | NoPfam | NoAra-Uniprot | NoAra-Uniprot
Pav_c13041_g1_i2_len_2254	0	1	1	1	0	0	0	1	0	0	0	0	4	Pav_c13041_g1_i2_len_2254 | AP2_PF00847.16 | Integrase-type DNA-binding superfamily protein | AT1G68550.1
Pav_c13043_g1_i1_len_3102	0	0	2	0	0	0	0	1	0	0	0	0	3	Pav_c13043_g1_i1_len_3102 | Peptidase_M24_PF00557.20 | methionine aminopeptidase 1B | AT1G13270.1
Pav_c13045_g1_i1_len_1601	1	0	6	1	0	0	0	0	0	0	0	0	8	Pav_c13045_g1_i1_len_1601 | PMEI_PF04043.11 | Plant invertase/pectin methylesterase inhibitor superfamily | AT1G02810.1
Pav_c13047_g1_i1_len_190	0	0	0	0	0	1	0	0	0	0	0	0	1	Pav_c13047_g1_i1_len_190 | NoPfam | dehydroquinate dehydratase, putative / shikimate dehydrogenase, putative | AT3G06350.1
Pav_c13051_g1_i1_len_2426	0	0	0	1	0	2	0	0	0	0	0	0	3	Pav_c13051_g1_i1_len_2426 | Aminotran_3_PF00202.17 | ornithine-delta-aminotransferase | AT5G46180.1
Pav_c13052_g1_i1_len_2391	0	0	0	0	0	0	1	0	0	0	0	0	1	Pav_c13052_g1_i1_len_2391 | Remorin_C_PF03763.9 | Remorin family protein | AT1G45207.2
Pav_c13055_g2_i1_len_809	0	0	0	0	0	0	0	1	0	0	0	0	1	Pav_c13055_g2_i1_len_809 | NoPfam | NoAra-Uniprot | NoAra-Uniprot
Pav_c13056_g1_i1_len_328	0	0	0	0	0	0	0	0	0	1	0	0	1	Pav_c13056_g1_i1_len_328 | NoPfam | NoAra-Uniprot | NoAra-Uniprot
Pav_c13057_g1_i1_len_2095	0	0	0	1	0	0	0	0	0	0	0	0	1	Pav_c13057_g1_i1_len_2095 | B56_PF01603.16 | Protein phosphatase 2A regulatory B subunit family protein | AT5G03470.1
Pav_c13059_g1_i2_len_1560	0	1	1	4	1	1	0	0	0	0	1	0	9	Pav_c13059_g1_i2_len_1560 | NoPfam | 1, SAT5, SAT-52, SERAT1 | AT5G56760.1
Pav_c13061_g1_i1_len_2133	0	1	3	6	7	123	0	0	0	1	0	0	141	Pav_c13061_g1_i1_len_2133 | DSPc_PF00782.16 | Phosphotyrosine protein phosphatases superfamily protein | AT2G35680.1
Pav_c13062_g1_i1_len_3147	0	0	2	2	1	1	0	0	0	0	0	0	6	Pav_c13062_g1_i1_len_3147 | mTERF_PF02536.10 | Mitochondrial transcription termination factor family protein | AT4G02990.1
Pav_c13064_g1_i2_len_1448	0	0	0	1	0	0	0	0	0	0	0	0	1	Pav_c13064_g1_i2_len_1448 | SCAMP_PF04144.9 | SCAMP family protein | AT1G32050.1
Pav_c13065_g1_i2_len_1761	0	0	3	1	0	0	0	0	0	1	0	0	5	Pav_c13065_g1_i2_len_1761 | Cyclin_N_PF00134.19 | Cyclin family protein | AT5G48640.1
Pav_c13066_g1_i1_len_481	0	0	1	0	1	1	0	0	0	0	0	0	3	Pav_c13066_g1_i1_len_481 | UvrD-helicase_PF00580.17 | NoAra-Uniprot | NoAra-Uniprot
Pav_c1306_g1_i1_len_502	0	0	0	1	0	0	0	0	0	0	0	0	1	Pav_c1306_g1_i1_len_502 | p450_PF00067.18 | cytochrome P450, family 71, subfamily B, polypeptide 36 | AT3G26320.1
Pav_c13070_g1_i1_len_3738	0	1	1	3	0	1	0	0	0	0	0	0	6	Pav_c13070_g1_i1_len_3738 | ResIII_PF04851.11 | P-loop containing nucleoside triphosphate hydrolases superfamily protein | AT1G05460.1
Pav_c13071_g1_i1_len_1640	7	5	21	7	3	6	7	1	3	2	3	6	71	Pav_c13071_g1_i1_len_1640 | peroxidase_PF00141.19 | Peroxidase superfamily protein | AT4G21960.1
Pav_c13072_g2_i1_len_738	0	0	1	0	0	4	0	0	0	0	0	0	5	Pav_c13072_g2_i1_len_738 | Ion_trans_PF00520.27 | STELAR K+ outward rectifier | AT3G02850.1
Pav_c13073_g1_i3_len_2867	0	0	0	0	0	2	0	0	0	1	0	0	3	Pav_c13073_g1_i3_len_2867 | TPR_11_PF13414.2 | Tetratricopeptide repeat (TPR)-like superfamily protein | AT2G41720.1
Pav_c13074_g1_i1_len_1781	0	0	0	0	0	0	1	0	0	0	1	1	3	Pav_c13074_g1_i1_len_1781 | PP2C_PF00481.17 | Protein phosphatase 2C family protein | AT1G43900.1
Pav_c13077_g1_i1_len_2297	0	0	0	1	0	1	0	1	1	0	1	0	5	Pav_c13077_g1_i1_len_2297 | Slu7_PF11708.4 | Pre-mRNA splicing Prp18-interacting factor | AT1G65660.1
Pav_c13079_g1_i1_len_184	0	0	0	1	0	0	0	0	0	0	0	0	1	Pav_c13079_g1_i1_len_184 | NoPfam | NoAra-Uniprot | NoAra-Uniprot
Pav_c13080_g1_i1_len_2364	0	1	0	2	0	1	0	0	0	0	0	1	5	Pav_c13080_g1_i1_len_2364 | PP2C_PF00481.17 | Protein phosphatase 2C family protein | AT1G16220.1
Pav_c13083_g2_i1_len_207	0	0	0	1	0	1	0	0	0	0	0	0	2	Pav_c13083_g2_i1_len_207 | Asp_PF00026.19 | Eukaryotic aspartyl protease family protein | AT5G10770.1
Pav_c13085_g1_i2_len_3476	0	0	0	1	0	0	0	0	0	0	0	0	1	Pav_c13085_g1_i2_len_3476 | MutS_I_PF01624.16 | MUTL protein homolog 1 | AT3G24320.1
Pav_c13087_g1_i1_len_2443	0	0	0	0	0	0	0	0	0	0	1	0	1	Pav_c13087_g1_i1_len_2443 | Abhydrolase_1_PF00561.16 | N-MYC downregulated-like 1 | AT5G56750.1
Pav_c13088_g1_i2_len_3040	1	2	0	1	3	0	0	0	1	2	0	0	10	Pav_c13088_g1_i2_len_3040 | MA3_PF02847.13 | MA3 domain-containing protein | AT5G63190.1
Pav_c13090_g1_i1_len_3070	0	0	0	0	0	0	0	0	0	0	1	0	1	Pav_c13090_g1_i1_len_3070 | Membralin_PF09746.5 | FUNCTIONS IN: molecular_function unknown | AT1G60995.1
Pav_c13091_g1_i3_len_3696	1	0	0	1	0	0	1	0	0	0	0	0	3	Pav_c13091_g1_i3_len_3696 | NoPfam | loricrin-related | AT5G64550.1
Pav_c13092_g1_i1_len_2328	1	0	2	2	0	0	0	1	0	0	0	0	6	Pav_c13092_g1_i1_len_2328 | MBD_PF01429.15 | methyl-CPG-binding domain 11 | AT3G15790.1
Pav_c13093_g1_i1_len_1206	0	0	1	0	0	0	0	0	0	0	0	0	1	Pav_c13093_g1_i1_len_1206 | NoPfam | Protein kinase superfamily protein | AT1G69910.1
Pav_c13094_g2_i1_len_567	0	0	1	0	1	0	0	0	0	0	0	0	2	Pav_c13094_g2_i1_len_567 | NoPfam | unknown protein | AT3G17950.1
Pav_c13095_g1_i1_len_3784	1	0	1	0	0	0	0	0	1	0	0	0	3	Pav_c13095_g1_i1_len_3784 | NoPfam | Transcription elongation factor (TFIIS) family protein | AT4G24200.1
Pav_c13096_g3_i1_len_218	0	0	0	0	0	1	0	0	0	0	0	0	1	Pav_c13096_g3_i1_len_218 | NoPfam | NoAra-Uniprot | NoAra-Uniprot
Pav_c13097_g1_i1_len_171	2	0	9	9	8	71	11	0	0	0	0	0	110	Pav_c13097_g1_i1_len_171 | NoPfam | NoAra-Uniprot | NoAra-Uniprot
Pav_c13098_g1_i2_len_1944	0	0	1	0	0	0	0	0	0	0	0	0	1	Pav_c13098_g1_i2_len_1944 | DUF829_PF05705.10 | Protein of unknown function DUF829, transmembrane 53 | AT2G15695.1
Pav_c13099_g1_i1_len_1283	0	0	0	1	1	0	0	0	1	0	0	0	3	Pav_c13099_g1_i1_len_1283 | Hydrolase_PF00702.22 | Haloacid dehalogenase-like hydrolase (HAD) superfamily protein | AT5G02230.1
Pav_c130_g1_i1_len_750	0	0	0	0	0	1	0	0	0	0	0	0	1	Pav_c130_g1_i1_len_750 | NoPfam | NoAra-Uniprot | NoAra-Uniprot
Pav_c13100_g1_i1_len_3564	0	0	2	1	0	0	0	0	0	0	0	0	3	Pav_c13100_g1_i1_len_3564 | Tic110_PF16940.1 | translocon at the inner envelope membrane of chloroplasts 110 | AT1G06950.1
Pav_c13102_g1_i1_len_2461	0	0	0	1	0	0	0	0	0	0	0	0	1	Pav_c13102_g1_i1_len_2461 | PPR_3_PF13812.2 | Pentatricopeptide repeat (PPR-like) superfamily protein | AT1G17630.1
Pav_c13103_g1_i1_len_2085	0	1	1	0	0	0	0	0	0	0	1	0	3	Pav_c13103_g1_i1_len_2085 | ResIII_PF04851.11 | DEAD/DEAH box RNA helicase family protein | AT5G11170.1
Pav_c13104_g2_i1_len_1650	1	0	0	2	2	34	0	0	0	0	0	0	39	Pav_c13104_g2_i1_len_1650 | HLH_PF00010.22 | basic helix-loop-helix (bHLH) DNA-binding superfamily protein | AT5G54680.1
Pav_c13105_g1_i1_len_760	0	0	0	0	1	0	0	0	0	0	1	0	2	Pav_c13105_g1_i1_len_760 | 4HBT_PF03061.18 | Thioesterase superfamily protein | AT2G29590.1
Pav_c13106_g1_i2_len_2175	1	0	3	2	7	51	3	0	0	0	0	0	67	Pav_c13106_g1_i2_len_2175 | ZF-HD_dimer_PF04770.8 | mini zinc finger 2 | AT3G28917.1
Pav_c13107_g2_i1_len_264	0	0	1	0	0	0	0	0	0	0	0	0	1	Pav_c13107_g2_i1_len_264 | NoPfam | Cytochrome P450 superfamily protein | AT2G12190.1
Pav_c13108_g2_i1_len_4226	2	0	3	0	0	0	0	0	0	0	0	0	5	Pav_c13108_g2_i1_len_4226 | NoPfam | no exine formation 1 | AT5G13390.1
Pav_c13111_g1_i1_len_481	0	0	0	0	0	1	0	0	0	0	0	0	1	Pav_c13111_g1_i1_len_481 | NoPfam | ENHANCED DOWNY MILDEW 2 | AT5G55390.1
Pav_c13112_g1_i2_len_4092	0	1	3	1	0	0	3	0	0	0	1	0	9	Pav_c13112_g1_i2_len_4092 | MATH_PF00917.22 | TRAF-like superfamily protein | AT1G04300.3
Pav_c13114_g1_i1_len_2340	0	0	0	0	1	0	1	0	0	0	0	1	3	Pav_c13114_g1_i1_len_2340 | Exostosin_PF03016.11 | FUNCTIONS IN: molecular_function unknown | AT5G11680.1
Pav_c13117_g1_i1_len_341	0	0	2	1	2	17	0	0	0	0	0	0	22	Pav_c13117_g1_i1_len_341 | NoPfam | NoAra-Uniprot | NoAra-Uniprot
Pav_c13119_g1_i1_len_1502	1	1	1	1	0	2	0	1	1	0	2	0	10	Pav_c13119_g1_i1_len_1502 | LEA_2_PF03168.9 | Late embryogenesis abundant (LEA) hydroxyproline-rich glycoprotein family | AT1G65690.1
Pav_c13120_g1_i2_len_1167	0	0	0	1	0	3	1	0	0	0	0	0	5	Pav_c13120_g1_i2_len_1167 | UQ_con_PF00179.22 | ubiquitin conjugating enzyme 9 | AT4G27960.2
Pav_c13123_g1_i1_len_1884	0	1	1	0	0	0	0	1	0	0	0	0	3	Pav_c13123_g1_i1_len_1884 | PHD_PF00628.25 | Acyl-CoA N-acyltransferase with RING/FYVE/PHD-type zinc finger domain | AT2G37520.1
Pav_c13123_g2_i1_len_1650	0	0	1	1	0	0	0	0	0	1	0	0	3	Pav_c13123_g2_i1_len_1650 | Jas_PF16135.1 | Acyl-CoA N-acyltransferase with RING/FYVE/PHD-type zinc finger domain | AT3G53680.1
Pav_c13125_g1_i1_len_1534	0	0	2	0	0	0	0	0	0	1	0	0	3	Pav_c13125_g1_i1_len_1534 | NoPfam | F-box family protein | AT4G02440.1
Pav_c13128_g3_i1_len_812	0	0	1	0	1	0	0	0	0	1	0	0	3	Pav_c13128_g3_i1_len_812 | NAD_binding_4_PF07993.8 | UDP-XYL synthase 6 | AT2G28760.2
Pav_c13133_g1_i2_len_312	0	1	1	2	1	11	0	0	0	0	0	0	16	Pav_c13133_g1_i2_len_312 | NoPfam | NoAra-Uniprot | NoAra-Uniprot
Pav_c13135_g1_i1_len_1695	0	1	0	1	0	0	0	0	1	0	0	0	3	Pav_c13135_g1_i1_len_1695 | Transketolase_C_PF02780.16 | Transketolase family protein | AT2G34590.1
Pav_c13136_g1_i1_len_1543	1	0	1	0	0	1	0	0	0	0	0	0	3	Pav_c13136_g1_i1_len_1543 | HMA_PF00403.22 | Heavy metal transport/detoxification superfamily protein | AT5G24580.1
Pav_c13137_g2_i1_len_2713	0	1	0	0	0	3	0	0	2	0	1	0	7	Pav_c13137_g2_i1_len_2713 | Alpha-amylase_PF00128.20 | starch branching enzyme 2.2 | AT5G03650.1
Pav_c13138_g1_i1_len_1934	0	0	0	0	1	2	0	0	0	1	0	0	4	Pav_c13138_g1_i1_len_1934 | Transferase_PF02458.11 | HXXXD-type acyl-transferase family protein | AT5G41040.1
Pav_c13139_g1_i1_len_1408	4	3	7	4	3	1	2	1	1	2	0	2	30	Pav_c13139_g1_i1_len_1408 | MIP_PF00230.16 | 1, GAMMA-TIP1 | AT2G36830.1
Pav_c13142_g1_i2_len_2207	1	0	0	0	0	0	0	0	0	0	0	0	1	Pav_c13142_g1_i2_len_2207 | DUF1712_PF08217.7 | Protein of unknown function (DUF1712) | AT1G16020.1
Pav_c13143_g1_i1_len_1472	1	0	2	0	0	1	0	0	1	0	0	0	5	Pav_c13143_g1_i1_len_1472 | ThiF_PF00899.17 | SUMO-activating enzyme 1A | AT4G24940.1
Pav_c13147_g1_i1_len_2997	0	1	2	5	0	4	1	0	0	1	0	0	14	Pav_c13147_g1_i1_len_2997 | PP2C_PF00481.17 | HYPERSENSITIVE TO ABA1 | AT1G72770.1
Pav_c13149_g2_i2_len_3364	2	2	3	0	2	1	0	0	0	1	0	0	11	Pav_c13149_g2_i2_len_3364 | NoPfam | auxin F-box protein 5 | AT5G49980.1
Pav_c13150_g1_i1_len_1135	0	0	1	0	0	0	0	0	0	0	0	0	1	Pav_c13150_g1_i1_len_1135 | NoPfam | unknown protein | AT1G50660.1
Pav_c13153_g2_i3_len_1452	0	0	1	0	0	0	0	0	0	0	0	0	1	Pav_c13153_g2_i3_len_1452 | NoPfam | NoAra-Uniprot | NoAra-Uniprot
Pav_c13154_g1_i1_len_2168	0	0	0	0	0	1	0	0	0	0	0	0	1	Pav_c13154_g1_i1_len_2168 | DUF296_PF03479.11 | AT hook motif DNA-binding family protein | AT1G63470.1
Pav_c13155_g1_i1_len_2224	0	2	5	1	1	0	0	3	0	3	1	3	19	Pav_c13155_g1_i1_len_2224 | iPGM_N_PF06415.9 | Phosphoglycerate mutase, 2,3-bisphosphoglycerate-independent | AT3G08590.1
Pav_c1315_g1_i1_len_249	0	0	1	2	1	8	0	0	0	0	0	0	12	Pav_c1315_g1_i1_len_249 | RVT_3_PF13456.2 | Putative | RNHX1_ARATH
Pav_c1315_g2_i1_len_206	0	0	0	0	2	9	0	0	0	0	0	0	11	Pav_c1315_g2_i1_len_206 | NoPfam | Polynucleotidyl transferase, ribonuclease H-like superfamily protein | AT5G42905.1
Pav_c13161_g1_i1_len_429	0	0	1	0	0	0	0	0	0	1	0	0	2	Pav_c13161_g1_i1_len_429 | NoPfam | NoAra-Uniprot | NoAra-Uniprot
Pav_c13162_g1_i1_len_2972	1	1	0	0	0	0	2	0	0	0	0	1	5	Pav_c13162_g1_i1_len_2972 | APH_PF01636.19 | Galactose oxidase/kelch repeat superfamily protein | AT1G55270.1
Pav_c13162_g2_i1_len_319	0	0	0	0	0	0	1	0	0	0	0	0	1	Pav_c13162_g2_i1_len_319 | NoPfam | NoAra-Uniprot | NoAra-Uniprot
Pav_c13164_g1_i2_len_2935	0	0	1	0	0	0	0	0	0	0	0	0	1	Pav_c13164_g1_i2_len_2935 | CH_2_PF06294.7 | fimbrin 1 | AT4G26700.1
Pav_c13167_g1_i1_len_1431	0	0	0	1	0	0	0	0	0	0	0	0	1	Pav_c13167_g1_i1_len_1431 | ADH_N_PF08240.8 | Oxidoreductase, zinc-binding dehydrogenase family protein | AT1G23740.1
Pav_c13168_g1_i1_len_1451	0	0	0	2	1	4	0	0	0	0	0	0	7	Pav_c13168_g1_i1_len_1451 | Aa_trans_PF01490.14 | Transmembrane amino acid transporter family protein | AT1G47670.1
Pav_c13169_g1_i1_len_4971	0	0	1	2	0	1	1	0	0	0	0	0	5	Pav_c13169_g1_i1_len_4971 | NoPfam | unknown protein | AT1G27850.1
Pav_c1316_g1_i1_len_1279	0	0	0	0	3	2	0	0	0	0	0	0	5	Pav_c1316_g1_i1_len_1279 | NoPfam | unknown protein | AT2G21180.1
Pav_c13170_g1_i1_len_201	0	0	0	1	0	0	0	0	0	0	0	0	1	Pav_c13170_g1_i1_len_201 | NoPfam | NoAra-Uniprot | NoAra-Uniprot
Pav_c13171_g1_i1_len_174	0	0	0	0	0	1	0	0	0	0	0	0	1	Pav_c13171_g1_i1_len_174 | NoPfam | NoAra-Uniprot | NoAra-Uniprot
Pav_c13174_g1_i1_len_909	0	0	0	0	0	0	1	0	0	0	0	0	1	Pav_c13174_g1_i1_len_909 | GCV_H_PF01597.15 | Single hybrid motif superfamily protein | AT1G32470.1
Pav_c13175_g1_i1_len_1432	0	0	0	0	0	1	0	0	0	0	1	0	2	Pav_c13175_g1_i1_len_1432 | Hydrolase_4_PF12146.4 | alpha/beta-Hydrolases superfamily protein | AT4G37470.1
Pav_c13178_g1_i1_len_1950	0	1	1	2	0	0	1	1	0	1	0	0	7	Pav_c13178_g1_i1_len_1950 | UDPGT_PF00201.14 | UDP-Glycosyltransferase superfamily protein | AT5G03490.1
Pav_c13180_g2_i1_len_1568	0	0	0	0	1	0	0	0	0	0	0	0	1	Pav_c13180_g2_i1_len_1568 | TMPIT_PF07851.9 | TMPIT-like protein | AT4G10430.1
Pav_c13183_g1_i2_len_1528	1	0	0	0	1	1	0	0	0	0	0	0	3	Pav_c13183_g1_i2_len_1528 | 4HBT_PF03061.18 | Thioesterase superfamily protein | AT1G68260.1
Pav_c13185_g1_i2_len_1347	0	0	2	0	0	0	0	0	1	0	0	0	3	Pav_c13185_g1_i2_len_1347 | TFIIE_beta_PF02186.11 | Transcription initiation factor TFIIE, beta subunit | AT4G20330.1
Pav_c13187_g1_i1_len_1713	0	3	1	0	0	1	0	0	0	0	1	0	6	Pav_c13187_g1_i1_len_1713 | CUE_PF02845.12 | Ubiquitin system component Cue protein | AT5G32440.3
Pav_c13189_g1_i1_len_1744	1	2	3	1	0	0	0	0	0	0	0	0	7	Pav_c13189_g1_i1_len_1744 | TAXi_N_PF14543.2 | Eukaryotic aspartyl protease family protein | AT3G52500.1
Pav_c13191_g1_i1_len_995	0	1	4	0	0	1	0	0	0	0	0	0	6	Pav_c13191_g1_i1_len_995 | TIC20_PF16166.1 | FUNCTIONS IN: molecular_function unknown | AT5G55710.1
Pav_c13192_g1_i1_len_184	0	6	11	16	10	130	1	0	0	0	1	0	175	Pav_c13192_g1_i1_len_184 | NoPfam | NoAra-Uniprot | NoAra-Uniprot
Pav_c13192_g2_i1_len_227	4	24	20	22	39	233	7	0	0	0	0	0	349	Pav_c13192_g2_i1_len_227 | NoPfam | CONTAINS InterPro DOMAIN/s: Putative harbinger transposase-derived nuclease (InterPro:IPR006912) | AT2G13770.1
Pav_c13193_g2_i1_len_2317	0	0	0	1	0	0	0	0	0	0	0	0	1	Pav_c13193_g2_i1_len_2317 | Glycos_transf_1_PF00534.16 | sucrose synthase 6 | AT1G73370.1
Pav_c13198_g1_i1_len_1473	0	0	0	0	0	0	0	0	0	0	0	1	1	Pav_c13198_g1_i1_len_1473 | GLTP_PF08718.7 | glycolipid transfer protein 1 | AT2G33470.1
Pav_c13198_g2_i1_len_1704	201	193	206	192	153	231	158	156	150	153	130	141	2064	Pav_c13198_g2_i1_len_1704 | NoPfam | unknown protein | AT2G07706.1
Pav_c13198_g3_i1_len_2145	0	1	0	1	0	0	1	0	0	0	0	0	3	Pav_c13198_g3_i1_len_2145 | CAP_C_PF08603.7 | cyclase associated protein 1 | AT4G34490.1
Pav_c13199_g1_i1_len_1645	0	0	0	0	0	1	0	0	0	0	0	0	1	Pav_c13199_g1_i1_len_1645 | Semialdhyde_dhC_PF02774.14 | oxidoreductases, acting on the aldehyde or oxo group of donors, NAD or NADP as acceptor | AT2G19940.1
Pav_c131_g1_i1_len_1006	0	0	0	0	1	1	0	0	0	0	0	0	2	Pav_c131_g1_i1_len_1006 | NoPfam | NoAra-Uniprot | NoAra-Uniprot
Pav_c13203_g1_i1_len_172	0	0	8	4	0	0	0	0	0	0	0	0	12	Pav_c13203_g1_i1_len_172 | NoPfam | NoAra-Uniprot | NoAra-Uniprot
Pav_c13205_g1_i1_len_1888	1	0	0	0	0	0	0	0	0	0	1	0	2	Pav_c13205_g1_i1_len_1888 | Trypan_PARP_PF05887.7 | Tetratricopeptide repeat (TPR)-like superfamily protein | AT5G41950.1
Pav_c13206_g1_i1_len_2236	2	2	1	0	0	1	0	0	0	0	0	0	6	Pav_c13206_g1_i1_len_2236 | UDPGP_PF01704.14 | UDP-sugar pyrophosphorylase | AT5G52560.1
Pav_c13209_g1_i1_len_342	1	1	2	2	0	1	1	0	0	0	0	0	8	Pav_c13209_g1_i1_len_342 | NoPfam | NoAra-Uniprot | NoAra-Uniprot
Pav_c13209_g2_i1_len_430	1	2	4	1	0	2	0	0	0	0	0	0	10	Pav_c13209_g2_i1_len_430 | NoPfam | NoAra-Uniprot | NoAra-Uniprot
Pav_c1320_g1_i1_len_529	20	26	509	86	9	83	1	1	0	0	0	0	735	Pav_c1320_g1_i1_len_529 | NoPfam | NoAra-Uniprot | NoAra-Uniprot
Pav_c13213_g1_i1_len_1362	0	1	3	4	1	0	0	0	0	0	0	0	9	Pav_c13213_g1_i1_len_1362 | DUF1336_PF07059.8 | Protein of unknown function (DUF1336) | AT5G10750.1
Pav_c13216_g2_i1_len_216	0	1	2	1	1	69	0	0	0	0	0	0	74	Pav_c13216_g2_i1_len_216 | NoPfam | NoAra-Uniprot | NoAra-Uniprot
Pav_c13217_g2_i2_len_3124	0	0	0	0	0	0	1	0	0	0	0	0	1	Pav_c13217_g2_i2_len_3124 | Glucan_synthase_PF02364.11 | glucan synthase-like 4 | AT3G14570.1
Pav_c13219_g1_i3_len_3709	0	0	1	0	0	0	0	0	0	0	0	0	1	Pav_c13219_g1_i3_len_3709 | NoPfam | ARM repeat superfamily protein | AT1G05960.2
Pav_c1321_g1_i1_len_170	0	0	0	0	0	1	0	0	0	0	0	0	1	Pav_c1321_g1_i1_len_170 | NoPfam | NoAra-Uniprot | NoAra-Uniprot
Pav_c13220_g1_i1_len_1886	0	0	1	0	0	0	0	0	0	0	0	0	1	Pav_c13220_g1_i1_len_1886 | IF-2B_PF01008.13 | NagB/RpiA/CoA transferase-like superfamily protein | AT5G38640.1
Pav_c13220_g2_i1_len_706	0	0	0	1	0	0	0	0	0	0	0	0	1	Pav_c13220_g2_i1_len_706 | NoPfam | NagB/RpiA/CoA transferase-like superfamily protein | AT5G38640.1
Pav_c13221_g1_i1_len_565	1	0	0	0	0	0	0	0	0	0	0	1	2	Pav_c13221_g1_i1_len_565 | ATP-synt_Eps_PF04627.9 | ATP synthase epsilon chain, mitochondrial | AT1G51650.1
Pav_c13223_g1_i1_len_2975	0	0	1	1	0	0	1	0	0	0	0	0	3	Pav_c13223_g1_i1_len_2975 | TPR_7_PF13176.2 | no pollen germination related 2 | AT4G28600.1
Pav_c13224_g1_i2_len_2183	0	0	0	0	0	2	0	0	0	0	0	0	2	Pav_c13224_g1_i2_len_2183 | NoPfam | GDSL-like Lipase/Acylhydrolase superfamily protein | AT5G55050.1
Pav_c13225_g2_i1_len_1032	0	0	0	0	0	1	0	0	0	0	0	0	1	Pav_c13225_g2_i1_len_1032 | Aldolase_PF01081.15 | NoAra-Uniprot | NoAra-Uniprot
Pav_c13226_g1_i1_len_1123	0	0	1	0	0	0	0	0	0	0	0	0	1	Pav_c13226_g1_i1_len_1123 | RRM_5_PF13893.2 | RNA-binding (RRM/RBD/RNP motifs) family protein | AT1G78260.1
Pav_c13228_g1_i1_len_680	0	0	0	0	0	0	0	1	0	0	0	0	1	Pav_c13228_g1_i1_len_680 | NoPfam | Ribosomal protein L39 family protein | AT4G31985.1
Pav_c13228_g2_i1_len_582	0	0	1	0	0	0	0	0	0	0	0	0	1	Pav_c13228_g2_i1_len_582 | NoPfam | Ribosomal protein L39 family protein | AT4G31985.1
Pav_c13231_g2_i1_len_2028	0	1	0	1	0	2	0	0	0	0	0	0	4	Pav_c13231_g2_i1_len_2028 | DUF3411_PF11891.4 | Protein of unknown function (DUF3411) | AT2G37860.3
Pav_c13234_g1_i1_len_166	0	0	0	0	0	0	0	1	0	0	0	0	1	Pav_c13234_g1_i1_len_166 | Pkinase_Tyr_PF07714.13 | receptor-like protein kinase 1 | AT5G60900.1
Pav_c13237_g1_i1_len_447	0	0	0	0	0	0	0	0	0	0	1	0	1	Pav_c13237_g1_i1_len_447 | NoPfam | NoAra-Uniprot | NoAra-Uniprot
Pav_c13237_g2_i1_len_2498	0	0	1	0	0	0	0	0	0	1	0	0	2	Pav_c13237_g2_i1_len_2498 | KH_4_PF13083.2 | RNA-binding KH domain-containing protein | AT5G15270.2
Pav_c13240_g1_i2_len_3498	0	0	0	1	0	0	0	0	0	0	0	0	1	Pav_c13240_g1_i2_len_3498 | PLDc_2_PF13091.2 | phospholipase D beta 1 | AT2G42010.1
Pav_c13241_g1_i1_len_2444	0	0	0	0	0	0	1	0	0	0	0	0	1	Pav_c13241_g1_i1_len_2444 | X8_PF07983.9 | O-Glycosyl hydrolases family 17 protein | AT1G64760.1
Pav_c13242_g1_i1_len_2000	0	0	4	2	0	0	2	3	0	0	0	0	11	Pav_c13242_g1_i1_len_2000 | p450_PF00067.18 | Cytochrome P450 superfamily protein | AT5G07990.1
Pav_c13245_g1_i2_len_2806	0	0	1	1	0	5	0	0	0	0	0	0	7	Pav_c13245_g1_i2_len_2806 | Myb_DNA-binding_PF00249.27 | ARID/BRIGHT DNA-binding domain | AT4G11400.1
Pav_c13248_g1_i1_len_1807	0	0	0	0	0	0	0	1	0	0	0	0	1	Pav_c13248_g1_i1_len_1807 | PDZ_2_PF13180.2 | DegP protease 10 | AT5G36950.1
Pav_c13253_g1_i1_len_1774	0	1	0	1	1	0	0	1	0	1	0	0	5	Pav_c13253_g1_i1_len_1774 | Glucan_synthase_PF02364.11 | glucan synthase-like 1 | AT4G04970.1
Pav_c13253_g2_i1_len_2671	0	0	0	1	0	1	0	0	0	0	0	0	2	Pav_c13253_g2_i1_len_2671 | Glucan_synthase_PF02364.11 | glucan synthase-like 1 | AT4G04970.1
Pav_c13253_g3_i1_len_414	0	1	0	1	0	0	0	0	0	0	0	0	2	Pav_c13253_g3_i1_len_414 | Glucan_synthase_PF02364.11 | glucan synthase-like 1 | AT4G04970.1
Pav_c13253_g4_i1_len_1055	0	0	0	0	1	1	0	0	1	0	1	0	4	Pav_c13253_g4_i1_len_1055 | FKS1_dom1_PF14288.2 | glucan synthase-like 1 | AT4G04970.1
Pav_c13255_g1_i1_len_547	0	0	0	0	0	1	0	0	0	0	0	0	1	Pav_c13255_g1_i1_len_547 | NoPfam | NoAra-Uniprot | NoAra-Uniprot
Pav_c13256_g1_i1_len_4453	0	1	0	2	0	1	0	1	0	0	0	0	5	Pav_c13256_g1_i1_len_4453 | ubiquitin_PF00240.19 | SWAP (Suppressor-of-White-APricot)/surp domain-containing protein / ubiquitin family protein | AT1G14650.1
Pav_c13257_g1_i1_len_291	0	3	31	27	0	1	0	0	0	0	0	0	62	Pav_c13257_g1_i1_len_291 | NoPfam | NoAra-Uniprot | NoAra-Uniprot
Pav_c13257_g2_i1_len_297	4	4	78	73	3	0	0	0	0	0	0	0	162	Pav_c13257_g2_i1_len_297 | NoPfam | NoAra-Uniprot | NoAra-Uniprot
Pav_c1325_g1_i1_len_728	0	0	0	0	1	0	0	0	0	0	0	0	1	Pav_c1325_g1_i1_len_728 | NoPfam | NoAra-Uniprot | NoAra-Uniprot
Pav_c1325_g2_i1_len_216	0	1	3	1	1	12	0	0	0	0	0	0	18	Pav_c1325_g2_i1_len_216 | NoPfam | NoAra-Uniprot | NoAra-Uniprot
Pav_c13260_g1_i1_len_1040	0	0	0	0	1	3	1	0	0	0	0	0	5	Pav_c13260_g1_i1_len_1040 | NoPfam | NoAra-Uniprot | NoAra-Uniprot
Pav_c13265_g1_i2_len_1476	0	0	0	2	0	1	0	0	0	0	0	0	3	Pav_c13265_g1_i2_len_1476 | NoPfam | casein kinase I-like 3 | AT4G28880.1
Pav_c13266_g1_i1_len_3186	0	0	3	1	0	0	0	1	1	0	0	0	6	Pav_c13266_g1_i1_len_3186 | LRR_8_PF13855.2 | LRR and NB-ARC domains-containing disease resistance protein | AT3G14460.1
Pav_c13270_g2_i1_len_171	3	0	3	4	7	46	1	0	0	0	0	0	64	Pav_c13270_g2_i1_len_171 | NoPfam | NoAra-Uniprot | NoAra-Uniprot
Pav_c13271_g1_i2_len_329	0	0	0	0	1	2	0	0	0	0	0	0	3	Pav_c13271_g1_i2_len_329 | NoPfam | NoAra-Uniprot | NoAra-Uniprot
Pav_c13275_g1_i1_len_756	0	0	1	0	0	0	0	0	0	0	0	0	1	Pav_c13275_g1_i1_len_756 | Ribosomal_L18e_PF00828.15 | Ribosomal protein L18e/L15 superfamily protein | AT1G70600.1
Pav_c13276_g2_i1_len_877	0	0	0	1	0	0	0	0	0	0	0	0	1	Pav_c13276_g2_i1_len_877 | Myb_DNA-bind_6_PF13921.2 | myb domain protein 116 | AT1G25340.1
Pav_c13277_g1_i1_len_405	0	0	0	0	0	1	0	0	0	0	0	0	1	Pav_c13277_g1_i1_len_405 | NoPfam | unknown protein | AT1G06980.1
Pav_c13280_g1_i1_len_970	0	0	0	1	0	0	0	0	0	0	0	0	1	Pav_c13280_g1_i1_len_970 | DUF588_PF04535.8 | Uncharacterised protein family (UPF0497) | AT1G17200.1
Pav_c13284_g1_i1_len_339	0	0	0	0	0	1	0	1	0	0	0	0	2	Pav_c13284_g1_i1_len_339 | NoPfam | NoAra-Uniprot | NoAra-Uniprot
Pav_c13289_g1_i1_len_887	4	2	7	1	1	4	1	0	2	0	2	3	27	Pav_c13289_g1_i1_len_887 | Hydrophob_seed_PF14547.2 | cell wall-plasma membrane linker protein | AT3G22120.1
[truncated: 15,358 more rows]
