# Supplementary material for: Transfer of endogenous small RNAs between branches of scions and rootstocks in grafted sweet cherry trees
Source: PLoS One. 2020 Jul 28;15(7):e0236376. doi: 10.1371/journal.pone.0236376 (PMC7386610; doi:10.1371/journal.pone.0236376)
Supplement: S2 Table — (XLSX) [file pone.0236376.s003.xlsx]

## Sheet: Table S2
Table S2. Small RNAs in sweet cherry Scion19.
Transcript_ID	19nt	20nt	21nt	22nt	23nt	24nt	25nt	26nt	27nt	28nt	29nt	30nt	Total	Transcript annotation
Pav_c19618_g1_i2_len_6939	1	7	16	6	0	0	0	2	0	0	0	0	32	Pav_c19618_g1_i2_len_6939 | DEAD_PF00270.25 | dicer-like 1 | AT1G01040.2
Pav_c20560_g1_i1_len_441	0	0	0	1	0	0	0	0	0	0	0	0	1	Pav_c20560_g1_i1_len_441 | Dicer_dimer_PF03368.10 | dicer-like 1 | AT1G01040.2
Pav_c25959_g1_i1_len_174	0	1	2	1	1	10	0	1	0	0	0	0	16	Pav_c25959_g1_i1_len_174 | NoPfam | dicer-like 1 | AT1G01040.2
Pav_c43842_g1_i1_len_1335	0	0	1	0	0	0	0	0	0	0	0	0	1	Pav_c43842_g1_i1_len_1335 | Pyrophosphatase_PF00719.15 | pyrophosphorylase 1 | AT1G01050.1
Pav_c14341_g1_i1_len_3452	0	1	1	0	1	3	0	1	1	1	1	0	10	Pav_c14341_g1_i1_len_3452 | Myb_DNA-binding_PF00249.27 | Homeodomain-like superfamily protein | AT1G01060.1
Pav_c14021_g1_i1_len_1908	0	0	2	0	0	0	0	0	0	1	0	0	3	Pav_c14021_g1_i1_len_1908 | TPP_enzyme_C_PF02775.17 | pyruvate dehydrogenase E1 alpha | AT1G01090.1
Pav_c18454_g1_i1_len_2406	2	1	11	2	0	1	0	0	0	0	1	0	18	Pav_c18454_g1_i1_len_2406 | ACP_syn_III_C_PF08541.6 | 3-ketoacyl-CoA synthase 1 | AT1G01120.1
Pav_c3077_g1_i1_len_1898	0	0	0	0	0	1	0	0	0	0	0	0	1	Pav_c3077_g1_i1_len_1898 | Kinase-like_PF14531.2 | CBL-interacting protein kinase 9 | AT1G01140.3
Pav_c20883_g1_i1_len_735	1	0	0	0	1	0	0	0	0	0	0	0	2	Pav_c20883_g1_i1_len_735 | DUF1138_PF06592.9 | Protein of unknown function (DUF1138) | AT1G01170.1
Pav_c20404_g2_i1_len_1927	0	0	0	0	0	0	0	0	0	1	0	0	1	Pav_c20404_g2_i1_len_1927 | p450_PF00067.18 | cytochrome P450, family 78, subfamily A, polypeptide 8 | AT1G01190.1
Pav_c4230_g1_i1_len_878	0	0	0	0	0	12	1	0	0	0	0	0	13	Pav_c4230_g1_i1_len_878 | Arf_PF00025.17 | RAB GTPase homolog A3 | AT1G01200.1
Pav_c16026_g1_i1_len_3810	0	0	0	0	0	1	0	0	0	0	0	1	2	Pav_c16026_g1_i1_len_3810 | GHMP_kinases_N_PF00288.22 | L-fucokinase/GDP-L-fucose pyrophosphorylase | AT1G01220.1
Pav_c32782_g1_i1_len_1184	0	0	0	0	0	1	0	0	0	0	0	0	1	Pav_c32782_g1_i1_len_1184 | ORMDL_PF04061.10 | ORMDL family protein | AT1G01230.1
Pav_c15683_g1_i1_len_2868	0	0	1	1	2	3	1	0	0	0	0	0	8	Pav_c15683_g1_i1_len_2868 | HLH_PF00010.22 | basic helix-loop-helix (bHLH) DNA-binding superfamily protein | AT1G01260.1
Pav_c18428_g1_i1_len_1828	0	2	10	5	1	2	0	0	1	1	0	0	22	Pav_c18428_g1_i1_len_1828 | Asp_PF00026.19 | Eukaryotic aspartyl protease family protein | AT1G01300.1
Pav_c44827_g1_i1_len_5772	1	0	0	0	1	1	0	0	1	0	0	0	4	Pav_c44827_g1_i1_len_5772 | TPR_16_PF13432.2 | Tetratricopeptide repeat (TPR)-like superfamily protein | AT1G01320.1
Pav_c24814_g1_i1_len_589	0	0	0	0	0	0	0	0	0	0	1	0	1	Pav_c24814_g1_i1_len_589 | NoPfam | cyclic nucleotide gated channel 10 | AT1G01340.2
Pav_c19986_g1_i2_len_2342	0	0	0	1	0	0	0	0	0	0	0	0	1	Pav_c19986_g1_i2_len_2342 | zf-C3HC4_3_PF13920.2 | Zinc finger (CCCH-type/C3HC4-type RING finger) family protein | AT1G01350.1
Pav_c45342_g1_i1_len_1118	0	0	0	0	0	0	0	0	0	0	1	0	1	Pav_c45342_g1_i1_len_1118 | Histone_PF00125.20 | Histone superfamily protein | AT1G01370.1
Pav_c41019_g1_i1_len_165	0	1	0	0	0	0	0	0	0	0	0	0	1	Pav_c41019_g1_i1_len_165 | NoPfam | UDP-glucosyl transferase 72B3 | AT1G01420.1
Pav_c4829_g1_i1_len_1482	0	0	0	0	0	2	0	0	0	0	0	0	2	Pav_c4829_g1_i1_len_1482 | PMR5N_PF14416.2 | TRICHOME BIREFRINGENCE-LIKE 25 | AT1G01430.1
Pav_c18238_g1_i2_len_1423	1	2	0	0	3	42	2	0	0	0	0	0	50	Pav_c18238_g1_i2_len_1423 | LEA_2_PF03168.9 | Late embryogenesis abundant protein | AT1G01470.1
Pav_c14120_g3_i1_len_1041	0	0	0	0	0	1	0	0	0	0	0	0	1	Pav_c14120_g3_i1_len_1041 | HMA_PF00403.22 | Heavy metal transport/detoxification superfamily protein | AT1G01490.1
Pav_c15100_g1_i1_len_1646	0	0	1	0	0	0	0	0	0	0	0	0	1	Pav_c15100_g1_i1_len_1646 | NoPfam | Heavy metal transport/detoxification superfamily protein | AT1G01490.1
Pav_c33343_g1_i1_len_915	0	0	0	1	0	1	1	0	0	0	0	0	3	Pav_c33343_g1_i1_len_915 | HMA_PF00403.22 | Heavy metal transport/detoxification superfamily protein | AT1G01490.1
Pav_c2215_g1_i1_len_1990	0	0	3	1	0	0	0	0	0	0	0	0	4	Pav_c2215_g1_i1_len_1990 | NoPfam | Erythronate-4-phosphate dehydrogenase family protein | AT1G01500.1
Pav_c11476_g1_i1_len_1336	0	0	1	0	0	0	0	1	0	0	0	0	2	Pav_c11476_g1_i1_len_1336 | NoPfam | Homeodomain-like superfamily protein | AT1G01520.1
Pav_c10235_g2_i2_len_1056	0	0	0	1	1	0	0	0	0	0	1	0	3	Pav_c10235_g2_i2_len_1056 | Pkinase_Tyr_PF07714.13 | Protein kinase superfamily protein | AT1G01540.2
Pav_c19216_g6_i1_len_1888	0	0	0	1	0	0	0	0	0	0	0	0	1	Pav_c19216_g6_i1_len_1888 | Pkinase_Tyr_PF07714.13 | Protein kinase superfamily protein | AT1G01540.2
Pav_c32547_g1_i1_len_1848	0	1	0	0	0	1	0	0	0	0	0	0	2	Pav_c32547_g1_i1_len_1848 | DUF793_PF05633.7 | Protein of unknown function (DUF793) | AT1G01550.1
Pav_c40846_g1_i1_len_289	0	0	0	0	0	1	0	0	0	0	0	0	1	Pav_c40846_g1_i1_len_289 | NoPfam | glycerol-3-phosphate acyltransferase 4 | AT1G01610.1
Pav_c16397_g2_i1_len_650	1	0	0	0	0	0	0	0	0	0	0	0	1	Pav_c16397_g2_i1_len_650 | NoPfam | 3 | AT1G01620.1
Pav_c20602_g1_i1_len_1525	0	0	1	0	1	0	0	0	0	0	0	0	2	Pav_c20602_g1_i1_len_1525 | CRAL_TRIO_2_PF13716.2 | Sec14p-like phosphatidylinositol transfer family protein | AT1G01630.1
Pav_c20594_g1_i4_len_2266	0	1	0	1	0	0	0	0	0	0	0	0	2	Pav_c20594_g1_i4_len_2266 | cNMP_binding_PF00027.25 | Acyl-CoA thioesterase family protein | AT1G01710.1
Pav_c13418_g2_i1_len_312	0	2	0	0	0	0	0	0	0	0	0	1	3	Pav_c13418_g2_i1_len_312 | NoPfam | NAC (No Apical Meristem) domain transcriptional regulator superfamily protein | AT1G01720.1
Pav_c13418_g3_i1_len_929	1	0	1	1	0	1	1	0	0	0	1	0	6	Pav_c13418_g3_i1_len_929 | NoPfam | NAC (No Apical Meristem) domain transcriptional regulator superfamily protein | AT1G01720.1
Pav_c20037_g1_i1_len_1671	0	0	0	0	1	3	0	0	0	0	0	0	4	Pav_c20037_g1_i1_len_1671 | NoPfam | unknown protein | AT1G01730.1
Pav_c20676_g1_i6_len_2666	5	12	55	34	30	230	7	0	0	0	0	0	373	Pav_c20676_g1_i6_len_2666 | A_deamin_PF02137.14 | adenosine deaminases | AT1G01760.1
Pav_c16751_g2_i6_len_3556	0	0	0	0	0	1	0	0	0	0	0	0	1	Pav_c16751_g2_i6_len_3556 | DUF1446_PF07287.7 | unknown protein | AT1G01770.1
Pav_c34292_g1_i1_len_1604	0	1	1	0	0	0	0	0	0	0	0	1	3	Pav_c34292_g1_i1_len_1604 | AAA_31_PF13614.2 | P-loop containing nucleoside triphosphate hydrolases superfamily protein | AT1G01910.1
Pav_c18678_g2_i1_len_3029	0	1	0	1	2	7	0	0	0	1	0	1	13	Pav_c18678_g2_i1_len_3029 | NoPfam | zinc finger protein-related | AT1G01930.1
Pav_c20051_g1_i1_len_3290	0	0	2	1	0	1	0	0	0	0	0	0	4	Pav_c20051_g1_i1_len_3290 | HEAT_2_PF13646.2 | armadillo repeat kinesin 2 | AT1G01950.3
Pav_c14861_g1_i1_len_2275	0	0	0	0	0	0	0	0	0	0	0	1	1	Pav_c14861_g1_i1_len_2275 | Nitroreductase_PF00881.20 | nitroreductase family protein | AT1G02020.1
Pav_c43129_g1_i1_len_335	0	0	0	0	0	8	2	0	0	0	0	0	10	Pav_c43129_g1_i1_len_335 | NoPfam | C2H2-like zinc finger protein | AT1G02030.1
Pav_c25012_g1_i1_len_2180	0	0	0	0	0	1	0	0	0	0	0	0	1	Pav_c25012_g1_i1_len_2180 | TPR_19_PF14559.2 | Tetratricopeptide repeat (TPR)-like superfamily protein | AT1G02060.1
Pav_c4981_g1_i1_len_392	0	0	1	0	0	0	0	0	0	0	0	0	1	Pav_c4981_g1_i1_len_392 | NoPfam | Tetratricopeptide repeat (TPR)-like superfamily protein | AT1G02060.1
Pav_c46989_g1_i1_len_676	0	1	0	0	0	0	0	0	0	0	0	0	1	Pav_c46989_g1_i1_len_676 | NoPfam | unknown protein | AT1G02070.1
Pav_c16707_g1_i1_len_7754	0	0	7	3	1	1	1	1	2	2	0	2	20	Pav_c16707_g1_i1_len_7754 | CNOT1_HEAT_PF16418.1 | transcription regulators | AT1G02080.1
Pav_c4737_g1_i2_len_1611	0	0	0	0	0	0	0	0	0	1	0	0	1	Pav_c4737_g1_i2_len_1611 | NoPfam | Proteasome component (PCI) domain protein | AT1G02090.1
Pav_c13415_g2_i2_len_1656	0	0	0	0	0	2	0	0	1	0	0	0	3	Pav_c13415_g2_i2_len_1656 | LCM_PF04072.10 | Leucine carboxyl methyltransferase | AT1G02100.3
Pav_c15997_g2_i5_len_2883	0	1	0	0	0	0	0	0	0	1	0	0	2	Pav_c15997_g2_i5_len_2883 | GRAM_PF02893.16 | GRAM domain family protein | AT1G02120.1
Pav_c44659_g1_i1_len_927	0	0	0	0	0	0	0	0	0	2	0	0	2	Pav_c44659_g1_i1_len_927 | Mago_nashi_PF02792.10 | mago nashi family protein | AT1G02140.1
Pav_c23658_g1_i1_len_2355	0	0	0	0	0	0	0	0	0	1	0	0	1	Pav_c23658_g1_i1_len_2355 | TPR_19_PF14559.2 | Tetratricopeptide repeat (TPR)-like superfamily protein | AT1G02150.1
Pav_c35151_g1_i1_len_736	0	1	0	0	0	1	0	0	0	0	0	0	2	Pav_c35151_g1_i1_len_736 | CHCH_PF06747.9 | Cox19 family protein (CHCH motif) | AT1G02160.2
Pav_c167_g1_i1_len_1699	0	0	0	0	0	0	0	0	1	0	0	0	1	Pav_c167_g1_i1_len_1699 | zf-LSD1_PF06943.8 | metacaspase 1 | AT1G02170.1
Pav_c21151_g1_i1_len_954	0	0	0	0	0	1	0	0	0	0	0	1	2	Pav_c21151_g1_i1_len_954 | NoPfam | ferredoxin-related | AT1G02180.1
Pav_c32966_g1_i1_len_2247	0	1	0	0	0	4	0	0	0	0	0	0	5	Pav_c32966_g1_i1_len_2247 | FA_hydroxylase_PF04116.9 | Fatty acid hydroxylase superfamily | AT1G02205.3
Pav_c44526_g1_i1_len_2357	0	0	0	0	1	0	0	0	0	0	0	0	1	Pav_c44526_g1_i1_len_2357 | ArsB_PF02040.11 | Divalent ion symporter | AT1G02260.1
Pav_c11733_g1_i2_len_1688	0	0	0	0	0	0	1	0	0	0	0	0	1	Pav_c11733_g1_i2_len_1688 | Hep_59_PF07052.7 | CONTAINS InterPro DOMAIN/s: Hepatocellular carcinoma-associated antigen 59 (InterPro:IPR010756) | AT1G02330.1
Pav_c18346_g1_i1_len_1930	0	1	0	0	0	0	0	0	0	0	0	0	1	Pav_c18346_g1_i1_len_1930 | PPR_1_PF12854.3 | Tetratricopeptide repeat (TPR)-like superfamily protein | AT1G02370.1
Pav_c20199_g1_i4_len_2933	0	0	1	1	0	0	0	0	0	1	0	0	3	Pav_c20199_g1_i4_len_2933 | PPR_3_PF13812.2 | Pentatricopeptide repeat (PPR) superfamily protein | AT1G02420.1
Pav_c11596_g1_i1_len_424	0	0	0	0	1	0	0	0	0	0	0	0	1	Pav_c11596_g1_i1_len_424 | S-AdoMet_synt_C_PF02773.12 | S-adenosylmethionine synthetase 1 | AT1G02500.1
Pav_c20451_g2_i2_len_2105	0	2	10	3	0	0	0	0	0	0	0	0	15	Pav_c20451_g2_i2_len_2105 | Ion_trans_PF00520.27 | Outward rectifying potassium channel protein | AT1G02510.1
Pav_c44326_g1_i1_len_1346	0	0	0	0	0	1	0	0	0	1	0	0	2	Pav_c44326_g1_i1_len_1346 | ABC_membrane_PF00664.19 | P-glycoprotein 11 | AT1G02520.1
Pav_c23432_g1_i1_len_1396	0	0	1	0	0	0	0	0	0	0	0	0	1	Pav_c23432_g1_i1_len_1396 | CLP_protease_PF00574.19 | nuclear encoded CLP protease 5 | AT1G02560.1
Pav_c19497_g1_i2_len_1477	0	1	2	0	0	3	1	0	1	0	0	0	8	Pav_c19497_g1_i2_len_1477 | NoPfam | RING/FYVE/PHD zinc finger superfamily protein | AT1G02610.1
Pav_c11031_g2_i1_len_1281	0	0	0	0	1	0	0	0	0	0	0	0	1	Pav_c11031_g2_i1_len_1281 | Arf_PF00025.17 | Ras-related small GTP-binding family protein | AT1G02620.1
Pav_c14688_g1_i1_len_2874	0	1	2	0	0	1	1	0	0	0	1	0	6	Pav_c14688_g1_i1_len_2874 | Lipase_3_PF01764.21 | alpha/beta-Hydrolases superfamily protein | AT1G02660.1
Pav_c33904_g1_i1_len_1017	0	0	1	0	0	0	0	1	0	0	0	0	2	Pav_c33904_g1_i1_len_1017 | TFIID-18kDa_PF02269.12 | TBP-associated factor 13 | AT1G02680.1
Pav_c7022_g1_i1_len_1227	0	1	6	1	0	0	0	1	0	0	0	0	9	Pav_c7022_g1_i1_len_1227 | NoPfam | unknown protein | AT1G02700.1
Pav_c36536_g1_i1_len_1849	0	0	0	1	0	0	0	0	0	0	0	0	1	Pav_c36536_g1_i1_len_1849 | Glyco_hydro_9_PF00759.15 | cellulase 2 | AT1G02800.1
Pav_c13045_g1_i1_len_1601	0	2	2	0	0	0	0	0	0	0	0	0	4	Pav_c13045_g1_i1_len_1601 | PMEI_PF04043.11 | Plant invertase/pectin methylesterase inhibitor superfamily | AT1G02810.1
Pav_c43815_g1_i1_len_2053	0	0	2	0	0	1	0	0	0	0	0	0	3	Pav_c43815_g1_i1_len_2053 | PMEI_PF04043.11 | Plant invertase/pectin methylesterase inhibitor superfamily | AT1G02810.1
Pav_c18630_g3_i1_len_2044	0	1	1	0	0	5	0	0	0	0	0	1	8	Pav_c18630_g3_i1_len_2044 | Glyco_hydro_1_PF00232.14 | beta glucosidase 11 | AT1G02850.4
Pav_c20618_g3_i2_len_3503	0	0	1	1	0	0	0	0	1	0	0	0	3	Pav_c20618_g3_i2_len_3503 | NoPfam | SPX (SYG1/Pho81/XPR1) domain-containing protein | AT1G02860.1
Pav_c42_g1_i1_len_3797	0	0	1	1	0	0	0	0	0	1	0	0	3	Pav_c42_g1_i1_len_3797 | AAA_18_PF13238.2 | peroxin 6 | AT1G03000.1
Pav_c33385_g1_i1_len_754	0	0	1	1	0	0	0	0	0	1	0	0	3	Pav_c33385_g1_i1_len_754 | NPH3_PF03000.10 | Phototropic-responsive NPH3 family protein | AT1G03010.1
Pav_c15688_g2_i2_len_1020	0	0	0	0	0	0	0	0	0	0	0	1	1	Pav_c15688_g2_i2_len_1020 | PRK_PF00485.14 | P-loop containing nucleoside triphosphate hydrolases superfamily protein | AT1G03030.1
Pav_c19159_g1_i1_len_12224	3	3	7	7	0	3	3	0	0	1	0	3	30	Pav_c19159_g1_i1_len_12224 | DUF4704_PF15787.1 | Beige/BEACH domain | AT1G03060.1
Pav_c7544_g1_i2_len_6168	2	2	22	5	11	99	3	0	1	2	2	4	153	Pav_c7544_g1_i2_len_6168 | KIP1_PF07765.8 | kinase interacting (KIP1-like) family protein | AT1G03080.1
Pav_c19191_g2_i2_len_3286	0	0	0	0	0	1	0	0	0	0	0	0	1	Pav_c19191_g2_i2_len_3286 | HlyD_D23_PF16576.1 | methylcrotonyl-CoA carboxylase alpha chain, mitochondrial / 3-methylcrotonyl-CoA carboxylase 1 (MCCA) | AT1G03090.2
Pav_c21452_g1_i1_len_846	0	0	0	0	1	0	0	0	0	0	0	0	1	Pav_c21452_g1_i1_len_846 | PsaD_PF02531.12 | photosystem I subunit D-2 | AT1G03130.1
Pav_c16566_g1_i1_len_1504	0	1	0	0	0	0	0	0	0	0	0	0	1	Pav_c16566_g1_i1_len_1504 | PRP4_PF08799.7 | splicing factor Prp18 family protein | AT1G03140.1
Pav_c12061_g1_i1_len_933	0	0	0	1	0	1	1	0	0	0	0	0	3	Pav_c12061_g1_i1_len_933 | FR47_PF08445.6 | Acyl-CoA N-acyltransferases (NAT) superfamily protein | AT1G03150.1
Pav_c19208_g1_i7_len_3556	0	0	0	0	1	0	0	0	0	1	0	0	2	Pav_c19208_g1_i7_len_3556 | MMR_HSR1_PF01926.19 | FZO-like | AT1G03160.1
Pav_c16993_g1_i2_len_2771	0	0	0	0	0	1	0	0	0	0	0	0	1	Pav_c16993_g1_i2_len_2771 | ResIII_PF04851.11 | RAD3-like DNA-binding helicase protein | AT1G03190.1
Pav_c32835_g1_i1_len_1540	0	0	0	0	2	7	0	0	0	0	0	0	9	Pav_c32835_g1_i1_len_1540 | TAXi_N_PF14543.2 | Eukaryotic aspartyl protease family protein | AT1G03220.1
Pav_c16402_g1_i1_len_1150	0	0	0	0	0	0	0	1	0	0	0	0	1	Pav_c16402_g1_i1_len_1150 | R3H-assoc_PF13902.2 | unknown protein | AT1G03250.2
Pav_c14789_g1_i1_len_1789	1	0	0	2	0	0	0	0	0	0	0	0	3	Pav_c14789_g1_i1_len_1789 | CBS_PF00571.24 | CBS domain-containing protein with a domain of unknown function (DUF21) | AT1G03270.1
Pav_c15973_g1_i2_len_2491	1	0	0	3	2	0	0	0	0	0	0	0	6	Pav_c15973_g1_i2_len_2491 | NoPfam | unknown protein | AT1G03290.1
Pav_c15493_g1_i1_len_3137	0	0	0	2	1	0	0	0	1	0	0	0	4	Pav_c15493_g1_i1_len_3137 | Alpha-amylase_PF00128.20 | debranching enzyme 1 | AT1G03310.2
Pav_c20404_g3_i3_len_2053	0	0	3	0	1	0	0	0	0	1	0	0	5	Pav_c20404_g3_i3_len_2053 | LSM_PF01423.18 | Small nuclear ribonucleoprotein family protein | AT1G03330.1
Pav_c34319_g1_i1_len_1296	0	0	1	0	0	0	0	0	0	0	0	0	1	Pav_c34319_g1_i1_len_1296 | KH_6_PF15985.1 | ribosomal RNA processing 4 | AT1G03360.1
Pav_c12004_g1_i1_len_4405	1	0	0	0	2	0	0	0	0	0	0	0	3	Pav_c12004_g1_i1_len_4405 | GRAM_PF02893.16 | C2 calcium/lipid-binding and GRAM domain containing protein | AT1G03370.1
Pav_c13932_g1_i2_len_3810	0	0	0	0	0	1	0	0	1	0	0	1	3	Pav_c13932_g1_i2_len_3810 | BCAS3_PF12490.4 | homolog of yeast autophagy 18 (ATG18) G | AT1G03380.1
Pav_c33723_g1_i1_len_1812	0	0	0	1	1	0	0	0	0	0	0	0	2	Pav_c33723_g1_i1_len_1812 | Transferase_PF02458.11 | HXXXD-type acyl-transferase family protein | AT1G03390.1
Pav_c16952_g1_i1_len_1072	0	0	0	0	0	0	1	0	0	0	0	0	1	Pav_c16952_g1_i1_len_1072 | NoPfam | histidine-containing phosphotransfer factor 5 | AT1G03430.1
Pav_c24214_g1_i1_len_962	0	0	0	1	0	0	0	0	0	0	0	0	1	Pav_c24214_g1_i1_len_962 | NoPfam | Leucine-rich repeat (LRR) family protein | AT1G03440.1
Pav_c27697_g1_i1_len_282	0	0	1	0	0	0	0	0	0	0	0	0	1	Pav_c27697_g1_i1_len_282 | LRRNT_2_PF08263.8 | Leucine-rich repeat (LRR) family protein | AT1G03440.1
Pav_c24550_g1_i1_len_893	0	1	0	0	0	0	0	0	0	0	0	0	1	Pav_c24550_g1_i1_len_893 | TPR_14_PF13428.2 | Tetratricopeptide repeat (TPR)-like superfamily protein | AT1G03510.1
Pav_c14128_g3_i2_len_2660	0	0	1	0	0	0	0	0	0	0	0	0	1	Pav_c14128_g3_i2_len_2660 | Branch_PF02485.17 | Core-2/I-branching beta-1,6-N-acetylglucosaminyltransferase family protein | AT1G03520.1
Pav_c20550_g1_i9_len_3839	0	0	2	4	0	5	0	0	1	0	0	0	12	Pav_c20550_g1_i9_len_3839 | Gar1_PF04410.10 | nuclear assembly factor 1 | AT1G03530.1
Pav_c17355_g1_i3_len_2131	0	0	1	0	1	0	0	0	0	0	0	0	2	Pav_c17355_g1_i3_len_2131 | PGG_PF13962.2 | ankyrin repeat family protein | AT1G03670.1
Pav_c18086_g1_i5_len_2427	1	0	0	1	0	0	0	0	0	0	0	0	2	Pav_c18086_g1_i5_len_2427 | PGG_PF13962.2 | ankyrin repeat family protein | AT1G03670.1
Pav_c19174_g1_i6_len_2466	0	1	0	1	1	0	0	0	0	0	0	0	3	Pav_c19174_g1_i6_len_2466 | Prefoldin_PF02996.13 | Prefoldin chaperone subunit family protein | AT1G03760.1
Pav_c18820_g3_i2_len_1684	0	0	1	0	1	0	0	0	0	0	0	0	2	Pav_c18820_g3_i2_len_1684 | zf-RING_5_PF14634.2 | RING 1B | AT1G03770.2
Pav_c12752_g1_i2_len_1542	0	0	1	4	0	0	0	0	1	0	1	0	7	Pav_c12752_g1_i2_len_1542 | DUF1681_PF07933.10 | non-intrinsic ABC protein 4 | AT1G03900.1
Pav_c20955_g1_i1_len_2143	0	0	2	1	1	10	1	0	0	0	0	0	15	Pav_c20955_g1_i1_len_2143 | NoPfam | P-loop containing nucleoside triphosphate hydrolases superfamily protein | AT1G03905.1
Pav_c16616_g1_i1_len_2457	0	1	0	0	1	0	0	1	0	0	0	0	3	Pav_c16616_g1_i1_len_2457 | Cactin_mid_PF10312.5 | EXPRESSED IN: 24 plant structures | AT1G03910.2
Pav_c17008_g2_i2_len_824	0	0	0	0	0	0	1	0	0	0	0	0	1	Pav_c17008_g2_i2_len_824 | NoPfam | Protein kinase family protein | AT1G03920.1
Pav_c15518_g1_i1_len_1163	0	0	0	0	1	0	0	0	0	0	0	0	1	Pav_c15518_g1_i1_len_1163 | NoPfam | dual specificity kinase 1 | AT1G03930.1
Pav_c18743_g5_i1_len_3710	0	1	0	0	0	0	0	0	0	0	0	0	1	Pav_c18743_g5_i1_len_3710 | LCAT_PF02450.11 | phospholipid sterol acyl transferase 1 | AT1G04010.1
Pav_c9595_g1_i1_len_2612	0	0	0	0	0	0	1	0	0	0	0	0	1	Pav_c9595_g1_i1_len_2612 | zf-HC5HC2H_2_PF13832.2 | breast cancer associated RING 1 | AT1G04020.1
Pav_c16961_g1_i5_len_3535	0	0	0	0	2	2	1	1	0	0	0	0	6	Pav_c16961_g1_i5_len_3535 | TPR_16_PF13432.2 | Tetratricopeptide repeat (TPR)-like superfamily protein | AT1G04080.3
Pav_c11565_g1_i1_len_2061	0	0	0	0	1	0	0	0	0	0	1	0	2	Pav_c11565_g1_i1_len_2061 | DUF946_PF06101.7 | Plant protein of unknown function (DUF946) | AT1G04090.1
Pav_c14825_g1_i1_len_2812	0	0	0	1	0	0	0	0	0	0	0	0	1	Pav_c14825_g1_i1_len_2812 | Inhibitor_I9_PF05922.12 | Subtilase family protein | AT1G04110.1
Pav_c18752_g1_i2_len_5729	0	0	3	2	0	3	0	0	0	0	0	1	9	Pav_c18752_g1_i2_len_5729 | AAA_17_PF13207.2 | multidrug resistance-associated protein 5 | AT1G04120.1
Pav_c20641_g1_i1_len_1800	0	0	0	1	0	0	0	0	0	0	0	0	1	Pav_c20641_g1_i1_len_1800 | ABC_membrane_PF00664.19 | multidrug resistance-associated protein 5 | AT1G04120.1
Pav_c17448_g1_i2_len_775	0	1	1	0	0	0	0	0	0	0	0	0	2	Pav_c17448_g1_i2_len_775 | NoPfam | Transducin family protein / WD-40 repeat family protein | AT1G04140.2
Pav_c17448_g2_i1_len_2345	0	0	0	1	1	0	1	1	0	0	0	1	5	Pav_c17448_g2_i1_len_2345 | NoPfam | Transducin family protein / WD-40 repeat family protein | AT1G04140.2
Pav_c18897_g1_i1_len_3284	0	0	0	1	0	0	0	0	1	0	0	1	3	Pav_c18897_g1_i1_len_3284 | WD40_PF00400.28 | Transducin family protein / WD-40 repeat family protein | AT1G04140.2
Pav_c17696_g1_i1_len_1977	0	0	0	0	1	1	2	0	0	0	1	0	5	Pav_c17696_g1_i1_len_1977 | GTP_EFTU_D2_PF03144.21 | eukaryotic translation initiation factor 2 gamma subunit | AT1G04170.1
Pav_c18773_g1_i1_len_2874	0	0	1	0	0	0	0	0	0	0	0	0	1	Pav_c18773_g1_i1_len_2874 | Hid1_PF12722.3 | FUNCTIONS IN: molecular_function unknown | AT1G04200.1
Pav_c12755_g1_i2_len_3966	1	0	4	2	0	1	0	0	0	0	1	0	9	Pav_c12755_g1_i2_len_3966 | LRR_4_PF12799.3 | Leucine-rich repeat protein kinase family protein | AT1G04210.1
Pav_c13991_g1_i1_len_1558	0	0	0	0	0	1	0	0	0	0	0	0	1	Pav_c13991_g1_i1_len_1558 | Chal_sti_synt_C_PF02797.11 | 3-ketoacyl-CoA synthase 2 | AT1G04220.1
Pav_c7143_g1_i1_len_1284	0	1	0	0	0	0	0	0	0	0	0	0	1	Pav_c7143_g1_i1_len_1284 | PRA1_PF03208.15 | CAMV movement protein interacting protein 7 | AT1G04260.1
Pav_c19383_g1_i1_len_941	0	1	0	0	0	2	0	0	0	0	0	0	3	Pav_c19383_g1_i1_len_941 | 4HBT_PF03061.18 | Thioesterase superfamily protein | AT1G04290.1
Pav_c13112_g1_i2_len_4092	1	2	7	3	1	1	0	1	1	1	1	2	21	Pav_c13112_g1_i2_len_4092 | MATH_PF00917.22 | TRAF-like superfamily protein | AT1G04300.3
Pav_c44628_g1_i1_len_1219	0	0	1	0	0	0	0	0	0	0	0	0	1	Pav_c44628_g1_i1_len_1219 | NoPfam | HR-like lesion-inducing protein-related | AT1G04340.1
Pav_c17562_g1_i6_len_4550	0	0	0	1	1	1	0	0	0	0	0	0	3	Pav_c17562_g1_i6_len_4550 | BTB_PF00651.27 | BTB/POZ domain-containing protein | AT1G04390.1
Pav_c14490_g1_i3_len_3508	0	0	1	0	0	1	1	1	2	1	0	0	7	Pav_c14490_g1_i3_len_3508 | DNA_photolyase_PF00875.14 | cryptochrome 2 | AT1G04400.2
Pav_c32230_g1_i1_len_1643	1	0	0	2	2	2	1	0	1	1	0	2	12	Pav_c32230_g1_i1_len_1643 | Ldh_1_N_PF00056.19 | Lactate/malate dehydrogenase family protein | AT1G04410.1
Pav_c20669_g1_i1_len_2279	0	0	0	0	0	2	0	1	0	0	0	0	3	Pav_c20669_g1_i1_len_2279 | Aldo_ket_red_PF00248.17 | NAD(P)-linked oxidoreductase superfamily protein | AT1G04420.1
Pav_c4484_g1_i2_len_3361	1	1	4	0	0	0	0	1	0	0	0	0	7	Pav_c4484_g1_i2_len_3361 | Methyltransf_11_PF08241.8 | S-adenosyl-L-methionine-dependent methyltransferases superfamily protein | AT1G04430.1
Pav_c15518_g3_i1_len_172	0	0	0	0	0	1	0	0	0	0	0	0	1	Pav_c15518_g3_i1_len_172 | NoPfam | casein kinase like 13 | AT1G04440.1
Pav_c7756_g1_i1_len_2132	2	1	1	0	2	0	0	0	0	0	1	0	7	Pav_c7756_g1_i1_len_2132 | eIF2A_PF08662.7 | MOS4-associated complex 3A | AT1G04510.1
Pav_c21891_g1_i1_len_1549	0	0	0	0	0	1	0	0	0	0	0	0	1	Pav_c21891_g1_i1_len_1549 | Stress-antifung_PF01657.13 | plasmodesmata-located protein 2 | AT1G04520.1
Pav_c35961_g1_i1_len_946	0	0	0	0	1	0	0	0	0	0	0	0	1	Pav_c35961_g1_i1_len_946 | NoPfam | AWPM-19-like family protein | AT1G04560.1
Pav_c34642_g1_i1_len_2181	0	2	0	0	0	0	0	0	0	0	0	0	2	Pav_c34642_g1_i1_len_2181 | MFS_1_PF07690.12 | Major facilitator superfamily protein | AT1G04570.1
Pav_c17275_g3_i1_len_1150	0	0	0	0	0	0	0	0	1	0	0	0	1	Pav_c17275_g3_i1_len_1150 | NoPfam | BEST Arabidopsis thaliana protein match is: Pentatricopeptide repeat (PPR) superfamily protein (TAIR:AT4G18975.4) | AT1G04590.2
Pav_c32320_g1_i1_len_971	0	1	0	0	0	0	0	0	0	0	0	0	1	Pav_c32320_g1_i1_len_971 | GRIM-19_PF06212.8 | GRIM-19 protein | AT1G04630.1
Pav_c44961_g1_i1_len_1839	1	0	0	0	1	0	0	1	0	0	0	0	3	Pav_c44961_g1_i1_len_1839 | Aldo_ket_red_PF00248.17 | potassium channel beta subunit 1 | AT1G04690.1
Pav_c18786_g1_i6_len_4023	0	0	2	0	2	0	1	0	0	0	0	0	5	Pav_c18786_g1_i6_len_4023 | AAA_22_PF13401.2 | P-loop containing nucleoside triphosphate hydrolases superfamily protein | AT1G04730.1
Pav_c17920_g1_i2_len_3649	0	0	1	0	0	0	0	0	0	0	0	0	1	Pav_c17920_g1_i2_len_3649 | Ank_5_PF13857.2 | Ankyrin repeat family protein | AT1G04780.1
Pav_c10801_g1_i1_len_2995	0	0	1	0	0	0	0	0	1	0	0	0	2	Pav_c10801_g1_i1_len_2995 | NoPfam | RING/U-box superfamily protein | AT1G04790.1
Pav_c16297_g1_i1_len_1737	1	0	0	0	0	0	0	0	0	0	0	0	1	Pav_c16297_g1_i1_len_1737 | UBA_PF00627.27 | ubiquitin-associated (UBA)/TS-N domain-containing protein | AT1G04850.1
Pav_c16141_g2_i1_len_3441	0	1	0	1	0	0	0	0	0	0	0	0	2	Pav_c16141_g2_i1_len_3441 | zf-UBP_PF02148.15 | ubiquitin-specific protease 2 | AT1G04860.1
Pav_c4663_g1_i1_len_1788	1	0	0	1	0	0	0	0	0	0	0	0	2	Pav_c4663_g1_i1_len_1788 | Methyltransf_31_PF13847.2 | protein arginine methyltransferase 10 | AT1G04870.2
Pav_c20148_g1_i4_len_2257	0	1	1	1	1	8	0	0	0	0	1	0	13	Pav_c20148_g1_i4_len_2257 | O-FucT_PF10250.5 | O-fucosyltransferase family protein | AT1G04910.1
Pav_c4477_g1_i1_len_1780	0	0	0	0	0	0	0	0	0	1	0	1	2	Pav_c4477_g1_i1_len_1780 | TIC20_PF16166.1 | translocon at the inner envelope membrane of chloroplasts 20 | AT1G04940.1
Pav_c13978_g1_i1_len_1992	0	0	0	2	0	7	0	0	0	0	0	0	9	Pav_c13978_g1_i1_len_1992 | NoPfam | HIT-type Zinc finger family protein | AT1G04945.3
Pav_c17396_g1_i1_len_3337	0	0	0	2	0	0	0	0	0	0	0	1	3	Pav_c17396_g1_i1_len_3337 | DUF1664_PF07889.8 | lipid-binding serum glycoprotein family protein | AT1G04970.1
Pav_c15927_g1_i1_len_1243	0	0	1	0	0	0	0	0	0	0	0	0	1	Pav_c15927_g1_i1_len_1243 | NoPfam | unknown protein | AT1G04985.1
Pav_c17272_g1_i4_len_2632	2	0	1	2	0	0	1	1	2	0	0	0	9	Pav_c17272_g1_i4_len_2632 | NoPfam | Phosphotyrosine protein phosphatases superfamily protein | AT1G05000.2
Pav_c5323_g1_i2_len_1474	1	0	0	0	0	0	0	0	0	0	0	0	1	Pav_c5323_g1_i2_len_1474 | Y_phosphatase3_PF13350.2 | Phosphotyrosine protein phosphatases superfamily protein | AT1G05000.2
Pav_c43674_g1_i1_len_1331	0	0	1	0	0	0	0	0	0	0	0	0	1	Pav_c43674_g1_i1_len_1331 | DIOX_N_PF14226.2 | ethylene-forming enzyme | AT1G05010.1
Pav_c18455_g1_i1_len_2535	0	0	0	1	0	0	0	0	0	0	0	0	1	Pav_c18455_g1_i1_len_2535 | MFS_2_PF13347.2 | Major facilitator superfamily protein | AT1G05030.1
Pav_c18222_g2_i1_len_1842	0	0	0	1	0	0	0	0	0	0	1	0	2	Pav_c18222_g2_i1_len_1842 | DUF4094_PF13334.2 | Galactosyltransferase family protein | AT1G05170.2
Pav_c14748_g1_i1_len_3586	0	0	0	0	0	1	0	0	0	0	0	0	1	Pav_c14748_g1_i1_len_3586 | Lig_chan-Glu_bd_PF10613.5 | glutamate receptor 3.4 | AT1G05200.1
Pav_c14118_g1_i1_len_3458	0	1	1	2	2	24	1	0	0	0	0	0	31	Pav_c14118_g1_i1_len_3458 | Homeobox_PF00046.25 | homeodomain GLABROUS 2 | AT1G05230.1
Pav_c18654_g1_i3_len_5161	0	0	0	1	1	0	0	0	0	0	0	0	2	Pav_c18654_g1_i3_len_5161 | NoPfam | TraB family protein | AT1G05270.1
Pav_c33057_g1_i1_len_2069	0	0	1	0	0	0	0	0	0	0	0	0	1	Pav_c33057_g1_i1_len_2069 | Fringe_PF02434.12 | Protein of unknown function (DUF604) | AT1G05280.1
Pav_c16365_g3_i3_len_1881	0	0	0	1	0	0	0	0	0	0	0	0	1	Pav_c16365_g3_i3_len_1881 | ThiF_PF00899.17 | NAD(P)-binding Rossmann-fold superfamily protein | AT1G05350.1
Pav_c19723_g3_i4_len_2462	1	0	0	0	0	0	0	0	0	0	0	0	1	Pav_c19723_g3_i4_len_2462 | PHD_Oberon_PF07227.7 | Protein of unknown function (DUF1423) | AT1G05410.1
Pav_c13070_g1_i1_len_3738	0	0	4	2	0	0	0	0	0	0	0	0	6	Pav_c13070_g1_i1_len_3738 | ResIII_PF04851.11 | P-loop containing nucleoside triphosphate hydrolases superfamily protein | AT1G05460.1
Pav_c20011_g1_i3_len_2658	1	0	11	6	2	0	0	0	0	0	0	0	20	Pav_c20011_g1_i3_len_2658 | NoPfam | P-loop containing nucleoside triphosphate hydrolases superfamily protein | AT1G05460.1
Pav_c19082_g2_i1_len_5058	0	2	3	1	0	0	0	1	0	0	0	0	7	Pav_c19082_g2_i1_len_5058 | SMP_LBD_PF17047.1 | Calcium-dependent lipid-binding (CaLB domain) family protein | AT1G05500.1
Pav_c16195_g1_i2_len_796	0	0	0	0	0	1	0	0	0	0	0	0	1	Pav_c16195_g1_i2_len_796 | DUF1264_PF06884.7 | Protein of unknown function (DUF1264) | AT1G05510.1
Pav_c18499_g2_i1_len_842	0	0	0	0	1	3	0	0	1	0	0	0	5	Pav_c18499_g2_i1_len_842 | NoPfam | unknown protein | AT1G05575.1
Pav_c44230_g1_i1_len_2224	0	0	2	0	0	0	0	0	0	0	0	0	2	Pav_c44230_g1_i1_len_2224 | Glycohydro_20b2_PF14845.2 | beta-hexosaminidase 2 | AT1G05590.1
Pav_c19083_g3_i1_len_2280	0	0	1	0	0	0	0	0	0	0	0	0	1	Pav_c19083_g3_i1_len_2280 | PPR_3_PF13812.2 | Tetratricopeptide repeat (TPR)-like superfamily protein | AT1G05600.1
Pav_c20498_g1_i6_len_2262	0	1	2	0	2	0	0	0	0	0	0	0	5	Pav_c20498_g1_i6_len_2262 | ATP13_PF12921.3 | Pentatricopeptide repeat (PPR-like) superfamily protein | AT1G05670.1
Pav_c34273_g1_i1_len_408	0	0	1	0	1	0	0	0	0	0	0	0	2	Pav_c34273_g1_i1_len_408 | PPR_3_PF13812.2 | Pentatricopeptide repeat (PPR-like) superfamily protein | AT1G05670.1
Pav_c23674_g1_i1_len_852	0	2	0	1	0	0	1	1	0	0	0	0	5	Pav_c23674_g1_i1_len_852 | Sep15_SelM_PF08806.7 | selenoprotein family protein | AT1G05720.1
Pav_c14502_g1_i1_len_1598	0	0	0	0	0	7	0	0	0	0	0	0	7	Pav_c14502_g1_i1_len_1598 | TPR_19_PF14559.2 | Tetratricopeptide repeat (TPR)-like superfamily protein | AT1G05750.1
Pav_c18618_g1_i1_len_1094	2	6	16	11	13	297	8	1	0	0	0	0	354	Pav_c18618_g1_i1_len_1094 | NoPfam | Got1/Sft2-like vescicle transport protein family | AT1G05785.1
Pav_c16351_g1_i1_len_1965	1	1	2	0	0	1	0	0	0	0	0	0	5	Pav_c16351_g1_i1_len_1965 | HLH_PF00010.22 | basic helix-loop-helix (bHLH) DNA-binding superfamily protein | AT1G05805.1
Pav_c20928_g1_i1_len_1490	0	0	0	0	0	0	0	0	1	0	1	0	2	Pav_c20928_g1_i1_len_1490 | MMR_HSR1_PF01926.19 | RAB GTPase homolog A5E | AT1G05810.1
Pav_c14428_g1_i1_len_3980	0	0	0	0	0	0	0	0	0	1	0	0	1	Pav_c14428_g1_i1_len_3980 | PHD_2_PF13831.2 | trithorax-like protein 2 | AT1G05830.1
Pav_c20549_g1_i1_len_968	0	1	0	0	0	0	0	0	0	0	0	0	1	Pav_c20549_g1_i1_len_968 | Asp_PF00026.19 | Eukaryotic aspartyl protease family protein | AT1G05840.1
Pav_c20549_g3_i1_len_1489	0	0	0	1	0	0	0	0	0	0	0	0	1	Pav_c20549_g3_i1_len_1489 | Asp_PF00026.19 | Eukaryotic aspartyl protease family protein | AT1G05840.1
Pav_c7622_g1_i1_len_1565	0	0	2	0	0	0	1	2	0	0	0	1	6	Pav_c7622_g1_i1_len_1565 | Glyco_hydro_19_PF00182.15 | Chitinase family protein | AT1G05850.1
Pav_c18934_g1_i2_len_2126	1	1	1	0	2	35	0	0	1	2	0	1	44	Pav_c18934_g1_i2_len_2126 | DUF1685_PF07939.7 | Protein of unknown function (DUF1685) | AT1G05870.1
Pav_c17062_g1_i1_len_4099	0	0	1	0	0	1	0	0	0	0	0	1	3	Pav_c17062_g1_i1_len_4099 | IstB_IS21_PF01695.13 | cell division cycle protein 48-related / CDC48-related | AT1G05910.1
Pav_c10380_g2_i1_len_2159	0	0	1	0	0	0	0	0	0	0	0	0	1	Pav_c10380_g2_i1_len_2159 | AA_permease_C_PF13906.2 | cationic amino acid transporter 9 | AT1G05940.1
Pav_c13219_g1_i3_len_3709	0	0	4	1	1	0	0	0	0	0	1	0	7	Pav_c13219_g1_i3_len_3709 | NoPfam | ARM repeat superfamily protein | AT1G05960.2
Pav_c21304_g1_i1_len_1466	0	1	0	0	0	0	1	0	0	0	0	0	2	Pav_c21304_g1_i1_len_1466 | PfkB_PF00294.20 | pfkB-like carbohydrate kinase family protein | AT1G06030.1
Pav_c17086_g1_i2_len_1807	1	1	2	1	1	5	0	1	0	0	0	0	12	Pav_c17086_g1_i2_len_1807 | NoPfam | B-box zinc finger family protein | AT1G06040.1
Pav_c18172_g1_i1_len_1629	0	0	0	0	0	0	0	0	0	0	0	1	1	Pav_c18172_g1_i1_len_1629 | DUF1336_PF07059.8 | Protein of unknown function (DUF1336) | AT1G06050.1
Pav_c6745_g1_i1_len_1491	0	0	0	1	0	4	0	0	0	0	0	0	5	Pav_c6745_g1_i1_len_1491 | CLTH_PF10607.5 | LisH and RanBPM domains containing protein | AT1G06060.1
Pav_c6664_g2_i1_len_2097	0	0	0	1	0	1	0	0	2	0	0	0	4	Pav_c6664_g2_i1_len_2097 | bZIP_2_PF07716.11 | Basic-leucine zipper (bZIP) transcription factor family protein | AT1G06070.1
Pav_c44194_g1_i1_len_1513	1	0	0	0	0	0	0	0	0	0	0	0	1	Pav_c44194_g1_i1_len_1513 | UVR_PF02151.15 | SKP1/ASK-interacting protein 16 | AT1G06110.1
Pav_c33798_g1_i1_len_1508	0	0	1	0	0	1	0	0	0	0	0	0	2	Pav_c33798_g1_i1_len_1508 | Lactamase_B_PF00753.23 | glyoxalase 2-4 | AT1G06130.1
Pav_c18788_g1_i1_len_1238	0	3	25	23	0	5	0	0	0	0	0	0	56	Pav_c18788_g1_i1_len_1238 | PPR_3_PF13812.2 | basic helix-loop-helix (bHLH) DNA-binding superfamily protein | AT1G06150.1
Pav_c18788_g2_i1_len_1237	0	0	1	0	0	0	0	0	0	0	0	0	1	Pav_c18788_g2_i1_len_1237 | DYW_deaminase_PF14432.2 | basic helix-loop-helix (bHLH) DNA-binding superfamily protein | AT1G06150.1
Pav_c7585_g1_i1_len_1599	0	0	0	0	0	0	1	0	0	0	0	0	1	Pav_c7585_g1_i1_len_1599 | Rho_N_PF07498.8 | Rho termination factor | AT1G06190.1
Pav_c6875_g1_i1_len_1912	0	0	0	0	1	0	1	0	0	3	0	1	6	Pav_c6875_g1_i1_len_1912 | GAT_PF03127.10 | ENTH/VHS/GAT family protein | AT1G06210.1
Pav_c12608_g1_i1_len_3435	0	0	0	0	0	1	0	0	0	0	0	0	1	Pav_c12608_g1_i1_len_3435 | EFG_II_PF14492.2 | Ribosomal protein S5/Elongation factor G/III/V family protein | AT1G06220.2
Pav_c11024_g1_i2_len_2503	0	1	0	1	0	0	0	0	0	0	0	0	2	Pav_c11024_g1_i2_len_2503 | Bromodomain_PF00439.21 | global transcription factor group E4 | AT1G06230.1
Pav_c13987_g2_i1_len_2370	0	0	1	1	0	0	0	0	0	1	0	0	3	Pav_c13987_g2_i1_len_2370 | Bromodomain_PF00439.21 | global transcription factor group E4 | AT1G06230.1
Pav_c18221_g3_i1_len_1497	0	0	0	0	0	0	0	0	0	1	0	0	1	Pav_c18221_g3_i1_len_1497 | DUF455_PF04305.10 | Protein of unknown function DUF455 | AT1G06240.1
Pav_c33257_g1_i1_len_907	0	0	0	0	1	0	0	0	0	0	0	0	1	Pav_c33257_g1_i1_len_907 | Peptidase_C1_PF00112.19 | Cysteine proteinases superfamily protein | AT1G06260.1
Pav_c19747_g1_i1_len_2441	1	1	1	1	0	1	0	0	0	0	0	0	5	Pav_c19747_g1_i1_len_2441 | Acyl-CoA_dh_1_PF00441.20 | acyl-CoA oxidase 3 | AT1G06290.1
Pav_c51352_g1_i1_len_248	0	0	0	0	0	1	0	0	0	0	0	0	1	Pav_c51352_g1_i1_len_248 | NoPfam | unknown protein | AT1G06320.1
Pav_c17004_g1_i1_len_209	4	22	674	64	4	38	3	0	0	0	0	0	809	Pav_c17004_g1_i1_len_209 | Agenet_PF05641.8 | Plant Tudor-like protein | AT1G06340.1
Pav_c18877_g1_i1_len_3537	1	0	0	1	1	0	0	0	0	0	0	0	3	Pav_c18877_g1_i1_len_3537 | Hydrolase_3_PF08282.8 | trehalose-phosphatase/synthase 7 | AT1G06410.1
Pav_c7569_g1_i1_len_862	0	0	0	0	0	1	0	0	0	0	0	0	1	Pav_c7569_g1_i1_len_862 | PORR_PF11955.4 | Ubiquitin carboxyl-terminal hydrolase family protein | AT1G06440.1
Pav_c16358_g1_i1_len_1193	0	0	0	0	1	0	0	0	0	0	0	0	1	Pav_c16358_g1_i1_len_1193 | CAF1_PF04857.16 | Polynucleotidyl transferase, ribonuclease H-like superfamily protein | AT1G06450.1
Pav_c18311_g2_i5_len_2571	0	0	3	0	0	1	0	0	0	0	0	0	4	Pav_c18311_g2_i5_len_2571 | UAA_PF08449.7 | Nucleotide/sugar transporter family protein | AT1G06470.1
Pav_c17005_g1_i1_len_3507	0	0	1	0	1	0	0	0	0	0	0	0	2	Pav_c17005_g1_i1_len_3507 | FKS1_dom1_PF14288.2 | glucan synthase-like 7 | AT1G06490.1
Pav_c17686_g1_i1_len_783	0	0	0	0	0	0	0	0	0	1	0	0	1	Pav_c17686_g1_i1_len_783 | NoPfam | unknown protein | AT1G06500.1
Pav_c32429_g1_i1_len_1482	0	0	0	0	1	0	0	0	0	0	0	0	1	Pav_c32429_g1_i1_len_1482 | NoPfam | Tropomyosin-related | AT1G06530.1
Pav_c20142_g1_i1_len_1634	0	0	0	0	0	1	0	0	0	0	0	0	1	Pav_c20142_g1_i1_len_1634 | ECH_1_PF00378.16 | ATP-dependent caseinolytic (Clp) protease/crotonase family protein | AT1G06550.1
Pav_c15733_g1_i1_len_2459	3	0	3	3	1	1	0	0	0	0	1	0	12	Pav_c15733_g1_i1_len_2459 | NoPfam | phytoene desaturation 1 | AT1G06570.1
Pav_c21167_g1_i1_len_3586	1	0	1	0	0	0	0	0	0	0	0	0	2	Pav_c21167_g1_i1_len_3586 | ANAPC5_PF12862.3 | unknown protein | AT1G06590.1
Pav_c12699_g1_i1_len_1358	0	0	0	0	0	1	0	0	0	0	0	0	1	Pav_c12699_g1_i1_len_1358 | 2OG-FeII_Oxy_PF03171.16 | 2-oxoglutarate (2OG) and Fe(II)-dependent oxygenase superfamily protein | AT1G06620.1
Pav_c13512_g3_i1_len_318	0	0	0	0	0	1	0	0	0	0	0	0	1	Pav_c13512_g3_i1_len_318 | 2OG-FeII_Oxy_PF03171.16 | 2-oxoglutarate (2OG) and Fe(II)-dependent oxygenase superfamily protein | AT1G06620.1
Pav_c20020_g4_i1_len_500	0	0	1	0	0	0	0	0	0	0	0	0	1	Pav_c20020_g4_i1_len_500 | DIOX_N_PF14226.2 | 2-oxoglutarate (2OG) and Fe(II)-dependent oxygenase superfamily protein | AT1G06620.1
Pav_c20080_g6_i1_len_1541	0	0	0	0	0	1	0	0	0	0	0	0	1	Pav_c20080_g6_i1_len_1541 | DIOX_N_PF14226.2 | 2-oxoglutarate (2OG) and Fe(II)-dependent oxygenase superfamily protein | AT1G06620.1
Pav_c45961_g1_i1_len_1513	0	0	1	0	0	0	0	0	0	0	0	0	1	Pav_c45961_g1_i1_len_1513 | DIOX_N_PF14226.2 | 2-oxoglutarate (2OG) and Fe(II)-dependent oxygenase superfamily protein | AT1G06620.1
Pav_c13512_g1_i1_len_408	0	0	0	1	0	0	0	0	0	0	0	0	1	Pav_c13512_g1_i1_len_408 | NoPfam | 2-oxoglutarate (2OG) and Fe(II)-dependent oxygenase superfamily protein | AT1G06650.2
Pav_c17514_g2_i2_len_713	0	0	0	0	1	0	0	0	0	0	0	0	1	Pav_c17514_g2_i2_len_713 | NoPfam | 2-oxoglutarate (2OG) and Fe(II)-dependent oxygenase superfamily protein | AT1G06650.2
Pav_c20020_g3_i1_len_1593	0	0	0	0	0	2	0	0	0	0	0	0	2	Pav_c20020_g3_i1_len_1593 | DIOX_N_PF14226.2 | 2-oxoglutarate (2OG) and Fe(II)-dependent oxygenase superfamily protein | AT1G06650.2
Pav_c20080_g4_i1_len_950	0	0	0	1	0	0	0	0	1	0	0	0	2	Pav_c20080_g4_i1_len_950 | 2OG-FeII_Oxy_PF03171.16 | 2-oxoglutarate (2OG) and Fe(II)-dependent oxygenase superfamily protein | AT1G06650.2
Pav_c5166_g1_i1_len_286	0	0	0	0	1	0	0	0	0	0	0	0	1	Pav_c5166_g1_i1_len_286 | 2OG-FeII_Oxy_PF03171.16 | 2-oxoglutarate (2OG) and Fe(II)-dependent oxygenase superfamily protein | AT1G06650.2
Pav_c11597_g2_i1_len_1648	0	0	0	0	0	1	0	0	0	0	0	0	1	Pav_c11597_g2_i1_len_1648 | NoPfam | unknown protein | AT1G06660.1
Pav_c7877_g1_i1_len_1347	0	0	0	1	1	0	0	0	1	0	0	0	3	Pav_c7877_g1_i1_len_1347 | PsbP_PF01789.12 | photosystem II subunit P-1 | AT1G06680.1
Pav_c16294_g2_i1_len_2848	0	0	0	1	0	0	0	0	0	0	0	0	1	Pav_c16294_g2_i1_len_2848 | AEP1_PF17049.1 | Tetratricopeptide repeat (TPR)-like superfamily protein | AT1G06710.1
Pav_c20724_g2_i3_len_4104	0	1	2	2	0	0	1	0	0	0	0	2	8	Pav_c20724_g2_i3_len_4104 | AARP2CN_PF08142.8 | P-loop containing nucleoside triphosphate hydrolases superfamily protein | AT1G06720.1
Pav_c7788_g1_i1_len_2005	0	0	2	0	0	0	0	0	1	0	0	0	3	Pav_c7788_g1_i1_len_2005 | Zeta_toxin_PF06414.8 | P-loop containing nucleoside triphosphate hydrolases superfamily protein | AT1G06750.2
Pav_c19825_g1_i1_len_2542	1	0	0	1	0	0	0	0	0	0	0	0	2	Pav_c19825_g1_i1_len_2542 | Glyco_transf_8_PF01501.16 | galacturonosyltransferase 6 | AT1G06780.2
Pav_c20707_g2_i10_len_1271	0	0	1	0	1	9	0	0	0	0	0	0	11	Pav_c20707_g2_i10_len_1271 | SHS2_Rpb7-N_PF03876.13 | RNA polymerase Rpb7 N-terminal domain-containing protein | AT1G06790.1
Pav_c47204_g1_i1_len_2151	0	0	0	1	1	1	0	0	0	0	0	0	3	Pav_c47204_g1_i1_len_2151 | Lipase_3_PF01764.21 | alpha/beta-Hydrolases superfamily protein | AT1G06800.1
Pav_c34090_g1_i1_len_2913	1	0	0	0	0	0	1	0	0	0	0	0	2	Pav_c34090_g1_i1_len_2913 | FAD_binding_2_PF00890.20 | carotenoid isomerase | AT1G06820.1
Pav_c18838_g1_i2_len_3764	0	0	1	0	0	1	0	1	0	0	0	1	4	Pav_c18838_g1_i2_len_3764 | LRR_4_PF12799.3 | Leucine-rich repeat protein kinase family protein | AT1G06840.1
Pav_c16344_g1_i1_len_2331	0	0	2	0	0	0	0	0	0	1	0	0	3	Pav_c16344_g1_i1_len_2331 | Peptidase_S24_PF00717.19 | Peptidase S24/S26A/S26B/S26C family protein | AT1G06870.1
Pav_c16715_g1_i1_len_1766	0	1	0	0	0	0	0	0	0	0	0	0	1	Pav_c16715_g1_i1_len_1766 | EamA_PF00892.16 | nodulin MtN21 /EamA-like transporter family protein | AT1G06890.1
Pav_c16715_g2_i1_len_1909	1	0	0	0	0	0	0	0	0	0	0	0	1	Pav_c16715_g2_i1_len_1909 | EamA_PF00892.16 | nodulin MtN21 /EamA-like transporter family protein | AT1G06890.1
Pav_c12459_g1_i1_len_3089	0	0	1	2	0	1	0	0	1	0	0	0	5	Pav_c12459_g1_i1_len_3089 | Peptidase_M16_C_PF05193.17 | Insulinase (Peptidase family M16) family protein | AT1G06900.1
Pav_c52420_g1_i1_len_189	0	0	0	0	0	0	0	0	1	0	0	0	1	Pav_c52420_g1_i1_len_189 | NoPfam | Insulinase (Peptidase family M16) family protein | AT1G06900.1
Pav_c13100_g1_i1_len_3564	0	1	1	2	0	0	0	0	0	1	0	1	6	Pav_c13100_g1_i1_len_3564 | Tic110_PF16940.1 | translocon at the inner envelope membrane of chloroplasts 110 | AT1G06950.1
Pav_c13776_g1_i1_len_1637	0	0	1	0	0	0	0	0	0	0	0	0	1	Pav_c13776_g1_i1_len_1637 | Metallophos_PF00149.24 | Calcineurin-like metallo-phosphoesterase superfamily protein | AT1G07010.3
Pav_c6367_g1_i1_len_2130	5	3	30	12	28	295	6	0	0	0	0	0	379	Pav_c6367_g1_i1_len_2130 | DUF1338_PF07063.9 | unknown protein | AT1G07040.1
Pav_c44549_g1_i1_len_716	0	1	2	0	0	0	0	0	0	0	0	0	3	Pav_c44549_g1_i1_len_716 | Ribosomal_L35Ae_PF01247.14 | Ribosomal protein L35Ae family protein | AT1G07070.1
Pav_c44561_g1_i1_len_772	0	0	1	1	2	0	0	0	1	0	0	0	5	Pav_c44561_g1_i1_len_772 | NoPfam | Ribosomal protein L35Ae family protein | AT1G07070.1
Pav_c6890_g1_i2_len_1826	0	0	2	0	0	0	1	0	0	0	0	0	3	Pav_c6890_g1_i2_len_1826 | GILT_PF03227.12 | Thioredoxin superfamily protein | AT1G07080.1
Pav_c14420_g3_i1_len_356	0	1	1	2	0	0	0	0	0	0	0	0	4	Pav_c14420_g3_i1_len_356 | DUF640_PF04852.8 | Protein of unknown function (DUF640) | AT1G07090.1
Pav_c176_g1_i1_len_1345	1	0	1	1	0	0	0	0	0	0	0	0	3	Pav_c176_g1_i1_len_1345 | DUF640_PF04852.8 | Protein of unknown function (DUF640) | AT1G07090.1
Pav_c6112_g1_i1_len_1928	1	0	0	2	0	0	1	0	0	0	0	0	4	Pav_c6112_g1_i1_len_1928 | PP2C_PF00481.17 | Protein phosphatase 2C family protein | AT1G07160.1
Pav_c8687_g1_i1_len_2767	0	0	1	0	0	0	1	0	0	1	0	0	3	Pav_c8687_g1_i1_len_2767 | Pyr_redox_PF00070.23 | alternative NAD(P)H dehydrogenase 1 | AT1G07180.1
Pav_c16125_g1_i3_len_1897	0	0	1	0	0	0	0	0	0	0	0	0	1	Pav_c16125_g1_i3_len_1897 | Glyco_transf_90_PF05686.8 | Arabidopsis thaliana protein of unknown function (DUF821) | AT1G07220.1
Pav_c13731_g1_i1_len_2093	0	0	1	4	1	1	1	0	0	0	0	1	9	Pav_c13731_g1_i1_len_2093 | Phosphoesterase_PF04185.10 | non-specific phospholipase C1 | AT1G07230.1
Pav_c20616_g1_i2_len_1797	0	0	0	0	0	1	0	0	0	0	0	0	1	Pav_c20616_g1_i2_len_1797 | NoPfam | UDP-glucosyl transferase 71C4 | AT1G07250.1
Pav_c36022_g1_i1_len_608	0	0	0	0	0	1	0	0	0	0	0	0	1	Pav_c36022_g1_i1_len_608 | NoPfam | golgi nucleotide sugar transporter 2 | AT1G07290.1
Pav_c13312_g1_i1_len_1376	1	1	2	1	0	1	1	0	0	0	0	0	7	Pav_c13312_g1_i1_len_1376 | C2_PF00168.26 | Calcium-dependent lipid-binding (CaLB domain) family protein | AT1G07310.1
Pav_c16245_g1_i1_len_546	0	0	0	0	0	0	0	0	0	1	0	0	1	Pav_c16245_g1_i1_len_546 | NoPfam | RNA-binding (RRM/RBD/RNP motifs) family protein | AT1G07350.1
Pav_c17794_g1_i1_len_2096	0	0	1	0	1	0	0	0	0	0	0	0	2	Pav_c17794_g1_i1_len_2096 | RRM_6_PF14259.2 | RNA-binding (RRM/RBD/RNP motifs) family protein | AT1G07350.1
Pav_c20375_g2_i5_len_2233	0	0	0	1	1	2	0	1	1	0	1	0	7	Pav_c20375_g2_i5_len_2233 | RRM_6_PF14259.2 | CCCH-type zinc fingerfamily protein with RNA-binding domain | AT1G07360.1
Pav_c168_g1_i1_len_2735	1	1	3	1	0	0	1	1	0	1	0	1	10	Pav_c168_g1_i1_len_2735 | Ceramidse_alk_C_PF17048.1 | Neutral/alkaline non-lysosomal ceramidase | AT1G07380.1
Pav_c9271_g1_i1_len_250	0	0	1	0	2	13	1	0	0	0	0	0	17	Pav_c9271_g1_i1_len_250 | NoPfam | receptor like protein 1 | AT1G07390.3
Pav_c34838_g1_i1_len_737	0	0	1	0	0	4	0	0	0	0	0	0	5	Pav_c34838_g1_i1_len_737 | HSP20_PF00011.17 | HSP20-like chaperones superfamily protein | AT1G07400.1
Pav_c177_g1_i1_len_1276	1	0	0	0	0	0	0	0	0	0	0	0	1	Pav_c177_g1_i1_len_1276 | MMR_HSR1_PF01926.19 | RAB GTPase homolog A2B | AT1G07410.1
Pav_c581_g1_i1_len_1827	0	0	2	0	0	0	0	0	0	0	0	0	2	Pav_c581_g1_i1_len_1827 | TFIIA_PF03153.9 | Transcription factor IIA, alpha/beta subunit | AT1G07480.1
Pav_c32643_g1_i1_len_2876	0	0	0	0	0	0	0	0	0	1	0	0	1	Pav_c32643_g1_i1_len_2876 | FtsH_ext_PF06480.11 | FTSH protease 10 | AT1G07510.1
Pav_c12965_g2_i1_len_488	0	1	0	0	0	0	1	0	0	0	0	0	2	Pav_c12965_g2_i1_len_488 | NoPfam | GRAS family transcription factor | AT1G07520.1
Pav_c12965_g1_i1_len_2592	0	1	2	2	0	0	0	0	0	0	0	0	5	Pav_c12965_g1_i1_len_2592 | GRAS_PF03514.10 | SCARECROW-like 14 | AT1G07530.1
Pav_c18294_g1_i1_len_2961	0	0	0	1	1	0	0	0	0	0	0	0	2	Pav_c18294_g1_i1_len_2961 | GRAS_PF03514.10 | SCARECROW-like 14 | AT1G07530.1
Pav_c20653_g6_i1_len_1271	0	0	2	0	0	0	0	0	0	0	0	1	3	Pav_c20653_g6_i1_len_1271 | NoPfam | TRF-like 2 | AT1G07540.1
Pav_c20653_g9_i1_len_2296	0	0	1	1	1	1	1	0	0	1	0	0	6	Pav_c20653_g9_i1_len_2296 | NoPfam | TRF-like 2 | AT1G07540.1
Pav_c13435_g1_i2_len_2117	0	0	0	1	1	0	0	0	0	0	0	0	2	Pav_c13435_g1_i2_len_2117 | Pkinase_Tyr_PF07714.13 | Protein kinase superfamily protein | AT1G07570.3
Pav_c13298_g1_i3_len_2773	0	0	0	0	1	0	1	0	0	0	0	0	2	Pav_c13298_g1_i3_len_2773 | PP2C_PF00481.17 | pol-like 5 | AT1G07630.1
Pav_c20364_g1_i16_len_4005	0	0	2	0	0	10	1	0	0	0	0	0	13	Pav_c20364_g1_i16_len_4005 | Pkinase_Tyr_PF07714.13 | Leucine-rich repeat transmembrane protein kinase | AT1G07650.2
Pav_c20364_g3_i1_len_619	1	1	4	0	0	7	0	1	0	0	0	0	14	Pav_c20364_g3_i1_len_619 | NoPfam | Leucine-rich repeat transmembrane protein kinase | AT1G07650.2
Pav_c20693_g3_i1_len_991	0	0	0	0	1	0	0	0	0	0	0	0	1	Pav_c20693_g3_i1_len_991 | Pkinase_PF00069.21 | Leucine-rich repeat transmembrane protein kinase | AT1G07650.2
Pav_c7520_g1_i1_len_2781	1	0	0	1	0	0	0	0	0	1	0	0	3	Pav_c7520_g1_i1_len_2781 | NOT2_3_5_PF04153.14 | NOT2 / NOT3 / NOT5 family | AT1G07705.2
Pav_c7605_g2_i1_len_2263	1	0	0	0	1	0	2	0	0	0	0	0	4	Pav_c7605_g2_i1_len_2263 | Ank_PF00023.26 | Ankyrin repeat family protein | AT1G07710.1
Pav_c44760_g1_i1_len_1844	0	0	1	0	0	0	0	0	0	0	0	0	1	Pav_c44760_g1_i1_len_1844 | PPR_3_PF13812.2 | Tetratricopeptide repeat (TPR)-like superfamily protein | AT1G07740.1
Pav_c20381_g1_i1_len_1662	0	1	0	0	0	1	0	0	0	0	1	1	4	Pav_c20381_g1_i1_len_1662 | Cupin_2_PF07883.7 | RmlC-like cupins superfamily protein | AT1G07750.1
Pav_c11126_g3_i1_len_233	0	0	0	1	0	0	0	0	0	0	0	0	1	Pav_c11126_g3_i1_len_233 | Histone_PF00125.20 | Histone superfamily protein | AT1G07790.1
Pav_c20063_g1_i3_len_947	0	2	0	0	2	1	0	1	2	0	0	1	9	Pav_c20063_g1_i3_len_947 | Histone_PF00125.20 | Histone superfamily protein | AT1G07790.1
Pav_c10973_g2_i1_len_4501	2	0	1	2	2	2	0	0	1	0	0	0	10	Pav_c10973_g2_i1_len_4501 | Hydrolase_3_PF08282.8 | ER-type Ca2+-ATPase 1 | AT1G07810.1
Pav_c8699_g1_i1_len_1550	0	0	1	0	0	0	0	0	1	0	0	0	2	Pav_c8699_g1_i1_len_1550 | Sas10_Utp3_PF04000.11 | Sas10/Utp3/C1D family | AT1G07840.2
Pav_c21192_g1_i1_len_2073	0	0	0	1	0	0	0	0	0	0	0	0	1	Pav_c21192_g1_i1_len_2073 | Pkinase_PF00069.21 | Protein kinase superfamily protein | AT1G07870.2
Pav_c6181_g1_i1_len_1777	1	0	0	1	1	2	2	0	1	0	0	1	9	Pav_c6181_g1_i1_len_1777 | peroxidase_PF00141.19 | ascorbate peroxidase 1 | AT1G07890.3
Pav_c16737_g3_i1_len_4092	0	0	1	0	0	0	0	0	1	0	0	0	2	Pav_c16737_g3_i1_len_4092 | tRNA_lig_CPD_PF08302.7 | RNAligase | AT1G07910.1
Pav_c32921_g1_i1_len_980	1	0	0	0	0	0	1	0	0	0	0	0	2	Pav_c32921_g1_i1_len_980 | Thioredoxin_PF00085.16 | PDI-like 5-1 | AT1G07960.2
Pav_c32669_g1_i1_len_2627	0	0	0	0	0	1	0	0	0	0	0	0	1	Pav_c32669_g1_i1_len_2627 | CytochromB561_N_PF09786.5 | CONTAINS InterPro DOMAIN/s: Cytochrome B561-related, N-terminal (InterPro:IPR019176) | AT1G07970.1
Pav_c17102_g3_i1_len_3291	0	1	4	1	1	1	0	0	0	0	0	0	8	Pav_c17102_g3_i1_len_3291 | SAPS_PF04499.11 | SIT4 phosphatase-associated family protein | AT1G07990.1
Pav_c16163_g2_i1_len_2018	0	0	0	1	0	1	0	0	0	0	0	0	2	Pav_c16163_g2_i1_len_2018 | Sulfotransfer_2_PF03567.10 | tyrosylprotein sulfotransferase | AT1G08030.1
Pav_c19489_g2_i2_len_8441	0	1	5	1	2	0	0	1	0	0	0	0	10	Pav_c19489_g2_i2_len_8441 | PHD_PF00628.25 | ATP-dependent helicase family protein | AT1G08060.1
Pav_c14398_g3_i1_len_1477	1	0	0	0	0	0	0	0	0	0	0	0	1	Pav_c14398_g3_i1_len_1477 | PPR_3_PF13812.2 | Tetratricopeptide repeat (TPR)-like superfamily protein | AT1G08070.1
Pav_c4710_g1_i1_len_1866	0	0	1	0	0	0	0	0	0	0	0	0	1	Pav_c4710_g1_i1_len_1866 | PPR_3_PF13812.2 | Tetratricopeptide repeat (TPR)-like superfamily protein | AT1G08070.1
Pav_c7221_g1_i1_len_2801	0	1	0	0	0	0	0	0	0	0	0	0	1	Pav_c7221_g1_i1_len_2801 | TPR_14_PF13428.2 | Tetratricopeptide repeat (TPR)-like superfamily protein | AT1G08070.1
Pav_c20432_g2_i1_len_1357	0	0	0	0	0	2	0	0	0	0	0	0	2	Pav_c20432_g2_i1_len_1357 | Carb_anhydrase_PF00194.17 | alpha carbonic anhydrase 7 | AT1G08080.1
Pav_c13540_g1_i2_len_1506	1	0	0	0	0	1	0	0	0	0	0	0	2	Pav_c13540_g1_i2_len_1506 | Glyoxalase_4_PF13669.2 | lactoylglutathione lyase family protein / glyoxalase I family protein | AT1G08110.4
Pav_c11564_g1_i1_len_1431	0	0	0	0	0	0	0	0	0	1	0	0	1	Pav_c11564_g1_i1_len_1431 | Methyltransf_16_PF10294.5 | S-adenosyl-L-methionine-dependent methyltransferases superfamily protein | AT1G08125.2
Pav_c32894_g1_i1_len_3028	1	0	0	0	0	0	1	1	0	0	1	0	4	Pav_c32894_g1_i1_len_3028 | DNA_ligase_A_C_PF04679.11 | DNA ligase 1 | AT1G08130.1
Pav_c7539_g1_i2_len_3536	0	0	1	1	0	0	1	0	0	0	0	0	3	Pav_c7539_g1_i2_len_3536 | Clathrin_PF00637.16 | vacuolar protein sorting 41 | AT1G08190.1
Pav_c32530_g1_i1_len_1783	1	0	1	0	2	1	1	0	0	1	1	0	8	Pav_c32530_g1_i1_len_1783 | NAD_binding_4_PF07993.8 | UDP-D-apiose/UDP-D-xylose synthase 2 | AT1G08200.1
Pav_c10222_g1_i1_len_1205	0	0	0	1	1	1	0	0	0	0	0	0	3	Pav_c10222_g1_i1_len_1205 | ATP-synt_10_PF05176.10 | FUNCTIONS IN: molecular_function unknown | AT1G08220.1
Pav_c1105_g1_i1_len_1932	2	2	25	4	4	1	3	1	0	1	0	0	43	Pav_c1105_g1_i1_len_1932 | PDT_PF00800.14 | arogenate dehydratase 6 | AT1G08250.1
Pav_c20606_g1_i1_len_7120	0	0	2	0	0	0	0	0	0	0	0	1	3	Pav_c20606_g1_i1_len_7120 | DNA_pol_B_exo2_PF10108.5 | DNA polymerase epsilon catalytic subunit | AT1G08260.1
Pav_c45804_g1_i1_len_1815	0	0	0	0	0	1	0	0	0	0	0	0	1	Pav_c45804_g1_i1_len_1815 | Glyco_transf_29_PF00777.14 | Glycosyltransferase family 29 (sialyltransferase) family protein | AT1G08280.1
Pav_c27982_g1_i1_len_989	0	0	3	1	0	0	0	0	0	0	0	0	4	Pav_c27982_g1_i1_len_989 | zf-C2H2_4_PF13894.2 | WIP domain protein 3 | AT1G08290.1
Pav_c7329_g1_i1_len_2126	0	0	0	0	0	0	0	0	1	0	0	0	1	Pav_c7329_g1_i1_len_2126 | EMP70_PF02990.12 | Endomembrane protein 70 protein family | AT1G08350.2
Pav_c32313_g1_i1_len_1226	0	1	5	0	2	1	2	0	1	0	0	1	13	Pav_c32313_g1_i1_len_1226 | Ribosomal_L1_PF00687.17 | Ribosomal protein L1p/L10e family | AT1G08360.1
Pav_c663_g1_i1_len_1817	0	0	0	1	0	1	0	0	0	0	0	0	2	Pav_c663_g1_i1_len_1817 | Ribosomal_L1_PF00687.17 | Ribosomal protein L1p/L10e family | AT1G08360.1
Pav_c11788_g1_i2_len_1705	1	3	13	10	0	2	0	0	0	0	0	0	29	Pav_c11788_g1_i2_len_1705 | DCP1_PF06058.9 | decapping 1 | AT1G08370.1
Pav_c12990_g1_i1_len_2102	0	1	0	0	0	0	0	0	0	0	1	0	2	Pav_c12990_g1_i1_len_2102 | FeoB_N_PF02421.14 | P-loop containing nucleoside triphosphate hydrolases superfamily protein | AT1G08410.1
Pav_c10532_g1_i1_len_2122	1	1	0	0	0	1	0	0	0	0	0	0	3	Pav_c10532_g1_i1_len_2122 | FUSC_PF04632.8 | Aluminium activated malate transporter family protein | AT1G08440.1
Pav_c17647_g1_i1_len_3094	0	1	0	0	0	2	1	0	0	0	0	0	4	Pav_c17647_g1_i1_len_3094 | Calreticulin_PF00262.14 | calreticulin 3 | AT1G08450.1
Pav_c7755_g1_i1_len_587	0	1	2	0	0	0	0	0	0	0	0	0	3	Pav_c7755_g1_i1_len_587 | NoPfam | calreticulin 3 | AT1G08450.1
Pav_c7755_g2_i1_len_1074	0	0	0	0	0	0	0	0	0	0	0	1	1	Pav_c7755_g2_i1_len_1074 | Calreticulin_PF00262.14 | calreticulin 3 | AT1G08450.1
Pav_c14755_g1_i1_len_1739	0	2	0	2	0	0	0	0	0	0	1	1	6	Pav_c14755_g1_i1_len_1739 | NHL_PF01436.17 | strictosidine synthase-like 3 | AT1G08470.1
Pav_c19665_g1_i2_len_1331	1	0	2	0	0	0	0	0	0	0	0	0	3	Pav_c19665_g1_i2_len_1331 | NoPfam | unknown protein | AT1G08480.1
Pav_c20530_g1_i2_len_1859	0	0	0	0	1	2	0	1	0	0	0	0	4	Pav_c20530_g1_i2_len_1859 | DegT_DnrJ_EryC1_PF01041.13 | chloroplastic NIFS-like cysteine desulfurase | AT1G08490.1
Pav_c16653_g1_i2_len_1566	0	0	1	1	0	0	0	0	0	0	0	0	2	Pav_c16653_g1_i2_len_1566 | Cu_bind_like_PF02298.13 | early nodulin-like protein 18 | AT1G08500.1
Pav_c20729_g1_i2_len_2035	0	0	3	0	1	7	0	0	1	0	0	0	12	Pav_c20729_g1_i2_len_2035 | NoPfam | early nodulin-like protein 18 | AT1G08500.1
Pav_c20764_g4_i1_len_1686	1	0	2	1	0	1	1	0	0	2	0	0	8	Pav_c20764_g4_i1_len_1686 | Acyl-thio_N_PF12590.4 | fatty acyl-ACP thioesterases B | AT1G08510.1
Pav_c20209_g1_i1_len_2521	0	0	1	0	0	0	0	0	0	0	0	0	1	Pav_c20209_g1_i1_len_2521 | MCM_PF00493.19 | ALBINA 1 | AT1G08520.1
Pav_c20458_g2_i3_len_3189	0	0	1	0	0	0	0	0	0	0	1	0	2	Pav_c20458_g2_i3_len_3189 | DIOX_N_PF14226.2 | unknown protein | AT1G08530.1
Pav_c13820_g2_i2_len_2555	0	0	0	0	1	0	0	0	0	0	0	0	1	Pav_c13820_g2_i2_len_2555 | Sigma70_r2_PF04542.10 | RNApolymerase sigma subunit 2 | AT1G08540.1
Pav_c7655_g1_i1_len_1610	0	0	0	3	0	0	0	1	0	0	2	0	6	Pav_c7655_g1_i1_len_1610 | Thioredoxin_PF00085.16 | atypical CYS HIS rich thioredoxin 4 | AT1G08570.1
Pav_c23883_g1_i1_len_715	0	0	1	0	0	0	0	0	0	0	0	0	1	Pav_c23883_g1_i1_len_715 | NoPfam | unknown protein | AT1G08580.1
Pav_c18804_g1_i2_len_5006	0	0	0	0	0	1	0	1	0	0	0	1	3	Pav_c18804_g1_i2_len_5006 | ResIII_PF04851.11 | P-loop containing nucleoside triphosphate hydrolases superfamily protein | AT1G08600.3
Pav_c16689_g2_i2_len_4999	0	0	1	0	0	0	0	0	0	0	0	0	1	Pav_c16689_g2_i2_len_4999 | FYRN_PF05964.10 | Transcription factor jumonji (jmj) family protein / zinc finger (C5HC2 type) family protein | AT1G08620.1
Pav_c18822_g1_i1_len_4475	0	0	2	1	0	1	0	0	0	1	0	0	5	Pav_c18822_g1_i1_len_4475 | zf-C5HC2_PF02928.12 | Transcription factor jumonji (jmj) family protein / zinc finger (C5HC2 type) family protein | AT1G08620.1
Pav_c20615_g3_i3_len_1653	0	0	0	0	0	0	0	1	0	0	0	0	1	Pav_c20615_g3_i3_len_1653 | DegT_DnrJ_EryC1_PF01041.13 | threonine aldolase 1 | AT1G08630.1
Pav_c11807_g1_i2_len_1309	0	0	0	0	0	0	0	1	0	0	0	0	1	Pav_c11807_g1_i2_len_1309 | DUF3353_PF11833.4 | Chloroplast J-like domain 1 | AT1G08640.1
Pav_c10900_g1_i2_len_1739	0	0	1	0	0	0	0	0	0	0	0	0	1	Pav_c10900_g1_i2_len_1739 | Pkinase_Tyr_PF07714.13 | phosphoenolpyruvate carboxylase kinase 1 | AT1G08650.1
Pav_c9899_g1_i1_len_1146	1	0	1	0	0	0	0	0	0	0	0	0	2	Pav_c9899_g1_i1_len_1146 | Pkinase_Tyr_PF07714.13 | phosphoenolpyruvate carboxylase kinase 1 | AT1G08650.1
Pav_c16826_g1_i6_len_3178	0	1	0	1	0	0	0	0	0	0	0	0	2	Pav_c16826_g1_i6_len_3178 | NoPfam | ARF GAP-like zinc finger-containing protein ZIGA4 | AT1G08680.4
Pav_c24937_g1_i1_len_1794	0	0	0	1	0	0	0	0	0	0	0	0	1	Pav_c24937_g1_i1_len_1794 | Presenilin_PF01080.13 | Presenilin-1 | AT1G08700.1
Pav_c4759_g1_i2_len_1742	0	0	1	0	0	0	0	0	0	0	0	0	1	Pav_c4759_g1_i2_len_1742 | Presenilin_PF01080.13 | Presenilin-1 | AT1G08700.1
Pav_c19099_g1_i1_len_3467	0	0	1	0	0	0	0	0	0	0	0	0	1	Pav_c19099_g1_i1_len_3467 | Pkinase_PF00069.21 | Protein kinase superfamily protein | AT1G08720.1
Pav_c3156_g1_i2_len_3803	0	0	0	0	0	0	0	0	0	0	1	0	1	Pav_c3156_g1_i2_len_3803 | DUF936_PF06075.8 | Plant protein of unknown function (DUF936) | AT1G08760.1
Pav_c24498_g1_i1_len_757	0	0	0	0	0	1	0	0	0	0	0	0	1	Pav_c24498_g1_i1_len_757 | Prefoldin_2_PF01920.16 | ABI3-interacting protein 3 | AT1G08780.1
Pav_c20693_g2_i3_len_3684	0	0	3	0	0	0	0	0	0	0	0	0	3	Pav_c20693_g2_i3_len_3684 | Zein-binding_PF04576.11 | Protein of unknown function, DUF593 | AT1G08800.1
Pav_c12568_g1_i1_len_1323	0	0	1	1	0	0	0	0	0	0	0	1	3	Pav_c12568_g1_i1_len_1323 | Motile_Sperm_PF00635.22 | vamp/synaptobrevin-associated protein 27-2 | AT1G08820.1
Pav_c43697_g1_i1_len_1253	0	0	0	1	0	0	2	0	0	0	0	0	3	Pav_c43697_g1_i1_len_1253 | Sod_Cu_PF00080.16 | copper/zinc superoxide dismutase 1 | AT1G08830.1
Pav_c43770_g1_i1_len_1141	0	0	1	0	0	0	1	0	0	0	0	0	2	Pav_c43770_g1_i1_len_1141 | Histone_PF00125.20 | Histone superfamily protein | AT1G08880.1
Pav_c18183_g1_i2_len_2392	0	0	0	0	0	1	0	0	0	0	0	0	1	Pav_c18183_g1_i2_len_2392 | NoPfam | cation exchanger 11 | AT1G08960.1
Pav_c11363_g1_i1_len_2691	0	1	0	0	0	2	0	0	0	0	0	0	3	Pav_c11363_g1_i1_len_2691 | Histone_PF00125.20 | nuclear factor Y, subunit C9 | AT1G08970.4
Pav_c12039_g1_i1_len_1831	0	0	2	1	0	0	0	0	0	0	0	0	3	Pav_c12039_g1_i1_len_1831 | Amidase_PF01425.17 | amidase 1 | AT1G08980.1
Pav_c11489_g1_i1_len_756	0	0	0	0	0	0	0	0	0	1	0	0	1	Pav_c11489_g1_i1_len_756 | Pkinase_Tyr_PF07714.13 | NPK1-related protein kinase 1 | AT1G09000.1
Pav_c20296_g4_i2_len_3340	0	1	9	5	3	16	0	0	0	0	0	0	34	Pav_c20296_g4_i2_len_3340 | Glyco_hydro_2_N_PF02837.14 | glycoside hydrolase family 2 protein | AT1G09010.1
Pav_c7500_g1_i1_len_2506	1	0	0	1	0	2	1	0	0	0	0	0	5	Pav_c7500_g1_i1_len_2506 | CBS_PF00571.24 | homolog of yeast sucrose nonfermenting 4 | AT1G09020.1
Pav_c23574_g1_i1_len_3212	0	0	0	0	0	1	1	0	0	0	0	0	2	Pav_c23574_g1_i1_len_3212 | NoPfam | unknown protein | AT1G09040.1
Pav_c20446_g1_i1_len_7455	0	2	5	1	0	2	1	0	0	0	0	1	12	Pav_c20446_g1_i1_len_7455 | JmjC_PF02373.18 | Zinc finger, RING-type | AT1G09060.3
Pav_c11844_g1_i2_len_1142	1	0	0	0	0	0	0	0	0	0	0	0	1	Pav_c11844_g1_i2_len_1142 | C2_PF00168.26 | soybean gene regulated by cold-2 | AT1G09070.1
Pav_c17667_g1_i1_len_1560	0	3	3	1	0	1	0	1	0	1	1	1	12	Pav_c17667_g1_i1_len_1560 | C2_PF00168.26 | soybean gene regulated by cold-2 | AT1G09070.1
Pav_c13953_g2_i2_len_1836	0	0	1	1	0	0	0	0	0	0	1	0	3	Pav_c13953_g2_i2_len_1836 | CLP_protease_PF00574.19 | ATP-dependent caseinolytic (Clp) protease/crotonase family protein | AT1G09130.3
Pav_c19850_g2_i2_len_2737	0	0	1	1	0	0	1	1	0	0	1	0	5	Pav_c19850_g2_i2_len_2737 | RRM_5_PF13893.2 | SERINE-ARGININE PROTEIN 30 | AT1G09140.1
Pav_c19173_g1_i1_len_1083	0	0	0	0	0	0	0	1	0	0	0	0	1	Pav_c19173_g1_i1_len_1083 | PUA_PF01472.16 | pseudouridine synthase and archaeosine transglycosylase (PUA) domain-containing protein | AT1G09150.1
Pav_c17590_g1_i1_len_1955	0	0	0	1	0	0	0	0	0	0	0	0	1	Pav_c17590_g1_i1_len_1955 | PP2C_PF00481.17 | Protein phosphatase 2C family protein | AT1G09160.2
Pav_c2154_g1_i1_len_817	1	0	0	0	0	1	0	0	0	0	0	0	2	Pav_c2154_g1_i1_len_817 | NoPfam | Tetratricopeptide repeat (TPR)-like superfamily protein | AT1G09190.1
Pav_c23956_g1_i1_len_261	0	0	1	0	0	0	0	0	0	0	0	0	1	Pav_c23956_g1_i1_len_261 | PPR_3_PF13812.2 | Tetratricopeptide repeat (TPR)-like superfamily protein | AT1G09190.1
Pav_c34705_g1_i1_len_497	0	0	0	1	0	0	0	0	0	0	0	0	1	Pav_c34705_g1_i1_len_497 | PPR_2_PF13041.2 | Tetratricopeptide repeat (TPR)-like superfamily protein | AT1G09190.1
Pav_c3886_g1_i1_len_485	0	0	1	0	0	0	0	0	0	0	0	0	1	Pav_c3886_g1_i1_len_485 | PPR_3_PF13812.2 | Pentatricopeptide repeat (PPR) superfamily protein | AT1G09220.1
Pav_c21231_g1_i1_len_1135	0	0	0	1	0	0	0	0	0	0	0	0	1	Pav_c21231_g1_i1_len_1135 | NoPfam | basic helix-loop-helix (bHLH) DNA-binding superfamily protein | AT1G09250.1
Pav_c206_g2_i1_len_1887	1	0	1	0	0	2	0	0	0	0	1	1	6	Pav_c206_g2_i1_len_1887 | HEAT_PF02985.18 | importin alpha isoform 4 | AT1G09270.1
Pav_c14216_g1_i2_len_2503	1	0	1	1	1	0	0	0	0	0	0	0	4	Pav_c14216_g1_i2_len_2503 | FSH1_PF03959.9 | CONTAINS InterPro DOMAIN/s: Rhodanese-like (InterPro:IPR001763), Serine hydrolase (InterPro:IPR005645) | AT1G09280.1
Pav_c11226_g1_i3_len_1824	0	0	0	0	0	6	0	0	0	0	0	0	6	Pav_c11226_g1_i3_len_1824 | NoPfam | unknown protein | AT1G09290.1
Pav_c21022_g1_i1_len_815	1	0	2	1	0	0	0	1	0	0	0	1	6	Pav_c21022_g1_i1_len_815 | DUF538_PF04398.8 | Protein of unknown function, DUF538 | AT1G09310.1
Pav_c14604_g2_i1_len_773	1	1	2	0	0	0	0	0	0	0	0	0	4	Pav_c14604_g2_i1_len_773 | Agenet_PF05641.8 | agenet domain-containing protein | AT1G09320.1
Pav_c22534_g1_i1_len_1337	0	0	0	2	0	0	0	0	0	0	0	0	2	Pav_c22534_g1_i1_len_1337 | Agenet_PF05641.8 | agenet domain-containing protein | AT1G09320.1
Pav_c12339_g1_i2_len_1588	0	0	0	1	0	0	0	0	0	0	1	0	2	Pav_c12339_g1_i2_len_1588 | RmlD_sub_bind_PF04321.13 | chloroplast RNA binding | AT1G09340.1
Pav_c33821_g1_i1_len_1419	0	0	0	0	1	0	0	0	0	0	0	0	1	Pav_c33821_g1_i1_len_1419 | Lipase_GDSL_PF00657.18 | GDSL-like Lipase/Acylhydrolase superfamily protein | AT1G09390.1
Pav_c10342_g1_i2_len_2320	0	0	0	0	0	0	0	1	0	0	0	0	1	Pav_c10342_g1_i2_len_2320 | G6PD_N_PF00479.18 | glucose-6-phosphate dehydrogenase 4 | AT1G09420.2
Pav_c18283_g1_i3_len_3464	0	0	0	0	0	2	1	0	0	0	0	0	3	Pav_c18283_g1_i3_len_3464 | HLH_PF00010.22 | phytochrome interacting factor 3 | AT1G09530.1
Pav_c18799_g4_i1_len_1337	0	0	2	0	0	1	0	0	0	0	0	0	3	Pav_c18799_g4_i1_len_1337 | Myb_DNA-bind_6_PF13921.2 | myb domain protein 61 | AT1G09540.1
Pav_c3554_g1_i1_len_951	0	0	0	0	0	0	0	1	0	0	0	0	1	Pav_c3554_g1_i1_len_951 | Cupin_2_PF07883.7 | germin-like protein 5 | AT1G09560.1
Pav_c17984_g1_i1_len_5022	0	1	1	0	0	1	0	0	0	0	0	0	3	Pav_c17984_g1_i1_len_5022 | HisKA_PF00512.21 | phytochrome A | AT1G09570.1
Pav_c17892_g2_i1_len_3979	0	1	0	1	2	2	1	0	1	2	2	1	13	Pav_c17892_g2_i1_len_3979 | tRNA-synt_1e_PF01406.15 | ATP binding | AT1G09620.1
Pav_c19809_g1_i3_len_1558	1	1	0	0	0	0	0	0	0	0	0	0	2	Pav_c19809_g1_i3_len_1558 | STAR_dimer_PF16544.1 | RNA-binding KH domain-containing protein | AT1G09660.1
Pav_c11105_g2_i1_len_1953	0	0	1	0	0	0	0	0	0	0	0	0	1	Pav_c11105_g2_i1_len_1953 | MRP-S27_PF10037.5 | Pentatricopeptide repeat (PPR) superfamily protein | AT1G09680.1
Pav_c16977_g1_i1_len_1140	0	0	2	1	1	1	0	0	0	1	0	0	6	Pav_c16977_g1_i1_len_1140 | Ribosomal_L21e_PF01157.14 | Translation protein SH3-like family protein | AT1G09690.1
Pav_c34357_g1_i1_len_1277	0	0	0	0	0	1	0	0	0	0	0	0	1	Pav_c34357_g1_i1_len_1277 | DND1_DSRM_PF14709.2 | dsRNA-binding domain-like superfamily protein | AT1G09700.1
Pav_c18381_g1_i1_len_2196	0	0	4	0	1	0	0	0	0	0	0	0	5	Pav_c18381_g1_i1_len_2196 | Myb_DNA-bind_6_PF13921.2 | Homeodomain-like superfamily protein | AT1G09710.2
Pav_c18381_g2_i2_len_2631	0	1	0	0	1	1	0	0	0	0	0	0	3	Pav_c18381_g2_i2_len_2631 | Myb_DNA-binding_PF00249.27 | Homeodomain-like superfamily protein | AT1G09710.2
Pav_c14096_g2_i1_len_2385	0	0	0	0	0	0	1	0	0	0	0	0	1	Pav_c14096_g2_i1_len_2385 | Peptidase_C48_PF02902.15 | Cysteine proteinases superfamily protein | AT1G09730.1
Pav_c10694_g1_i2_len_1061	1711	1406	944	372	125	25	0	1	2	1	0	0	4587	Pav_c10694_g1_i2_len_1061 | Usp_PF00582.22 | Adenine nucleotide alpha hydrolases-like superfamily protein | AT1G09740.1
Pav_c24634_g1_i1_len_554	0	0	4	0	0	0	0	0	0	0	0	0	4	Pav_c24634_g1_i1_len_554 | NoPfam | Eukaryotic aspartyl protease family protein | AT1G09750.1
Pav_c7114_g1_i1_len_571	0	0	2	0	0	0	0	0	0	1	0	0	3	Pav_c7114_g1_i1_len_571 | TAXi_N_PF14543.2 | Eukaryotic aspartyl protease family protein | AT1G09750.1
Pav_c9921_g1_i2_len_3889	0	1	1	4	0	4	1	0	0	0	0	1	12	Pav_c9921_g1_i2_len_3889 | Myb_DNA-bind_6_PF13921.2 | cell division cycle 5 | AT1G09770.1
Pav_c16415_g1_i1_len_1609	0	0	0	0	0	0	1	0	0	0	0	0	1	Pav_c16415_g1_i1_len_1609 | PseudoU_synth_1_PF01416.16 | Pseudouridine synthase family protein | AT1G09800.1
Pav_c20752_g2_i1_len_2277	0	0	5	3	0	0	0	0	0	1	0	0	9	Pav_c20752_g2_i1_len_2277 | YTH_PF04146.11 | evolutionarily conserved C-terminal region 11 | AT1G09810.1
Pav_c11280_g1_i1_len_757	0	0	1	0	0	6	0	0	0	0	0	0	7	Pav_c11280_g1_i1_len_757 | NoPfam | polymerase delta 4 | AT1G09815.1
Pav_c23023_g1_i1_len_1036	0	0	0	1	0	0	0	0	0	0	0	0	1	Pav_c23023_g1_i1_len_1036 | PPR_3_PF13812.2 | Pentatricopeptide repeat (PPR-like) superfamily protein | AT1G09820.1
Pav_c16501_g1_i1_len_1889	0	1	0	0	0	0	0	0	0	1	0	0	2	Pav_c16501_g1_i1_len_1889 | ATP-grasp_4_PF13535.2 | Glycinamide ribonucleotide (GAR) synthetase | AT1G09830.1
Pav_c15567_g1_i1_len_2424	0	0	1	0	0	1	0	1	0	0	1	0	4	Pav_c15567_g1_i1_len_2424 | Pkinase_Tyr_PF07714.13 | shaggy-like protein kinase 41 | AT1G09840.1
Pav_c16025_g1_i1_len_1941	0	0	0	1	0	0	0	0	0	0	0	0	1	Pav_c16025_g1_i1_len_1941 | Granulin_PF00396.14 | xylem bark cysteine peptidase 3 | AT1G09850.1
Pav_c41090_g1_i1_len_199	0	0	1	0	0	0	0	0	0	0	0	0	1	Pav_c41090_g1_i1_len_199 | CBM-like_PF14683.2 | Rhamnogalacturonate lyase family protein | AT1G09880.1
Pav_c19904_g1_i1_len_2603	0	0	1	0	0	0	0	0	0	0	0	0	1	Pav_c19904_g1_i1_len_2603 | MRP-S27_PF10037.5 | Pentatricopeptide repeat (PPR-like) superfamily protein | AT1G09900.1
Pav_c21279_g1_i1_len_1863	1	1	0	1	0	0	0	0	0	0	0	1	4	Pav_c21279_g1_i1_len_1863 | PPR_3_PF13812.2 | Pentatricopeptide repeat (PPR-like) superfamily protein | AT1G09900.1
Pav_c18867_g1_i3_len_2265	0	0	0	0	1	1	0	0	1	0	0	1	4	Pav_c18867_g1_i3_len_2265 | fn3_3_PF14686.2 | Rhamnogalacturonate lyase family protein | AT1G09910.1
Pav_c17035_g3_i2_len_1985	0	0	0	0	0	0	0	0	0	1	0	0	1	Pav_c17035_g3_i2_len_1985 | NoPfam | TRAF-type zinc finger-related | AT1G09920.1
Pav_c16640_g1_i2_len_2471	0	0	0	0	0	0	0	0	0	0	1	0	1	Pav_c16640_g1_i2_len_2471 | MFS_2_PF13347.2 | sucrose transporter 4 | AT1G09960.1
Pav_c12024_g1_i1_len_813	0	0	0	0	1	0	0	0	0	0	0	0	1	Pav_c12024_g1_i1_len_813 | Pkinase_Tyr_PF07714.13 | Leucine-rich receptor-like protein kinase family protein | AT1G09970.2
Pav_c12024_g2_i1_len_2742	0	0	0	2	0	1	0	0	0	0	1	1	5	Pav_c12024_g2_i1_len_2742 | LRRNT_2_PF08263.8 | Leucine-rich receptor-like protein kinase family protein | AT1G09970.2
Pav_c20009_g1_i1_len_4123	1	2	3	2	1	0	0	1	1	0	0	0	11	Pav_c20009_g1_i1_len_4123 | LRRNT_2_PF08263.8 | Leucine-rich receptor-like protein kinase family protein | AT1G09970.2
Pav_c3606_g1_i1_len_628	0	0	0	0	0	1	0	0	0	0	0	0	1	Pav_c3606_g1_i1_len_628 | NoPfam | Ribonuclease H-like superfamily protein | AT1G10000.1
Pav_c18588_g1_i1_len_1743	7	4	14	30	14	201	2	0	0	0	0	0	272	Pav_c18588_g1_i1_len_1743 | Aa_trans_PF01490.14 | amino acid permease 8 | AT1G10010.1
Pav_c6980_g1_i1_len_919	0	0	0	1	0	0	0	0	0	0	0	0	1	Pav_c6980_g1_i1_len_919 | NoPfam | homolog of yeast ergosterol28 | AT1G10030.1
Pav_c19254_g1_i4_len_2835	0	0	0	0	0	1	0	0	0	0	0	0	1	Pav_c19254_g1_i4_len_2835 | DUF676_PF05057.10 | alpha/beta-Hydrolases superfamily protein | AT1G10040.1
Pav_c12914_g1_i1_len_1399	0	0	0	1	0	1	0	0	0	0	0	0	2	Pav_c12914_g1_i1_len_1399 | Aminotran_4_PF01063.15 | branched-chain amino acid transaminase 2 | AT1G10070.1
Pav_c20326_g2_i2_len_3912	1	0	0	0	0	0	0	0	0	0	0	0	1	Pav_c20326_g2_i2_len_3912 | Aminotran_4_PF01063.15 | branched-chain amino acid transaminase 2 | AT1G10070.1
Pav_c17592_g1_i2_len_2058	1	0	0	0	0	0	0	0	0	0	0	0	1	Pav_c17592_g1_i2_len_2058 | NoPfam | Protein prenylyltransferase superfamily protein | AT1G10095.1
Pav_c16317_g1_i2_len_3293	0	0	1	1	0	0	0	0	0	0	0	0	2	Pav_c16317_g1_i2_len_3293 | HLH_PF00010.22 | basic helix-loop-helix (bHLH) DNA-binding superfamily protein | AT1G10120.1
Pav_c17274_g1_i1_len_3682	0	0	1	2	0	0	0	0	0	0	0	0	3	Pav_c17274_g1_i1_len_3682 | Cation_ATPase_PF13246.2 | endoplasmic reticulum-type calcium-transporting ATPase 3 | AT1G10130.1
Pav_c18921_g1_i2_len_3579	0	0	0	1	0	0	1	0	0	1	0	0	3	Pav_c18921_g1_i2_len_3579 | Hydrolase_3_PF08282.8 | endoplasmic reticulum-type calcium-transporting ATPase 3 | AT1G10130.1
Pav_c15081_g1_i2_len_2366	0	0	0	0	0	0	0	0	0	0	1	0	1	Pav_c15081_g1_i2_len_2366 | NoPfam | Carbohydrate-binding protein | AT1G10150.1
Pav_c44621_g1_i1_len_1946	0	3	2	1	0	0	0	0	0	0	0	0	6	Pav_c44621_g1_i1_len_1946 | NoPfam | Carbohydrate-binding protein | AT1G10150.1
Pav_c17491_g1_i1_len_4383	0	1	5	1	2	6	0	0	0	0	0	0	15	Pav_c17491_g1_i1_len_4383 | zf-NF-X1_PF01422.13 | NF-X-like 1 | AT1G10170.1
Pav_c19698_g1_i2_len_2677	0	0	0	1	0	1	0	0	0	0	0	0	2	Pav_c19698_g1_i2_len_2677 | Exo84_C_PF16528.1 | BEST Arabidopsis thaliana protein match is: exocyst complex component 84B (TAIR:AT5G49830.1) | AT1G10180.1
Pav_c21835_g1_i1_len_2606	0	0	1	0	0	0	0	0	0	0	0	0	1	Pav_c21835_g1_i1_len_2606 | SWIM_PF04434.13 | FAR1-related sequence 11 | AT1G10240.1
Pav_c18551_g3_i1_len_2029	0	0	1	0	0	0	0	0	1	0	0	0	2	Pav_c18551_g3_i1_len_2029 | TPR_14_PF13428.2 | glutamine-rich protein 23 | AT1G10270.1
Pav_c18626_g1_i2_len_2927	0	0	0	0	0	1	0	0	0	0	0	0	1	Pav_c18626_g1_i2_len_2927 | Branch_PF02485.17 | Core-2/I-branching beta-1,6-N-acetylglucosaminyltransferase family protein | AT1G10280.1
Pav_c20574_g3_i1_len_4988	1	2	0	2	0	0	0	0	0	0	0	0	5	Pav_c20574_g3_i1_len_4988 | PH_8_PF15409.2 | dynamin-like protein 6 | AT1G10290.1
Pav_c13839_g1_i2_len_924	0	0	0	0	0	0	0	0	0	0	0	1	1	Pav_c13839_g1_i2_len_924 | adh_short_C2_PF13561.2 | NAD(P)-binding Rossmann-fold superfamily protein | AT1G10310.1
Pav_c17606_g1_i1_len_2899	0	1	0	0	0	0	0	0	1	0	0	0	2	Pav_c17606_g1_i1_len_2899 | RRM_5_PF13893.2 | Zinc finger C-x8-C-x5-C-x3-H type family protein | AT1G10320.1
Pav_c32510_g1_i1_len_1650	0	0	0	0	1	1	0	0	0	0	0	0	2	Pav_c32510_g1_i1_len_1650 | DnaJ_PF00226.27 | DNAJ heat shock family protein | AT1G10350.1
Pav_c11355_g1_i1_len_1124	0	0	3	2	2	15	1	0	0	0	0	0	23	Pav_c11355_g1_i1_len_1124 | GST_C_2_PF13410.2 | Glutathione S-transferase family protein | AT1G10370.1
Pav_c11355_g2_i1_len_1487	1	0	0	1	3	0	0	1	0	0	0	0	6	Pav_c11355_g2_i1_len_1487 | GST_C_PF00043.21 | Glutathione S-transferase family protein | AT1G10370.1
Pav_c19448_g1_i2_len_2427	0	0	1	0	1	0	1	0	0	1	0	0	4	Pav_c19448_g1_i2_len_2427 | Nucleoporin2_PF04096.10 | Nucleoporin autopeptidase | AT1G10390.1
Pav_c21221_g1_i1_len_2867	1	0	2	1	1	0	1	0	1	0	1	0	8	Pav_c21221_g1_i1_len_2867 | Metallophos_PF00149.24 | protein phosphatase 2A-2 | AT1G10430.1
Pav_c34158_g1_i1_len_1418	0	0	0	2	0	0	0	0	0	0	0	0	2	Pav_c34158_g1_i1_len_1418 | Metallophos_PF00149.24 | protein phosphatase 2A-2 | AT1G10430.1
Pav_c9883_g1_i1_len_3701	0	0	0	0	0	1	0	0	0	0	0	0	1	Pav_c9883_g1_i1_len_3701 | tRNA_bind_2_PF13725.2 | Domain of unknown function (DUF1726) | AT1G10490.1
Pav_c12686_g1_i1_len_2501	0	0	1	0	0	2	0	1	0	0	0	0	4	Pav_c12686_g1_i1_len_2501 | LRR_1_PF00560.29 | RNI-like superfamily protein | AT1G10510.1
Pav_c10574_g1_i1_len_1760	0	0	0	0	0	0	0	0	1	0	0	0	1	Pav_c10574_g1_i1_len_1760 | HHH_8_PF14716.2 | DNA polymerase lambda (POLL) | AT1G10520.1
Pav_c1988_g1_i1_len_2461	0	0	0	0	0	0	1	1	0	0	0	1	3	Pav_c1988_g1_i1_len_2461 | Adaptin_N_PF01602.16 | plant U-box 18 | AT1G10560.1
Pav_c19270_g5_i1_len_1717	0	1	0	0	0	0	0	0	0	0	0	0	1	Pav_c19270_g5_i1_len_1717 | WD40_PF00400.28 | Transducin/WD40 repeat-like superfamily protein | AT1G10580.1
Pav_c17955_g1_i2_len_1855	0	0	0	0	1	11	0	0	0	0	0	0	12	Pav_c17955_g1_i2_len_1855 | JAB_PF01398.17 | associated molecule with the SH3 domain of STAM 2 | AT1G10600.1
Pav_c11293_g1_i1_len_1536	0	1	0	0	1	0	0	0	0	0	0	0	2	Pav_c11293_g1_i1_len_1536 | NoPfam | SBP (S-ribonuclease binding protein) family protein | AT1G10650.1
Pav_c18550_g2_i1_len_2068	0	0	0	1	1	1	0	0	0	1	1	0	5	Pav_c18550_g2_i1_len_2068 | NoPfam | unknown protein | AT1G10660.2
Pav_c10796_g1_i1_len_2086	0	0	0	1	0	0	0	0	0	0	0	0	1	Pav_c10796_g1_i1_len_2086 | Pribosyl_synth_PF14572.2 | phosphoribosyl pyrophosphate (PRPP) synthase 3 | AT1G10700.1
Pav_c32980_g1_i1_len_1773	0	0	0	0	0	0	0	1	0	0	0	0	1	Pav_c32980_g1_i1_len_1773 | BSD_PF03909.13 | BSD domain-containing protein | AT1G10720.1
Pav_c7589_g1_i1_len_2269	1	0	0	1	0	1	0	0	0	0	0	0	3	Pav_c7589_g1_i1_len_2269 | NoPfam | alpha/beta-Hydrolases superfamily protein | AT1G10740.1
Pav_c19361_g1_i2_len_4943	0	1	3	0	0	2	0	1	0	0	1	0	8	Pav_c19361_g1_i2_len_4943 | PPDK_N_PF01326.15 | Pyruvate phosphate dikinase, PEP/pyruvate binding domain | AT1G10760.1
Pav_c7469_g1_i1_len_2126	0	1	0	0	1	5	0	0	0	0	0	0	7	Pav_c7469_g1_i1_len_2126 | NoPfam | BEST Arabidopsis thaliana protein match is: hydroxyproline-rich glycoprotein family protein (TAIR:AT3G56590.2) | AT1G10790.1
Pav_c6372_g1_i1_len_1123	1	0	0	0	0	0	0	0	0	0	0	0	1	Pav_c6372_g1_i1_len_1123 | NnrU_PF07298.7 | 15-cis-zeta-carotene isomerase | AT1G10830.1
Pav_c22340_g1_i1_len_1560	0	0	1	0	0	1	0	0	0	0	0	0	2	Pav_c22340_g1_i1_len_1560 | JAB_PF01398.17 | translation initiation factor 3 subunit H1 | AT1G10840.1
Pav_c21222_g1_i1_len_2233	1	0	31	7	0	2	0	0	0	0	0	0	41	Pav_c21222_g1_i1_len_2233 | LRRNT_2_PF08263.8 | Leucine-rich repeat protein kinase family protein | AT1G10850.1
Pav_c16947_g2_i2_len_3466	0	0	1	0	0	0	0	0	0	0	1	0	2	Pav_c16947_g2_i2_len_3466 | PIP5K_PF01504.14 | Phosphatidylinositol-4-phosphate 5-kinase family protein | AT1G10900.1
Pav_c9547_g1_i1_len_2313	0	0	1	0	0	1	0	0	0	0	0	0	2	Pav_c9547_g1_i1_len_2313 | PPR_1_PF12854.3 | Pentatricopeptide repeat (PPR) superfamily protein | AT1G10910.1
Pav_c19146_g1_i1_len_2509	0	2	1	2	0	2	0	0	0	1	0	1	9	Pav_c19146_g1_i1_len_2509 | EMP70_PF02990.12 | transmembrane nine 1 | AT1G10950.1
Pav_c12958_g1_i2_len_2361	0	0	0	0	0	0	0	1	0	0	0	0	1	Pav_c12958_g1_i2_len_2361 | RINGv_PF12906.3 | RING/FYVE/PHD zinc finger superfamily protein | AT1G11020.1
Pav_c16946_g1_i1_len_3102	0	1	0	0	0	1	0	0	0	0	1	0	3	Pav_c16946_g1_i1_len_3102 | Pkinase_Tyr_PF07714.13 | Protein kinase superfamily protein | AT1G11050.1
Pav_c16946_g2_i1_len_2148	0	0	0	0	1	0	0	0	0	0	0	0	1	Pav_c16946_g2_i1_len_2148 | Pkinase_Tyr_PF07714.13 | Protein kinase superfamily protein | AT1G11050.1
Pav_c15849_g1_i1_len_1579	0	0	0	1	0	0	0	0	0	0	0	0	1	Pav_c15849_g1_i1_len_1579 | Peptidase_S10_PF00450.18 | serine carboxypeptidase-like 31 | AT1G11080.2
Pav_c955_g1_i1_len_366	0	0	1	0	0	0	0	0	1	0	0	0	2	Pav_c955_g1_i1_len_366 | S1-P1_nuclease_PF02265.12 | bifunctional nuclease i | AT1G11190.1
Pav_c21059_g1_i1_len_2104	1	0	1	0	2	0	0	1	1	0	0	0	6	Pav_c21059_g1_i1_len_2104 | MFS_1_PF07690.12 | sugar transporter 1 | AT1G11260.1
Pav_c2628_g1_i1_len_2502	0	0	1	0	0	0	0	0	0	0	0	0	1	Pav_c2628_g1_i1_len_2502 | PPR_1_PF12854.3 | Pentatricopeptide repeat (PPR) superfamily protein | AT1G11290.1
Pav_c8797_g1_i1_len_620	0	1	0	0	0	4	0	0	0	0	0	0	5	Pav_c8797_g1_i1_len_620 | NoPfam | S-locus lectin protein kinase family protein | AT1G11330.2
Pav_c19835_g1_i2_len_2868	0	0	0	0	1	0	0	0	0	0	0	0	1	Pav_c19835_g1_i2_len_2868 | DUF3403_PF11883.4 | S-locus lectin protein kinase family protein | AT1G11340.1
Pav_c20407_g4_i1_len_3419	1	0	2	0	1	10	0	0	0	0	0	0	14	Pav_c20407_g4_i1_len_3419 | S_locus_glycop_PF00954.16 | S-locus lectin protein kinase family protein | AT1G11340.1
Pav_c20468_g2_i2_len_1443	1	2	4	2	9	249	4	0	0	0	0	0	271	Pav_c20468_g2_i2_len_1443 | DUF3403_PF11883.4 | S-locus lectin protein kinase family protein | AT1G11340.1
Pav_c20550_g2_i3_len_2064	1	3	4	6	8	63	6	1	0	0	0	0	92	Pav_c20550_g2_i3_len_2064 | S_locus_glycop_PF00954.16 | S-locus lectin protein kinase family protein | AT1G11340.1
Pav_c17572_g2_i1_len_1536	0	0	0	0	0	0	0	0	0	0	1	0	1	Pav_c17572_g2_i1_len_1536 | NoPfam | Adenine nucleotide alpha hydrolases-like superfamily protein | AT1G11360.1
Pav_c7458_g1_i1_len_1503	1	0	1	0	0	0	0	0	0	0	0	0	2	Pav_c7458_g1_i1_len_1503 | PLAC8_PF04749.13 | PLAC8 family protein | AT1G11380.1
Pav_c12563_g1_i2_len_3404	0	1	0	0	0	0	0	1	1	0	0	0	3	Pav_c12563_g1_i2_len_3404 | ABC1_PF03109.12 | Protein kinase superfamily protein | AT1G11390.1
Pav_c2177_g1_i1_len_2476	1	0	2	1	0	18	0	0	0	0	0	0	22	Pav_c2177_g1_i1_len_2476 | ABC1_PF03109.12 | Protein kinase superfamily protein | AT1G11390.1
Pav_c6844_g1_i1_len_1710	0	0	0	0	0	0	1	0	0	0	0	0	1	Pav_c6844_g1_i1_len_1710 | Mago-bind_PF09282.6 | partner of Y14-MAGO | AT1G11400.1
Pav_c12025_g1_i2_len_2795	1	0	0	0	0	1	0	0	0	0	0	0	2	Pav_c12025_g1_i2_len_2795 | DUF3403_PF11883.4 | S-locus lectin protein kinase family protein | AT1G11410.1
Pav_c20550_g4_i1_len_250	0	0	1	0	0	0	0	0	0	0	0	0	1	Pav_c20550_g4_i1_len_250 | NoPfam | S-locus lectin protein kinase family protein | AT1G11410.1
Pav_c26813_g1_i1_len_356	0	0	2	1	0	0	0	0	0	0	0	0	3	Pav_c26813_g1_i1_len_356 | NoPfam | S-locus lectin protein kinase family protein | AT1G11410.1
Pav_c11028_g1_i2_len_1860	0	0	2	0	0	0	0	0	1	0	0	1	4	Pav_c11028_g1_i2_len_1860 | NoPfam | BEST Arabidopsis thaliana protein match is: glycine-rich protein (TAIR:AT3G29075.1) | AT1G11440.1
Pav_c21447_g1_i1_len_726	0	0	0	0	1	0	0	0	0	0	0	0	1	Pav_c21447_g1_i1_len_726 | RNA_pol_N_PF01194.13 | RNA polymerases N / 8 kDa subunit | AT1G11475.1
Pav_c19951_g8_i1_len_2486	1	0	3	2	0	1	0	0	0	0	0	0	7	Pav_c19951_g8_i1_len_2486 | eIF-4B_PF06273.7 | eukaryotic translation initiation factor-related | AT1G11480.1
Pav_c14605_g1_i2_len_987	0	0	0	0	1	0	0	0	0	0	0	0	1	Pav_c14605_g1_i2_len_987 | NoPfam | C-terminal cysteine residue is changed to a serine 1 | AT1G11530.1
Pav_c16958_g4_i1_len_550	4	13	294	44	10	55	0	0	0	0	0	0	420	Pav_c16958_g4_i1_len_550 | NoPfam | C-terminal cysteine residue is changed to a serine 1 | AT1G11530.1
Pav_c9885_g1_i2_len_2365	1	0	0	0	2	7	0	0	0	0	0	0	10	Pav_c9885_g1_i2_len_2365 | XET_C_PF06955.8 | xyloglucan endotransglucosylase/hydrolase 8 | AT1G11545.1
Pav_c16167_g1_i1_len_1664	0	0	1	0	0	1	0	0	1	0	0	0	3	Pav_c16167_g1_i1_len_1664 | RRM_7_PF16367.1 | RNA-binding (RRM/RBD/RNP motifs) family protein | AT1G11650.2
Pav_c14769_g1_i3_len_3157	0	0	2	1	0	0	0	1	0	0	0	1	5	Pav_c14769_g1_i3_len_3157 | MreB_Mbl_PF06723.9 | heat shock protein 70 (Hsp 70) family protein | AT1G11660.1
Pav_c11417_g1_i1_len_1288	0	0	3	1	0	0	1	1	0	0	1	0	7	Pav_c11417_g1_i1_len_1288 | Senescence_reg_PF04520.9 | Protein of unknown function, DUF584 | AT1G11700.1
Pav_c7476_g1_i1_len_3105	0	0	4	0	1	5	0	0	0	0	0	0	10	Pav_c7476_g1_i1_len_3105 | MRP-S27_PF10037.5 | Pentatricopeptide repeat (PPR) superfamily protein | AT1G11710.1
Pav_c11846_g2_i2_len_4038	0	0	0	0	0	0	0	1	0	0	0	0	1	Pav_c11846_g2_i2_len_4038 | Glycos_transf_1_PF00534.16 | starch synthase 3 | AT1G11720.2
Pav_c45281_g1_i1_len_1314	0	0	0	0	0	2	1	0	0	0	0	0	3	Pav_c45281_g1_i1_len_1314 | CLP_protease_PF00574.19 | CLP protease proteolytic subunit 6 | AT1G11750.2
Pav_c14742_g2_i3_len_1675	0	0	1	0	0	0	0	0	0	0	0	0	1	Pav_c14742_g2_i3_len_1675 | NoPfam | Undecaprenyl pyrophosphate synthetase family protein | AT1G11755.1
Pav_c16030_g1_i1_len_2197	0	0	1	0	0	0	0	0	0	0	0	0	1	Pav_c16030_g1_i1_len_2197 | NoPfam | MED32 | AT1G11760.1
Pav_c8933_g1_i1_len_1739	0	0	0	0	0	0	1	0	0	0	0	0	1	Pav_c8933_g1_i1_len_1739 | 2OG-FeII_Oxy_2_PF13532.2 | oxidoreductase, 2OG-Fe(II) oxygenase family protein | AT1G11780.1
Pav_c6779_g1_i1_len_1988	0	0	0	1	0	0	0	0	0	0	0	0	1	Pav_c6779_g1_i1_len_1988 | ACT_PF01842.21 | arogenate dehydratase 1 | AT1G11790.1
Pav_c15948_g1_i1_len_1892	0	0	0	1	0	0	0	0	0	0	0	0	1	Pav_c15948_g1_i1_len_1892 | X8_PF07983.9 | O-Glycosyl hydrolases family 17 protein | AT1G11820.2
Pav_c21025_g1_i1_len_1853	0	0	3	0	1	1	0	0	1	0	0	1	7	Pav_c21025_g1_i1_len_1853 | CppA_N_PF14506.2 | glyoxalase I homolog | AT1G11840.6
Pav_c32377_g1_i1_len_1858	0	0	0	0	0	0	0	0	0	1	0	0	1	Pav_c32377_g1_i1_len_1858 | GCV_T_C_PF08669.7 | Glycine cleavage T-protein family | AT1G11860.1
Pav_c20947_g1_i1_len_1423	1	1	6	2	0	0	1	3	0	1	1	0	16	Pav_c20947_g1_i1_len_1423 | Synaptobrevin_PF00957.17 | Synaptobrevin family protein | AT1G11890.1
Pav_c13724_g1_i1_len_415	1	0	1	0	0	0	0	0	0	0	0	0	2	Pav_c13724_g1_i1_len_415 | NoPfam | aspartic proteinase A1 | AT1G11910.1
Pav_c13724_g2_i1_len_290	0	0	1	0	0	0	0	0	0	0	0	0	1	Pav_c13724_g2_i1_len_290 | Asp_PF00026.19 | aspartic proteinase A1 | AT1G11910.1
Pav_c13724_g3_i1_len_863	0	2	0	0	1	0	0	0	0	0	0	0	3	Pav_c13724_g3_i1_len_863 | SapB_1_PF05184.11 | aspartic proteinase A1 | AT1G11910.1
Pav_c13724_g4_i1_len_365	0	0	0	0	0	0	0	0	0	1	0	0	1	Pav_c13724_g4_i1_len_365 | Asp_PF00026.19 | aspartic proteinase A1 | AT1G11910.1
Pav_c13798_g1_i1_len_3943	1	0	1	4	1	0	1	0	0	1	1	1	11	Pav_c13798_g1_i1_len_3943 | G-patch_PF01585.19 | aspartic proteinase A1 | AT1G11910.1
Pav_c16023_g1_i1_len_2010	1	0	0	0	0	0	1	1	0	0	1	1	5	Pav_c16023_g1_i1_len_2010 | TAXi_N_PF14543.2 | aspartic proteinase A1 | AT1G11910.1
Pav_c7584_g1_i1_len_1918	4	2	0	1	1	3	0	2	2	1	3	4	23	Pav_c7584_g1_i1_len_1918 | TAXi_N_PF14543.2 | aspartic proteinase A1 | AT1G11910.1
Pav_c45380_g1_i1_len_1043	0	0	0	1	0	0	0	0	0	0	0	0	1	Pav_c45380_g1_i1_len_1043 | Ala_racemase_N_PF01168.16 | Predicted pyridoxal phosphate-dependent enzyme, YBL036C type | AT1G11930.1
Pav_c12882_g2_i2_len_792	0	1	0	0	0	0	0	0	0	0	0	1	2	Pav_c12882_g2_i2_len_792 | JmjC_PF02373.18 | Transcription factor jumonji (jmjC) domain-containing protein | AT1G11950.1
Pav_c20267_g4_i8_len_2431	0	0	1	0	0	0	0	0	0	0	0	0	1	Pav_c20267_g4_i8_len_2431 | O-FucT_PF10250.5 | O-fucosyltransferase family protein | AT1G11990.1
Pav_c14958_g1_i1_len_2154	1	0	0	0	0	0	0	0	0	0	0	0	1	Pav_c14958_g1_i1_len_2154 | PFK_PF00365.16 | Phosphofructokinase family protein | AT1G12000.1
Pav_c18263_g1_i1_len_1644	0	0	0	1	0	0	0	0	0	1	0	0	2	Pav_c18263_g1_i1_len_1644 | FAA_hydrolase_N_PF09298.7 | fumarylacetoacetase, putative | AT1G12050.1
Pav_c32386_g1_i1_len_1532	0	0	2	1	0	0	0	1	0	0	0	0	4	Pav_c32386_g1_i1_len_1532 | BAG_PF02179.12 | BCL-2-associated athanogene 5 | AT1G12060.1
Pav_c32468_g1_i1_len_1560	0	0	0	1	0	1	0	2	0	0	0	0	4	Pav_c32468_g1_i1_len_1560 | Transaldolase_PF00923.15 | Aldolase superfamily protein | AT1G12230.2
Pav_c20861_g1_i1_len_2701	0	0	1	2	1	7	4	0	0	0	0	0	15	Pav_c20861_g1_i1_len_2701 | Glyco_hydro_32C_PF08244.8 | Glycosyl hydrolases family 32 protein | AT1G12240.1
Pav_c44078_g1_i1_len_2926	0	0	1	0	0	13	0	0	0	0	0	0	14	Pav_c44078_g1_i1_len_2926 | Glyco_hydro_32C_PF08244.8 | Glycosyl hydrolases family 32 protein | AT1G12240.1
Pav_c44173_g1_i1_len_1105	1	0	0	0	0	0	0	0	0	1	0	0	2	Pav_c44173_g1_i1_len_1105 | NoPfam | Calcium-binding EF-hand family protein | AT1G12310.1
Pav_c21232_g1_i1_len_1803	0	0	0	0	0	0	0	0	1	0	0	0	1	Pav_c21232_g1_i1_len_1803 | NoPfam | unknown protein | AT1G12330.1
Pav_c7199_g1_i2_len_1336	0	0	0	2	0	0	0	0	0	0	0	0	2	Pav_c7199_g1_i2_len_1336 | CLP_protease_PF00574.19 | CLP protease proteolytic subunit 2 | AT1G12410.1
Pav_c12444_g1_i1_len_2417	0	3	7	5	5	27	1	0	0	0	0	0	48	Pav_c12444_g1_i1_len_2417 | ACT_6_PF13740.2 | ACT domain repeat 8 | AT1G12420.1
Pav_c21982_g1_i1_len_3582	0	0	0	1	0	0	0	0	0	0	0	0	1	Pav_c21982_g1_i1_len_3582 | Arm_2_PF04826.9 | armadillo repeat kinesin 3 | AT1G12430.2
Pav_c32337_g1_i1_len_3582	0	0	1	1	0	0	0	0	0	0	0	0	2	Pav_c32337_g1_i1_len_3582 | LRRNT_2_PF08263.8 | Leucine-rich repeat protein kinase family protein | AT1G12460.1
Pav_c21378_g1_i1_len_1163	0	0	0	0	0	1	0	0	1	0	0	0	2	Pav_c21378_g1_i1_len_1163 | HMA_PF00403.22 | copper chaperone for SOD1 | AT1G12520.1
Pav_c14825_g2_i2_len_1288	0	0	0	0	0	1	0	0	0	0	0	0	1	Pav_c14825_g2_i2_len_1288 | COMPASS-Shg1_PF05205.8 | unknown protein | AT1G12530.1
Pav_c4997_g2_i1_len_2416	0	3	5	2	3	84	0	0	0	0	1	0	98	Pav_c4997_g2_i1_len_2416 | GMC_oxred_C_PF05199.9 | Glucose-methanol-choline (GMC) oxidoreductase family protein | AT1G12570.1
Pav_c7442_g2_i1_len_230	0	1	0	0	0	1	0	0	0	0	0	0	2	Pav_c7442_g2_i1_len_230 | UAA_PF08449.7 | UDP-N-acetylglucosamine (UAA) transporter family | AT1G12600.1
Pav_c33183_g1_i1_len_1679	0	0	1	1	0	0	1	0	0	0	0	0	3	Pav_c33183_g1_i1_len_1679 | MBOAT_PF03062.15 | MBOAT (membrane bound O-acyl transferase) family protein | AT1G12640.1
Pav_c14210_g2_i1_len_1823	0	0	1	0	0	0	0	2	0	0	0	0	3	Pav_c14210_g2_i1_len_1823 | Kdo_PF06293.10 | phosphoenolpyruvate carboxylase-related kinase 2 | AT1G12680.1
Pav_c14668_g1_i1_len_2524	0	0	0	2	0	0	0	0	0	0	0	0	2	Pav_c14668_g1_i1_len_2524 | MRP-S27_PF10037.5 | ATP binding | AT1G12700.1
Pav_c20481_g1_i14_len_1368	1	0	14	1	0	0	0	0	0	0	0	0	16	Pav_c20481_g1_i14_len_1368 | MRP-S27_PF10037.5 | ATP binding | AT1G12700.1
Pav_c20758_g2_i3_len_2290	2	10	202	41	3	2	0	0	0	0	0	0	260	Pav_c20758_g2_i3_len_2290 | MRP-S27_PF10037.5 | ATP binding | AT1G12700.1
Pav_c16303_g1_i3_len_2619	0	0	1	0	0	0	0	0	0	0	0	0	1	Pav_c16303_g1_i3_len_2619 | NoPfam | phloem protein 2-A12 | AT1G12710.1
Pav_c15119_g1_i1_len_1956	0	0	0	0	0	1	0	0	0	0	0	0	1	Pav_c15119_g1_i1_len_1956 | p450_PF00067.18 | cytochrome P450, family 87, subfamily A, polypeptide 2 | AT1G12740.2
Pav_c20481_g3_i2_len_224	0	0	27	4	0	0	0	0	0	0	0	0	31	Pav_c20481_g3_i2_len_224 | PPR_3_PF13812.2 | Pentatricopeptide repeat (PPR) superfamily protein | AT1G12775.1
Pav_c19779_g6_i1_len_1661	0	0	2	1	0	0	0	0	0	0	0	0	3	Pav_c19779_g6_i1_len_1661 | adh_short_PF00106.21 | UDP-D-glucose/UDP-D-galactose 4-epimerase 1 | AT1G12780.1
Pav_c15152_g1_i2_len_2832	0	0	0	0	0	1	0	0	0	0	0	0	1	Pav_c15152_g1_i2_len_2832 | S1_PF00575.19 | Nucleic acid-binding, OB-fold-like protein | AT1G12800.1
Pav_c45911_g1_i1_len_1194	0	0	1	0	0	0	0	0	0	0	0	0	1	Pav_c45911_g1_i1_len_1194 | NoPfam | unknown protein | AT1G12830.1
Pav_c32609_g1_i1_len_1792	0	0	0	1	0	0	0	0	1	0	1	0	3	Pav_c32609_g1_i1_len_1792 | V-ATPase_C_PF03223.11 | vacuolar ATP synthase subunit C (VATC) / V-ATPase C subunit / vacuolar proton pump C subunit (DET3) | AT1G12840.1
Pav_c32226_g1_i1_len_1830	0	1	0	0	0	0	1	1	1	0	0	0	4	Pav_c32226_g1_i1_len_1830 | Gp_dh_N_PF00044.20 | glyceraldehyde 3-phosphate dehydrogenase A subunit 2 | AT1G12900.1
Pav_c13839_g3_i1_len_1577	0	2	1	0	1	7	0	0	0	0	0	0	11	Pav_c13839_g3_i1_len_1577 | WD40_PF00400.28 | Transducin/WD40 repeat-like superfamily protein | AT1G12910.1
Pav_c3765_g1_i1_len_1450	0	0	1	0	0	0	0	0	0	0	0	0	1	Pav_c3765_g1_i1_len_1450 | WD40_PF00400.28 | Transducin/WD40 repeat-like superfamily protein | AT1G12910.1
Pav_c18341_g1_i4_len_3950	0	0	1	0	0	1	0	0	0	0	0	0	2	Pav_c18341_g1_i4_len_3950 | Xpo1_PF08389.8 | ARM repeat superfamily protein | AT1G12930.1
Pav_c14674_g1_i1_len_1708	0	0	2	0	1	5	1	0	1	0	0	0	10	Pav_c14674_g1_i1_len_1708 | LRR_1_PF00560.29 | plant intracellular ras group-related LRR 3 | AT1G12970.1
Pav_c7829_g1_i1_len_2392	0	0	0	0	1	2	0	0	0	0	0	0	3	Pav_c7829_g1_i1_len_2392 | NoPfam | beta-1,4-N-acetylglucosaminyltransferase family protein | AT1G12990.1
Pav_c12828_g2_i1_len_1685	0	1	0	1	0	0	0	0	0	0	1	0	3	Pav_c12828_g2_i1_len_1685 | eIF-4B_PF06273.7 | eukaryotic initiation factor 4B2 | AT1G13020.1
Pav_c7337_g1_i1_len_2377	0	0	1	0	0	0	0	0	0	0	0	1	2	Pav_c7337_g1_i1_len_2377 | Coilin_N_PF15862.1 | sphere organelles protein-related | AT1G13030.1
Pav_c13967_g1_i1_len_2593	0	1	0	0	0	0	0	1	0	0	0	0	2	Pav_c13967_g1_i1_len_2593 | MRP-S27_PF10037.5 | Pentatricopeptide repeat (PPR-like) superfamily protein | AT1G13040.1
Pav_c20561_g2_i3_len_2547	0	0	2	4	1	2	0	0	0	0	0	0	9	Pav_c20561_g2_i3_len_2547 | GLE1_PF07817.9 | embryo defective 1745 | AT1G13120.1
Pav_c32385_g1_i1_len_2231	3	1	2	4	1	1	2	1	1	0	2	0	18	Pav_c32385_g1_i1_len_2231 | Cellulase_PF00150.14 | Cellulase (glycosyl hydrolase family 5) protein | AT1G13130.1
Pav_c7715_g1_i1_len_3042	0	0	0	1	1	2	1	0	0	1	0	0	6	Pav_c7715_g1_i1_len_3042 | NUC130_3NT_PF08158.8 | ARM repeat superfamily protein | AT1G13160.1
Pav_c22666_g1_i1_len_3126	0	0	0	1	0	0	0	0	0	0	1	1	3	Pav_c22666_g1_i1_len_3126 | PH_11_PF15413.2 | OSBP(oxysterol binding protein)-related protein 1D | AT1G13170.2
Pav_c32747_g1_i1_len_2261	1	0	10	2	0	1	0	0	0	0	0	1	15	Pav_c32747_g1_i1_len_2261 | Glyco_transf_8_PF01501.16 | galacturonosyltransferase-like 3 | AT1G13250.1
Pav_c13043_g1_i1_len_3102	0	0	0	1	0	1	0	0	0	0	0	0	2	Pav_c13043_g1_i1_len_3102 | Peptidase_M24_PF00557.20 | methionine aminopeptidase 1B | AT1G13270.1
Pav_c44519_g1_i1_len_1689	0	0	0	0	0	0	0	0	0	0	0	1	1	Pav_c44519_g1_i1_len_1689 | Ist1_PF03398.10 | Regulator of Vps4 activity in the MVB pathway protein | AT1G13340.1
Pav_c32791_g1_i1_len_1646	1	0	5	2	0	2	0	0	1	0	0	0	11	Pav_c32791_g1_i1_len_1646 | NoPfam | unknown protein | AT1G13360.1
Pav_c3427_g1_i1_len_1372	0	1	32	9	3	0	0	2	0	0	0	1	48	Pav_c3427_g1_i1_len_1372 | NoPfam | unknown protein | AT1G13360.1
Pav_c46170_g1_i1_len_1106	0	0	1	0	0	0	0	0	0	0	0	1	2	Pav_c46170_g1_i1_len_1106 | DUF1218_PF06749.8 | Protein of unknown function (DUF1218) | AT1G13380.1
Pav_c14146_g1_i2_len_1970	2	0	1	0	2	1	0	0	0	2	0	0	8	Pav_c14146_g1_i2_len_1970 | Gp_dh_N_PF00044.20 | glyceraldehyde-3-phosphate dehydrogenase C2 | AT1G13440.1
Pav_c14873_g4_i1_len_259	0	0	0	0	0	1	0	0	0	0	0	0	1	Pav_c14873_g4_i1_len_259 | B56_PF01603.16 | Protein phosphatase 2A regulatory B subunit family protein | AT1G13460.1
Pav_c16450_g3_i1_len_1214	0	0	1	2	0	0	0	0	0	0	0	0	3	Pav_c16450_g3_i1_len_1214 | B56_PF01603.16 | Protein phosphatase 2A regulatory B subunit family protein | AT1G13460.1
Pav_c11783_g1_i1_len_3351	0	0	0	1	0	0	0	0	0	0	0	0	1	Pav_c11783_g1_i1_len_3351 | UBN2_PF14223.2 | Protein of unknown function (DUF1262) | AT1G13520.1
Pav_c20157_g1_i2_len_1999	0	0	1	2	0	2	0	0	0	0	0	0	5	Pav_c20157_g1_i2_len_1999 | CDP-OH_P_transf_PF01066.17 | aminoalcoholphosphotransferase 1 | AT1G13560.1
Pav_c15676_g1_i1_len_1339	0	0	0	1	0	0	0	0	0	0	0	0	1	Pav_c15676_g1_i1_len_1339 | FBD_PF08387.6 | F-box/RNI-like superfamily protein | AT1G13570.1
Pav_c15693_g2_i1_len_570	0	0	0	0	1	0	0	0	0	0	0	0	1	Pav_c15693_g2_i1_len_570 | NoPfam | F-box/RNI-like superfamily protein | AT1G13570.1
Pav_c19652_g4_i5_len_2974	4	1	4	6	7	69	0	0	0	0	0	1	92	Pav_c19652_g4_i5_len_2974 | NoPfam | F-box/RNI-like superfamily protein | AT1G13570.1
Pav_c16960_g2_i4_len_2466	0	0	1	0	0	0	0	0	0	0	0	0	1	Pav_c16960_g2_i4_len_2466 | TRAM_LAG1_CLN8_PF03798.12 | LAG1 longevity assurance homolog 3 | AT1G13580.2
Pav_c16184_g1_i1_len_2804	1	0	0	0	0	0	1	0	0	0	0	0	2	Pav_c16184_g1_i1_len_2804 | TPR_14_PF13428.2 | Tetratricopeptide repeat (TPR)-like superfamily protein | AT1G13630.1
Pav_c12015_g1_i2_len_1856	0	0	1	0	0	0	0	0	0	0	0	0	1	Pav_c12015_g1_i2_len_1856 | EAR_PF07897.7 | ABI five binding protein 2 | AT1G13740.1
Pav_c1927_g1_i1_len_2989	1	0	1	2	1	40	0	0	0	0	0	0	45	Pav_c1927_g1_i1_len_2989 | zf-XS_PF03470.10 | XH/XS domain-containing protein | AT1G13790.1
Pav_c17795_g1_i3_len_2084	0	0	0	0	0	1	0	0	0	0	0	0	1	Pav_c17795_g1_i3_len_2084 | YqaJ_PF09588.6 | Restriction endonuclease, type II-like superfamily protein | AT1G13810.1
Pav_c14430_g1_i2_len_1745	0	0	0	0	0	1	0	0	0	0	0	0	1	Pav_c14430_g1_i2_len_1745 | Hydrolase_4_PF12146.4 | alpha/beta-Hydrolases superfamily protein | AT1G13820.1
Pav_c7194_g1_i1_len_1545	1	0	0	0	0	0	0	0	0	0	0	0	1	Pav_c7194_g1_i1_len_1545 | AAA_33_PF13671.2 | calmodulin binding | AT1G13870.1
Pav_c11719_g1_i1_len_2469	0	0	1	1	0	1	0	0	0	1	0	0	4	Pav_c11719_g1_i1_len_2469 | Metallophos_PF00149.24 | Purple acid phosphatases superfamily protein | AT1G13900.1
Pav_c32654_g1_i1_len_1148	0	1	1	1	0	0	0	0	0	1	0	1	5	Pav_c32654_g1_i1_len_1148 | eIF-5a_PF01287.16 | eukaryotic elongation factor 5A-1 | AT1G13950.1
Pav_c6568_g2_i1_len_475	0	1	1	1	0	1	0	0	0	0	1	1	6	Pav_c6568_g2_i1_len_475 | NoPfam | eukaryotic elongation factor 5A-1 | AT1G13950.1
Pav_c20159_g1_i2_len_5266	0	0	2	2	0	0	0	0	0	0	0	0	4	Pav_c20159_g1_i2_len_5266 | Sec7_N_PF12783.3 | sec7 domain-containing protein | AT1G13980.1
Pav_c12038_g2_i1_len_984	0	1	1	0	0	0	0	0	0	0	0	0	2	Pav_c12038_g2_i1_len_984 | EMP24_GP25L_PF01105.20 | emp24/gp25L/p24 family/GOLD family protein | AT1G14010.1
Pav_c20727_g2_i3_len_2250	0	1	3	1	1	2	0	0	0	0	0	0	8	Pav_c20727_g2_i3_len_2250 | SPX_PF03105.15 | EXS (ERD1/XPR1/SYG1) family protein | AT1G14040.1
Pav_c20590_g5_i4_len_1914	0	0	2	1	2	29	1	0	0	0	0	0	35	Pav_c20590_g5_i4_len_1914 | GCK_PF07802.7 | GCK domain-containing protein | AT1G14060.1
Pav_c14379_g2_i1_len_1371	0	0	1	0	0	0	0	0	0	0	0	0	1	Pav_c14379_g2_i1_len_1371 | 2OG-FeII_Oxy_PF03171.16 | 2-oxoglutarate (2OG) and Fe(II)-dependent oxygenase superfamily protein | AT1G14130.1
Pav_c15105_g1_i2_len_1246	0	0	1	0	0	0	0	0	0	0	0	0	1	Pav_c15105_g1_i2_len_1246 | Mito_carr_PF00153.23 | Mitochondrial substrate carrier family protein | AT1G14140.1
Pav_c10720_g1_i1_len_2146	1	0	0	1	0	0	0	0	0	0	0	0	2	Pav_c10720_g1_i1_len_2146 | NoPfam | RING/U-box superfamily protein | AT1G14180.1
Pav_c4831_g1_i1_len_810	0	0	2	0	0	0	0	0	0	0	0	0	2	Pav_c4831_g1_i1_len_810 | NoPfam | RING/U-box superfamily protein | AT1G14200.1
Pav_c21308_g1_i1_len_1384	0	0	1	0	0	0	0	0	0	0	0	0	1	Pav_c21308_g1_i1_len_1384 | FA_hydroxylase_PF04116.9 | sphingoid base hydroxylase 2 | AT1G14290.1
Pav_c18587_g1_i2_len_2543	1	0	0	0	1	4	0	0	0	0	0	0	6	Pav_c18587_g1_i2_len_2543 | RRM_6_PF14259.2 | RNA-binding (RRM/RBD/RNP motifs) family protein | AT1G14340.1
Pav_c7643_g1_i1_len_1113	0	0	0	1	0	1	0	0	0	0	0	0	2	Pav_c7643_g1_i1_len_1113 | bPH_2_PF03703.10 | NAD(P)-linked oxidoreductase superfamily protein | AT1G14345.1
Pav_c20559_g1_i1_len_2584	0	0	2	0	0	1	0	0	0	0	0	0	3	Pav_c20559_g1_i1_len_2584 | Myb_DNA-bind_7_PF15963.1 | Duplicated homeodomain-like superfamily protein | AT1G14350.1
Pav_c12091_g2_i1_len_4941	1	1	1	1	2	4	0	0	0	0	0	0	10	Pav_c12091_g2_i1_len_4941 | LRR_1_PF00560.29 | Leucine-rich repeat protein kinase family protein | AT1G14390.1
Pav_c20814_g1_i1_len_1647	2	1	0	1	0	2	18	0	0	1	0	0	25	Pav_c20814_g1_i1_len_1647 | MIOX_PF05153.11 | myo-inositol oxygenase 1 | AT1G14520.1
Pav_c12525_g1_i1_len_2122	0	0	0	0	0	1	1	1	0	0	0	0	3	Pav_c12525_g1_i1_len_2122 | Mito_carr_PF00153.23 | Mitochondrial substrate carrier family protein | AT1G14560.1
Pav_c822_g1_i1_len_1663	1	0	0	0	0	0	0	0	0	0	0	0	1	Pav_c822_g1_i1_len_1663 | UBX_PF00789.16 | UBX domain-containing protein | AT1G14570.2
Pav_c15837_g1_i4_len_1900	0	0	0	1	0	1	1	0	0	0	0	0	3	Pav_c15837_g1_i4_len_1900 | Nucleotid_trans_PF03407.12 | Nucleotide-diphospho-sugar transferase family protein | AT1G14590.1
Pav_c19515_g1_i1_len_4763	1	0	0	1	0	2	0	1	0	0	0	0	5	Pav_c19515_g1_i1_len_4763 | tRNA-synt_1_2_PF13603.2 | valyl-tRNA synthetase / valine--tRNA ligase (VALRS) | AT1G14610.1
Pav_c33007_g1_i1_len_1196	0	0	0	1	0	0	0	0	0	0	0	0	1	Pav_c33007_g1_i1_len_1196 | NoPfam | unknown protein | AT1G14630.1
Pav_c13256_g1_i1_len_4453	0	1	1	1	1	1	0	0	0	0	0	0	5	Pav_c13256_g1_i1_len_4453 | ubiquitin_PF00240.19 | SWAP (Suppressor-of-White-APricot)/surp domain-containing protein / ubiquitin family protein | AT1G14650.1
Pav_c13323_g2_i1_len_487	0	0	0	0	0	0	0	0	0	1	1	0	2	Pav_c13323_g2_i1_len_487 | EMP70_PF02990.12 | Endomembrane protein 70 protein family | AT1G14670.1
Pav_c10371_g1_i1_len_1984	1	0	2	1	0	0	0	0	0	0	0	0	4	Pav_c10371_g1_i1_len_1984 | GAGA_bind_PF06217.8 | basic pentacysteine 2 | AT1G14685.3
Pav_c32535_g1_i1_len_3231	0	0	0	1	0	0	0	0	0	0	1	0	2	Pav_c32535_g1_i1_len_3231 | NoPfam | hydroxyproline-rich glycoprotein family protein | AT1G14710.1
Pav_c44502_g1_i1_len_2192	0	2	4	2	0	1	0	0	0	0	0	0	9	Pav_c44502_g1_i1_len_2192 | XET_C_PF06955.8 | xyloglucan endotransglucosylase/hydrolase 28 | AT1G14720.1
Pav_c13149_g1_i2_len_2276	0	1	0	0	0	0	0	0	0	0	0	0	1	Pav_c13149_g1_i2_len_2276 | MACPF_PF01823.15 | MAC/Perforin domain-containing protein | AT1G14780.1
Pav_c14953_g2_i1_len_2628	0	0	0	0	0	2	0	0	0	0	0	0	2	Pav_c14953_g2_i1_len_2628 | MACPF_PF01823.15 | MAC/Perforin domain-containing protein | AT1G14780.1
Pav_c19770_g1_i1_len_2489	0	3	25	21	2	3	0	0	0	0	0	0	54	Pav_c19770_g1_i1_len_2489 | RdRP_PF05183.8 | RNA-dependent RNA polymerase 1 | AT1G14790.1
Pav_c21374_g1_i1_len_3789	2	1	6	3	1	1	1	0	0	0	1	2	18	Pav_c21374_g1_i1_len_3789 | RdRP_PF05183.8 | RNA-dependent RNA polymerase 1 | AT1G14790.1
Pav_c36823_g1_i1_len_797	1	0	2	2	0	0	0	0	0	0	0	0	5	Pav_c36823_g1_i1_len_797 | NoPfam | RNA-dependent RNA polymerase 1 | AT1G14790.1
Pav_c38966_g1_i1_len_346	0	0	1	1	0	0	0	0	0	0	0	0	2	Pav_c38966_g1_i1_len_346 | NoPfam | RNA-dependent RNA polymerase 1 | AT1G14790.1
Pav_c42502_g1_i1_len_295	0	0	0	1	1	0	0	0	0	0	0	0	2	Pav_c42502_g1_i1_len_295 | RdRP_PF05183.8 | RNA-dependent RNA polymerase 1 | AT1G14790.1
Pav_c44134_g1_i1_len_1693	0	0	1	2	0	0	0	0	0	0	0	0	3	Pav_c44134_g1_i1_len_1693 | Semialdhyde_dh_PF01118.20 | semialdehyde dehydrogenase family protein | AT1G14810.1
Pav_c17775_g2_i4_len_1884	0	0	1	1	0	0	0	0	0	0	0	0	2	Pav_c17775_g2_i4_len_1884 | NoPfam | Sec14p-like phosphatidylinositol transfer family protein | AT1G14820.3
Pav_c7360_g1_i1_len_4915	1	1	0	0	0	0	0	1	0	0	0	0	3	Pav_c7360_g1_i1_len_4915 | Nucleoporin_C_PF03177.10 | nucleoporin 155 | AT1G14850.1
Pav_c44537_g1_i1_len_1369	0	1	2	0	0	1	0	0	0	0	0	0	4	Pav_c44537_g1_i1_len_1369 | Linker_histone_PF00538.15 | high mobility group A | AT1G14900.1
Pav_c15902_g1_i1_len_1327	0	0	12	1	1	0	0	0	0	0	0	0	14	Pav_c15902_g1_i1_len_1327 | GRAS_PF03514.10 | GRAS family transcription factor family protein | AT1G14920.1
Pav_c15902_g2_i1_len_1346	1	0	10	3	0	0	0	0	0	0	0	0	14	Pav_c15902_g2_i1_len_1346 | GRAS_PF03514.10 | GRAS family transcription factor family protein | AT1G14920.1
Pav_c5832_g1_i1_len_228	0	0	0	0	0	1	0	0	0	0	0	0	1	Pav_c5832_g1_i1_len_228 | DELLA_PF12041.4 | GRAS family transcription factor family protein | AT1G14920.1
Pav_c7733_g1_i1_len_2371	0	1	3	1	0	37	0	0	0	0	0	0	42	Pav_c7733_g1_i1_len_2371 | DELLA_PF12041.4 | GRAS family transcription factor family protein | AT1G14920.1
Pav_c20367_g1_i1_len_2982	0	0	2	0	0	5	0	0	0	1	0	0	8	Pav_c20367_g1_i1_len_2982 | Peptidase_S10_PF00450.18 | serine carboxypeptidase-like 50 | AT1G15000.1
Pav_c12302_g1_i1_len_4657	0	0	1	2	0	0	0	0	0	0	0	0	3	Pav_c12302_g1_i1_len_4657 | DUF789_PF05623.8 | Protein of unknown function (DUF789) | AT1G15030.1
Pav_c19033_g2_i2_len_2494	4	0	1	0	6	10	1	0	0	0	0	0	22	Pav_c19033_g2_i2_len_2494 | Hydrolase_4_PF12146.4 | Uncharacterised conserved protein UCP031088, alpha/beta hydrolase | AT1G15060.1
Pav_c17047_g1_i1_len_1530	0	0	1	1	0	0	0	0	0	0	0	0	2	Pav_c17047_g1_i1_len_1530 | PAP2_PF01569.17 | lipid phosphate phosphatase 2 | AT1G15080.1
Pav_c18233_g1_i1_len_772	0	0	1	0	0	1	0	0	0	0	0	0	2	Pav_c18233_g1_i1_len_772 | NoPfam | RING-H2 finger A2A | AT1G15100.1
Pav_c19238_g3_i2_len_2143	0	0	0	0	0	1	0	0	0	0	1	0	2	Pav_c19238_g3_i2_len_2143 | PSS_PF03034.11 | phosphatidyl serine synthase family protein | AT1G15110.2
Pav_c5465_g1_i1_len_658	2	2	6	3	3	34	3	0	0	0	0	0	53	Pav_c5465_g1_i1_len_658 | NoPfam | Ubiquinol-cytochrome C reductase hinge protein | AT1G15120.2
Pav_c17058_g1_i1_len_3163	0	0	0	0	1	0	0	0	0	0	1	0	2	Pav_c17058_g1_i1_len_3163 | ALIX_LYPXL_bnd_PF13949.2 | Endosomal targeting BRO1-like domain-containing protein | AT1G15130.1
Pav_c16299_g1_i2_len_1938	0	0	0	0	0	0	1	0	0	0	0	0	1	Pav_c16299_g1_i2_len_1938 | Pinin_SDK_memA_PF04696.9 | protein-protein interaction regulator family protein | AT1G15200.3
Pav_c43034_g1_i1_len_160	0	0	0	0	0	1	0	0	0	0	0	0	1	Pav_c43034_g1_i1_len_160 | NoPfam | pleiotropic drug resistance 7 | AT1G15210.1
Pav_c4358_g1_i2_len_1343	0	0	0	0	0	0	0	0	1	0	0	0	1	Pav_c4358_g1_i2_len_1343 | SAWADEE_PF16719.1 | BEST Arabidopsis thaliana protein match is: sequence-specific DNA binding transcription factors | AT1G15215.2
Pav_c14913_g2_i3_len_1780	0	0	0	0	1	0	0	0	0	0	0	0	1	Pav_c14913_g2_i3_len_1780 | CcmH_PF03918.10 | cytochrome c biogenesis protein family | AT1G15220.1
Pav_c16118_g2_i1_len_912	1	0	0	0	0	0	0	0	0	0	0	0	1	Pav_c16118_g2_i1_len_912 | NoPfam | unknown protein | AT1G15230.1
Pav_c18847_g3_i1_len_4223	0	2	0	0	1	0	0	1	0	0	0	0	4	Pav_c18847_g3_i1_len_4223 | PX_PF00787.20 | Phox-associated domain | AT1G15240.2
Pav_c21769_g1_i1_len_661	0	0	1	3	1	0	0	0	0	0	0	0	5	Pav_c21769_g1_i1_len_661 | TMA7_PF09072.6 | Translation machinery associated TMA7 | AT1G15270.1
Pav_c18815_g1_i1_len_5182	0	0	2	2	0	0	0	0	0	0	0	1	5	Pav_c18815_g1_i1_len_5182 | TPR_2_PF07719.13 | Tetratricopeptide repeat (TPR)-like superfamily protein | AT1G15290.1
Pav_c16678_g1_i1_len_5102	1	1	0	1	0	0	0	0	0	0	0	0	3	Pav_c16678_g1_i1_len_5102 | MBD_PF01429.15 | methyl-CPG-binding domain 10 | AT1G15340.1
Pav_c32497_g1_i1_len_1276	1	0	1	0	0	0	0	0	1	1	0	1	5	Pav_c32497_g1_i1_len_1276 | NoPfam | SNARE-like superfamily protein | AT1G15370.1
Pav_c15794_g1_i1_len_1119	0	0	0	0	0	0	1	0	1	0	0	0	2	Pav_c15794_g1_i1_len_1119 | Glyoxalase_PF00903.21 | Lactoylglutathione lyase / glyoxalase I family protein | AT1G15380.1
Pav_c34559_g1_i1_len_993	0	1	0	0	2	0	0	0	1	1	0	0	5	Pav_c34559_g1_i1_len_993 | NoPfam | Lactoylglutathione lyase / glyoxalase I family protein | AT1G15380.1
Pav_c16951_g2_i1_len_1915	2	0	1	2	1	11	1	0	0	0	0	0	18	Pav_c16951_g2_i1_len_1915 | Pep_deformylase_PF01327.17 | peptide deformylase 1A | AT1G15390.1
Pav_c16168_g1_i2_len_1324	0	0	1	0	0	0	0	0	0	0	0	0	1	Pav_c16168_g1_i2_len_1324 | Utp12_PF04003.8 | CONTAINS InterPro DOMAIN/s: Small-subunit processome, Utp12 (InterPro:IPR007148) | AT1G15420.1
Pav_c18296_g1_i2_len_2767	0	0	2	1	0	0	0	0	0	0	0	0	3	Pav_c18296_g1_i2_len_2767 | Hydrolase_4_PF12146.4 | alpha/beta-Hydrolases superfamily protein | AT1G15490.1
Pav_c13769_g1_i1_len_3131	0	1	0	0	0	0	0	0	0	0	0	0	1	Pav_c13769_g1_i1_len_3131 | TPR_14_PF13428.2 | Tetratricopeptide repeat (TPR)-like superfamily protein | AT1G15510.1
Pav_c17614_g2_i1_len_1442	0	0	0	0	0	1	0	0	0	0	0	0	1	Pav_c17614_g2_i1_len_1442 | AAA_25_PF13481.2 | pleiotropic drug resistance 12 | AT1G15520.1
Pav_c19894_g1_i8_len_5080	0	1	0	1	0	1	1	1	0	0	0	0	5	Pav_c19894_g1_i8_len_5080 | AAA_29_PF13555.2 | pleiotropic drug resistance 12 | AT1G15520.1
Pav_c18969_g1_i2_len_2418	0	0	1	0	0	0	0	0	1	0	0	0	2	Pav_c18969_g1_i2_len_2418 | Pkinase_Tyr_PF07714.13 | Concanavalin A-like lectin protein kinase family protein | AT1G15530.1
Pav_c15203_g1_i1_len_2162	0	0	1	0	0	0	0	0	1	0	0	0	2	Pav_c15203_g1_i1_len_2162 | NoPfam | centromere protein C | AT1G15660.1
Pav_c13908_g1_i1_len_1585	1	0	0	0	0	0	0	0	0	0	0	0	1	Pav_c13908_g1_i1_len_1585 | Kelch_2_PF07646.11 | Galactose oxidase/kelch repeat superfamily protein | AT1G15670.1
Pav_c16972_g3_i1_len_2929	0	0	2	0	1	2	0	0	0	0	0	0	5	Pav_c16972_g3_i1_len_2929 | H_PPase_PF03030.12 | 1 | AT1G15690.1
Pav_c16972_g4_i1_len_2347	0	0	1	1	1	1	0	1	0	2	0	0	7	Pav_c16972_g4_i1_len_2347 | H_PPase_PF03030.12 | 1 | AT1G15690.1
Pav_c5855_g1_i1_len_3165	2	3	7	5	2	5	1	2	1	0	1	1	30	Pav_c5855_g1_i1_len_3165 | H_PPase_PF03030.12 | 1 | AT1G15690.1
Pav_c4549_g1_i1_len_307	1	0	0	0	0	0	0	0	0	0	0	0	1	Pav_c4549_g1_i1_len_307 | NoPfam | prephenate dehydrogenase family protein | AT1G15710.1
Pav_c11925_g1_i1_len_2304	0	1	2	0	0	0	0	0	0	0	0	0	3	Pav_c11925_g1_i1_len_2304 | LRR_5_PF13306.2 | Leucine-rich repeat family protein | AT1G15740.1
Pav_c17468_g2_i1_len_4590	1	1	0	3	0	0	0	2	0	0	1	0	8	Pav_c17468_g2_i1_len_4590 | WD40_PF00400.28 | Transducin family protein / WD-40 repeat family protein | AT1G15750.1
Pav_c13344_g1_i1_len_3858	0	0	1	2	0	1	1	0	0	0	0	0	5	Pav_c13344_g1_i1_len_3858 | KIX_2_PF16987.1 | unknown protein | AT1G15780.1
Pav_c20637_g10_i1_len_1113	0	0	0	1	0	2	0	0	0	0	0	0	3	Pav_c20637_g10_i1_len_1113 | KIX_2_PF16987.1 | unknown protein | AT1G15780.1
Pav_c20637_g8_i1_len_3435	0	0	2	0	1	2	0	0	2	0	0	0	7	Pav_c20637_g8_i1_len_3435 | NoPfam | unknown protein | AT1G15780.1
Pav_c20637_g9_i11_len_3277	1	0	0	0	0	0	0	0	0	0	0	0	1	Pav_c20637_g9_i11_len_3277 | KIX_2_PF16987.1 | unknown protein | AT1G15780.1
Pav_c18929_g2_i3_len_1576	0	2	1	1	2	8	0	0	0	0	0	0	14	Pav_c18929_g2_i3_len_1576 | NoPfam | unknown protein | AT1G15800.1
Pav_c18597_g1_i1_len_2309	0	0	1	1	0	0	1	0	0	0	0	1	4	Pav_c18597_g1_i1_len_2309 | Chloroa_b-bind_PF00504.17 | light harvesting complex photosystem II subunit 6 | AT1G15820.1
Pav_c12139_g1_i2_len_1429	0	0	1	0	0	0	0	0	0	0	0	0	1	Pav_c12139_g1_i2_len_1429 | Cullin_binding_PF03556.11 | Domain of unknown function (DUF298) | AT1G15860.3
Pav_c6642_g1_i2_len_1214	0	0	0	0	1	5	0	0	0	0	0	0	6	Pav_c6642_g1_i2_len_1214 | Cullin_binding_PF03556.11 | Domain of unknown function (DUF298) | AT1G15860.3
Pav_c18410_g2_i1_len_1739	1	0	0	0	0	1	0	0	0	0	0	0	2	Pav_c18410_g2_i1_len_1739 | V-SNARE_C_PF12352.4 | golgi snare 11 | AT1G15880.1
Pav_c31809_g1_i1_len_214	0	0	1	0	0	0	0	0	0	0	0	0	1	Pav_c31809_g1_i1_len_214 | NB-ARC_PF00931.18 | Disease resistance protein (CC-NBS-LRR class) family | AT1G15890.1
Pav_c11087_g1_i2_len_2558	0	0	0	0	1	0	1	0	0	0	0	0	2	Pav_c11087_g1_i2_len_2558 | zf-XS_PF03470.10 | XH/XS domain-containing protein | AT1G15910.1
Pav_c32391_g1_i1_len_1497	0	0	1	1	0	3	0	0	0	0	0	0	5	Pav_c32391_g1_i1_len_1497 | KR_PF08659.6 | cinnamoyl coa reductase 1 | AT1G15950.1
Pav_c46151_g1_i1_len_1892	0	0	1	0	0	0	0	0	0	0	0	0	1	Pav_c46151_g1_i1_len_1892 | NoPfam | NDH-dependent cyclic electron flow 1 | AT1G15980.1
Pav_c17985_g3_i1_len_189	0	0	0	0	0	1	0	0	0	0	0	0	1	Pav_c17985_g3_i1_len_189 | NoPfam | cyclic nucleotide gated channel 7 | AT1G15990.1
Pav_c13939_g1_i1_len_947	0	0	0	0	0	0	0	0	0	0	0	1	1	Pav_c13939_g1_i1_len_947 | NoPfam | unknown protein | AT1G16000.1
Pav_c13142_g1_i2_len_2207	0	0	1	0	0	1	0	0	0	0	0	0	2	Pav_c13142_g1_i2_len_2207 | DUF1712_PF08217.7 | Protein of unknown function (DUF1712) | AT1G16020.1
Pav_c11137_g1_i1_len_561	0	1	0	0	0	0	0	0	0	0	0	0	1	Pav_c11137_g1_i1_len_561 | MreB_Mbl_PF06723.9 | heat shock protein 70B | AT1G16030.1
Pav_c20271_g1_i5_len_1523	1	1	0	3	3	34	0	0	0	0	0	0	42	Pav_c20271_g1_i5_len_1523 | PIG-F_PF06699.7 | FUNCTIONS IN: molecular_function unknown | AT1G16040.1
Pav_c21371_g1_i1_len_1731	0	1	4	0	0	0	1	0	0	0	1	0	7	Pav_c21371_g1_i1_len_1731 | Serinc_PF03348.11 | Serinc-domain containing serine and sphingolipid biosynthesis protein | AT1G16180.1
Pav_c43871_g1_i1_len_1286	0	1	0	0	0	0	0	0	0	0	0	0	1	Pav_c43871_g1_i1_len_1286 | DUF1014_PF06244.8 | unknown protein | AT1G16210.1
Pav_c13080_g1_i1_len_2364	0	0	2	0	0	1	0	0	0	0	0	0	3	Pav_c13080_g1_i1_len_2364 | PP2C_PF00481.17 | Protein phosphatase 2C family protein | AT1G16220.1
Pav_c16877_g1_i1_len_1618	1	2	0	0	0	0	0	0	0	0	0	0	3	Pav_c16877_g1_i1_len_1618 | SNARE_PF05739.15 | syntaxin of plants 51 | AT1G16240.1
Pav_c21411_g1_i1_len_1103	0	0	0	0	0	0	0	1	0	0	0	0	1	Pav_c21411_g1_i1_len_1103 | NoPfam | syntaxin of plants 51 | AT1G16240.1
Pav_c15867_g2_i4_len_2265	0	0	2	0	1	0	0	0	0	0	0	0	3	Pav_c15867_g2_i4_len_2265 | NoPfam | Galactose oxidase/kelch repeat superfamily protein | AT1G16250.1
Pav_c32348_g1_i1_len_1989	0	1	0	1	0	0	0	3	0	0	0	0	5	Pav_c32348_g1_i1_len_1989 | Gp_dh_N_PF00044.20 | glyceraldehyde-3-phosphate dehydrogenase of plastid 2 | AT1G16300.1
Pav_c20203_g1_i2_len_1403	0	1	0	0	0	0	0	0	1	0	0	0	2	Pav_c20203_g1_i2_len_1403 | DAHP_synth_1_PF00793.16 | Aldolase superfamily protein | AT1G16340.4
Pav_c18887_g1_i1_len_2264	1	0	1	1	2	1	0	0	0	1	0	0	7	Pav_c18887_g1_i1_len_2264 | FMN_dh_PF01070.14 | Aldolase-type TIM barrel family protein | AT1G16350.1
Pav_c20435_g1_i2_len_2057	0	0	0	0	0	2	0	0	0	0	0	0	2	Pav_c20435_g1_i2_len_2057 | MFS_1_PF07690.12 | organic cation/carnitine transporter 3 | AT1G16390.1
Pav_c19046_g4_i1_len_1696	0	0	0	0	0	7	0	0	0	0	0	0	7	Pav_c19046_g4_i1_len_1696 | NoPfam | Surfeit locus protein 5 subunit 22 of Mediator complex | AT1G16430.1
Pav_c16979_g1_i1_len_1894	0	0	0	1	0	0	0	0	0	0	0	0	1	Pav_c16979_g1_i1_len_1894 | PPR_3_PF13812.2 | Tetratricopeptide repeat (TPR)-like superfamily protein | AT1G16480.1
Pav_c19828_g2_i2_len_4606	0	0	1	0	0	0	0	0	0	0	0	0	1	Pav_c19828_g2_i2_len_4606 | PPR_1_PF12854.3 | Tetratricopeptide repeat (TPR)-like superfamily protein | AT1G16480.1
Pav_c16831_g2_i1_len_1349	0	0	0	0	0	1	0	0	0	0	0	0	1	Pav_c16831_g2_i1_len_1349 | Per1_PF04080.9 | Per1-like family protein | AT1G16560.1
Pav_c19914_g1_i3_len_4126	0	0	2	1	0	2	0	0	0	2	0	0	7	Pav_c19914_g1_i3_len_4126 | Glyco_trans_4_4_PF13579.2 | UDP-Glycosyltransferase superfamily protein | AT1G16570.2
Pav_c17208_g1_i3_len_2649	0	0	0	0	0	1	0	0	0	0	0	0	1	Pav_c17208_g1_i3_len_2649 | Methyltransf_32_PF13679.2 | S-adenosyl-L-methionine-dependent methyltransferases superfamily protein | AT1G16650.1
Pav_c19795_g1_i2_len_1734	0	0	0	1	0	0	0	0	0	0	0	1	2	Pav_c19795_g1_i2_len_1734 | Pkinase_Tyr_PF07714.13 | Protein kinase superfamily protein | AT1G16670.1
Pav_c18703_g3_i1_len_2902	1	0	1	1	0	0	0	0	1	0	0	0	4	Pav_c18703_g3_i1_len_2902 | Jiv90_PF14901.2 | Chaperone DnaJ-domain superfamily protein | AT1G16680.1
Pav_c6833_g1_i1_len_1208	0	0	2	0	0	0	0	0	0	0	0	0	2	Pav_c6833_g1_i1_len_1208 | Fer4_4_PF12800.3 | Alpha-helical ferredoxin | AT1G16700.1
Pav_c16254_g1_i1_len_3318	0	0	1	0	0	0	0	0	0	0	0	0	1	Pav_c16254_g1_i1_len_3318 | PHD_PF00628.25 | histone acetyltransferase of the CBP family 12 | AT1G16710.1
Pav_c12931_g1_i1_len_2503	0	0	0	1	0	0	0	0	0	0	0	0	1	Pav_c12931_g1_i1_len_2503 | Epimerase_PF01370.17 | high chlorophyll fluorescence phenotype 173 | AT1G16720.1
Pav_c17233_g1_i1_len_3257	0	0	2	0	0	0	2	0	0	0	0	0	4	Pav_c17233_g1_i1_len_3257 | H_PPase_PF03030.12 | 2, AtVHP2 | AT1G16780.1
Pav_c11898_g1_i1_len_820	0	0	0	1	0	0	1	0	0	0	0	0	2	Pav_c11898_g1_i1_len_820 | NoPfam | ribosomal protein-related | AT1G16790.1
Pav_c19543_g1_i2_len_7740	3	3	4	5	9	68	1	0	0	0	0	0	93	Pav_c19543_g1_i2_len_7740 | AAA_30_PF13604.2 | P-loop containing nucleoside triphosphate hydrolases superfamily protein | AT1G16800.1
Pav_c18506_g1_i2_len_304	30	23	265	65	15	31	15	15	27	29	17	19	551	Pav_c18506_g1_i2_len_304 | NoPfam | vacuolar ATP synthase catalytic subunit-related / V-ATPase-related / vacuolar proton pump-related | AT1G16820.1
Pav_c14454_g1_i4_len_3097	1	1	0	0	0	0	0	0	0	0	0	0	2	Pav_c14454_g1_i4_len_3097 | PPR_3_PF13812.2 | Pentatricopeptide repeat (PPR) superfamily protein | AT1G16830.1
Pav_c7488_g1_i1_len_1041	0	0	1	0	0	3	0	0	1	0	0	0	5	Pav_c7488_g1_i1_len_1041 | NoPfam | unknown protein | AT1G16840.4
Pav_c18224_g2_i1_len_1617	0	0	1	0	0	2	0	0	0	0	0	0	3	Pav_c18224_g2_i1_len_1617 | NoPfam | Ubiquitin-specific protease family C19-related protein | AT1G16860.1
Pav_c19330_g3_i3_len_2215	0	0	0	0	0	0	0	2	0	0	0	0	2	Pav_c19330_g3_i3_len_2215 | NoPfam | Ubiquitin-specific protease family C19-related protein | AT1G16860.1
Pav_c11360_g1_i1_len_1848	0	0	0	0	0	0	0	0	0	0	0	1	1	Pav_c11360_g1_i1_len_1848 | DAP3_PF10236.5 | mitochondrial 28S ribosomal protein S29-related | AT1G16870.1
Pav_c15873_g1_i1_len_1507	0	0	1	0	0	4	0	0	0	0	0	0	5	Pav_c15873_g1_i1_len_1507 | NoPfam | uridylyltransferase-related | AT1G16880.1
Pav_c20386_g2_i4_len_1632	0	0	0	0	0	1	0	0	0	0	0	0	1	Pav_c20386_g2_i4_len_1632 | NoPfam | unknown protein | AT1G16916.1
Pav_c9924_g1_i1_len_749	0	0	2	0	0	0	0	0	0	0	0	0	2	Pav_c9924_g1_i1_len_749 | Arf_PF00025.17 | RAB GTPase homolog A1B | AT1G16920.1
Pav_c20618_g2_i8_len_3806	0	0	2	0	0	1	0	0	0	0	0	0	3	Pav_c20618_g2_i8_len_3806 | G-patch_PF01585.19 | GC-rich sequence DNA-binding factor-like protein with Tuftelin interacting domain | AT1G17070.1
Pav_c16542_g1_i1_len_1223	0	1	0	2	0	1	0	0	0	0	0	0	4	Pav_c16542_g1_i1_len_1223 | NoPfam | Ribosomal protein L18ae family | AT1G17080.1
Pav_c9765_g1_i1_len_952	0	0	0	0	0	0	1	0	0	0	0	0	1	Pav_c9765_g1_i1_len_952 | NoPfam | Ribosomal protein L18ae family | AT1G17080.1
Pav_c17255_g1_i1_len_948	1	0	0	0	1	0	0	0	0	0	0	0	2	Pav_c17255_g1_i1_len_948 | SOUL_PF04832.8 | SOUL heme-binding family protein | AT1G17100.1
Pav_c12953_g2_i2_len_3541	0	0	1	0	0	0	0	0	0	0	0	0	1	Pav_c12953_g2_i2_len_3541 | zf-MYND_PF01753.14 | ubiquitin-specific protease 15 | AT1G17110.2
Pav_c4698_g1_i1_len_2301	0	0	1	0	0	0	0	0	0	0	0	0	1	Pav_c4698_g1_i1_len_2301 | AA_permease_C_PF13906.2 | cationic amino acid transporter 8 | AT1G17120.1
Pav_c12607_g1_i3_len_1550	2	0	2	0	0	0	0	0	0	0	0	0	4	Pav_c12607_g1_i3_len_1550 | DUF572_PF04502.9 | Family of unknown function (DUF572) | AT1G17130.2
Pav_c16997_g1_i1_len_799	0	0	0	0	2	9	0	0	0	0	0	0	11	Pav_c16997_g1_i1_len_799 | VQ_PF05678.10 | VQ motif-containing protein | AT1G17147.1
Pav_c15869_g1_i1_len_1626	0	0	0	2	0	1	0	0	0	0	0	0	3	Pav_c15869_g1_i1_len_1626 | Phos_pyr_kin_PF08543.8 | pfkB-like carbohydrate kinase family protein | AT1G17160.1
Pav_c12275_g1_i1_len_3995	0	0	4	0	0	0	0	0	0	0	0	1	5	Pav_c12275_g1_i1_len_3995 | zf-C3HC_PF07967.9 | IAP-like protein 1 | AT1G17210.1
Pav_c19155_g1_i1_len_3830	1	2	4	3	5	141	7	2	0	0	0	0	165	Pav_c19155_g1_i1_len_3830 | MMR_HSR1_PF01926.19 | Translation initiation factor 2, small GTP-binding protein | AT1G17220.1
Pav_c14774_g2_i1_len_2752	0	0	1	0	0	0	0	0	0	0	0	0	1	Pav_c14774_g2_i1_len_2752 | LRR_1_PF00560.29 | Leucine-rich receptor-like protein kinase family protein | AT1G17230.1
Pav_c18966_g1_i1_len_2324	0	1	1	1	0	1	0	1	0	0	0	0	5	Pav_c18966_g1_i1_len_2324 | LRRNT_2_PF08263.8 | receptor like protein 2 | AT1G17240.1
Pav_c17793_g1_i1_len_352	0	0	0	1	0	2	0	0	0	0	0	0	3	Pav_c17793_g1_i1_len_352 | NoPfam | receptor like protein 3 | AT1G17250.1
Pav_c20760_g1_i1_len_823	0	1	1	1	2	3	0	0	0	0	0	0	8	Pav_c20760_g1_i1_len_823 | LRR_1_PF00560.29 | receptor like protein 3 | AT1G17250.1
Pav_c20760_g4_i1_len_341	0	0	0	0	0	1	0	0	0	0	0	0	1	Pav_c20760_g4_i1_len_341 | LRR_8_PF13855.2 | receptor like protein 3 | AT1G17250.1
Pav_c31910_g1_i1_len_181	0	0	0	0	0	3	0	0	0	0	0	0	3	Pav_c31910_g1_i1_len_181 | NoPfam | receptor like protein 3 | AT1G17250.1
Pav_c7618_g2_i1_len_948	0	0	0	0	0	3	0	0	0	0	0	0	3	Pav_c7618_g2_i1_len_948 | LRR_4_PF12799.3 | receptor like protein 3 | AT1G17250.1
Pav_c18811_g1_i1_len_3682	3	0	3	2	0	1	0	2	0	0	0	1	12	Pav_c18811_g1_i1_len_3682 | HAD_PF12710.3 | autoinhibited H(+)-ATPase isoform 10 | AT1G17260.1
Pav_c12718_g1_i1_len_1215	0	0	1	1	0	0	0	0	0	0	0	1	3	Pav_c12718_g1_i1_len_1215 | UQ_con_PF00179.22 | ubiquitin-conjugating enzyme 34 | AT1G17280.1
Pav_c11300_g1_i2_len_3931	0	0	1	1	2	1	0	0	0	0	0	0	5	Pav_c11300_g1_i2_len_3931 | NoPfam | BEST Arabidopsis thaliana protein match is: COP1-interacting protein-related (TAIR:AT1G72410.1) | AT1G17360.1
Pav_c15015_g1_i1_len_1831	0	1	0	0	0	0	0	0	0	0	1	0	2	Pav_c15015_g1_i1_len_1831 | RRM_5_PF13893.2 | oligouridylate binding protein 1B | AT1G17370.1
Pav_c15015_g2_i1_len_2175	1	0	2	2	0	0	1	1	0	0	0	0	7	Pav_c15015_g2_i1_len_2175 | RRM_5_PF13893.2 | oligouridylate binding protein 1B | AT1G17370.1
Pav_c7596_g1_i2_len_1730	0	0	0	0	0	0	0	0	0	1	0	0	1	Pav_c7596_g1_i2_len_1730 | RRM_7_PF16367.1 | oligouridylate binding protein 1B | AT1G17370.1
Pav_c10165_g1_i2_len_970	0	0	0	0	1	1	1	0	0	0	0	0	3	Pav_c10165_g1_i2_len_970 | NDK_PF00334.15 | Nucleoside diphosphate kinase family protein | AT1G17410.1
Pav_c14890_g1_i1_len_3275	0	0	0	0	1	0	0	0	0	0	0	0	1	Pav_c14890_g1_i1_len_3275 | PLAT_PF01477.19 | lipoxygenase 3 | AT1G17420.1
Pav_c40175_g1_i1_len_342	0	0	0	0	0	0	0	0	0	0	0	1	1	Pav_c40175_g1_i1_len_342 | Lipoxygenase_PF00305.15 | lipoxygenase 3 | AT1G17420.1
Pav_c18862_g2_i1_len_6093	1	0	0	0	0	0	0	0	0	0	0	0	1	Pav_c18862_g2_i1_len_6093 | B-block_TFIIIC_PF04182.8 | B-block binding subunit of TFIIIC | AT1G17450.2
Pav_c20555_g1_i1_len_554	0	0	1	2	0	1	0	0	0	0	0	0	4	Pav_c20555_g1_i1_len_554 | NoPfam | ELF4-like 4 | AT1G17455.1
Pav_c17751_g1_i2_len_4283	0	0	2	1	2	2	0	0	0	1	0	0	8	Pav_c17751_g1_i2_len_4283 | Hydrolase_PF00702.22 | ATPase E1-E2 type family protein / haloacid dehalogenase-like hydrolase family protein | AT1G17500.1
Pav_c15702_g2_i4_len_1484	0	0	0	0	0	16	1	0	0	0	0	0	17	Pav_c15702_g2_i4_len_1484 | Myb_DNA-bind_6_PF13921.2 | Homeodomain-like/winged-helix DNA-binding family protein | AT1G17520.1
Pav_c20251_g7_i1_len_378	0	0	1	1	0	0	0	0	0	0	0	0	2	Pav_c20251_g7_i1_len_378 | NB-ARC_PF00931.18 | Disease resistance protein (TIR-NBS-LRR class) family | AT1G17600.1
Pav_c29969_g1_i1_len_225	0	0	4	0	0	0	0	0	0	0	0	0	4	Pav_c29969_g1_i1_len_225 | NoPfam | Disease resistance protein (TIR-NBS-LRR class) family | AT1G17600.1
Pav_c16536_g2_i3_len_1835	0	0	2	0	0	1	0	0	0	0	0	0	3	Pav_c16536_g2_i3_len_1835 | RRM_5_PF13893.2 | RNA-binding (RRM/RBD/RNP motifs) family protein | AT1G17640.1
Pav_c10856_g1_i1_len_1583	0	0	0	0	1	0	0	0	0	0	0	0	1	Pav_c10856_g1_i1_len_1583 | NoPfam | unknown protein | AT1G17665.1
Pav_c16417_g1_i1_len_1504	0	2	1	0	1	0	0	0	0	0	0	0	4	Pav_c16417_g1_i1_len_1504 | WD40_PF00400.28 | Protein phosphatase 2A, regulatory subunit PR55 | AT1G17720.1
Pav_c16417_g2_i1_len_1338	0	0	0	0	2	0	0	0	0	0	0	0	2	Pav_c16417_g2_i1_len_1338 | NoPfam | Protein phosphatase 2A, regulatory subunit PR55 | AT1G17720.1
Pav_c17019_g1_i1_len_2068	0	0	0	0	0	1	0	0	0	0	0	0	1	Pav_c17019_g1_i1_len_2068 | NoPfam | Protein phosphatase 2A, regulatory subunit PR55 | AT1G17720.1
Pav_c6624_g1_i1_len_2092	1	0	2	0	0	0	0	0	0	0	0	0	3	Pav_c6624_g1_i1_len_2092 | WD40_PF00400.28 | Protein phosphatase 2A, regulatory subunit PR55 | AT1G17720.1
Pav_c17456_g1_i1_len_2605	3	0	0	2	0	0	0	0	0	0	0	0	5	Pav_c17456_g1_i1_len_2605 | IlvN_PF07991.8 | D-3-phosphoglycerate dehydrogenase | AT1G17745.2
Pav_c19271_g2_i2_len_2447	0	0	1	0	0	0	0	0	0	0	0	0	1	Pav_c19271_g2_i2_len_2447 | TPR_16_PF13432.2 | Tetratricopeptide repeat (TPR)-like superfamily protein | AT1G17760.1
Pav_c19271_g3_i1_len_1701	0	0	0	0	0	0	0	0	1	0	0	0	1	Pav_c19271_g3_i1_len_1701 | NoPfam | Tetratricopeptide repeat (TPR)-like superfamily protein | AT1G17760.1
Pav_c19446_g1_i1_len_1847	1	0	0	0	0	0	0	0	0	0	0	0	1	Pav_c19446_g1_i1_len_1847 | NoPfam | unknown protein | AT1G17780.2
Pav_c20357_g2_i5_len_3145	0	0	3	1	2	2	0	0	0	0	0	0	8	Pav_c20357_g2_i5_len_3145 | NoPfam | Putative integral membrane protein conserved region (DUF2404) | AT1G17820.1
Pav_c14309_g1_i1_len_2412	0	0	2	1	0	4	0	0	2	0	0	2	11	Pav_c14309_g1_i1_len_2412 | AAA_21_PF13304.2 | white-brown complex homolog protein 11 | AT1G17840.1
Pav_c16732_g2_i2_len_1425	0	2	0	0	0	2	1	0	0	0	0	0	5	Pav_c16732_g2_i2_len_1425 | Rhodanese_C_PF12368.4 | Rhodanese/Cell cycle control phosphatase superfamily protein | AT1G17850.2
Pav_c1066_g1_i1_len_909	6	1	1	2	2	2	2	0	1	1	0	0	18	Pav_c1066_g1_i1_len_909 | Kunitz_legume_PF00197.14 | Kunitz family trypsin and protease inhibitor protein | AT1G17860.1
Pav_c14240_g1_i1_len_820	0	1	0	0	0	0	1	0	0	0	0	0	2	Pav_c14240_g1_i1_len_820 | Kunitz_legume_PF00197.14 | Kunitz family trypsin and protease inhibitor protein | AT1G17860.1
Pav_c20509_g3_i1_len_2354	0	0	0	2	0	0	0	0	0	0	0	0	2	Pav_c20509_g3_i1_len_2354 | NoPfam | ethylene-dependent gravitropism-deficient and yellow-green-like 3 | AT1G17870.1
Pav_c15462_g2_i1_len_1069	2	0	0	0	0	0	2	0	0	0	0	1	5	Pav_c15462_g2_i1_len_1069 | NAC_PF01849.14 | basic transcription factor 3 | AT1G17880.1
Pav_c20590_g6_i1_len_1053	0	0	0	0	0	1	0	0	0	0	0	0	1	Pav_c20590_g6_i1_len_1053 | NoPfam | Wall-associated kinase family protein | AT1G17910.1
Pav_c19644_g2_i4_len_3375	1	1	1	2	0	0	0	0	1	0	0	1	7	Pav_c19644_g2_i4_len_3375 | NTP_transf_2_PF01909.19 | poly(A) polymerase 1 | AT1G17980.1
Pav_c17527_g1_i1_len_2229	0	0	0	1	0	0	0	0	0	0	0	0	1	Pav_c17527_g1_i1_len_2229 | MFS_1_PF07690.12 | Major facilitator superfamily protein | AT1G18010.1
Pav_c15889_g2_i1_len_1795	0	0	1	0	0	0	0	0	0	0	0	0	1	Pav_c15889_g2_i1_len_1795 | Pkinase_Tyr_PF07714.13 | 3, AT | AT1G18040.1
Pav_c15823_g1_i1_len_1707	0	0	1	0	1	0	0	0	0	0	0	0	2	Pav_c15823_g1_i1_len_1707 | NoPfam | unknown protein | AT1G18060.1
Pav_c11690_g1_i1_len_2234	2	0	0	2	1	0	0	1	0	1	1	0	8	Pav_c11690_g1_i1_len_2234 | GTP_EFTU_D2_PF03144.21 | Translation elongation factor EF1A/initiation factor IF2gamma family protein | AT1G18070.3
Pav_c43696_g1_i1_len_1526	0	0	2	3	2	0	2	1	0	1	0	0	11	Pav_c43696_g1_i1_len_1526 | WD40_PF00400.28 | Transducin/WD40 repeat-like superfamily protein | AT1G18080.1
Pav_c19556_g1_i1_len_4172	0	0	0	0	0	1	0	0	0	0	0	0	1	Pav_c19556_g1_i1_len_4172 | NoPfam | Protein of unknown function (DUF1295) | AT1G18180.1
Pav_c20341_g5_i1_len_2024	0	0	0	1	0	0	0	0	0	0	0	0	1	Pav_c20341_g5_i1_len_2024 | SPARC_Ca_bdg_PF10591.5 | Calcium-binding EF-hand family protein | AT1G18210.1
Pav_c9901_g1_i1_len_1474	0	0	0	0	0	0	1	1	0	0	0	0	2	Pav_c9901_g1_i1_len_1474 | EF-hand_8_PF13833.2 | Calcium-binding EF-hand family protein | AT1G18210.1
Pav_c13752_g1_i1_len_2597	0	0	1	1	1	1	0	0	0	0	0	0	4	Pav_c13752_g1_i1_len_2597 | TPR_16_PF13432.2 | HCP-like superfamily protein | AT1G18260.1
Pav_c16850_g1_i2_len_5141	4	0	3	0	0	0	0	0	0	0	2	1	10	Pav_c16850_g1_i2_len_5141 | DUF1357_C_PF17042.1 | ketose-bisphosphate aldolase class-II family protein | AT1G18270.3
Pav_c45262_g1_i1_len_822	0	0	0	1	0	0	0	0	0	0	0	0	1	Pav_c45262_g1_i1_len_822 | LTP_2_PF14368.2 | Bifunctional inhibitor/lipid-transfer protein/seed storage 2S albumin superfamily protein | AT1G18280.1
Pav_c12806_g1_i1_len_1673	0	0	0	0	0	5	0	2	0	0	0	0	7	Pav_c12806_g1_i1_len_1673 | NUDIX_PF00293.24 | nudix hydrolase homolog 4 | AT1G18300.1
Pav_c19579_g2_i3_len_2763	0	1	0	2	0	0	1	0	0	0	0	0	4	Pav_c19579_g2_i3_len_2763 | Myb_DNA-binding_PF00249.27 | Homeodomain-like superfamily protein | AT1G18330.2
Pav_c17561_g1_i1_len_1785	0	0	0	0	0	1	0	0	0	0	0	0	1	Pav_c17561_g1_i1_len_1785 | Acetyltransf_1_PF00583.20 | Acyl-CoA N-acyltransferases (NAT) superfamily protein | AT1G18335.1
Pav_c17039_g1_i3_len_2305	0	0	0	2	0	0	0	0	0	0	0	0	2	Pav_c17039_g1_i3_len_2305 | Tfb4_PF03850.10 | basal transcription factor complex subunit-related | AT1G18340.1
Pav_c20227_g1_i1_len_1825	0	0	0	0	1	0	0	0	0	0	0	0	1	Pav_c20227_g1_i1_len_1825 | Pkinase_PF00069.21 | Protein kinase superfamily protein | AT1G18390.2
Pav_c14654_g2_i1_len_1899	0	0	0	0	0	1	0	0	0	0	0	0	1	Pav_c14654_g2_i1_len_1899 | MreB_Mbl_PF06723.9 | actin-related protein 4 | AT1G18450.1
Pav_c17465_g1_i5_len_3873	1	1	3	1	0	0	0	0	0	0	0	0	6	Pav_c17465_g1_i5_len_3873 | zf-C3HC4_3_PF13920.2 | Transmembrane Fragile-X-F-associated protein | AT1G18470.1
Pav_c18202_g1_i1_len_3157	0	0	0	0	0	1	0	0	0	0	0	0	1	Pav_c18202_g1_i1_len_3157 | TPR_14_PF13428.2 | Pentatricopeptide repeat (PPR) superfamily protein | AT1G18485.1
Pav_c44975_g1_i1_len_1404	0	0	0	0	0	0	0	0	0	0	1	1	2	Pav_c44975_g1_i1_len_1404 | DUF1637_PF07847.8 | Protein of unknown function (DUF1637) | AT1G18490.1
Pav_c18816_g1_i2_len_2683	0	0	0	1	0	1	1	0	1	0	0	0	4	Pav_c18816_g1_i2_len_2683 | LeuA_dimer_PF08502.6 | methylthioalkylmalate synthase-like 4 | AT1G18500.1
Pav_c15819_g1_i3_len_2959	0	0	2	0	0	0	0	0	0	0	0	0	2	Pav_c15819_g1_i3_len_2959 | DUF4413_PF14372.2 | BED zinc finger | AT1G18560.1
Pav_c11967_g1_i1_len_2510	0	0	1	0	0	0	0	0	0	0	0	0	1	Pav_c11967_g1_i1_len_2510 | Glyco_transf_8_PF01501.16 | galacturonosyltransferase 11 | AT1G18580.1
Pav_c14229_g1_i2_len_2439	0	0	0	0	0	1	0	0	0	0	1	0	2	Pav_c14229_g1_i2_len_2439 | Kelch_2_PF07646.11 | Galactose oxidase/kelch repeat superfamily protein | AT1G18610.1
Pav_c10362_g1_i1_len_1165	0	0	1	1	1	0	0	1	0	0	1	1	6	Pav_c10362_g1_i1_len_1165 | X8_PF07983.9 | plasmodesmata callose-binding protein 3 | AT1G18650.1
Pav_c20923_g1_i1_len_1365	2	0	0	1	1	0	0	0	0	0	0	0	4	Pav_c20923_g1_i1_len_1365 | NoPfam | plasmodesmata callose-binding protein 3 | AT1G18650.1
Pav_c17893_g1_i3_len_2547	0	0	3	0	1	13	0	0	0	0	0	0	17	Pav_c17893_g1_i3_len_2547 | zf-C3HC4_4_PF15227.2 | zinc finger (C3HC4-type RING finger) family protein | AT1G18660.4
Pav_c9114_g1_i1_len_756	0	0	0	0	0	0	0	0	0	1	0	0	1	Pav_c9114_g1_i1_len_756 | NoPfam | Protein kinase superfamily protein | AT1G18670.1
Pav_c19057_g3_i1_len_1214	0	0	0	0	0	0	0	0	0	1	0	0	1	Pav_c19057_g3_i1_len_1214 | NoPfam | HNH endonuclease domain-containing protein | AT1G18680.1
Pav_c32567_g1_i1_len_2645	0	0	0	0	0	1	0	0	0	0	0	0	1	Pav_c32567_g1_i1_len_2645 | DnaJ_PF00226.27 | DNAJ heat shock N-terminal domain-containing protein | AT1G18700.4
Pav_c32440_g1_i1_len_1279	0	1	1	0	0	0	0	0	0	0	0	0	2	Pav_c32440_g1_i1_len_1279 | NoPfam | Protein of unknown function (DUF962) | AT1G18720.1
Pav_c18008_g1_i1_len_1759	0	1	2	2	0	0	1	0	0	0	0	0	6	Pav_c18008_g1_i1_len_1759 | DUF677_PF05055.8 | Protein of unknown function (DUF793) | AT1G18740.1
Pav_c37173_g1_i1_len_1187	0	0	0	0	0	0	0	0	0	0	1	1	2	Pav_c37173_g1_i1_len_1187 | NAP_PF00956.14 | NAP1-related protein 2 | AT1G18800.1
Pav_c45789_g1_i1_len_1431	1	0	0	1	0	1	0	0	0	0	0	0	3	Pav_c45789_g1_i1_len_1431 | NAP_PF00956.14 | NAP1-related protein 2 | AT1G18800.1
Pav_c13923_g1_i2_len_2187	1	0	0	0	0	0	0	0	0	0	0	0	1	Pav_c13923_g1_i2_len_2187 | Chorismate_bind_PF00425.14 | isochorismate synthase 2 | AT1G18870.1
Pav_c15218_g2_i1_len_2182	0	0	0	1	0	0	0	0	0	0	1	0	2	Pav_c15218_g2_i1_len_2182 | Kdo_PF06293.10 | calcium-dependent protein kinase 1 | AT1G18890.1
Pav_c19501_g1_i7_len_4360	0	1	0	0	1	0	0	0	0	1	0	0	3	Pav_c19501_g1_i7_len_4360 | Hemerythrin_PF01814.19 | zinc ion binding | AT1G18910.1
Pav_c9703_g1_i1_len_2944	0	0	3	3	0	0	0	0	0	0	0	0	6	Pav_c9703_g1_i1_len_2944 | NoPfam | DDT domain superfamily | AT1G18950.1
Pav_c1607_g2_i1_len_890	0	0	0	0	1	0	0	0	0	0	0	1	2	Pav_c1607_g2_i1_len_890 | Cupin_2_PF07883.7 | RmlC-like cupins superfamily protein | AT1G18980.1
Pav_c45162_g1_i1_len_989	0	0	0	1	0	0	1	0	0	0	0	0	2	Pav_c45162_g1_i1_len_989 | Cupin_2_PF07883.7 | RmlC-like cupins superfamily protein | AT1G18980.1
Pav_c15839_g2_i2_len_2569	0	0	0	0	0	0	0	1	0	0	1	1	3	Pav_c15839_g2_i2_len_2569 | VWA_PF00092.24 | inter-alpha-trypsin inhibitor heavy chain-related | AT1G19110.1
Pav_c45246_g1_i1_len_1016	0	0	0	0	1	0	0	0	0	0	1	0	2	Pav_c45246_g1_i1_len_1016 | Cupin_5_PF06172.7 | CONTAINS InterPro DOMAIN/s: Protein of unknown function DUF985 (InterPro:IPR009327), RmlC-like jelly roll fold (InterPro:IPR014710) | AT1G19130.1
Pav_c43838_g1_i1_len_1256	0	1	0	0	0	0	0	0	0	0	0	0	1	Pav_c43838_g1_i1_len_1256 | Chloroa_b-bind_PF00504.17 | photosystem I light harvesting complex gene 6 | AT1G19150.1
Pav_c20218_g1_i2_len_2133	0	1	0	0	0	0	0	0	0	0	0	0	1	Pav_c20218_g1_i2_len_2133 | Beta_helix_PF13229.2 | Pectin lyase-like superfamily protein | AT1G19170.1
Pav_c12676_g1_i1_len_1688	1	1	3	6	1	0	0	2	0	1	0	1	16	Pav_c12676_g1_i1_len_1688 | CCT_2_PF09425.6 | jasmonate-zim-domain protein 1 | AT1G19180.1
Pav_c11864_g2_i1_len_856	0	0	0	1	0	0	0	0	0	0	0	0	1	Pav_c11864_g2_i1_len_856 | Abhydrolase_5_PF12695.3 | alpha/beta-Hydrolases superfamily protein | AT1G19190.1
Pav_c17240_g1_i1_len_4915	1	0	1	1	0	0	0	1	0	0	0	0	4	Pav_c17240_g1_i1_len_4915 | Torus_PF16131.1 | auxin response factor 19 | AT1G19220.1
Pav_c17240_g2_i2_len_2293	1	0	2	1	0	0	0	0	0	0	0	0	4	Pav_c17240_g2_i2_len_2293 | AUX_IAA_PF02309.12 | auxin response factor 19 | AT1G19220.1
Pav_c20637_g4_i1_len_2297	0	0	2	0	0	0	0	0	0	0	0	0	2	Pav_c20637_g4_i1_len_2297 | B3_PF02362.17 | auxin response factor 19 | AT1G19220.1
Pav_c11918_g1_i2_len_664	2	2	9	3	4	52	1	0	0	0	0	0	73	Pav_c11918_g1_i2_len_664 | NoPfam | TTF-type zinc finger protein with HAT dimerisation domain | AT1G19260.1
Pav_c20603_g3_i1_len_1009	0	1	4	1	3	25	0	0	0	0	0	0	34	Pav_c20603_g3_i1_len_1009 | DUF4371_PF14291.2 | TTF-type zinc finger protein with HAT dimerisation domain | AT1G19260.1
Pav_c5217_g1_i1_len_239	0	1	0	0	2	1	0	0	0	0	0	0	4	Pav_c5217_g1_i1_len_239 | NoPfam | TTF-type zinc finger protein with HAT dimerisation domain | AT1G19260.1
Pav_c18669_g1_i1_len_3181	0	0	1	1	0	1	0	0	0	0	0	0	3	Pav_c18669_g1_i1_len_3181 | TPR_2_PF07719.13 | Pentatricopeptide repeat (PPR) superfamily protein | AT1G19290.1
Pav_c7568_g1_i1_len_1625	0	1	0	0	0	0	0	0	0	0	0	0	1	Pav_c7568_g1_i1_len_1625 | Glyco_transf_8_PF01501.16 | Nucleotide-diphospho-sugar transferases superfamily protein | AT1G19300.1
Pav_c19782_g1_i2_len_1565	0	0	1	1	0	1	0	0	0	0	0	0	3	Pav_c19782_g1_i2_len_1565 | MT-A70_PF05063.10 | Methyltransferase MT-A70 family protein | AT1G19340.1
Pav_c15600_g1_i1_len_2032	0	0	1	0	0	0	0	0	0	0	0	0	1	Pav_c15600_g1_i1_len_2032 | Nucleotid_trans_PF03407.12 | Nucleotide-diphospho-sugar transferase family protein | AT1G19360.1
Pav_c15600_g2_i1_len_2871	0	0	0	0	0	1	0	0	0	0	0	0	1	Pav_c15600_g2_i1_len_2871 | Nucleotid_trans_PF03407.12 | Nucleotide-diphospho-sugar transferase family protein | AT1G19360.1
Pav_c29282_g1_i1_len_172	0	0	0	0	0	1	0	0	0	0	0	0	1	Pav_c29282_g1_i1_len_172 | NoPfam | Wall-associated kinase family protein | AT1G19390.1
Pav_c19548_g3_i3_len_3632	0	3	6	3	5	39	0	0	0	1	0	0	57	Pav_c19548_g3_i3_len_3632 | Methyltransf_11_PF08241.8 | S-adenosyl-L-methionine-dependent methyltransferases superfamily protein | AT1G19430.1
Pav_c11384_g1_i1_len_409	0	1	0	1	0	0	0	0	0	0	0	0	2	Pav_c11384_g1_i1_len_409 | NoPfam | 3-ketoacyl-CoA synthase 4 | AT1G19440.1
Pav_c11384_g2_i1_len_1767	0	0	0	1	1	0	0	0	0	0	0	0	2	Pav_c11384_g2_i1_len_1767 | Chal_sti_synt_C_PF02797.11 | 3-ketoacyl-CoA synthase 4 | AT1G19440.1
Pav_c7828_g1_i1_len_2197	1	0	1	1	0	0	0	0	0	0	0	0	3	Pav_c7828_g1_i1_len_2197 | Chal_sti_synt_C_PF02797.11 | 3-ketoacyl-CoA synthase 4 | AT1G19440.1
Pav_c16144_g1_i1_len_4042	0	0	2	2	0	0	0	0	0	1	0	0	5	Pav_c16144_g1_i1_len_4042 | NoPfam | Transducin/WD40 repeat-like superfamily protein | AT1G19485.1
Pav_c14484_g1_i1_len_1819	0	0	1	0	0	0	0	0	0	0	1	0	2	Pav_c14484_g1_i1_len_1819 | bZIP_1_PF00170.17 | Basic-leucine zipper (bZIP) transcription factor family protein | AT1G19490.1
Pav_c15907_g1_i1_len_2599	0	0	0	0	0	1	1	0	0	0	0	0	2	Pav_c15907_g1_i1_len_2599 | PPR_1_PF12854.3 | pentatricopeptide (PPR) repeat-containing protein | AT1G19520.1
Pav_c21199_g1_i1_len_1257	0	0	0	1	0	0	0	0	0	0	0	0	1	Pav_c21199_g1_i1_len_1257 | Hexapep_2_PF14602.2 | gamma carbonic anhydrase 1 | AT1G19580.1
Pav_c44161_g1_i1_len_1540	0	0	0	1	0	0	0	0	0	0	0	0	1	Pav_c44161_g1_i1_len_1540 | Hexapep_PF00132.20 | gamma carbonic anhydrase 1 | AT1G19580.1
Pav_c6350_g1_i1_len_1741	0	0	0	0	1	1	0	0	0	0	0	0	2	Pav_c6350_g1_i1_len_1741 | PfkB_PF00294.20 | pfkB-like carbohydrate kinase family protein | AT1G19600.1
Pav_c33538_g1_i1_len_665	0	0	1	0	0	0	0	0	0	0	0	0	1	Pav_c33538_g1_i1_len_665 | NoPfam | Mannose-binding lectin superfamily protein | AT1G19715.3
Pav_c13343_g1_i1_len_529	0	0	1	0	1	0	0	0	0	0	0	0	2	Pav_c13343_g1_i1_len_529 | PPR_2_PF13041.2 | Pentatricopeptide repeat (PPR-like) superfamily protein | AT1G19720.1
Pav_c13343_g3_i1_len_2034	0	0	1	0	0	0	0	0	0	0	0	0	1	Pav_c13343_g3_i1_len_2034 | TPR_19_PF14559.2 | Pentatricopeptide repeat (PPR-like) superfamily protein | AT1G19720.1
Pav_c21391_g1_i1_len_229	0	1	0	0	0	0	0	0	0	0	0	0	1	Pav_c21391_g1_i1_len_229 | NoPfam | cyclic nucleotide gated channel 8 | AT1G19780.1
Pav_c24034_g1_i1_len_1059	0	0	1	0	0	0	0	0	0	0	0	0	1	Pav_c24034_g1_i1_len_1059 | B3_PF02362.17 | Transcriptional factor B3 family protein / auxin-responsive factor AUX/IAA-related | AT1G19850.1
Pav_c52474_g1_i1_len_257	0	0	1	0	0	0	0	0	0	0	0	0	1	Pav_c52474_g1_i1_len_257 | Auxin_resp_PF06507.9 | Transcriptional factor B3 family protein / auxin-responsive factor AUX/IAA-related | AT1G19850.1
Pav_c10325_g1_i2_len_1963	0	0	0	0	0	0	0	1	0	0	1	0	2	Pav_c10325_g1_i2_len_1963 | NoPfam | Zinc finger C-x8-C-x5-C-x3-H type family protein | AT1G19860.1
Pav_c12759_g1_i2_len_2935	0	0	1	0	1	0	0	0	0	0	0	0	2	Pav_c12759_g1_i2_len_2935 | NoPfam | Zinc finger C-x8-C-x5-C-x3-H type family protein | AT1G19860.1
Pav_c32238_g1_i1_len_3074	0	1	1	1	0	1	1	0	0	0	0	2	7	Pav_c32238_g1_i1_len_3074 | DUF4005_PF13178.2 | IQ-domain 32 | AT1G19870.1
Pav_c14040_g1_i1_len_1105	0	0	2	0	2	0	0	0	0	1	0	0	5	Pav_c14040_g1_i1_len_1105 | ATP-synt_C_PF00137.17 | ATPase, F0/V0 complex, subunit C protein | AT1G19910.1
Pav_c32731_g1_i1_len_987	0	0	0	0	1	0	0	0	0	0	0	0	1	Pav_c32731_g1_i1_len_987 | NoPfam | ATPase, F0/V0 complex, subunit C protein | AT1G19910.1
Pav_c44244_g1_i1_len_979	1	1	0	0	0	1	0	0	1	0	0	0	4	Pav_c44244_g1_i1_len_979 | NoPfam | ATPase, F0/V0 complex, subunit C protein | AT1G19910.1
Pav_c15773_g1_i1_len_1960	0	0	1	0	0	1	0	0	0	0	0	0	2	Pav_c15773_g1_i1_len_1960 | PUA_2_PF14306.2 | Pseudouridine synthase/archaeosine transglycosylase-like family protein | AT1G19920.1
Pav_c7192_g1_i1_len_2310	1	0	0	0	0	0	0	0	0	0	0	0	1	Pav_c7192_g1_i1_len_2310 | Glyco_hydro_9_PF00759.15 | glycosyl hydrolase 9B5 | AT1G19940.1
Pav_c17358_g1_i1_len_795	0	0	1	0	0	0	0	0	0	0	0	0	1	Pav_c17358_g1_i1_len_795 | NoPfam | unknown protein | AT1G19990.1
Pav_c13457_g2_i1_len_592	0	0	0	3	0	0	0	0	0	0	0	1	4	Pav_c13457_g2_i1_len_592 | Tubulin_PF00091.21 | tubulin beta-5 chain | AT1G20010.1
Pav_c19382_g1_i1_len_1015	1	0	6	1	1	17	0	1	0	0	0	0	27	Pav_c19382_g1_i1_len_1015 | Thaumatin_PF00314.13 | Pathogenesis-related thaumatin superfamily protein | AT1G20030.2
Pav_c43707_g1_i1_len_1035	0	1	0	0	0	0	0	0	0	0	0	0	1	Pav_c43707_g1_i1_len_1035 | EBP_PF05241.8 | C-8,7 sterol isomerase | AT1G20050.1
Pav_c20744_g3_i1_len_1038	6	28	383	329	26	170	1	0	0	0	0	0	943	Pav_c20744_g3_i1_len_1038 | Kinesin_PF00225.19 | ATP binding microtubule motor family protein | AT1G20060.1
Pav_c7947_g1_i1_len_2436	0	0	2	1	1	1	3	1	0	0	0	0	9	Pav_c7947_g1_i1_len_2436 | SMP_LBD_PF17047.1 | Calcium-dependent lipid-binding (CaLB domain) family protein | AT1G20080.1
Pav_c43897_g1_i1_len_2193	1	1	1	1	1	0	1	0	0	0	0	1	7	Pav_c43897_g1_i1_len_2193 | FYVE_PF01363.17 | RING/FYVE/PHD zinc finger superfamily protein | AT1G20110.1
Pav_c32582_g1_i1_len_815	0	0	0	0	0	1	0	0	0	0	0	0	1	Pav_c32582_g1_i1_len_815 | Skp1_POZ_PF03931.11 | SKP1-like 4 | AT1G20140.1
Pav_c7736_g1_i1_len_2830	0	0	0	0	2	0	0	2	0	0	0	0	4	Pav_c7736_g1_i1_len_2830 | PCI_PF01399.23 | PAM domain (PCI/PINT associated module) protein | AT1G20200.1
Pav_c32822_g1_i1_len_1214	0	0	0	0	0	1	0	0	0	0	0	0	1	Pav_c32822_g1_i1_len_1214 | PPR_1_PF12854.3 | Pentatricopeptide repeat (PPR) superfamily protein | AT1G20230.1
Pav_c8390_g1_i1_len_1787	0	0	0	0	0	0	0	0	0	0	0	1	1	Pav_c8390_g1_i1_len_1787 | PPR_3_PF13812.2 | Pentatricopeptide repeat (PPR) superfamily protein | AT1G20230.1
Pav_c7583_g1_i1_len_2027	0	1	0	0	0	0	0	0	0	0	0	0	1	Pav_c7583_g1_i1_len_2027 | PPR_3_PF13812.2 | Pentatricopeptide repeat (PPR) superfamily protein | AT1G20300.1
Pav_c43776_g1_i1_len_1504	1	0	10	3	1	0	2	0	1	0	0	0	18	Pav_c43776_g1_i1_len_1504 | Methyltransf_18_PF12847.3 | sterol methyltransferase 2 | AT1G20330.1
Pav_c22093_g1_i1_len_1464	0	0	0	1	0	0	0	0	1	0	0	0	2	Pav_c22093_g1_i1_len_1464 | Copper-bind_PF00127.16 | Cupredoxin superfamily protein | AT1G20340.1
Pav_c44258_g1_i1_len_3992	0	0	2	1	1	0	0	0	0	0	0	1	5	Pav_c44258_g1_i1_len_3992 | PseudoU_synth_1_PF01416.16 | Pseudouridine synthase family protein | AT1G20370.1
Pav_c17868_g1_i1_len_2150	0	0	1	0	0	0	0	0	0	0	0	0	1	Pav_c17868_g1_i1_len_2150 | NoPfam | Pseudouridine synthase family protein | AT1G20410.1
Pav_c17995_g2_i3_len_2071	0	0	0	0	0	0	0	1	0	0	1	0	2	Pav_c17995_g2_i3_len_2071 | AMP-binding_C_PF13193.2 | acyl activating enzyme 1 | AT1G20560.1
Pav_c20217_g2_i3_len_3699	1	0	1	0	0	1	0	0	0	0	0	0	3	Pav_c20217_g2_i3_len_3699 | PB1_PF00564.20 | Plant regulator RWP-RK family protein | AT1G20640.1
Pav_c16944_g1_i2_len_2090	0	0	0	1	0	0	0	0	0	0	0	0	1	Pav_c16944_g1_i2_len_2090 | Pkinase_Tyr_PF07714.13 | Protein kinase superfamily protein | AT1G20650.1
Pav_c20404_g1_i1_len_1433	0	0	0	1	0	0	0	0	0	0	0	0	1	Pav_c20404_g1_i1_len_1433 | NoPfam | DNA-binding bromodomain-containing protein | AT1G20670.1
Pav_c20658_g7_i1_len_2355	1	0	1	0	0	0	0	0	0	0	0	0	2	Pav_c20658_g7_i1_len_2355 | Bromodomain_PF00439.21 | DNA-binding bromodomain-containing protein | AT1G20670.1
Pav_c10285_g1_i2_len_1816	2	2	2	0	0	3	1	1	1	0	2	1	15	Pav_c10285_g1_i2_len_1816 | HMG_box_2_PF09011.6 | high mobility group B2 | AT1G20693.1
Pav_c45177_g1_i1_len_3731	0	0	0	1	1	0	0	0	0	0	0	0	2	Pav_c45177_g1_i1_len_3731 | EF-hand_8_PF13833.2 | Calcium-binding EF hand family protein | AT1G20760.1
Pav_c13840_g1_i1_len_1045	1	0	0	0	0	0	0	0	0	0	0	0	1	Pav_c13840_g1_i1_len_1045 | FKBP_C_PF00254.24 | FKBP-like peptidyl-prolyl cis-trans isomerase family protein | AT1G20810.1
Pav_c3894_g1_i1_len_670	0	0	0	1	0	0	0	0	0	0	0	0	1	Pav_c3894_g1_i1_len_670 | zf-ANAPC11_PF12861.3 | RING/U-box superfamily protein | AT1G20823.1
Pav_c18667_g1_i1_len_1755	0	0	0	0	0	0	0	0	0	0	1	0	1	Pav_c18667_g1_i1_len_1755 | NoPfam | multiple chloroplast division site 1 | AT1G20830.1
Pav_c12218_g1_i1_len_1578	0	0	0	0	0	1	0	0	0	0	0	0	1	Pav_c12218_g1_i1_len_1578 | NoPfam | HSP20-like chaperones superfamily protein | AT1G20870.1
Pav_c17275_g1_i5_len_5287	0	0	1	0	1	3	0	0	0	1	0	0	6	Pav_c17275_g1_i5_len_5287 | Helicase_C_PF00271.27 | P-loop containing nucleoside triphosphate hydrolases superfamily protein | AT1G20920.1
Pav_c20402_g1_i2_len_2638	0	0	2	1	1	5	0	0	0	0	0	0	9	Pav_c20402_g1_i2_len_2638 | Mem_trans_PF03547.14 | Auxin efflux carrier family protein | AT1G20925.1
Pav_c14244_g1_i2_len_512	0	0	0	0	0	0	0	1	0	0	0	0	1	Pav_c14244_g1_i2_len_512 | NoPfam | 2 | AT1G20930.1
Pav_c11886_g1_i1_len_6953	0	2	7	5	1	6	0	2	0	0	1	0	24	Pav_c11886_g1_i1_len_6953 | AAA_22_PF13401.2 | U5 small nuclear ribonucleoprotein helicase, putative | AT1G20960.1
Pav_c20729_g8_i2_len_2839	0	0	3	3	0	0	1	0	0	0	0	0	7	Pav_c20729_g8_i2_len_2839 | NoPfam | FUNCTIONS IN: molecular_function unknown | AT1G20970.1
Pav_c5411_g2_i1_len_4696	1	0	3	1	3	2	0	0	0	2	0	0	12	Pav_c5411_g2_i1_len_4696 | SBP_PF03110.10 | squamosa promoter binding protein-like 14 | AT1G20980.1
Pav_c17902_g1_i3_len_1731	0	0	0	0	0	3	0	0	0	0	0	0	3	Pav_c17902_g1_i3_len_1731 | NoPfam | PLATZ transcription factor family protein | AT1G21000.1
Pav_c7012_g1_i1_len_1130	0	0	0	1	0	1	0	0	0	0	0	0	2	Pav_c7012_g1_i1_len_1130 | DUF4228_PF14009.2 | unknown protein | AT1G21010.1
Pav_c44908_g1_i1_len_971	0	0	0	0	1	0	1	0	0	0	1	0	3	Pav_c44908_g1_i1_len_971 | UPF0047_PF01894.13 | unknown protein | AT1G21065.1
Pav_c17242_g1_i1_len_1745	1	0	1	0	0	0	0	2	0	0	0	0	4	Pav_c17242_g1_i1_len_1745 | TPT_PF03151.12 | Nucleotide-sugar transporter family protein | AT1G21070.1
Pav_c19895_g1_i3_len_3095	0	0	1	1	0	0	0	0	0	0	0	0	2	Pav_c19895_g1_i3_len_3095 | DnaJ_PF00226.27 | DNAJ heat shock N-terminal domain-containing protein | AT1G21080.3
Pav_c15024_g1_i1_len_2237	1	0	0	1	0	0	0	0	0	0	0	0	2	Pav_c15024_g1_i1_len_2237 | Myb_DNA-bind_4_PF13837.2 | sequence-specific DNA binding transcription factors | AT1G21200.1
Pav_c16052_g1_i1_len_1670	0	0	2	0	0	1	0	0	0	0	0	0	3	Pav_c16052_g1_i1_len_1670 | GUB_WAK_bind_PF13947.2 | wall associated kinase 4 | AT1G21210.1
Pav_c17057_g1_i2_len_717	0	0	0	1	1	0	0	0	0	0	0	0	2	Pav_c17057_g1_i2_len_717 | Pkinase_Tyr_PF07714.13 | Protein kinase superfamily protein | AT1G21245.1
Pav_c14649_g2_i1_len_2353	0	0	1	0	0	1	0	0	0	0	0	0	2	Pav_c14649_g2_i1_len_2353 | cEGF_PF12662.3 | wall-associated kinase 2 | AT1G21270.1
Pav_c17057_g3_i1_len_1839	0	0	0	0	0	3	0	0	0	0	0	0	3	Pav_c17057_g3_i1_len_1839 | cEGF_PF12662.3 | wall-associated kinase 2 | AT1G21270.1
Pav_c19444_g1_i2_len_1165	0	0	0	0	0	2	0	0	0	0	0	0	2	Pav_c19444_g1_i2_len_1165 | Pkinase_Tyr_PF07714.13 | wall-associated kinase 2 | AT1G21270.1
Pav_c27731_g1_i1_len_223	0	0	0	0	0	3	0	0	0	0	0	0	3	Pav_c27731_g1_i1_len_223 | NoPfam | wall-associated kinase 2 | AT1G21270.1
Pav_c44334_g1_i1_len_2631	0	0	0	0	0	2	0	0	0	0	0	0	2	Pav_c44334_g1_i1_len_2631 | EGF_3_PF12947.3 | wall-associated kinase 2 | AT1G21270.1
Pav_c16231_g2_i3_len_1895	0	1	2	5	2	46	1	0	0	0	0	0	57	Pav_c16231_g2_i3_len_1895 | UBN2_2_PF14227.2 | CONTAINS InterPro DOMAIN/s: Retrotransposon gag protein (InterPro:IPR005162) | AT1G21280.1
Pav_c19236_g2_i1_len_1065	0	0	2	1	0	7	0	0	0	0	0	0	10	Pav_c19236_g2_i1_len_1065 | UBN2_2_PF14227.2 | CONTAINS InterPro DOMAIN/s: Retrotransposon gag protein (InterPro:IPR005162) | AT1G21280.1
Pav_c20025_g1_i1_len_3038	16	38	91	124	94	1197	23	1	1	0	0	0	1585	Pav_c20025_g1_i1_len_3038 | gag_pre-integrs_PF13976.2 | CONTAINS InterPro DOMAIN/s: Retrotransposon gag protein (InterPro:IPR005162) | AT1G21280.1
Pav_c2144_g1_i1_len_468	1	0	0	0	2	7	0	0	0	0	0	0	10	Pav_c2144_g1_i1_len_468 | UBN2_2_PF14227.2 | CONTAINS InterPro DOMAIN/s: Retrotransposon gag protein (InterPro:IPR005162) | AT1G21280.1
Pav_c23940_g1_i1_len_666	0	0	0	0	0	2	0	0	0	0	0	0	2	Pav_c23940_g1_i1_len_666 | UBN2_PF14223.2 | CONTAINS InterPro DOMAIN/s: Retrotransposon gag protein (InterPro:IPR005162) | AT1G21280.1
Pav_c2619_g1_i1_len_616	12	57	310	565	43	353	6	0	0	0	0	0	1346	Pav_c2619_g1_i1_len_616 | UBN2_3_PF14244.2 | CONTAINS InterPro DOMAIN/s: Retrotransposon gag protein (InterPro:IPR005162) | AT1G21280.1
Pav_c43658_g1_i1_len_1186	0	0	0	0	0	1	0	0	0	0	0	0	1	Pav_c43658_g1_i1_len_1186 | Retrotrans_gag_PF03732.13 | CONTAINS InterPro DOMAIN/s: Retrotransposon gag protein (InterPro:IPR005162) | AT1G21280.1
Pav_c47664_g1_i1_len_413	0	0	0	1	0	1	0	0	0	0	0	0	2	Pav_c47664_g1_i1_len_413 | UBN2_3_PF14244.2 | CONTAINS InterPro DOMAIN/s: Retrotransposon gag protein (InterPro:IPR005162) | AT1G21280.1
Pav_c9638_g1_i1_len_496	2	0	20	15	17	193	1	0	0	0	0	0	248	Pav_c9638_g1_i1_len_496 | UBN2_3_PF14244.2 | CONTAINS InterPro DOMAIN/s: Retrotransposon gag protein (InterPro:IPR005162) | AT1G21280.1
Pav_c19694_g1_i1_len_2366	0	0	0	0	0	0	0	0	0	0	0	1	1	Pav_c19694_g1_i1_len_2366 | GAT_PF03127.10 | Target of Myb protein 1 | AT1G21380.1
Pav_c16275_g2_i1_len_1869	1	0	1	0	2	1	0	0	0	0	0	0	5	Pav_c16275_g2_i1_len_1869 | F-box_PF00646.29 | F-box/RNI-like superfamily protein | AT1G21410.1
Pav_c17164_g1_i1_len_2364	0	1	1	0	0	1	0	0	0	0	0	0	3	Pav_c17164_g1_i1_len_2364 | GRAS_PF03514.10 | SCARECROW-like 1 | AT1G21450.1
Pav_c20290_g1_i5_len_6868	0	0	3	1	1	0	0	0	0	0	1	0	6	Pav_c20290_g1_i5_len_6868 | NoPfam | Zinc finger C-x8-C-x5-C-x3-H type family protein | AT1G21580.1
Pav_c44797_g1_i1_len_1469	0	0	1	0	0	0	0	0	0	0	0	0	1	Pav_c44797_g1_i1_len_1469 | NoPfam | plastid transcriptionally active 6 | AT1G21600.1
Pav_c20526_g5_i2_len_3082	0	0	3	0	1	0	0	0	0	0	0	0	4	Pav_c20526_g5_i2_len_3082 | HUN_PF08729.6 | wound-responsive family protein | AT1G21610.3
Pav_c18528_g1_i1_len_4268	0	0	1	1	0	3	0	0	1	0	0	2	8	Pav_c18528_g1_i1_len_4268 | EF-hand_8_PF13833.2 | Calcium-binding EF hand family protein | AT1G21630.2
Pav_c10660_g1_i1_len_3465	0	0	0	0	0	1	0	0	0	0	0	0	1	Pav_c10660_g1_i1_len_3465 | NAD_kinase_PF01513.17 | NAD kinase 2 | AT1G21640.2
Pav_c20480_g1_i1_len_3512	0	0	0	1	0	0	0	0	0	0	0	0	1	Pav_c20480_g1_i1_len_3512 | SecA_PP_bind_PF01043.16 | Preprotein translocase SecA family protein | AT1G21650.3
Pav_c19645_g1_i1_len_1282	0	0	0	1	0	0	0	0	0	0	0	0	1	Pav_c19645_g1_i1_len_1282 | zf-C3HC4_3_PF13920.2 | zinc ion binding | AT1G21651.1
Pav_c13019_g2_i1_len_2145	0	0	0	1	0	0	1	0	0	0	1	0	3	Pav_c13019_g2_i1_len_2145 | NoPfam | Chaperone DnaJ-domain superfamily protein | AT1G21660.1
Pav_c19656_g1_i1_len_5405	0	1	12	7	1	1	0	2	1	0	0	1	26	Pav_c19656_g1_i1_len_5405 | PHD_Oberon_PF07227.7 | DPP6 N-terminal domain-like protein | AT1G21680.1
Pav_c16899_g1_i1_len_2549	0	0	0	0	0	1	0	0	0	0	1	0	2	Pav_c16899_g1_i1_len_2549 | Myb_DNA-bind_6_PF13921.2 | SWITCH/sucrose nonfermenting 3C | AT1G21700.1
Pav_c3887_g1_i1_len_1242	0	0	0	0	0	0	0	0	1	0	0	0	1	Pav_c3887_g1_i1_len_1242 | Proteasome_PF00227.22 | proteasome beta subunit C1 | AT1G21720.1
Pav_c43868_g1_i1_len_2051	0	2	2	5	1	2	3	2	1	3	1	2	24	Pav_c43868_g1_i1_len_2051 | Glutaredoxin_PF00462.20 | PDI-like 1-1 | AT1G21750.1
Pav_c12620_g1_i1_len_2268	0	0	1	1	0	0	0	0	0	0	0	0	2	Pav_c12620_g1_i1_len_2268 | F-box-like_PF12937.3 | F-box protein 7 | AT1G21760.1
Pav_c20151_g1_i2_len_1496	0	0	2	0	0	0	0	0	0	0	0	0	2	Pav_c20151_g1_i2_len_1496 | BTB_PF00651.27 | BTB/POZ domain-containing protein | AT1G21780.1
Pav_c5046_g1_i1_len_575	0	0	1	0	0	0	0	0	0	0	0	0	1	Pav_c5046_g1_i1_len_575 | DUF740_PF05340.8 | unknown protein | AT1G21830.1
Pav_c11500_g1_i1_len_1902	0	0	0	1	0	0	0	0	0	0	0	0	1	Pav_c11500_g1_i1_len_1902 | LysM_PF01476.16 | lysm domain GPI-anchored protein 1 precursor | AT1G21880.2
Pav_c12548_g1_i2_len_1780	0	0	2	1	0	0	0	0	0	0	0	0	3	Pav_c12548_g1_i2_len_1780 | MORN_PF02493.16 | Histone H3 K4-specific methyltransferase SET7/9 family protein | AT1G21920.1
Pav_c20520_g3_i1_len_2629	0	0	0	0	0	1	1	0	1	0	0	0	3	Pav_c20520_g3_i1_len_2629 | NoPfam | unknown protein | AT1G21930.1
Pav_c11295_g2_i2_len_3328	0	0	5	3	1	6	0	1	0	0	0	0	16	Pav_c11295_g2_i2_len_3328 | MORN_PF02493.16 | phosphatidylinositol-4-phosphate 5-kinase 1 | AT1G21980.1
Pav_c11639_g1_i1_len_2195	0	0	2	1	0	1	0	0	0	0	0	0	4	Pav_c11639_g1_i1_len_2195 | F-box_PF00646.29 | Galactose oxidase/kelch repeat superfamily protein | AT1G22040.1
Pav_c17934_g1_i2_len_2017	0	1	0	0	0	0	0	0	0	0	0	0	1	Pav_c17934_g1_i2_len_2017 | Kelch_3_PF13415.2 | Galactose oxidase/kelch repeat superfamily protein | AT1G22040.1
Pav_c17529_g1_i1_len_2829	0	0	0	1	0	0	0	0	0	1	0	0	2	Pav_c17529_g1_i1_len_2829 | NoPfam | LOCATED IN: vacuole | AT1G22060.1
Pav_c22008_g1_i1_len_487	1	0	0	0	0	0	0	0	0	0	0	0	1	Pav_c22008_g1_i1_len_487 | FAF_PF11250.4 | structural constituent of ribosome | AT1G22110.1
Pav_c15870_g2_i1_len_2949	0	1	1	2	0	2	0	1	0	0	0	0	7	Pav_c15870_g2_i1_len_2949 | STAS_PF01740.17 | 3 | AT1G22150.1
Pav_c12281_g1_i2_len_1639	0	0	0	0	0	0	0	1	0	0	0	0	1	Pav_c12281_g1_i2_len_1639 | His_Phos_1_PF00300.18 | Phosphoglycerate mutase family protein | AT1G22170.1
Pav_c14590_g1_i1_len_3096	0	1	1	1	0	0	0	0	0	0	0	0	3	Pav_c14590_g1_i1_len_3096 | NoPfam | methyl-CPG-binding domain 8 | AT1G22310.2
Pav_c16904_g1_i2_len_4141	1	0	0	0	0	0	0	0	1	0	0	0	2	Pav_c16904_g1_i2_len_4141 | MBD_PF01429.15 | methyl-CPG-binding domain 8 | AT1G22310.2
Pav_c3272_g1_i1_len_169	1	0	0	0	0	0	0	0	0	0	0	0	1	Pav_c3272_g1_i1_len_169 | NoPfam | UDP-glucosyl transferase 85A7 | AT1G22340.1
Pav_c19564_g2_i2_len_1501	0	1	2	1	2	28	0	0	0	0	0	0	34	Pav_c19564_g2_i2_len_1501 | UDPGT_PF00201.14 | UDP-glucosyl transferase 85A2 | AT1G22360.1
Pav_c19628_g1_i1_len_1675	0	0	0	0	0	3	0	0	0	0	0	0	3	Pav_c19628_g1_i1_len_1675 | UDPGT_PF00201.14 | UDP-glucosyl transferase 85A2 | AT1G22360.1
Pav_c20655_g5_i1_len_204	0	0	0	0	0	1	0	0	0	0	0	0	1	Pav_c20655_g5_i1_len_204 | NoPfam | UDP-glucosyl transferase 85A2 | AT1G22360.1
Pav_c32692_g1_i1_len_1838	0	0	1	1	0	0	0	0	0	0	0	0	2	Pav_c32692_g1_i1_len_1838 | UDPGT_PF00201.14 | UDP-glucosyl transferase 85A2 | AT1G22360.1
Pav_c3272_g2_i1_len_1220	0	0	2	0	0	0	0	0	0	0	0	0	2	Pav_c3272_g2_i1_len_1220 | UDPGT_PF00201.14 | UDP-glucosyl transferase 85A2 | AT1G22360.1
Pav_c45148_g1_i1_len_479	0	0	0	0	1	2	0	0	0	0	0	0	3	Pav_c45148_g1_i1_len_479 | NoPfam | UDP-glucosyl transferase 85A2 | AT1G22360.1
Pav_c19628_g2_i2_len_2144	0	0	1	0	0	0	0	0	0	0	0	0	1	Pav_c19628_g2_i2_len_2144 | UDPGT_PF00201.14 | UDP-glucosyl transferase 85A3 | AT1G22380.1
Pav_c20655_g2_i1_len_1112	0	0	0	1	0	0	0	0	0	0	0	0	1	Pav_c20655_g2_i1_len_1112 | NoPfam | UDP-Glycosyltransferase superfamily protein | AT1G22400.1
Pav_c20655_g3_i1_len_289	0	0	0	0	0	1	0	0	0	0	0	0	1	Pav_c20655_g3_i1_len_289 | UDPGT_PF00201.14 | UDP-Glycosyltransferase superfamily protein | AT1G22400.1
Pav_c20124_g1_i2_len_2679	0	0	1	1	1	6	1	0	0	0	0	0	10	Pav_c20124_g1_i2_len_2679 | O-FucT_PF10250.5 | O-fucosyltransferase family protein | AT1G22460.1
Pav_c25700_g1_i1_len_456	0	0	1	0	0	0	0	0	0	0	0	0	1	Pav_c25700_g1_i1_len_456 | HLH_PF00010.22 | basic helix-loop-helix (bHLH) DNA-binding superfamily protein | AT1G22490.1
Pav_c20568_g2_i1_len_2588	0	1	0	0	0	0	0	0	0	0	0	0	1	Pav_c20568_g2_i1_len_2588 | MFS_1_PF07690.12 | Major facilitator superfamily protein | AT1G22540.1
Pav_c20701_g3_i2_len_5864	0	0	2	1	0	1	1	0	0	0	0	1	6	Pav_c20701_g3_i2_len_5864 | PRT_C_PF08372.6 | C2 calcium/lipid-binding plant phosphoribosyltransferase family protein | AT1G22610.1
Pav_c20263_g1_i2_len_3257	0	0	2	1	1	1	0	0	0	0	0	0	5	Pav_c20263_g1_i2_len_3257 | Syja_N_PF02383.14 | Phosphoinositide phosphatase family protein | AT1G22620.1
Pav_c19400_g1_i1_len_1479	0	0	0	1	0	0	0	0	0	0	0	0	1	Pav_c19400_g1_i1_len_1479 | Myb_DNA-bind_6_PF13921.2 | myb domain protein 3 | AT1G22640.1
Pav_c45893_g1_i1_len_1273	1	2	11	4	2	1	1	3	0	0	2	2	29	Pav_c45893_g1_i1_len_1273 | Myb_DNA-bind_6_PF13921.2 | myb domain protein 3 | AT1G22640.1
Pav_c20156_g1_i4_len_3944	0	0	0	0	0	1	0	0	0	0	0	0	1	Pav_c20156_g1_i4_len_3944 | PolyA_pol_PF01743.16 | Polynucleotide adenylyltransferase family protein | AT1G22660.1
Pav_c7300_g1_i1_len_616	0	0	0	1	5	6	0	0	0	0	0	0	12	Pav_c7300_g1_i1_len_616 | NoPfam | Gibberellin-regulated family protein | AT1G22690.1
Pav_c14424_g1_i1_len_2964	0	0	0	1	0	0	0	0	0	0	0	0	1	Pav_c14424_g1_i1_len_2964 | MA3_PF02847.13 | MA3 domain-containing protein | AT1G22730.1
Pav_c11535_g1_i1_len_4319	0	2	0	2	1	1	1	0	1	0	0	0	8	Pav_c11535_g1_i1_len_4319 | NoPfam | gigantea protein (GI) | AT1G22770.1
Pav_c16123_g1_i1_len_1725	0	0	0	0	0	1	0	0	0	0	0	0	1	Pav_c16123_g1_i1_len_1725 | NoPfam | unknown protein | AT1G22790.1
Pav_c16195_g2_i1_len_1225	0	1	1	0	0	0	0	0	0	0	0	1	3	Pav_c16195_g2_i1_len_1225 | SNARE_assoc_PF09335.7 | SNARE associated Golgi protein family | AT1G22850.1
Pav_c17186_g1_i3_len_4098	0	1	1	0	0	1	0	0	0	0	0	0	3	Pav_c17186_g1_i3_len_4098 | Clathrin_PF00637.16 | Vacuolar sorting protein 39 | AT1G22860.1
Pav_c19472_g1_i1_len_3113	0	0	0	2	0	1	0	0	0	1	0	0	4	Pav_c19472_g1_i1_len_3113 | Pkinase_Tyr_PF07714.13 | Protein kinase family protein with ARM repeat domain | AT1G22870.1
Pav_c19472_g2_i1_len_393	0	1	0	1	0	0	0	0	0	0	0	0	2	Pav_c19472_g2_i1_len_393 | NoPfam | Protein kinase family protein with ARM repeat domain | AT1G22870.1
Pav_c21132_g1_i1_len_300	0	0	0	0	1	8	0	0	0	0	0	0	9	Pav_c21132_g1_i1_len_300 | Dirigent_PF03018.10 | Disease resistance-responsive (dirigent-like protein) family protein | AT1G22900.1
Pav_c20662_g1_i1_len_4101	0	1	4	2	0	2	2	0	0	0	0	1	12	Pav_c20662_g1_i1_len_4101 | Tcp11_PF05794.9 | T-complex protein 11 | AT1G22930.1
Pav_c19520_g1_i1_len_2212	0	0	1	0	0	0	0	0	0	0	0	0	1	Pav_c19520_g1_i1_len_2212 | PfkB_PF00294.20 | thiamin biosynthesis protein, putative | AT1G22940.1
Pav_c1943_g1_i1_len_515	0	0	0	2	0	0	1	0	0	0	0	0	3	Pav_c1943_g1_i1_len_515 | HMA_PF00403.22 | Heavy metal transport/detoxification superfamily protein | AT1G22990.1
Pav_c19779_g8_i2_len_2646	7	8	33	21	37	375	19	0	1	0	0	0	501	Pav_c19779_g8_i2_len_2646 | Cu-oxidase_PF00394.18 | Cupredoxin superfamily protein | AT1G23010.1
Pav_c10621_g2_i2_len_1688	0	0	0	0	0	0	1	0	0	0	0	0	1	Pav_c10621_g2_i2_len_1688 | Ceramidase_PF05875.8 | unknown protein | AT1G23110.1
Pav_c33098_g1_i1_len_2467	0	0	1	0	3	1	0	0	0	0	1	0	6	Pav_c33098_g1_i1_len_2467 | DUF2359_PF10151.5 | Protein of unknown function DUF2359, transmembrane | AT1G23170.2
Pav_c15656_g1_i3_len_3149	0	1	5	0	0	1	0	0	0	0	0	0	7	Pav_c15656_g1_i3_len_3149 | HEAT_EZ_PF13513.2 | ARM repeat superfamily protein | AT1G23180.1
Pav_c32285_g1_i1_len_2372	0	0	1	0	1	0	1	0	0	2	0	0	5	Pav_c32285_g1_i1_len_2372 | PGM_PMM_IV_PF00408.16 | Phosphoglucomutase/phosphomannomutase family protein | AT1G23190.1
Pav_c19418_g1_i1_len_5271	1	1	3	4	1	2	0	1	0	0	0	1	14	Pav_c19418_g1_i1_len_5271 | Med23_PF11573.4 | CONTAINS InterPro DOMAIN/s: Mediator complex subunit Med23 (InterPro:IPR021629) | AT1G23230.1
Pav_c14497_g1_i2_len_1071	0	0	0	0	0	0	0	1	0	0	0	0	1	Pav_c14497_g1_i2_len_1071 | UQ_con_PF00179.22 | MMS ZWEI homologue 1 | AT1G23260.1
Pav_c20559_g2_i6_len_1733	0	0	1	1	0	4	0	0	0	0	0	0	6	Pav_c20559_g2_i6_len_1733 | Mak16_PF04874.10 | MAK16 protein-related | AT1G23280.1
Pav_c45509_g1_i1_len_1377	0	0	0	0	0	1	0	0	0	0	1	0	2	Pav_c45509_g1_i1_len_1377 | Homeobox_PF00046.25 | KNOTTED1-like homeobox gene 6 | AT1G23380.2
Pav_c11994_g1_i2_len_1990	1	0	0	0	0	0	0	0	0	0	0	0	1	Pav_c11994_g1_i2_len_1990 | CRS1_YhbY_PF01985.17 | RNA-binding CRS1 / YhbY (CRM) domain-containing protein | AT1G23400.1
Pav_c18765_g1_i5_len_2326	0	1	1	1	0	2	0	0	0	1	0	0	6	Pav_c18765_g1_i5_len_2326 | NoPfam | Peptidase C15, pyroglutamyl peptidase I-like | AT1G23440.1
Pav_c1030_g1_i1_len_1578	0	0	0	2	0	0	1	0	0	0	0	0	3	Pav_c1030_g1_i1_len_1578 | PARP_PF00644.16 | similar to RCD one 2 | AT1G23550.1
Pav_c11638_g1_i1_len_846	1	0	1	0	0	4	1	0	0	0	0	0	7	Pav_c11638_g1_i1_len_846 | DUF1645_PF07816.7 | Protein of unknown function (DUF1645) | AT1G23710.1
Pav_c22635_g1_i1_len_1194	1	0	3	1	1	0	0	0	0	0	0	0	6	Pav_c22635_g1_i1_len_1194 | DUF1645_PF07816.7 | Protein of unknown function (DUF1645) | AT1G23710.1
Pav_c13167_g1_i1_len_1431	0	0	0	0	0	2	0	0	0	0	0	0	2	Pav_c13167_g1_i1_len_1431 | ADH_N_PF08240.8 | Oxidoreductase, zinc-binding dehydrogenase family protein | AT1G23740.1
Pav_c19909_g1_i1_len_1731	1	0	2	0	0	1	0	0	2	0	1	0	7	Pav_c19909_g1_i1_len_1731 | ADH_N_PF08240.8 | Oxidoreductase, zinc-binding dehydrogenase family protein | AT1G23740.1
Pav_c51110_g1_i1_len_197	0	0	0	0	1	1	0	0	0	0	0	0	2	Pav_c51110_g1_i1_len_197 | ADH_zinc_N_PF00107.22 | Oxidoreductase, zinc-binding dehydrogenase family protein | AT1G23740.1
Pav_c5152_g1_i1_len_1146	1	0	0	0	0	0	0	0	0	0	0	0	1	Pav_c5152_g1_i1_len_1146 | NoPfam | Nucleic acid-binding, OB-fold-like protein | AT1G23750.1
Pav_c8937_g1_i1_len_1116	0	0	0	2	0	0	0	0	0	0	0	0	2	Pav_c8937_g1_i1_len_1116 | NoPfam | Nucleic acid-binding, OB-fold-like protein | AT1G23750.1
Pav_c18197_g1_i1_len_2224	0	0	0	0	0	6	0	0	0	0	0	0	6	Pav_c18197_g1_i1_len_2224 | F-box_PF00646.29 | F-box family protein | AT1G23780.1
Pav_c12406_g2_i1_len_1423	1	1	0	0	0	0	0	0	0	0	0	0	2	Pav_c12406_g2_i1_len_1423 | Aldedh_PF00171.18 | aldehyde dehydrogenase 2B7 | AT1G23800.1
Pav_c12184_g1_i1_len_1722	0	0	1	0	0	0	0	0	1	0	0	0	2	Pav_c12184_g1_i1_len_1722 | Spermine_synth_PF01564.13 | spermidine synthase 1 | AT1G23820.1
Pav_c19524_g1_i1_len_2633	0	1	2	0	1	0	2	0	0	0	0	0	6	Pav_c19524_g1_i1_len_2633 | RRM_6_PF14259.2 | RS-containing zinc finger protein 21 | AT1G23860.1
Pav_c12736_g2_i1_len_1009	0	0	1	0	0	0	0	0	0	0	0	1	2	Pav_c12736_g2_i1_len_1009 | Glyco_transf_20_PF00982.17 | trehalose-phosphatase/synthase 9 | AT1G23870.1
Pav_c19808_g1_i5_len_4559	0	0	0	0	0	0	0	1	0	0	0	1	2	Pav_c19808_g1_i5_len_4559 | Hydrolase_3_PF08282.8 | trehalose-phosphatase/synthase 9 | AT1G23870.1
Pav_c1368_g1_i1_len_1623	0	0	0	1	0	0	0	0	0	0	1	0	2	Pav_c1368_g1_i1_len_1623 | NoPfam | NHL domain-containing protein | AT1G23890.2
Pav_c20353_g1_i1_len_886	1	0	1	0	0	0	0	0	0	0	0	0	2	Pav_c20353_g1_i1_len_886 | Bet_v_1_PF00407.15 | MLP-like protein 423 | AT1G24020.1
Pav_c20353_g2_i3_len_984	8	6	12	5	3	6	4	3	4	4	2	3	60	Pav_c20353_g2_i3_len_984 | Bet_v_1_PF00407.15 | MLP-like protein 423 | AT1G24020.1
Pav_c21202_g1_i1_len_1443	1	2	4	5	5	44	1	1	0	1	0	0	64	Pav_c21202_g1_i1_len_1443 | Bet_v_1_PF00407.15 | MLP-like protein 423 | AT1G24020.1
Pav_c46784_g1_i1_len_629	1	0	0	0	0	2	0	0	0	0	0	0	3	Pav_c46784_g1_i1_len_629 | Polyketide_cyc2_PF10604.5 | MLP-like protein 423 | AT1G24020.1
Pav_c8936_g1_i1_len_2179	0	0	0	0	0	0	1	1	0	0	0	0	2	Pav_c8936_g1_i1_len_2179 | Acetyltransf_1_PF00583.20 | Acyl-CoA N-acyltransferases (NAT) superfamily protein | AT1G24040.1
Pav_c11715_g1_i2_len_1027	0	0	0	1	0	0	0	0	0	0	0	0	1	Pav_c11715_g1_i2_len_1027 | AD_PF09793.5 | RNA-processing, Lsm domain | AT1G24050.1
Pav_c18987_g2_i5_len_1873	0	1	0	0	0	0	0	0	0	0	0	0	1	Pav_c18987_g2_i5_len_1873 | RNase_H_PF00075.20 | RNase H family protein | AT1G24090.1
Pav_c18387_g1_i1_len_919	0	0	0	0	0	0	0	0	0	0	0	1	1	Pav_c18387_g1_i1_len_919 | DUF393_PF04134.8 | Putative thiol-disulphide oxidoreductase DCC | AT1G24095.1
Pav_c17286_g1_i1_len_1033	0	0	0	1	0	0	0	0	0	0	0	0	1	Pav_c17286_g1_i1_len_1033 | peroxidase_PF00141.19 | Peroxidase superfamily protein | AT1G24110.1
Pav_c17713_g1_i2_len_2018	0	0	1	1	0	0	0	0	0	0	0	0	2	Pav_c17713_g1_i2_len_2018 | DnaJ_PF00226.27 | ARG1-like 1 | AT1G24120.1
Pav_c19434_g1_i4_len_1513	0	1	0	0	0	0	0	0	1	0	0	1	3	Pav_c19434_g1_i4_len_1513 | NoPfam | unknown protein | AT1G24160.1
Pav_c3905_g1_i1_len_564	0	0	2	0	0	0	0	0	0	0	0	0	2	Pav_c3905_g1_i1_len_564 | NoPfam | Nucleotide-diphospho-sugar transferases superfamily protein | AT1G24170.1
Pav_c15214_g1_i1_len_5348	2	1	2	1	0	0	1	2	0	1	0	1	11	Pav_c15214_g1_i1_len_5348 | Sin3_corepress_PF08295.8 | SIN3-like 3 | AT1G24190.1
Pav_c8130_g1_i1_len_1527	1	0	1	0	0	0	0	0	0	0	0	0	2	Pav_c8130_g1_i1_len_1527 | DUF1664_PF07889.8 | Protein of unknown function (DUF1664) | AT1G24267.2
Pav_c5177_g1_i1_len_1191	0	0	3	0	0	0	0	0	0	0	0	1	4	Pav_c5177_g1_i1_len_1191 | Nup54_PF13874.2 | unknown protein | AT1G24310.1
Pav_c10213_g1_i2_len_3241	1	0	1	0	0	0	0	0	0	0	0	0	2	Pav_c10213_g1_i2_len_3241 | U-box_PF04564.11 | ARM repeat superfamily protein | AT1G24330.1
Pav_c1385_g1_i1_len_1758	1	0	1	0	0	0	0	0	0	0	0	0	2	Pav_c1385_g1_i1_len_1758 | KR_PF08659.6 | NAD(P)-binding Rossmann-fold superfamily protein | AT1G24360.1
Pav_c3866_g1_i1_len_378	0	0	0	0	0	0	0	0	0	1	0	0	1	Pav_c3866_g1_i1_len_378 | NoPfam | NAD(P)-binding Rossmann-fold superfamily protein | AT1G24360.1
Pav_c18952_g1_i2_len_1913	0	1	0	0	0	0	0	0	0	0	0	0	1	Pav_c18952_g1_i2_len_1913 | Transferase_PF02458.11 | HXXXD-type acyl-transferase family protein | AT1G24430.1
Pav_c20864_g1_i1_len_1707	1	0	1	0	0	1	0	0	0	0	0	0	3	Pav_c20864_g1_i1_len_1707 | Transferase_PF02458.11 | HXXXD-type acyl-transferase family protein | AT1G24430.1
Pav_c38843_g1_i1_len_200	0	0	0	0	1	0	0	0	0	0	0	0	1	Pav_c38843_g1_i1_len_200 | Transferase_PF02458.11 | HXXXD-type acyl-transferase family protein | AT1G24430.1
Pav_c40827_g1_i1_len_343	0	0	0	0	0	0	0	0	0	1	0	0	1	Pav_c40827_g1_i1_len_343 | Transferase_PF02458.11 | HXXXD-type acyl-transferase family protein | AT1G24430.1
Pav_c19460_g3_i9_len_2247	0	0	0	2	0	0	0	0	0	0	0	0	2	Pav_c19460_g3_i9_len_2247 | zf-RING_2_PF13639.2 | RING/U-box superfamily protein | AT1G24440.1
Pav_c11332_g2_i1_len_1100	0	0	2	0	0	0	0	0	0	0	1	1	4	Pav_c11332_g2_i1_len_1100 | Ribonucleas_3_3_PF14622.2 | Ribonuclease III family protein | AT1G24450.1
Pav_c11839_g1_i1_len_6047	0	1	2	2	1	0	0	0	0	0	0	0	6	Pav_c11839_g1_i1_len_6047 | NoPfam | unknown protein | AT1G24460.1
Pav_c20872_g1_i1_len_2268	0	0	0	0	0	1	1	0	0	0	0	0	2	Pav_c20872_g1_i1_len_2268 | 60KD_IMP_PF02096.16 | OxaA/YidC-like membrane insertion protein | AT1G24490.1
Pav_c21084_g1_i1_len_2066	1	0	0	0	0	1	1	0	1	0	0	0	4	Pav_c21084_g1_i1_len_2066 | Cpn60_TCP1_PF00118.20 | TCP-1/cpn60 chaperonin family protein | AT1G24510.1
Pav_c19002_g2_i1_len_4619	0	0	1	3	0	9	0	1	1	0	1	0	16	Pav_c19002_g2_i1_len_4619 | NoPfam | unknown protein | AT1G24560.1
Pav_c4908_g1_i3_len_1711	0	0	0	0	0	1	0	0	0	0	0	0	1	Pav_c4908_g1_i3_len_1711 | SET_PF00856.24 | Rubisco methyltransferase family protein | AT1G24610.1
Pav_c25466_g1_i1_len_1188	0	0	0	0	0	0	0	0	0	1	0	0	1	Pav_c25466_g1_i1_len_1188 | SPARC_Ca_bdg_PF10591.5 | EF hand calcium-binding protein family | AT1G24620.1
Pav_c34172_g1_i1_len_585	0	0	0	0	0	4	0	0	0	0	0	0	4	Pav_c34172_g1_i1_len_585 | SPARC_Ca_bdg_PF10591.5 | EF hand calcium-binding protein family | AT1G24620.1
Pav_c6865_g1_i1_len_1058	0	0	1	0	0	0	0	0	0	0	0	0	1	Pav_c6865_g1_i1_len_1058 | EF-hand_9_PF14658.2 | EF hand calcium-binding protein family | AT1G24620.1
Pav_c18449_g1_i4_len_4423	0	0	3	3	0	1	0	0	0	0	0	0	7	Pav_c18449_g1_i4_len_4423 | THOC2_N_PF16134.1 | THO2 | AT1G24706.2
Pav_c18449_g2_i1_len_2006	0	0	0	0	0	0	0	0	0	0	2	0	2	Pav_c18449_g2_i1_len_2006 | THOC2_N_PF16134.1 | THO2 | AT1G24706.2
Pav_c18449_g3_i1_len_1916	0	0	1	0	1	1	0	0	0	0	0	0	3	Pav_c18449_g3_i1_len_1916 | THOC2_N_PF16134.1 | THO2 | AT1G24706.2
Pav_c19456_g1_i2_len_2538	0	0	0	0	0	3	0	0	0	0	0	0	3	Pav_c19456_g1_i2_len_2538 | MAP70_PF07058.7 | microtubule-associated proteins 70-2 | AT1G24764.1
Pav_c43757_g1_i1_len_3249	0	1	0	0	0	1	1	2	0	0	0	1	6	Pav_c43757_g1_i1_len_3249 | LpxC_PF03331.9 | UDP-3-O-acyl N-acetylglycosamine deacetylase family protein | AT1G25145.1
Pav_c6799_g1_i1_len_1240	0	0	1	1	0	0	0	1	0	0	0	0	3	Pav_c6799_g1_i1_len_1240 | Ribosomal_L10_PF00466.16 | Ribosomal protein L10 family protein | AT1G25260.1
Pav_c7758_g1_i1_len_606	0	0	1	0	0	0	0	0	0	0	0	0	1	Pav_c7758_g1_i1_len_606 | NoPfam | unknown protein | AT1G25275.3
Pav_c19312_g3_i1_len_1745	0	0	0	0	0	0	0	0	0	0	1	0	1	Pav_c19312_g3_i1_len_1745 | F-box-like_PF12937.3 | tubby like protein 10 | AT1G25280.1
Pav_c19664_g2_i2_len_2032	0	0	0	0	0	0	1	0	0	0	0	0	1	Pav_c19664_g2_i2_len_2032 | NoPfam | RHOMBOID-like protein 10 | AT1G25290.1
Pav_c13276_g2_i1_len_877	0	0	1	0	0	0	0	0	0	0	0	0	1	Pav_c13276_g2_i1_len_877 | Myb_DNA-bind_6_PF13921.2 | myb domain protein 116 | AT1G25340.1
Pav_c12663_g1_i1_len_3627	0	0	2	0	1	0	2	0	1	0	0	0	6	Pav_c12663_g1_i1_len_3627 | tRNA_synt_1c_R2_PF04557.11 | glutamine-tRNA ligase, putative / glutaminyl-tRNA synthetase, putative / GlnRS, putative | AT1G25350.2
Pav_c15914_g1_i1_len_2282	0	2	1	0	0	1	1	0	0	0	1	1	7	Pav_c15914_g1_i1_len_2282 | NoPfam | Metallo-hydrolase/oxidoreductase superfamily protein | AT1G25375.1
Pav_c10975_g1_i2_len_1545	0	0	1	0	0	0	0	0	0	0	0	0	1	Pav_c10975_g1_i2_len_1545 | Ist1_PF03398.10 | Regulator of Vps4 activity in the MVB pathway protein | AT1G25420.1
Pav_c32845_g1_i1_len_2005	0	0	2	0	1	0	0	0	1	0	0	0	4	Pav_c32845_g1_i1_len_2005 | Asp_PF00026.19 | Eukaryotic aspartyl protease family protein | AT1G25510.1
Pav_c16714_g1_i2_len_2463	0	0	1	1	0	0	0	0	0	0	0	0	2	Pav_c16714_g1_i2_len_2463 | Med25_VWA_PF11265.4 | phytochrome and flowering time regulatory protein (PFT1) | AT1G25540.1
Pav_c19660_g4_i1_len_1996	0	0	0	2	0	0	0	0	0	0	0	0	2	Pav_c19660_g4_i1_len_1996 | Myb_DNA-binding_PF00249.27 | myb-like transcription factor family protein | AT1G25550.1
Pav_c16834_g1_i2_len_3662	0	0	0	2	0	2	0	0	0	0	0	0	4	Pav_c16834_g1_i2_len_3662 | Malectin_PF11721.4 | Di-glucose binding protein with Leucine-rich repeat domain | AT1G25570.1
Pav_c12881_g1_i1_len_1080	0	0	2	1	0	0	0	0	0	0	0	0	3	Pav_c12881_g1_i1_len_1080 | NAM_PF02365.11 | NAC (No Apical Meristem) domain transcriptional regulator superfamily protein | AT1G25580.1
Pav_c22845_g1_i1_len_1453	1	0	0	0	0	0	0	0	0	0	0	0	1	Pav_c22845_g1_i1_len_1453 | DUF572_PF04502.9 | Family of unknown function (DUF572) | AT1G25682.1
Pav_c14671_g1_i3_len_2931	0	0	2	1	0	0	0	1	0	0	0	0	4	Pav_c14671_g1_i3_len_2931 | FDF_PF09532.6 | decapping 5 | AT1G26110.1
Pav_c15868_g1_i3_len_2027	0	1	0	0	0	0	0	0	0	0	0	0	1	Pav_c15868_g1_i3_len_2027 | Peptidase_S9_PF00326.17 | alpha/beta-Hydrolases superfamily protein | AT1G26120.1
Pav_c18846_g2_i4_len_2805	7	8	30	32	73	497	11	1	0	0	1	0	660	Pav_c18846_g2_i4_len_2805 | HD_PF01966.18 | Metal-dependent phosphohydrolase | AT1G26160.1
Pav_c18691_g1_i5_len_3696	0	0	0	1	0	1	0	0	0	0	1	0	3	Pav_c18691_g1_i5_len_3696 | IBN_N_PF03810.15 | ARM repeat superfamily protein | AT1G26170.1
Pav_c18889_g3_i1_len_1485	0	0	1	0	1	0	0	0	0	0	0	0	2	Pav_c18889_g3_i1_len_1485 | CYTH_PF01928.17 | Phosphoribulokinase / Uridine kinase family | AT1G26190.1
Pav_c13027_g1_i1_len_841	0	0	0	1	0	0	0	0	0	0	1	0	2	Pav_c13027_g1_i1_len_841 | NoPfam | Acyl-CoA N-acyltransferases (NAT) superfamily protein | AT1G26220.1
Pav_c7124_g1_i1_len_680	1	0	0	0	0	0	0	0	0	0	0	0	1	Pav_c7124_g1_i1_len_680 | Cpn60_TCP1_PF00118.20 | TCP-1/cpn60 chaperonin family protein | AT1G26230.1
Pav_c15378_g1_i3_len_1787	0	0	1	1	0	1	1	0	0	0	1	0	5	Pav_c15378_g1_i3_len_1787 | ADH_zinc_N_PF00107.22 | Zinc-binding dehydrogenase family protein | AT1G26320.1
Pav_c32728_g1_i1_len_915	0	0	2	0	0	0	0	0	0	0	0	0	2	Pav_c32728_g1_i1_len_915 | NoPfam | SPIRAL1-like1 | AT1G26355.1
Pav_c4517_g1_i1_len_840	0	0	0	0	0	0	0	0	0	0	0	1	1	Pav_c4517_g1_i1_len_840 | NoPfam | SPIRAL1-like1 | AT1G26355.1
Pav_c19503_g3_i1_len_1691	0	0	1	0	0	0	0	0	0	0	0	0	1	Pav_c19503_g3_i1_len_1691 | Hydrolase_4_PF12146.4 | methyl esterase 13 | AT1G26360.1
Pav_c19715_g1_i8_len_2917	0	0	1	0	0	0	0	0	0	0	0	0	1	Pav_c19715_g1_i8_len_2917 | Helicase_C_PF00271.27 | RNA helicase family protein | AT1G26370.1
Pav_c16032_g3_i1_len_357	1	0	0	0	0	0	0	0	0	0	0	0	1	Pav_c16032_g3_i1_len_357 | NoPfam | FAD-binding Berberine family protein | AT1G26380.1
Pav_c15035_g2_i1_len_607	0	0	0	0	0	1	0	0	0	0	0	0	1	Pav_c15035_g2_i1_len_607 | NoPfam | FAD-binding Berberine family protein | AT1G26400.1
Pav_c20667_g1_i2_len_1364	0	0	1	0	0	0	0	0	0	1	0	0	2	Pav_c20667_g1_i2_len_1364 | BBE_PF08031.8 | FAD-binding Berberine family protein | AT1G26420.1
Pav_c44191_g1_i1_len_2361	0	0	0	0	1	0	0	0	0	0	0	0	1	Pav_c44191_g1_i1_len_2361 | PPR_1_PF12854.3 | Tetratricopeptide repeat (TPR)-like superfamily protein | AT1G26460.1
Pav_c21473_g1_i1_len_1406	0	0	0	0	0	0	0	0	0	0	1	0	1	Pav_c21473_g1_i1_len_1406 | 14-3-3_PF00244.16 | general regulatory factor 12 | AT1G26480.1
Pav_c1037_g1_i1_len_1352	0	0	0	0	0	1	0	0	0	1	0	0	2	Pav_c1037_g1_i1_len_1352 | CobW_C_PF07683.10 | Cobalamin biosynthesis CobW-like protein | AT1G26520.1
Pav_c15138_g2_i1_len_1529	1	0	0	1	1	1	0	0	0	0	0	1	5	Pav_c15138_g2_i1_len_1529 | Pkinase_Tyr_PF07714.13 | FKBP-like peptidyl-prolyl cis-trans isomerase family protein | AT1G26550.1
Pav_c21073_g1_i1_len_1006	0	0	1	0	1	0	0	0	0	1	1	0	4	Pav_c21073_g1_i1_len_1006 | UDPG_MGDP_dh_PF00984.15 | UDP-glucose dehydrogenase 1 | AT1G26570.1
Pav_c13774_g1_i2_len_3953	0	0	0	0	0	0	0	0	1	0	0	0	1	Pav_c13774_g1_i2_len_3953 | NoPfam | FUNCTIONS IN: molecular_function unknown | AT1G26580.1
Pav_c14614_g1_i1_len_2992	0	0	1	1	1	0	0	0	0	0	0	1	4	Pav_c14614_g1_i1_len_2992 | Myb_DNA-binding_PF00249.27 | FUNCTIONS IN: molecular_function unknown | AT1G26580.1
Pav_c4601_g1_i1_len_2776	1	0	1	0	0	1	0	0	1	0	0	0	4	Pav_c4601_g1_i1_len_2776 | NoPfam | FUNCTIONS IN: molecular_function unknown | AT1G26580.1
Pav_c33841_g1_i1_len_2022	0	0	0	1	1	0	0	0	0	0	0	0	2	Pav_c33841_g1_i1_len_2022 | NoPfam | unknown protein | AT1G26650.1
Pav_c7518_g1_i2_len_715	0	0	1	0	0	0	0	0	1	0	0	0	2	Pav_c7518_g1_i2_len_715 | Prefoldin_PF02996.13 | Prefoldin chaperone subunit family protein | AT1G26660.2
Pav_c20615_g2_i3_len_1392	0	0	2	1	0	0	0	1	1	0	0	0	5	Pav_c20615_g2_i3_len_1392 | zf-C3HC4_2_PF13923.2 | RING/U-box superfamily protein | AT1G26800.1
Pav_c15295_g1_i1_len_4185	1	2	3	1	1	10	0	0	0	0	0	0	18	Pav_c15295_g1_i1_len_4185 | Gal-bind_lectin_PF00337.18 | galactosyltransferase1 | AT1G26810.1
Pav_c32304_g1_i1_len_2653	0	2	1	2	0	0	0	0	0	0	1	0	6	Pav_c32304_g1_i1_len_2653 | Cullin_Nedd8_PF10557.5 | cullin 3 | AT1G26830.1
Pav_c32558_g1_i1_len_2665	0	0	0	1	0	0	0	0	0	0	0	0	1	Pav_c32558_g1_i1_len_2665 | Methyltransf_31_PF13847.2 | S-adenosyl-L-methionine-dependent methyltransferases superfamily protein | AT1G26850.1
Pav_c7684_g1_i1_len_1374	0	0	1	0	0	0	0	0	0	0	0	0	1	Pav_c7684_g1_i1_len_1374 | Methyltransf_29_PF03141.12 | S-adenosyl-L-methionine-dependent methyltransferases superfamily protein | AT1G26850.1
Pav_c7684_g2_i1_len_1162	1	0	0	0	0	0	0	0	0	0	0	0	1	Pav_c7684_g2_i1_len_1162 | Methyltransf_29_PF03141.12 | S-adenosyl-L-methionine-dependent methyltransferases superfamily protein | AT1G26850.1
Pav_c21179_g1_i1_len_818	1	1	1	0	0	1	2	0	0	0	2	0	8	Pav_c21179_g1_i1_len_818 | Ribosomal_L34e_PF01199.14 | Ribosomal protein L34e superfamily protein | AT1G26880.1
Pav_c33504_g1_i1_len_746	0	0	1	1	0	0	0	0	0	0	0	0	2	Pav_c33504_g1_i1_len_746 | Ribosomal_L34e_PF01199.14 | Ribosomal protein L34e superfamily protein | AT1G26880.1
Pav_c46442_g1_i1_len_1138	0	0	1	2	1	0	0	0	1	1	0	1	7	Pav_c46442_g1_i1_len_1138 | NoPfam | unknown protein | AT1G26920.1
Pav_c21169_g1_i1_len_1516	0	0	0	0	0	22	0	2	1	0	0	0	25	Pav_c21169_g1_i1_len_1516 | DUF1664_PF07889.8 | Protein of unknown function (DUF1664) | AT1G27000.1
Pav_c10191_g1_i1_len_2058	0	0	1	0	0	0	0	0	0	0	0	0	1	Pav_c10191_g1_i1_len_2058 | AMPK1_CBM_PF16561.1 | 5'-AMP-activated protein kinase-related | AT1G27070.1
Pav_c6046_g1_i1_len_1929	0	0	1	0	0	2	0	0	0	0	0	0	3	Pav_c6046_g1_i1_len_1929 | NoPfam | glycine-rich protein | AT1G27090.1
Pav_c13745_g1_i2_len_2375	0	0	1	1	0	2	0	0	1	0	0	0	5	Pav_c13745_g1_i2_len_2375 | Fascin_PF06268.9 | Actin cross-linking protein | AT1G27100.1
Pav_c13643_g1_i2_len_1892	0	0	0	0	0	0	0	0	0	0	0	1	1	Pav_c13643_g1_i2_len_1892 | NoPfam | Tetratricopeptide repeat (TPR)-like superfamily protein | AT1G27150.1
Pav_c18075_g2_i1_len_509	0	0	0	0	0	2	0	0	0	0	0	1	3	Pav_c18075_g2_i1_len_509 | NoPfam | transmembrane receptors | AT1G27170.1
Pav_c20564_g2_i1_len_1375	0	0	4	7	2	34	1	0	0	0	0	0	48	Pav_c20564_g2_i1_len_1375 | LRR_4_PF12799.3 | transmembrane receptors | AT1G27170.1
Pav_c20761_g2_i1_len_2728	2	15	158	44	2	11	1	0	0	1	0	0	234	Pav_c20761_g2_i1_len_2728 | LRR_8_PF13855.2 | transmembrane receptors | AT1G27170.1
Pav_c29760_g1_i1_len_163	0	0	1	1	0	0	0	0	0	0	0	0	2	Pav_c29760_g1_i1_len_163 | NoPfam | transmembrane receptors | AT1G27170.1
Pav_c33563_g1_i1_len_4042	0	0	0	1	0	1	0	0	0	0	0	0	2	Pav_c33563_g1_i1_len_4042 | AAA_16_PF13191.2 | transmembrane receptors | AT1G27170.1
Pav_c39279_g1_i1_len_325	0	0	1	0	0	0	0	0	0	0	0	0	1	Pav_c39279_g1_i1_len_325 | NB-ARC_PF00931.18 | transmembrane receptors | AT1G27170.1
Pav_c20077_g1_i3_len_1816	0	0	1	3	0	4	0	0	0	0	0	0	8	Pav_c20077_g1_i3_len_1816 | NoPfam | disease resistance protein (TIR-NBS-LRR class), putative | AT1G27180.1
Pav_c7881_g2_i1_len_2227	0	0	0	0	0	0	0	0	0	0	1	0	1	Pav_c7881_g2_i1_len_2227 | Glyco_tranf_2_4_PF13704.2 | Domain of unknown function (DUF23) | AT1G27200.1
Pav_c14830_g1_i1_len_2788	1	1	0	1	0	1	0	0	0	0	0	0	4	Pav_c14830_g1_i1_len_2788 | Cohesin_HEAT_PF12765.3 | ARM repeat superfamily protein | AT1G27210.1
Pav_c30139_g1_i1_len_720	0	0	0	0	0	1	0	0	0	0	0	0	1	Pav_c30139_g1_i1_len_720 | NoPfam | ARM repeat superfamily protein | AT1G27210.1
Pav_c2450_g1_i1_len_1305	0	1	0	0	0	0	0	0	0	0	0	0	1	Pav_c2450_g1_i1_len_1305 | NoPfam | unknown protein | AT1G27290.1
Pav_c44638_g1_i1_len_2108	0	0	0	1	0	1	0	0	3	0	0	0	5	Pav_c44638_g1_i1_len_2108 | NoPfam | nuclear transport factor 2A | AT1G27310.1
Pav_c16117_g3_i1_len_4320	0	1	1	1	0	1	0	0	0	0	0	0	4	Pav_c16117_g3_i1_len_4320 | HisKA_PF00512.21 | histidine kinase 3 | AT1G27320.1
Pav_c44040_g1_i1_len_797	1	0	3	4	0	3	1	1	1	1	0	1	16	Pav_c44040_g1_i1_len_797 | RAMP4_PF06624.8 | Ribosome associated membrane protein RAMP4 | AT1G27330.1
Pav_c18322_g2_i1_len_2255	0	3	11	10	1	0	0	1	0	0	0	0	26	Pav_c18322_g2_i1_len_2255 | F-box_PF00646.29 | Galactose oxidase/kelch repeat superfamily protein | AT1G27340.1
Pav_c33365_g1_i1_len_1171	0	0	0	0	0	0	0	0	1	0	0	1	2	Pav_c33365_g1_i1_len_1171 | TOM20_plant_PF06552.8 | translocase outer membrane 20-2 | AT1G27390.1
Pav_c5986_g2_i1_len_535	0	1	0	0	0	0	0	0	0	0	0	0	1	Pav_c5986_g2_i1_len_535 | Ribosomal_L22_PF00237.15 | Ribosomal protein L22p/L17e family protein | AT1G27400.1
Pav_c14124_g1_i1_len_5891	0	0	2	0	1	0	2	0	1	0	0	1	7	Pav_c14124_g1_i1_len_5891 | GYF_PF02213.12 | GYF domain-containing protein | AT1G27430.1
Pav_c19124_g1_i2_len_5448	1	0	0	0	0	0	0	0	0	0	0	0	1	Pav_c19124_g1_i2_len_5448 | GYF_PF02213.12 | GYF domain-containing protein | AT1G27430.1
Pav_c22479_g1_i1_len_1544	0	0	0	0	0	0	0	0	1	0	0	0	1	Pav_c22479_g1_i1_len_1544 | Hydrolase_4_PF12146.4 | alpha/beta-Hydrolases superfamily protein | AT1G27480.1
Pav_c43938_g1_i1_len_2948	0	0	0	1	0	0	0	0	0	0	0	0	1	Pav_c43938_g1_i1_len_2948 | DUF2225_PF09986.5 | Tetratricopeptide repeat (TPR)-like superfamily protein | AT1G27500.1
Pav_c16180_g1_i1_len_2524	3	0	2	0	1	0	1	0	0	0	0	0	7	Pav_c16180_g1_i1_len_2524 | DUF3506_PF12014.4 | Protein of unknown function (DUF3506) | AT1G27510.1
Pav_c20096_g1_i11_len_1920	2	15	260	128	19	51	2	0	0	0	0	0	477	Pav_c20096_g1_i11_len_1920 | Glyco_hydro_47_PF01532.16 | Glycosyl hydrolase family 47 protein | AT1G27520.1
Pav_c22197_g1_i1_len_154	0	0	0	1	0	0	0	0	0	0	0	0	1	Pav_c22197_g1_i1_len_154 | Glyco_hydro_47_PF01532.16 | Glycosyl hydrolase family 47 protein | AT1G27520.1
Pav_c11398_g1_i1_len_1087	0	0	2	0	0	2	0	0	0	0	0	0	4	Pav_c11398_g1_i1_len_1087 | UFC1_PF08694.7 | CONTAINS InterPro DOMAIN/s: Ubiquitin-conjugating enzyme/RWD-like (InterPro:IPR016135), Ubiquitin-fold modifier-conjugating enzyme 1 (InterPro:IPR014806) | AT1G27530.1
Pav_c18552_g2_i9_len_4812	1	0	1	1	0	0	0	0	0	0	0	0	3	Pav_c18552_g2_i9_len_4812 | DUF3453_PF11935.4 | CONTAINS InterPro DOMAIN/s: Symplekin tight junction protein C-terminal (InterPro:IPR022075) | AT1G27595.1
Pav_c14212_g1_i2_len_2236	0	0	0	0	0	1	0	0	0	0	0	0	1	Pav_c14212_g1_i2_len_2236 | Glyco_transf_43_PF03360.12 | Nucleotide-diphospho-sugar transferases superfamily protein | AT1G27600.1
Pav_c16530_g2_i1_len_3105	0	1	1	1	1	0	0	0	0	0	0	0	4	Pav_c16530_g2_i1_len_3105 | Glyco_transf_43_PF03360.12 | Nucleotide-diphospho-sugar transferases superfamily protein | AT1G27600.1
Pav_c199_g1_i2_len_3835	1	0	0	0	0	1	0	0	0	0	0	0	2	Pav_c199_g1_i2_len_3835 | Cellulase_PF00150.14 | ADPGLC-PPase large subunit | AT1G27680.1
Pav_c15371_g1_i1_len_1339	2	1	1	0	2	0	0	2	2	1	1	1	13	Pav_c15371_g1_i1_len_1339 | zf-C2H2_6_PF13912.2 | salt tolerance zinc finger | AT1G27730.1
Pav_c17204_g1_i2_len_3995	0	0	1	0	1	0	0	0	0	0	0	0	2	Pav_c17204_g1_i2_len_3995 | RRM_5_PF13893.2 | nucleic acid binding | AT1G27750.1
Pav_c13710_g1_i1_len_3367	0	0	0	1	0	0	1	0	0	0	0	0	2	Pav_c13710_g1_i1_len_3367 | CUE_PF02845.12 | Ubiquitin system component Cue protein | AT1G27752.1
Pav_c13787_g1_i2_len_2067	0	1	0	0	0	0	0	0	0	0	0	1	2	Pav_c13787_g1_i2_len_2067 | IFRD_C_PF04836.8 | interferon-related developmental regulator family protein / IFRD protein family | AT1G27760.3
Pav_c9956_g1_i1_len_1955	0	0	0	1	0	0	0	0	0	0	1	0	2	Pav_c9956_g1_i1_len_1955 | IFRD_PF05004.9 | interferon-related developmental regulator family protein / IFRD protein family | AT1G27760.3
Pav_c12509_g1_i1_len_4363	0	2	7	1	4	45	1	0	0	0	0	0	60	Pav_c12509_g1_i1_len_4363 | Cation_ATPase_N_PF00690.22 | autoinhibited Ca2+-ATPase 1 | AT1G27770.1
Pav_c16804_g1_i3_len_3053	0	0	0	0	1	0	0	0	0	0	0	0	1	Pav_c16804_g1_i3_len_3053 | WD40_PF00400.28 | Transducin/WD40 repeat-like superfamily protein | AT1G27840.3
Pav_c13169_g1_i1_len_4971	0	0	1	0	0	0	0	0	0	0	0	1	2	Pav_c13169_g1_i1_len_4971 | NoPfam | unknown protein | AT1G27850.1
Pav_c44100_g1_i1_len_3601	0	0	0	0	0	0	0	0	1	0	0	0	1	Pav_c44100_g1_i1_len_3601 | DEAD_PF00270.25 | DEAD/DEAH box RNA helicase family protein | AT1G27880.1
Pav_c14907_g1_i1_len_2398	0	0	0	0	1	0	0	0	0	0	0	0	1	Pav_c14907_g1_i1_len_2398 | Helicase_C_PF00271.27 | RNA helicase family protein | AT1G27900.1
Pav_c45580_g1_i1_len_2365	1	0	0	0	0	1	0	0	0	0	0	0	2	Pav_c45580_g1_i1_len_2365 | SMC_N_PF02463.15 | P-glycoprotein 13 | AT1G27940.1
Pav_c21743_g1_i1_len_1192	0	0	0	0	0	1	0	1	0	1	0	0	3	Pav_c21743_g1_i1_len_1192 | NoPfam | glycosylphosphatidylinositol-anchored lipid protein transfer 1 | AT1G27950.1
Pav_c12290_g1_i2_len_2262	0	1	0	0	1	0	0	0	0	0	0	0	2	Pav_c12290_g1_i2_len_2262 | Aminotran_5_PF00266.15 | dihydrosphingosine phosphate lyase | AT1G27980.1
Pav_c44131_g1_i1_len_1406	0	0	1	0	0	0	1	0	0	0	1	0	3	Pav_c44131_g1_i1_len_1406 | NoPfam | unknown protein | AT1G27990.1
Pav_c22594_g1_i1_len_3121	0	0	1	0	0	0	0	1	0	0	2	1	5	Pav_c22594_g1_i1_len_3121 | DUF1115_PF06544.8 | Pre-mRNA-splicing factor 3 | AT1G28060.1
Pav_c14880_g1_i1_len_1496	0	0	1	0	0	0	0	0	0	0	0	0	1	Pav_c14880_g1_i1_len_1496 | Peptidase_C65_PF10275.5 | CONTAINS InterPro DOMAIN/s: Ovarian tumour, otubain (InterPro:IPR003323), Ubiquitin thioesterase Otubain (InterPro:IPR016615), Peptidase C65, otubain (InterPro:IPR019400) | AT1G28120.1
Pav_c21368_g1_i1_len_1166	0	0	0	0	0	0	0	0	0	1	0	0	1	Pav_c21368_g1_i1_len_1166 | DUF2301_PF10063.5 | unknown protein | AT1G28140.1
Pav_c44966_g1_i1_len_1303	0	0	0	0	0	0	0	0	0	0	1	0	1	Pav_c44966_g1_i1_len_1303 | DUF4228_PF14009.2 | unknown protein | AT1G28190.1
Pav_c14110_g1_i1_len_1139	0	0	0	0	1	0	0	1	0	0	0	0	2	Pav_c14110_g1_i1_len_1139 | GRAM_PF02893.16 | FH interacting protein 1 | AT1G28200.1
Pav_c12831_g1_i1_len_2137	0	1	0	0	0	0	0	0	0	0	0	0	1	Pav_c12831_g1_i1_len_2137 | DnaJ_CXXCXGXG_PF00684.15 | DNAJ heat shock family protein | AT1G28210.2
Pav_c13453_g1_i1_len_2269	0	0	1	0	0	0	0	0	0	0	0	0	1	Pav_c13453_g1_i1_len_2269 | DUF616_PF04765.9 | Protein of unknown function (DUF616) | AT1G28240.1
Pav_c3671_g1_i1_len_1108	0	0	0	1	0	0	0	0	0	0	0	0	1	Pav_c3671_g1_i1_len_1108 | NoPfam | unknown protein | AT1G28250.1
Pav_c14722_g1_i2_len_3567	0	0	6	2	0	0	0	0	0	0	0	0	8	Pav_c14722_g1_i2_len_3567 | EST1_PF10374.5 | Telomerase activating protein Est1 | AT1G28260.1
Pav_c11897_g2_i1_len_1390	0	0	0	1	0	0	0	0	0	0	0	0	1	Pav_c11897_g2_i1_len_1390 | VQ_PF05678.10 | VQ motif-containing protein | AT1G28280.1
Pav_c16389_g1_i1_len_1141	1	0	1	0	0	0	0	0	0	0	0	0	2	Pav_c16389_g1_i1_len_1141 | VQ_PF05678.10 | VQ motif-containing protein | AT1G28280.1
Pav_c19754_g1_i2_len_3266	1	0	0	0	0	0	0	0	0	0	0	0	1	Pav_c19754_g1_i2_len_3266 | Trypsin_PF00089.22 | protease-related | AT1G28320.1
Pav_c10286_g1_i1_len_478	0	0	3	3	0	0	1	0	0	0	0	0	7	Pav_c10286_g1_i1_len_478 | NoPfam | ERF domain protein 12 | AT1G28360.1
Pav_c12941_g2_i1_len_249	0	0	0	0	0	0	0	0	0	1	0	0	1	Pav_c12941_g2_i1_len_249 | NoPfam | ERF domain protein 12 | AT1G28360.1
Pav_c32916_g1_i1_len_2288	0	0	0	0	1	0	0	0	0	0	0	0	1	Pav_c32916_g1_i1_len_2288 | MACPF_PF01823.15 | MAC/Perforin domain-containing protein | AT1G28380.1
Pav_c18544_g2_i1_len_2179	1	0	3	3	0	2	0	0	0	0	0	1	10	Pav_c18544_g2_i1_len_2179 | Pkinase_Tyr_PF07714.13 | Protein kinase superfamily protein | AT1G28390.2
Pav_c20362_g1_i11_len_1620	0	0	3	0	0	14	0	0	0	0	0	0	17	Pav_c20362_g1_i11_len_1620 | NoPfam | FUNCTIONS IN: molecular_function unknown | AT1G28410.1
Pav_c19799_g1_i1_len_3887	0	0	1	0	0	1	0	1	1	1	0	1	6	Pav_c19799_g1_i1_len_3887 | WHIM2_PF15613.2 | homeobox-1 | AT1G28420.1
Pav_c16861_g1_i1_len_3874	0	0	6	2	1	0	0	2	1	0	1	2	15	Pav_c16861_g1_i1_len_3874 | LRR_1_PF00560.29 | HAESA-like 1 | AT1G28440.1
Pav_c12852_g1_i2_len_3013	0	0	0	0	0	0	0	0	0	0	2	0	2	Pav_c12852_g1_i2_len_3013 | NAM_PF02365.11 | NAC domain containing protein 10 | AT1G28470.1
Pav_c32868_g1_i1_len_787	1	0	0	0	0	0	0	0	0	0	0	0	1	Pav_c32868_g1_i1_len_787 | NoPfam | Thioredoxin superfamily protein | AT1G28480.1
Pav_c12511_g1_i1_len_1184	1	0	0	0	0	0	0	0	0	0	0	0	1	Pav_c12511_g1_i1_len_1184 | Syntaxin-6_N_PF09177.7 | syntaxin of plants 61 | AT1G28490.1
Pav_c48918_g1_i1_len_394	0	0	1	0	1	11	0	0	0	0	0	0	13	Pav_c48918_g1_i1_len_394 | NoPfam | Optic atrophy 3 protein (OPA3) | AT1G28510.1
Pav_c16381_g3_i2_len_2451	0	1	1	2	0	0	0	0	1	0	0	0	5	Pav_c16381_g3_i2_len_2451 | NoPfam | vascular plant one zinc finger protein | AT1G28520.1
Pav_c16513_g1_i1_len_2164	0	1	0	0	0	0	0	0	0	0	0	0	1	Pav_c16513_g1_i1_len_2164 | NoPfam | vascular plant one zinc finger protein | AT1G28520.1
Pav_c18718_g1_i2_len_1955	0	0	1	0	0	2	0	0	0	0	0	0	3	Pav_c18718_g1_i2_len_1955 | zf-SNAP50_C_PF12251.4 | snRNA activating complex family protein | AT1G28560.2
Pav_c17626_g1_i1_len_1536	0	0	0	0	0	4	1	0	0	0	0	0	5	Pav_c17626_g1_i1_len_1536 | Lipase_GDSL_PF00657.18 | GDSL-like Lipase/Acylhydrolase superfamily protein | AT1G28580.1
Pav_c50458_g1_i1_len_221	0	0	0	0	0	0	1	0	0	0	0	0	1	Pav_c50458_g1_i1_len_221 | NoPfam | GDSL-like Lipase/Acylhydrolase superfamily protein | AT1G28590.1
Pav_c37143_g1_i1_len_292	0	0	0	0	0	3	0	0	0	0	0	0	3	Pav_c37143_g1_i1_len_292 | NoPfam | GDSL-like Lipase/Acylhydrolase superfamily protein | AT1G28610.2
Pav_c10389_g1_i2_len_1616	0	0	1	0	0	0	0	0	1	0	0	0	2	Pav_c10389_g1_i2_len_1616 | Transferase_PF02458.11 | HXXXD-type acyl-transferase family protein | AT1G28680.1
Pav_c6656_g1_i1_len_945	0	0	0	0	0	0	1	0	0	0	0	0	1	Pav_c6656_g1_i1_len_945 | PPR_3_PF13812.2 | Tetratricopeptide repeat (TPR)-like superfamily protein | AT1G28690.1
Pav_c15949_g1_i4_len_1298	0	1	0	0	0	0	0	0	0	0	0	0	1	Pav_c15949_g1_i4_len_1298 | NUDIX_PF00293.24 | nudix hydrolase homolog 15 | AT1G28960.1
Pav_c12234_g1_i1_len_1533	0	0	0	0	0	2	0	0	0	0	0	0	2	Pav_c12234_g1_i1_len_1533 | PC-Esterase_PF13839.2 | TRICHOME BIREFRINGENCE-LIKE 38 | AT1G29050.1
Pav_c44039_g1_i1_len_827	0	1	0	0	0	0	0	0	0	0	0	0	1	Pav_c44039_g1_i1_len_827 | Ribosomal_L34_PF00468.13 | Ribosomal protein L34 | AT1G29070.1
Pav_c19608_g1_i2_len_2028	0	0	0	1	0	1	1	0	0	0	0	0	3	Pav_c19608_g1_i2_len_2028 | DUF676_PF05057.10 | Hydrolase-like protein family | AT1G29120.5
Pav_c7355_g1_i1_len_2120	0	0	0	1	0	0	0	0	0	0	0	0	1	Pav_c7355_g1_i1_len_2120 | NoPfam | SCAR family protein | AT1G29170.1
Pav_c4816_g1_i1_len_819	0	0	0	1	0	0	0	0	0	1	0	0	2	Pav_c4816_g1_i1_len_819 | DUF4228_PF14009.2 | unknown protein | AT1G29195.1
Pav_c20082_g1_i1_len_1557	0	0	1	0	0	0	0	0	0	0	0	0	1	Pav_c20082_g1_i1_len_1557 | DUF688_PF05097.8 | Protein of unknown function (DUF688) | AT1G29240.1
Pav_c20254_g1_i1_len_3785	0	1	0	1	0	0	0	0	0	0	0	0	2	Pav_c20254_g1_i1_len_3785 | NoPfam | peroxin 7 | AT1G29260.1
Pav_c19462_g1_i1_len_722	0	0	0	0	0	1	0	0	0	0	0	0	1	Pav_c19462_g1_i1_len_722 | SecY_PF00344.16 | SecY protein transport family protein | AT1G29310.1
Pav_c20104_g1_i2_len_470	0	0	0	1	0	0	0	0	0	0	0	0	1	Pav_c20104_g1_i2_len_470 | NoPfam | Transducin/WD40 repeat-like superfamily protein | AT1G29320.1
Pav_c20104_g2_i1_len_1194	0	0	2	1	0	0	0	1	1	0	0	0	5	Pav_c20104_g2_i1_len_1194 | NoPfam | Transducin/WD40 repeat-like superfamily protein | AT1G29320.1
Pav_c16249_g2_i1_len_1730	0	0	0	1	0	0	0	0	0	0	0	0	1	Pav_c16249_g2_i1_len_1730 | NoPfam | ER lumen protein retaining receptor family protein | AT1G29330.1
Pav_c12199_g2_i1_len_2979	0	0	4	2	0	7	0	1	0	0	0	0	14	Pav_c12199_g2_i1_len_2979 | U-box_PF04564.11 | plant U-box 17 | AT1G29340.1
Pav_c18095_g2_i1_len_3273	0	0	6	1	0	1	1	0	1	0	0	0	10	Pav_c18095_g2_i1_len_3273 | DUF1296_PF06972.7 | Kinase-related protein of unknown function (DUF1296) | AT1G29370.1
Pav_c5414_g1_i1_len_2953	0	0	0	0	1	0	0	0	0	0	1	0	2	Pav_c5414_g1_i1_len_2953 | DUF1296_PF06972.7 | Kinase-related protein of unknown function (DUF1296) | AT1G29370.1
Pav_c11414_g1_i1_len_1519	0	0	3	0	0	0	0	0	2	0	0	0	5	Pav_c11414_g1_i1_len_1519 | WCOR413_PF05562.7 | cold regulated 314 thylakoid membrane 2 | AT1G29390.1
Pav_c16088_g3_i1_len_1861	0	1	0	2	0	0	0	0	1	1	0	0	5	Pav_c16088_g3_i1_len_1861 | RRM_5_PF13893.2 | MEI2-like protein 5 | AT1G29400.1
Pav_c19322_g2_i1_len_3660	1	3	5	1	1	1	1	3	2	3	1	0	22	Pav_c19322_g2_i1_len_3660 | RRM_occluded_PF16842.1 | MEI2-like protein 5 | AT1G29400.1
Pav_c19322_g3_i3_len_3680	0	0	3	1	0	0	0	1	0	0	0	0	5	Pav_c19322_g3_i3_len_3680 | RRM_occluded_PF16842.1 | MEI2-like protein 5 | AT1G29400.1
Pav_c3360_g1_i1_len_1784	1	0	0	0	0	0	0	0	0	0	0	0	1	Pav_c3360_g1_i1_len_1784 | NoPfam | unknown protein | AT1G29530.1
Pav_c43968_g1_i1_len_1452	0	0	1	0	0	0	1	0	0	0	0	0	2	Pav_c43968_g1_i1_len_1452 | Lipase_GDSL_PF00657.18 | GDSL-like Lipase/Acylhydrolase superfamily protein | AT1G29660.1
Pav_c13782_g1_i1_len_2269	1	1	0	1	0	0	0	0	0	0	0	0	3	Pav_c13782_g1_i1_len_2269 | MACPF_PF01823.15 | MAC/Perforin domain-containing protein | AT1G29690.1
Pav_c16276_g1_i1_len_851	0	0	3	2	4	72	1	0	0	0	0	0	82	Pav_c16276_g1_i1_len_851 | LRR_1_PF00560.29 | receptor-like kinase in flowers 1 | AT1G29750.2
Pav_c18015_g2_i1_len_2449	0	0	0	2	0	0	0	0	0	0	0	0	2	Pav_c18015_g2_i1_len_2449 | LRR_4_PF12799.3 | receptor-like kinase in flowers 1 | AT1G29750.2
Pav_c20709_g1_i13_len_3409	0	1	1	2	1	9	0	0	0	0	0	0	14	Pav_c20709_g1_i13_len_3409 | LRR_4_PF12799.3 | receptor-like kinase in flowers 1 | AT1G29750.2
Pav_c17722_g1_i2_len_1841	0	0	1	1	0	0	0	0	0	0	0	0	2	Pav_c17722_g1_i2_len_1841 | NoPfam | S-adenosyl-L-methionine-dependent methyltransferases superfamily protein | AT1G29790.1
Pav_c20008_g1_i1_len_2474	0	0	0	0	0	1	0	0	0	0	0	0	1	Pav_c20008_g1_i1_len_2474 | Ysc84_PF04366.8 | RING/FYVE/PHD-type zinc finger family protein | AT1G29800.1
Pav_c11288_g1_i2_len_1176	0	0	0	0	0	1	0	0	0	0	0	0	1	Pav_c11288_g1_i2_len_1176 | Pterin_4a_PF01329.15 | Transcriptional coactivator/pterin dehydratase | AT1G29810.1
Pav_c14404_g1_i1_len_2902	0	0	0	0	1	0	0	0	0	0	0	1	2	Pav_c14404_g1_i1_len_2902 | CorA_PF01544.14 | Magnesium transporter CorA-like family protein | AT1G29820.1
Pav_c18965_g1_i4_len_1560	0	0	0	1	0	0	0	0	0	0	0	0	1	Pav_c18965_g1_i4_len_1560 | NoPfam | Magnesium transporter CorA-like family protein | AT1G29820.1
Pav_c7177_g1_i1_len_813	0	0	0	0	1	0	0	0	0	0	0	0	1	Pav_c7177_g1_i1_len_813 | dsDNA_bind_PF01984.16 | double-stranded DNA-binding family protein | AT1G29850.3
Pav_c32276_g1_i1_len_2632	0	2	0	0	0	0	0	0	0	1	1	0	4	Pav_c32276_g1_i1_len_2632 | WHEP-TRS_PF00458.16 | glycyl-tRNA synthetase / glycine--tRNA ligase | AT1G29880.1
Pav_c43910_g1_i1_len_4210	0	0	0	0	1	0	0	0	0	1	0	0	2	Pav_c43910_g1_i1_len_4210 | ATPgrasp_Ter_PF15632.2 | carbamoyl phosphate synthetase B | AT1G29900.1
Pav_c18837_g3_i1_len_267	0	0	0	0	0	0	1	0	0	0	0	0	1	Pav_c18837_g3_i1_len_267 | NoPfam | chlorophyll A/B binding protein 1 | AT1G29930.1
Pav_c18911_g1_i4_len_2661	1	4	1	0	0	3	0	1	2	0	0	0	12	Pav_c18911_g1_i4_len_2661 | Chloroa_b-bind_PF00504.17 | chlorophyll A/B binding protein 1 | AT1G29930.1
Pav_c20064_g1_i1_len_738	0	0	0	0	0	2	0	1	0	0	0	0	3	Pav_c20064_g1_i1_len_738 | Chloroa_b-bind_PF00504.17 | chlorophyll A/B binding protein 1 | AT1G29930.1
Pav_c19844_g1_i1_len_1136	0	0	1	0	0	0	0	0	0	0	0	0	1	Pav_c19844_g1_i1_len_1136 | RNA_pol_Rpb2_2_PF04561.10 | nuclear RNA polymerase A2 | AT1G29940.1
Pav_c19551_g1_i3_len_1911	0	0	0	0	1	4	0	0	0	0	0	0	5	Pav_c19551_g1_i3_len_1911 | NoPfam | basic helix-loop-helix (bHLH) DNA-binding superfamily protein | AT1G29950.1
Pav_c18046_g1_i1_len_1503	1	1	1	1	0	1	0	0	1	0	0	0	6	Pav_c18046_g1_i1_len_1503 | DUF642_PF04862.8 | Protein of unknown function, DUF642 | AT1G29980.1
Pav_c20525_g6_i1_len_5775	0	0	0	1	0	0	0	0	0	0	0	0	1	Pav_c20525_g6_i1_len_5775 | cNMP_binding_PF00027.25 | alpha-mannosidase 3 | AT1G30000.1
Pav_c17879_g1_i1_len_3538	0	0	1	0	0	0	0	0	0	0	0	0	1	Pav_c17879_g1_i1_len_3538 | RVT_1_PF00078.23 | Intron maturase, type II family protein | AT1G30010.1
Pav_c13403_g1_i2_len_2479	1	0	1	0	0	0	0	0	0	0	0	0	2	Pav_c13403_g1_i2_len_2479 | Kelch_2_PF07646.11 | Galactose oxidase/kelch repeat superfamily protein | AT1G30090.1
Pav_c37070_g1_i1_len_240	1	0	0	0	0	0	0	0	0	0	0	0	1	Pav_c37070_g1_i1_len_240 | NoPfam | nine-cis-epoxycarotenoid dioxygenase 5 | AT1G30100.1
Pav_c11622_g1_i1_len_2587	0	0	1	0	0	0	0	0	0	0	0	0	1	Pav_c11622_g1_i1_len_2587 | Kinase-like_PF14531.2 | CBL-interacting protein kinase 23 | AT1G30270.1
Pav_c18695_g1_i2_len_1447	0	0	1	0	0	0	0	0	0	0	0	0	1	Pav_c18695_g1_i2_len_1447 | NoPfam | Chaperone DnaJ-domain superfamily protein | AT1G30280.1
Pav_c17752_g1_i2_len_2204	0	1	1	0	0	0	0	0	0	0	0	0	2	Pav_c17752_g1_i2_len_2204 | Remorin_C_PF03763.9 | Remorin family protein | AT1G30320.1
Pav_c15490_g2_i1_len_4146	1	0	8	6	1	0	0	1	0	1	0	0	18	Pav_c15490_g2_i1_len_4146 | AUX_IAA_PF02309.12 | auxin response factor 6 | AT1G30330.2
Pav_c15490_g3_i2_len_2353	0	0	12	2	0	0	0	1	0	0	0	0	15	Pav_c15490_g3_i2_len_2353 | AUX_IAA_PF02309.12 | auxin response factor 6 | AT1G30330.2
Pav_c7772_g1_i1_len_2870	1	1	1	4	0	0	0	0	0	0	0	0	7	Pav_c7772_g1_i1_len_2870 | PHM7_cyt_PF14703.2 | Early-responsive to dehydration stress protein (ERD4) | AT1G30360.1
Pav_c7079_g1_i1_len_1868	0	0	1	1	0	1	0	0	0	0	0	0	3	Pav_c7079_g1_i1_len_1868 | Lipase_3_PF01764.21 | alpha/beta-Hydrolases superfamily protein | AT1G30370.1
Pav_c20131_g3_i1_len_435	0	0	1	0	0	0	0	0	0	0	0	0	1	Pav_c20131_g3_i1_len_435 | NoPfam | multidrug resistance-associated protein 1 | AT1G30400.1
Pav_c20131_g10_i1_len_1385	0	0	0	0	0	3	0	0	0	0	0	0	3	Pav_c20131_g10_i1_len_1385 | ABC_tran_PF00005.23 | multidrug resistance-associated protein 13 | AT1G30410.1
Pav_c20131_g1_i2_len_1818	0	0	0	1	0	0	0	0	0	0	0	0	1	Pav_c20131_g1_i2_len_1818 | ABC_membrane_PF00664.19 | multidrug resistance-associated protein 13 | AT1G30410.1
Pav_c12212_g1_i1_len_3113	0	1	2	0	0	1	0	1	0	0	0	0	5	Pav_c12212_g1_i1_len_3113 | BTB_PF00651.27 | Phototropic-responsive NPH3 family protein | AT1G30440.1
Pav_c18798_g1_i3_len_3568	0	0	0	1	0	0	0	0	0	1	0	0	2	Pav_c18798_g1_i3_len_3568 | Na_Ala_symp_PF01235.13 | cation-chloride co-transporter 1 | AT1G30450.1
Pav_c17102_g2_i1_len_3304	0	0	0	1	0	1	0	0	0	0	0	1	3	Pav_c17102_g2_i1_len_3304 | SAPS_PF04499.11 | SIT4 phosphatase-associated family protein | AT1G30470.1
Pav_c11503_g1_i2_len_1342	0	0	0	0	0	0	0	0	1	0	0	0	1	Pav_c11503_g1_i2_len_1342 | CBFB_NFYA_PF02045.11 | nuclear factor Y, subunit A7 | AT1G30500.2
Pav_c18360_g1_i1_len_1805	1	0	2	0	0	2	0	0	1	0	0	0	6	Pav_c18360_g1_i1_len_1805 | CBFB_NFYA_PF02045.11 | nuclear factor Y, subunit A7 | AT1G30500.2
Pav_c20333_g1_i2_len_5149	0	1	2	3	0	0	0	0	0	1	0	0	7	Pav_c20333_g1_i2_len_5149 | Malectin_PF11721.4 | hercules receptor kinase 2 | AT1G30570.1
Pav_c15706_g1_i1_len_1765	0	0	0	0	1	0	0	0	0	0	0	0	1	Pav_c15706_g1_i1_len_1765 | FeoB_N_PF02421.14 | GTP binding | AT1G30580.1
Pav_c4547_g1_i1_len_3045	0	0	1	0	0	0	0	0	0	0	0	0	1	Pav_c4547_g1_i1_len_3045 | PPR_1_PF12854.3 | pentatricopeptide (PPR) repeat-containing protein | AT1G30610.1
Pav_c15832_g1_i1_len_2229	0	0	2	0	0	0	0	0	1	0	0	1	4	Pav_c15832_g1_i1_len_2229 | NAD_binding_4_PF07993.8 | NAD(P)-binding Rossmann-fold superfamily protein | AT1G30620.1
Pav_c34139_g1_i1_len_1406	0	0	0	0	0	0	0	1	0	0	0	0	1	Pav_c34139_g1_i1_len_1406 | WRKY_PF03106.11 | WRKY DNA-binding protein 14 | AT1G30650.1
Pav_c23881_g1_i1_len_941	0	0	0	1	2	0	0	0	1	0	0	0	4	Pav_c23881_g1_i1_len_941 | CRAL_TRIO_N_PF03765.11 | Sec14p-like phosphatidylinositol transfer family protein | AT1G30690.1
Pav_c35963_g1_i1_len_722	0	0	0	0	0	0	1	0	0	0	0	0	1	Pav_c35963_g1_i1_len_722 | CRAL_TRIO_PF00650.16 | Sec14p-like phosphatidylinositol transfer family protein | AT1G30690.1
Pav_c15035_g1_i1_len_733	0	0	0	3	0	1	0	0	0	0	0	0	4	Pav_c15035_g1_i1_len_733 | FAD_binding_4_PF01565.19 | FAD-binding Berberine family protein | AT1G30700.1
Pav_c20667_g2_i1_len_670	0	0	0	0	0	0	0	0	0	0	0	1	1	Pav_c20667_g2_i1_len_670 | FAD_binding_4_PF01565.19 | FAD-binding Berberine family protein | AT1G30700.1
Pav_c35704_g1_i1_len_1874	2	3	5	2	0	1	0	0	4	0	0	1	18	Pav_c35704_g1_i1_len_1874 | BBE_PF08031.8 | FAD-binding Berberine family protein | AT1G30700.1
Pav_c17980_g1_i2_len_1980	0	0	0	1	0	1	0	0	0	0	0	0	2	Pav_c17980_g1_i2_len_1980 | BBE_PF08031.8 | FAD-binding Berberine family protein | AT1G30760.1
Pav_c20050_g1_i2_len_1915	0	0	1	3	0	1	0	0	0	0	0	0	5	Pav_c20050_g1_i2_len_1915 | BBE_PF08031.8 | FAD-binding Berberine family protein | AT1G30760.1
Pav_c16915_g1_i1_len_4062	0	1	0	0	0	0	1	0	0	0	0	0	2	Pav_c16915_g1_i1_len_4062 | FYRN_PF05964.10 | Transcription factor jumonji (jmj) family protein / zinc finger (C5HC2 type) family protein | AT1G30810.1
Pav_c541_g1_i1_len_2535	1	1	3	0	0	0	0	0	1	0	0	1	7	Pav_c541_g1_i1_len_2535 | PA_PF02225.18 | 3, BP80-3 | AT1G30900.1
Pav_c5038_g1_i1_len_1829	0	0	1	0	0	0	0	0	0	0	0	0	1	Pav_c5038_g1_i1_len_1829 | MOSC_N_PF03476.12 | Molybdenum cofactor sulfurase family protein | AT1G30910.1
Pav_c19839_g1_i1_len_1950	0	0	1	0	0	1	0	0	0	0	0	0	2	Pav_c19839_g1_i1_len_1950 | FeoB_N_PF02421.14 | GTP-binding family protein | AT1G30960.1
Pav_c19063_g4_i2_len_3333	0	1	0	0	0	0	0	0	0	0	1	0	2	Pav_c19063_g4_i2_len_3333 | Peptidase_C48_PF02902.15 | Domain of unknown function (DUF1985) | AT1G31150.1
Pav_c17139_g1_i3_len_1743	0	0	0	0	0	0	0	0	1	0	0	0	1	Pav_c17139_g1_i3_len_1743 | DcpS_C_PF11969.4 | HISTIDINE TRIAD NUCLEOTIDE-BINDING 2 | AT1G31160.1
Pav_c48495_g1_i1_len_594	0	1	0	0	0	0	0	0	0	1	0	0	2	Pav_c48495_g1_i1_len_594 | PP2_PF14299.2 | phloem protein 2-A9 | AT1G31200.1
Pav_c22526_g1_i1_len_1173	0	0	1	0	0	0	0	0	0	0	0	0	1	Pav_c22526_g1_i1_len_1173 | Bromo_TP_PF07524.9 | Bromodomain transcription factor | AT1G31240.1
Pav_c14180_g1_i1_len_3188	1	0	22	7	1	19	0	0	1	0	0	0	51	Pav_c14180_g1_i1_len_3188 | ArgoL2_PF16488.1 | Argonaute family protein | AT1G31280.1
Pav_c12993_g1_i1_len_1666	1	0	0	0	0	0	0	0	0	0	0	0	1	Pav_c12993_g1_i1_len_1666 | TRAM_LAG1_CLN8_PF03798.12 | TRAM, LAG1 and CLN8 (TLC) lipid-sensing domain containing protein | AT1G31300.1
Pav_c21520_g1_i1_len_1244	0	0	0	0	0	0	1	0	0	0	0	0	1	Pav_c21520_g1_i1_len_1244 | DUF260_PF03195.10 | LOB domain-containing protein 4 | AT1G31320.1
Pav_c34038_g1_i1_len_1284	1	0	0	0	0	1	1	0	1	1	0	0	5	Pav_c34038_g1_i1_len_1284 | PSI_PsaF_PF02507.11 | photosystem I subunit F | AT1G31330.1
Pav_c20630_g3_i2_len_1041	0	0	1	0	0	0	0	0	0	0	0	0	1	Pav_c20630_g3_i2_len_1041 | Rad60-SLD_2_PF13881.2 | related to ubiquitin 1 | AT1G31340.1
Pav_c15708_g2_i2_len_2629	0	0	0	0	0	1	0	0	0	0	0	0	1	Pav_c15708_g2_i2_len_2629 | HRDC_PF00570.19 | RECQ helicase L2 | AT1G31360.1
Pav_c4324_g1_i1_len_2795	0	0	0	0	0	0	1	0	0	0	0	0	1	Pav_c4324_g1_i1_len_2795 | LRR_4_PF12799.3 | Leucine-rich repeat protein kinase family protein | AT1G31420.1
Pav_c44395_g1_i1_len_480	0	0	0	0	1	0	0	0	0	0	0	0	1	Pav_c44395_g1_i1_len_480 | PPR_PF01535.16 | Pentatricopeptide repeat (PPR-like) superfamily protein | AT1G31430.1
Pav_c4618_g1_i1_len_1228	0	1	0	0	0	0	0	0	0	0	1	0	2	Pav_c4618_g1_i1_len_1228 | NoPfam | unknown protein | AT1G31460.1
Pav_c18331_g2_i1_len_3898	1	0	1	0	0	1	0	0	0	0	0	0	3	Pav_c18331_g2_i1_len_3898 | DDHD_PF02862.13 | shoot gravitropism 2 (SGR2) | AT1G31480.1
Pav_c11251_g1_i1_len_1607	0	0	0	0	0	1	0	0	0	0	0	0	1	Pav_c11251_g1_i1_len_1607 | Exo_endo_phos_PF03372.19 | DNAse I-like superfamily protein | AT1G31500.4
Pav_c19426_g1_i1_len_1455	0	1	0	1	0	0	0	0	0	0	0	0	2	Pav_c19426_g1_i1_len_1455 | 2OG-FeII_Oxy_2_PF13532.2 | RNA-binding (RRM/RBD/RNP motifs) family protein | AT1G31600.1
Pav_c6754_g1_i1_len_2224	0	0	0	0	0	1	0	0	0	0	0	0	1	Pav_c6754_g1_i1_len_2224 | PRONE_PF03759.9 | RHO guanyl-nucleotide exchange factor 14 | AT1G31650.1
Pav_c10702_g2_i1_len_1794	0	0	0	0	0	1	0	0	0	0	0	0	1	Pav_c10702_g2_i1_len_1794 | Cu_amine_oxidN2_PF02727.12 | Copper amine oxidase family protein | AT1G31690.1
Pav_c22028_g1_i1_len_2295	0	0	0	0	0	1	0	0	0	0	0	0	1	Pav_c22028_g1_i1_len_2295 | Cu_amine_oxidN2_PF02727.12 | Copper amine oxidase family protein | AT1G31690.1
Pav_c17774_g1_i1_len_805	0	0	1	0	0	3	0	0	0	0	0	0	4	Pav_c17774_g1_i1_len_805 | NoPfam | Adaptin family protein | AT1G31730.1
Pav_c18372_g1_i1_len_210	0	0	1	0	0	0	0	0	0	0	0	0	1	Pav_c18372_g1_i1_len_210 | NoPfam | Adaptin family protein | AT1G31730.1
Pav_c20754_g2_i1_len_406	0	0	2	0	0	1	0	0	0	0	0	0	3	Pav_c20754_g2_i1_len_406 | NoPfam | Adaptin family protein | AT1G31730.1
Pav_c34135_g1_i1_len_1019	0	0	0	0	0	1	0	0	0	0	0	0	1	Pav_c34135_g1_i1_len_1019 | NoPfam | SWIB/MDM2 domain superfamily protein | AT1G31760.1
Pav_c19570_g1_i2_len_2700	0	0	0	0	0	2	1	0	0	0	0	1	4	Pav_c19570_g1_i2_len_2700 | COG6_PF06419.7 | CONTAINS InterPro DOMAIN/s: Conserved oligomeric complex COG6 (InterPro:IPR010490) | AT1G31780.1
Pav_c19822_g3_i4_len_4304	1	0	1	1	0	2	0	0	0	0	0	0	5	Pav_c19822_g3_i4_len_4304 | p450_PF00067.18 | cytochrome P450, family 97, subfamily A, polypeptide 3 | AT1G31800.1
Pav_c11537_g1_i2_len_2401	0	0	0	0	0	1	1	0	0	0	0	0	2	Pav_c11537_g1_i2_len_2401 | PTEN_C2_PF10409.5 | Formin Homology 14 | AT1G31810.1
Pav_c33719_g1_i1_len_928	1	1	0	0	2	6	0	0	0	0	0	0	10	Pav_c33719_g1_i1_len_928 | ACBP_PF00887.15 | acyl-CoA-binding protein 6 | AT1G31812.1
Pav_c12544_g1_i2_len_1778	0	0	3	2	5	41	1	0	0	0	1	0	53	Pav_c12544_g1_i2_len_1778 | Ribosomal_S11_PF00411.15 | Ribosomal L18p/L5e family protein | AT1G31817.1
Pav_c13955_g1_i1_len_2256	0	0	0	1	0	1	0	0	0	1	0	0	3	Pav_c13955_g1_i1_len_2256 | AA_permease_PF00324.17 | Amino acid permease family protein | AT1G31830.1
Pav_c20721_g2_i3_len_2520	0	0	0	2	0	0	0	0	0	0	0	0	2	Pav_c20721_g2_i3_len_2520 | TPR_1_PF00515.24 | Tetratricopeptide repeat (TPR)-like superfamily protein | AT1G31840.1
Pav_c22025_g1_i1_len_2000	0	0	1	0	0	1	1	0	0	0	0	0	3	Pav_c22025_g1_i1_len_2000 | GHMP_kinases_C_PF08544.9 | GHMP kinase family protein | AT1G31910.1
Pav_c44261_g1_i1_len_2130	0	0	0	1	0	2	0	0	0	0	0	0	3	Pav_c44261_g1_i1_len_2130 | PPR_1_PF12854.3 | Tetratricopeptide repeat (TPR)-like superfamily protein | AT1G31920.1
Pav_c12894_g1_i1_len_3366	0	0	0	1	0	0	0	0	0	0	0	0	1	Pav_c12894_g1_i1_len_3366 | G-alpha_PF00503.16 | extra-large GTP-binding protein 3 | AT1G31930.1
Pav_c15943_g1_i1_len_3115	0	0	0	3	0	0	0	0	0	0	0	0	3	Pav_c15943_g1_i1_len_3115 | G-alpha_PF00503.16 | extra-large GTP-binding protein 3 | AT1G31930.1
Pav_c32247_g1_i1_len_1075	0	0	0	0	1	0	0	0	0	0	0	0	1	Pav_c32247_g1_i1_len_1075 | NoPfam | unknown protein | AT1G31940.1
Pav_c13064_g1_i2_len_1448	1	0	0	0	0	0	0	0	0	0	0	0	1	Pav_c13064_g1_i2_len_1448 | SCAMP_PF04144.9 | SCAMP family protein | AT1G32050.1
Pav_c13160_g1_i1_len_1845	0	0	0	0	1	0	0	0	0	0	0	0	1	Pav_c13160_g1_i1_len_1845 | LrgB_PF04172.12 | membrane protein, putative | AT1G32080.1
Pav_c2136_g1_i1_len_2026	0	0	0	0	0	0	0	0	0	1	0	0	1	Pav_c2136_g1_i1_len_2026 | DUF716_PF04819.8 | FUNCTIONS IN: molecular_function unknown | AT1G32120.1
Pav_c45022_g1_i1_len_763	0	0	0	2	0	0	0	0	0	0	0	0	2	Pav_c45022_g1_i1_len_763 | PMD_PF10536.5 | FUNCTIONS IN: molecular_function unknown | AT1G32120.1
Pav_c12217_g2_i1_len_2033	0	0	0	0	0	3	1	1	0	0	0	0	5	Pav_c12217_g2_i1_len_2033 | Med26_PF08711.7 | Transcription elongation factor (TFIIS) family protein | AT1G32130.1
Pav_c15734_g2_i2_len_1733	0	0	0	0	1	1	0	0	0	0	0	0	2	Pav_c15734_g2_i2_len_1733 | DUF760_PF05542.7 | Protein of unknown function (DUF760) | AT1G32160.1
Pav_c11669_g1_i1_len_1627	0	0	1	0	0	0	0	0	0	0	0	0	1	Pav_c11669_g1_i1_len_1627 | XET_C_PF06955.8 | xyloglucan endotransglucosylase/hydrolase 30 | AT1G32170.1
Pav_c19176_g1_i1_len_841	0	0	1	0	0	1	0	0	0	1	0	1	4	Pav_c19176_g1_i1_len_841 | DAD_PF02109.12 | Defender against death (DAD family) protein | AT1G32210.1
Pav_c21375_g1_i1_len_1918	0	1	0	0	0	0	0	0	0	0	0	0	1	Pav_c21375_g1_i1_len_1918 | Epimerase_PF01370.17 | NAD(P)-binding Rossmann-fold superfamily protein | AT1G32220.1
Pav_c15517_g1_i1_len_2932	1	0	3	1	1	1	0	1	0	0	0	0	8	Pav_c15517_g1_i1_len_2932 | RST_PF12174.4 | WWE protein-protein interaction domain protein family | AT1G32230.1
Pav_c12113_g1_i1_len_1893	0	0	2	0	0	0	0	0	1	0	0	0	3	Pav_c12113_g1_i1_len_1893 | Myb_DNA-binding_PF00249.27 | Homeodomain-like superfamily protein | AT1G32240.1
Pav_c16659_g1_i2_len_1486	0	0	0	0	0	1	0	0	0	0	0	0	1	Pav_c16659_g1_i2_len_1486 | NoPfam | unknown protein | AT1G32260.1
Pav_c15677_g1_i1_len_2135	0	0	0	0	0	0	0	0	0	0	0	1	1	Pav_c15677_g1_i1_len_2135 | HSF_DNA-bind_PF00447.13 | heat shock transcription factor A1D | AT1G32330.1
Pav_c17020_g1_i1_len_3226	0	0	1	0	0	1	0	0	0	0	0	0	2	Pav_c17020_g1_i1_len_3226 | zf-RING_5_PF14634.2 | NDR1/HIN1-like 8 | AT1G32340.1
Pav_c15629_g1_i3_len_2006	0	1	2	2	0	0	0	0	0	0	0	0	5	Pav_c15629_g1_i3_len_2006 | NoPfam | Zinc finger (CCCH-type) family protein | AT1G32360.1
Pav_c32278_g1_i1_len_1512	0	0	0	1	0	0	0	0	1	0	0	0	2	Pav_c32278_g1_i1_len_1512 | Tetraspannin_PF00335.16 | tobamovirus multiplication 2A | AT1G32400.1
Pav_c16302_g1_i1_len_2854	1	0	0	0	0	0	0	0	0	0	0	0	1	Pav_c16302_g1_i1_len_2854 | PK_C_PF02887.12 | plastidial pyruvate kinase 3 | AT1G32440.1
Pav_c13365_g1_i1_len_570	0	0	0	0	1	0	0	0	0	0	0	0	1	Pav_c13365_g1_i1_len_570 | PTR2_PF00854.17 | nitrate transporter 1.5 | AT1G32450.1
Pav_c13365_g4_i1_len_729	0	0	0	1	0	0	0	0	1	1	0	0	3	Pav_c13365_g4_i1_len_729 | PTR2_PF00854.17 | nitrate transporter 1.5 | AT1G32450.1
Pav_c13174_g1_i1_len_909	0	0	0	1	0	0	0	0	0	0	0	0	1	Pav_c13174_g1_i1_len_909 | GCV_H_PF01597.15 | Single hybrid motif superfamily protein | AT1G32470.1
Pav_c12772_g1_i2_len_817	0	0	0	1	0	0	0	0	0	0	0	0	1	Pav_c12772_g1_i2_len_817 | HA2_PF04408.19 | RNA helicase family protein | AT1G32490.1
Pav_c20717_g1_i1_len_3887	0	1	2	4	1	0	0	0	0	0	0	0	8	Pav_c20717_g1_i1_len_3887 | Helicase_C_PF00271.27 | RNA helicase family protein | AT1G32490.1
Pav_c32321_g1_i1_len_1186	0	0	0	1	0	0	0	0	0	0	0	0	1	Pav_c32321_g1_i1_len_1186 | NoPfam | plastid developmental protein DAG, putative | AT1G32580.1
Pav_c27680_g1_i1_len_590	0	0	0	0	0	0	1	0	0	0	0	0	1	Pav_c27680_g1_i1_len_590 | bHLH-MYC_N_PF14215.2 | Basic helix-loop-helix (bHLH) DNA-binding family protein | AT1G32640.1
Pav_c43784_g1_i1_len_2800	1	1	2	3	0	3	0	0	0	0	0	0	10	Pav_c43784_g1_i1_len_2800 | HLH_PF00010.22 | Basic helix-loop-helix (bHLH) DNA-binding family protein | AT1G32640.1
Pav_c18222_g1_i1_len_1204	1	0	1	0	0	0	0	0	0	0	0	0	2	Pav_c18222_g1_i1_len_1204 | NoPfam | unknown protein | AT1G32690.1
Pav_c20304_g2_i9_len_5472	0	0	2	1	0	1	0	2	1	0	0	0	7	Pav_c20304_g2_i9_len_5472 | NoPfam | unknown protein | AT1G32730.1
Pav_c19779_g4_i5_len_2247	1	0	0	0	0	0	0	1	1	0	0	0	3	Pav_c19779_g4_i5_len_2247 | NoPfam | SBP (S-ribonuclease binding protein) family protein | AT1G32740.1
Pav_c20635_g1_i3_len_6272	1	1	2	1	0	2	3	0	3	3	0	0	16	Pav_c20635_g1_i3_len_6272 | Rad60-SLD_PF11976.4 | HAC13 protein (HAC13) | AT1G32750.1
Pav_c36134_g1_i1_len_897	0	0	1	0	0	0	0	0	0	0	0	0	1	Pav_c36134_g1_i1_len_897 | TBP-binding_PF09247.7 | HAC13 protein (HAC13) | AT1G32750.1
Pav_c9200_g1_i1_len_815	0	0	0	0	1	0	0	0	0	0	0	0	1	Pav_c9200_g1_i1_len_815 | ADH_N_PF08240.8 | GroES-like zinc-binding dehydrogenase family protein | AT1G32780.1
Pav_c9200_g2_i1_len_345	0	0	0	0	0	0	0	0	0	1	0	0	1	Pav_c9200_g2_i1_len_345 | NoPfam | GroES-like zinc-binding dehydrogenase family protein | AT1G32780.1
Pav_c13029_g1_i1_len_4524	0	2	1	1	0	1	0	0	0	1	1	1	8	Pav_c13029_g1_i1_len_4524 | NoPfam | RING/FYVE/PHD zinc finger superfamily protein | AT1G32810.2
Pav_c12277_g3_i1_len_1916	0	1	14	7	0	1	0	0	0	0	0	0	23	Pav_c12277_g3_i1_len_1916 | NoPfam | Glycosyl hydrolase superfamily protein | AT1G32860.1
Pav_c12657_g2_i1_len_2244	0	2	1	1	1	2	0	0	5	0	4	3	19	Pav_c12657_g2_i1_len_2244 | Glyco_trans_1_4_PF13692.2 | UDP-Glycosyltransferase superfamily protein | AT1G32900.1
Pav_c17932_g1_i1_len_2586	0	1	0	0	0	0	0	0	0	0	0	0	1	Pav_c17932_g1_i1_len_2586 | Glyco_trans_1_4_PF13692.2 | UDP-Glycosyltransferase superfamily protein | AT1G32900.1
Pav_c4864_g1_i1_len_516	0	0	0	0	0	1	0	0	0	0	0	0	1	Pav_c4864_g1_i1_len_516 | NoPfam | Subtilase family protein | AT1G32940.1
Pav_c9645_g1_i1_len_228	0	0	0	0	1	0	0	0	0	0	0	0	1	Pav_c9645_g1_i1_len_228 | NoPfam | Subtilase family protein | AT1G32950.1
Pav_c15357_g1_i1_len_2493	0	0	1	0	0	1	0	0	0	0	0	0	2	Pav_c15357_g1_i1_len_2493 | PA_PF02225.18 | Subtilase family protein | AT1G32960.1
Pav_c10516_g1_i1_len_248	0	1	6	4	0	0	0	0	0	0	0	0	11	Pav_c10516_g1_i1_len_248 | NAM_PF02365.11 | NAC 014 | AT1G33060.2
Pav_c19399_g1_i6_len_949	0	3	96	28	1	0	1	0	0	0	0	0	129	Pav_c19399_g1_i6_len_949 | NAM_PF02365.11 | NAC 014 | AT1G33060.2
Pav_c9850_g1_i1_len_2779	0	0	1	2	1	0	0	1	2	0	0	0	7	Pav_c9850_g1_i1_len_2779 | NAM_PF02365.11 | NAC 014 | AT1G33060.2
Pav_c13338_g1_i1_len_400	0	0	0	1	1	1	0	0	0	0	0	0	3	Pav_c13338_g1_i1_len_400 | NoPfam | MATE efflux family protein | AT1G33110.1
Pav_c18066_g1_i1_len_2512	0	1	1	1	0	4	0	0	0	0	0	0	7	Pav_c18066_g1_i1_len_2512 | MatE_PF01554.14 | MATE efflux family protein | AT1G33110.1
Pav_c12377_g1_i1_len_3993	0	0	1	2	0	0	0	0	0	1	0	0	4	Pav_c12377_g1_i1_len_3993 | Pkinase_PF00069.21 | Ribosomal protein L6 family | AT1G33140.1
Pav_c32632_g1_i1_len_1174	1	0	5	2	0	1	2	0	1	0	1	0	13	Pav_c32632_g1_i1_len_1174 | NoPfam | Ribosomal protein L6 family | AT1G33140.1
Pav_c19300_g1_i2_len_3094	0	0	1	0	0	1	0	0	0	0	0	0	2	Pav_c19300_g1_i2_len_3094 | Methyltransf_11_PF08241.8 | S-adenosyl-L-methionine-dependent methyltransferases superfamily protein | AT1G33170.1
Pav_c19631_g2_i1_len_2599	0	1	0	0	1	0	0	0	0	0	0	0	2	Pav_c19631_g2_i1_len_2599 | Fringe_PF02434.12 | Protein of unknown function (DUF604) | AT1G33250.1
Pav_c11187_g1_i1_len_2619	0	0	2	0	0	0	0	0	0	0	0	0	2	Pav_c11187_g1_i1_len_2619 | NoPfam | P-loop containing nucleoside triphosphate hydrolases superfamily protein | AT1G33290.1
Pav_c16848_g1_i6_len_1390	0	0	0	0	0	0	0	0	1	0	0	0	1	Pav_c16848_g1_i6_len_1390 | RF-1_PF00472.16 | Class I peptide chain release factor | AT1G33330.1
Pav_c16717_g3_i1_len_973	0	0	1	1	0	1	0	0	0	0	0	0	3	Pav_c16717_g3_i1_len_973 | NoPfam | ATP-dependent Clp protease | AT1G33360.1
Pav_c6542_g1_i1_len_5153	0	0	0	2	1	1	0	0	0	0	0	0	4	Pav_c6542_g1_i1_len_5153 | DEAD_PF00270.25 | RNA helicase family protein | AT1G33390.1
Pav_c20672_g2_i2_len_2044	0	0	1	2	1	8	0	0	0	0	0	0	12	Pav_c20672_g2_i2_len_2044 | TPR_11_PF13414.2 | Tetratricopeptide repeat (TPR)-like superfamily protein | AT1G33400.1
Pav_c12372_g2_i1_len_5098	0	0	0	0	1	0	0	0	0	0	0	0	1	Pav_c12372_g2_i1_len_5098 | Nup160_PF11715.4 | SUPPRESSOR OF AUXIN RESISTANCE1 | AT1G33410.1
Pav_c17784_g1_i8_len_3383	1	0	1	0	0	1	0	0	0	0	0	1	4	Pav_c17784_g1_i8_len_3383 | PHD_PF00628.25 | RING/FYVE/PHD zinc finger superfamily protein | AT1G33420.1
Pav_c18932_g1_i4_len_3936	1	0	8	3	0	0	0	0	0	0	0	0	12	Pav_c18932_g1_i4_len_3936 | PHD_PF00628.25 | RING/FYVE/PHD zinc finger superfamily protein | AT1G33420.1
Pav_c14155_g1_i2_len_2445	0	0	2	0	0	0	0	0	0	0	0	0	2	Pav_c14155_g1_i2_len_2445 | RRM_6_PF14259.2 | RNA-binding (RRM/RBD/RNP motifs) family protein | AT1G33470.1
Pav_c11200_g1_i1_len_764	0	0	0	0	0	2	0	0	0	0	0	0	2	Pav_c11200_g1_i1_len_764 | G-patch_PF01585.19 | D111/G-patch domain-containing protein | AT1G33520.1
Pav_c14332_g1_i2_len_2788	0	0	1	0	0	0	0	0	0	0	0	0	1	Pav_c14332_g1_i2_len_2788 | G-patch_PF01585.19 | D111/G-patch domain-containing protein | AT1G33520.1
Pav_c18216_g1_i4_len_2376	0	0	3	1	0	2	1	0	0	0	0	0	7	Pav_c18216_g1_i4_len_2376 | Peptidase_S10_PF00450.18 | serine carboxypeptidase-like 18 | AT1G33540.1
Pav_c19131_g4_i2_len_2998	0	0	0	0	0	0	0	0	1	0	0	0	1	Pav_c19131_g4_i2_len_2998 | DUF179_PF02622.11 | Protein of unknown function (DUF179) | AT1G33780.1
Pav_c13433_g1_i1_len_1360	0	0	3	1	0	0	0	0	0	0	0	0	4	Pav_c13433_g1_i1_len_1360 | Polysacc_synt_4_PF04669.9 | Protein of unknown function (DUF579) | AT1G33800.1
Pav_c20781_g1_i1_len_1563	1	1	0	0	0	0	0	0	0	0	1	0	3	Pav_c20781_g1_i1_len_1563 | MMR_HSR1_PF01926.19 | P-loop containing nucleoside triphosphate hydrolases superfamily protein | AT1G33970.1
Pav_c10884_g1_i1_len_2281	0	0	1	0	0	0	0	0	0	0	0	0	1	Pav_c10884_g1_i1_len_2281 | Smg4_UPF3_PF03467.11 | Smg-4/UPF3 family protein | AT1G33980.2
Pav_c4726_g1_i1_len_2568	0	0	2	0	0	0	0	0	1	0	0	0	3	Pav_c4726_g1_i1_len_2568 | Smg4_UPF3_PF03467.11 | Smg-4/UPF3 family protein | AT1G33980.2
Pav_c16635_g2_i1_len_1519	1	0	0	0	0	0	0	0	0	0	0	0	1	Pav_c16635_g2_i1_len_1519 | TPT_PF03151.12 | Nucleotide-sugar transporter family protein | AT1G34020.1
Pav_c14952_g1_i1_len_1127	0	0	1	0	1	0	0	0	0	0	0	0	2	Pav_c14952_g1_i1_len_1127 | Aminotran_1_2_PF00155.17 | Pyridoxal phosphate (PLP)-dependent transferases superfamily protein | AT1G34040.1
Pav_c14952_g2_i1_len_1367	0	0	0	0	0	1	0	0	0	0	0	0	1	Pav_c14952_g2_i1_len_1367 | Alliinase_C_PF04864.9 | Pyridoxal phosphate (PLP)-dependent transferases superfamily protein | AT1G34060.1
Pav_c13938_g1_i3_len_1889	0	0	1	0	0	0	0	0	0	0	0	0	1	Pav_c13938_g1_i3_len_1889 | Mito_carr_PF00153.23 | S-adenosylmethionine carrier 2 | AT1G34065.1
Pav_c32372_g1_i1_len_1381	0	0	1	1	1	9	0	0	0	0	0	0	12	Pav_c32372_g1_i1_len_1381 | UBN2_3_PF14244.2 | CONTAINS InterPro DOMAIN/s: Retrotransposon gag protein (InterPro:IPR005162) | AT1G34070.1
Pav_c3396_g1_i1_len_755	0	0	1	0	0	9	0	0	0	0	0	0	10	Pav_c3396_g1_i1_len_755 | NoPfam | Leucine-rich receptor-like protein kinase family protein | AT1G34110.1
Pav_c23555_g1_i1_len_295	0	0	0	0	0	4	0	0	0	0	0	0	4	Pav_c23555_g1_i1_len_295 | NoPfam | staurosporin and temperature sensitive 3-like b | AT1G34130.1
Pav_c3416_g1_i1_len_2853	0	1	1	0	0	2	1	0	0	0	0	0	5	Pav_c3416_g1_i1_len_2853 | STT3_PF02516.10 | staurosporin and temperature sensitive 3-like b | AT1G34130.1
Pav_c20746_g2_i2_len_3438	0	0	0	0	1	0	0	1	0	0	0	0	2	Pav_c20746_g2_i2_len_3438 | PseudoU_synth_1_PF01416.16 | Pseudouridine synthase family protein | AT1G34150.1
Pav_c43794_g1_i1_len_2246	0	1	1	1	1	3	0	0	0	0	0	0	7	Pav_c43794_g1_i1_len_2246 | NAM_PF02365.11 | NAC domain containing protein 17 | AT1G34190.1
Pav_c11620_g2_i1_len_863	0	0	1	0	0	0	0	0	0	0	0	0	1	Pav_c11620_g2_i1_len_863 | Pkinase_Tyr_PF07714.13 | somatic embryogenesis receptor-like kinase 2 | AT1G34210.1
Pav_c17330_g1_i2_len_5690	1	0	3	1	1	1	0	0	0	1	0	0	8	Pav_c17330_g1_i2_len_5690 | Cpn60_TCP1_PF00118.20 | FORMS APLOID AND BINUCLEATE CELLS 1A | AT1G34260.1
Pav_c10306_g1_i1_len_1072	0	0	1	0	0	3	0	0	0	0	0	0	4	Pav_c10306_g1_i1_len_1072 | Pkinase_Tyr_PF07714.13 | lectin protein kinase family protein | AT1G34300.1
Pav_c17536_g1_i1_len_3023	0	0	5	0	0	0	0	0	0	0	0	0	5	Pav_c17536_g1_i1_len_3023 | S_locus_glycop_PF00954.16 | lectin protein kinase family protein | AT1G34300.1
Pav_c20638_g1_i1_len_2103	0	2	25	3	0	1	0	0	0	0	1	1	33	Pav_c20638_g1_i1_len_2103 | Pkinase_Tyr_PF07714.13 | lectin protein kinase family protein | AT1G34300.1
Pav_c21601_g1_i1_len_2712	0	0	0	0	0	3	0	0	0	0	0	0	3	Pav_c21601_g1_i1_len_2712 | PAN_2_PF08276.7 | lectin protein kinase family protein | AT1G34300.1
Pav_c32493_g1_i1_len_2885	0	0	0	1	0	0	0	0	0	0	0	0	1	Pav_c32493_g1_i1_len_2885 | S_locus_glycop_PF00954.16 | lectin protein kinase family protein | AT1G34300.1
Pav_c11836_g1_i2_len_3163	1	1	3	1	0	0	0	0	0	0	0	0	6	Pav_c11836_g1_i2_len_3163 | DUF3475_PF11961.4 | Protein of unknown function (DUF668) | AT1G34320.1
Pav_c16143_g1_i1_len_1355	0	1	5	2	1	10	0	0	0	0	0	0	19	Pav_c16143_g1_i1_len_1355 | NoPfam | Protein of unknown function (DUF668) | AT1G34320.1
Pav_c44451_g1_i1_len_2131	0	1	1	0	1	6	0	0	0	0	0	0	9	Pav_c44451_g1_i1_len_2131 | zf-C2H2_4_PF13894.2 | C2H2 and C2HC zinc fingers superfamily protein | AT1G34370.2
Pav_c32766_g1_i1_len_1264	0	1	0	0	0	0	0	0	0	0	0	0	1	Pav_c32766_g1_i1_len_1264 | 5_3_exonuc_PF01367.16 | 5'-3' exonuclease family protein | AT1G34380.2
Pav_c20332_g2_i1_len_3442	1	0	1	0	0	8	1	1	0	1	0	0	13	Pav_c20332_g2_i1_len_3442 | Pkinase_PF00069.21 | leucine-rich repeat transmembrane protein kinase family protein | AT1G34420.1
Pav_c19057_g2_i1_len_1651	0	0	1	2	0	0	0	0	0	1	0	0	4	Pav_c19057_g2_i1_len_1651 | E3_binding_PF02817.13 | 2-oxoacid dehydrogenases acyltransferase family protein | AT1G34430.1
Pav_c13995_g1_i4_len_2953	0	0	0	0	0	1	0	0	0	0	0	0	1	Pav_c13995_g1_i4_len_2953 | EamA_PF00892.16 | Protein of unknown function (DUF803) | AT1G34470.1
Pav_c18217_g2_i1_len_4696	1	0	0	0	1	0	0	0	1	0	0	0	3	Pav_c18217_g2_i1_len_4696 | MORN_PF02493.16 | Protein of unknown function (DUF616) | AT1G34550.1
Pav_c15971_g1_i1_len_2208	0	0	2	1	1	8	0	0	0	0	0	0	12	Pav_c15971_g1_i1_len_2208 | MFS_1_PF07690.12 | Major facilitator superfamily protein | AT1G34580.1
Pav_c18721_g1_i2_len_1711	0	0	0	0	0	0	0	0	0	1	0	0	1	Pav_c18721_g1_i2_len_1711 | NoPfam | BEST Arabidopsis thaliana protein match is: Mitochondrial import inner membrane translocase subunit Tim17/Tim22/Tim23 family protein (TAIR:AT5G51150.1) | AT1G34630.1
Pav_c32928_g1_i1_len_1617	0	0	1	0	0	0	0	1	0	0	0	0	2	Pav_c32928_g1_i1_len_1617 | PP2C_PF00481.17 | Protein phosphatase 2C family protein | AT1G34750.1
Pav_c8656_g1_i1_len_1038	0	0	0	1	0	0	0	0	0	0	0	0	1	Pav_c8656_g1_i1_len_1038 | PP2C_PF00481.17 | Protein phosphatase 2C family protein | AT1G34750.1
Pav_c18164_g2_i1_len_1811	0	0	4	0	0	0	0	0	0	0	0	0	4	Pav_c18164_g2_i1_len_1811 | Thioredoxin_PF00085.16 | APR-like 4 | AT1G34780.1
Pav_c52502_g1_i1_len_157	0	5	6	9	3	7	0	0	0	0	0	0	30	Pav_c52502_g1_i1_len_157 | NoPfam | General transcription factor 2-related zinc finger protein | AT1G35150.1
Pav_c15569_g1_i3_len_4106	0	0	1	0	1	0	0	0	0	0	0	0	2	Pav_c15569_g1_i3_len_4106 | FAM91_C_PF14648.2 | unknown protein | AT1G35220.1
Pav_c11809_g1_i2_len_1445	0	0	0	0	0	2	1	0	0	0	0	0	3	Pav_c11809_g1_i2_len_1445 | LON_substr_bdg_PF02190.12 | ATP-dependent protease La (LON) domain protein | AT1G35340.1
Pav_c2737_g1_i1_len_687	1	0	0	0	0	0	0	0	0	0	0	0	1	Pav_c2737_g1_i1_len_687 | NoPfam | unknown protein | AT1G35430.1
Pav_c19460_g2_i2_len_2204	0	0	1	1	0	0	0	0	0	0	0	0	2	Pav_c19460_g2_i2_len_2204 | SPRY_PF00622.24 | SPla/RYanodine receptor (SPRY) domain-containing protein | AT1G35470.2
Pav_c6751_g1_i1_len_1687	0	0	1	0	1	0	0	0	0	0	0	0	2	Pav_c6751_g1_i1_len_1687 | Thioredoxin_8_PF13905.2 | PDI-like 5-2 | AT1G35620.1
Pav_c11127_g1_i1_len_4689	0	1	1	1	0	0	0	1	0	0	0	0	4	Pav_c11127_g1_i1_len_4689 | NoPfam | unknown protein | AT1G35660.1
Pav_c14557_g1_i1_len_2108	0	0	2	1	0	0	1	1	0	0	0	0	5	Pav_c14557_g1_i1_len_2108 | EF-hand_4_PF12763.3 | calcium-dependent protein kinase 2 | AT1G35670.1
Pav_c15014_g2_i1_len_1073	0	2	0	1	0	0	0	0	0	0	0	0	3	Pav_c15014_g2_i1_len_1073 | EF-hand_9_PF14658.2 | calcium-dependent protein kinase 2 | AT1G35670.1
Pav_c16322_g2_i1_len_408	0	1	0	0	0	0	0	0	0	0	0	0	1	Pav_c16322_g2_i1_len_408 | LRR_4_PF12799.3 | Protein kinase family protein with leucine-rich repeat domain | AT1G35710.1
Pav_c16932_g1_i1_len_493	0	0	3	3	5	67	4	0	0	0	0	0	82	Pav_c16932_g1_i1_len_493 | LRR_4_PF12799.3 | Protein kinase family protein with leucine-rich repeat domain | AT1G35710.1
Pav_c26139_g1_i1_len_182	0	0	0	0	0	1	0	0	0	0	0	0	1	Pav_c26139_g1_i1_len_182 | LRR_8_PF13855.2 | Protein kinase family protein with leucine-rich repeat domain | AT1G35710.1
Pav_c27157_g1_i1_len_610	0	0	0	0	0	1	0	0	0	0	0	0	1	Pav_c27157_g1_i1_len_610 | NoPfam | Protein kinase family protein with leucine-rich repeat domain | AT1G35710.1
Pav_c8669_g2_i1_len_425	0	0	0	0	1	4	0	0	0	0	0	0	5	Pav_c8669_g2_i1_len_425 | NoPfam | Protein kinase family protein with leucine-rich repeat domain | AT1G35710.1
Pav_c9340_g1_i2_len_222	0	1	1	0	0	18	0	0	0	0	0	0	20	Pav_c9340_g1_i2_len_222 | LRR_4_PF12799.3 | Protein kinase family protein with leucine-rich repeat domain | AT1G35710.1
Pav_c12304_g1_i1_len_1148	0	0	0	0	0	1	0	1	0	0	0	0	2	Pav_c12304_g1_i1_len_1148 | Annexin_PF00191.16 | annexin 1 | AT1G35720.1
Pav_c10024_g3_i1_len_1868	0	0	0	2	1	0	0	0	0	0	0	0	3	Pav_c10024_g3_i1_len_1868 | ERGIC_N_PF13850.2 | Endoplasmic reticulum vesicle transporter protein | AT1G36050.1
Pav_c12071_g1_i2_len_7841	2	2	3	2	0	0	2	1	2	0	0	1	15	Pav_c12071_g1_i2_len_7841 | ATP-grasp_PF02222.18 | acetyl-CoA carboxylase 1 | AT1G36160.1
Pav_c18230_g1_i1_len_777	0	0	1	0	1	0	0	0	0	0	0	0	2	Pav_c18230_g1_i1_len_777 | Ribosomal_L7Ae_PF01248.22 | Ribosomal protein L7Ae/L30e/S12e/Gadd45 family protein | AT1G36240.1
Pav_c20599_g2_i2_len_1502	0	0	1	1	0	0	0	0	0	0	0	0	2	Pav_c20599_g2_i2_len_1502 | ASL_C_PF08328.7 | L-Aspartase-like family protein | AT1G36280.1
Pav_c20409_g1_i2_len_1722	0	0	2	0	1	5	1	0	0	0	0	0	9	Pav_c20409_g1_i2_len_1722 | Methyltransf_31_PF13847.2 | S-adenosyl-L-methionine-dependent methyltransferases superfamily protein | AT1G36310.1
Pav_c15530_g1_i1_len_2082	1	0	0	0	0	1	0	0	0	0	0	0	2	Pav_c15530_g1_i1_len_2082 | NoPfam | unknown protein | AT1G36320.1
Pav_c19915_g1_i2_len_2374	0	1	1	1	0	0	0	0	0	0	0	0	3	Pav_c19915_g1_i2_len_2374 | SHMT_PF00464.15 | serine hydroxymethyltransferase 7 | AT1G36370.1
Pav_c20375_g3_i1_len_1222	0	1	0	0	0	2	0	0	0	0	0	0	3	Pav_c20375_g3_i1_len_1222 | NoPfam | unknown protein | AT1G36980.1
Pav_c17992_g1_i1_len_3625	1	0	1	0	0	1	0	0	0	0	0	0	3	Pav_c17992_g1_i1_len_3625 | NoPfam | unknown protein | AT1G36990.1
Pav_c44450_g1_i1_len_2447	0	1	0	0	0	1	0	0	0	0	0	0	2	Pav_c44450_g1_i1_len_2447 | O-FucT_PF10250.5 | O-fucosyltransferase family protein | AT1G38131.1
Pav_c18157_g1_i2_len_1975	0	1	1	0	0	11	0	0	0	0	0	0	13	Pav_c18157_g1_i2_len_1975 | Transposase_24_PF03004.10 | Plant transposase (Ptta/En/Spm family) | AT1G40087.1
Pav_c25901_g1_i1_len_360	0	0	1	0	0	0	0	0	0	0	0	0	1	Pav_c25901_g1_i1_len_360 | NoPfam | DNAse I-like superfamily protein | AT1G40390.1
Pav_c42716_g1_i1_len_270	0	0	0	1	1	9	0	0	0	0	0	0	11	Pav_c42716_g1_i1_len_270 | NoPfam | DNAse I-like superfamily protein | AT1G40390.1
Pav_c9354_g1_i1_len_596	0	0	0	1	0	7	0	0	0	0	0	0	8	Pav_c9354_g1_i1_len_596 | NoPfam | DNAse I-like superfamily protein | AT1G40390.1
Pav_c15988_g1_i1_len_2188	0	1	1	0	0	0	0	0	0	0	0	0	2	Pav_c15988_g1_i1_len_2188 | SBP_bac_3_PF00497.16 | glutamate receptor 3.3 | AT1G42540.1
Pav_c15988_g2_i1_len_1287	0	0	0	0	0	0	0	0	0	1	0	0	1	Pav_c15988_g2_i1_len_1287 | SBP_bac_3_PF00497.16 | glutamate receptor 3.3 | AT1G42540.1
Pav_c19823_g2_i1_len_707	1	0	2	1	1	1	0	0	0	0	0	0	6	Pav_c19823_g2_i1_len_707 | SBP_bac_3_PF00497.16 | glutamate receptor 3.3 | AT1G42540.1
Pav_c23876_g1_i1_len_575	0	0	1	1	0	1	0	0	0	0	0	0	3	Pav_c23876_g1_i1_len_575 | Peripla_BP_6_PF13458.2 | glutamate receptor 3.3 | AT1G42540.1
Pav_c2212_g1_i1_len_3016	0	2	11	3	3	1	0	0	0	0	0	1	21	Pav_c2212_g1_i1_len_3016 | NT-C2_PF10358.5 | plastid movement impaired1 | AT1G42550.1
Pav_c33348_g1_i1_len_977	1	0	0	0	0	0	0	0	0	0	0	0	1	Pav_c33348_g1_i1_len_977 | NoPfam | expressed protein localized to the inner membrane of the chloroplast. | AT1G42960.1
Pav_c20895_g1_i1_len_1664	1	1	0	1	1	5	0	0	0	0	1	1	11	Pav_c20895_g1_i1_len_1664 | NoPfam | basic region/leucine zipper motif 60 | AT1G42990.1
Pav_c13020_g1_i1_len_1349	0	0	1	1	0	0	0	0	0	0	0	0	2	Pav_c13020_g1_i1_len_1349 | DUF502_PF04367.9 | like COV 2 | AT1G43130.1
Pav_c7746_g1_i1_len_1548	1	2	0	2	0	0	2	0	0	0	2	1	10	Pav_c7746_g1_i1_len_1548 | Ribosomal_L3_PF00297.18 | ribosomal protein 1 | AT1G43170.1
Pav_c18645_g8_i1_len_1919	0	0	0	0	0	0	0	0	0	0	0	1	1	Pav_c18645_g8_i1_len_1919 | RRM_occluded_PF16842.1 | polypyrimidine tract-binding protein 3 | AT1G43190.1
Pav_c2792_g1_i1_len_824	0	0	0	1	0	0	0	0	0	0	0	0	1	Pav_c2792_g1_i1_len_824 | NoPfam | SET domain-containing protein | AT1G43245.1
Pav_c4505_g1_i1_len_1625	0	0	2	0	0	0	0	0	0	0	0	0	2	Pav_c4505_g1_i1_len_1625 | PAP2_C_PF14360.2 | Sphingomyelin synthetase family protein | AT1G43580.1
Pav_c20045_g1_i2_len_5468	0	0	1	1	0	1	0	0	0	0	0	2	5	Pav_c20045_g1_i2_len_5468 | zf-CCHC_PF00098.19 | UDP-Glycosyltransferase superfamily protein | AT1G43620.1
Pav_c40_g1_i1_len_1273	0	0	0	0	0	0	1	0	0	0	0	1	2	Pav_c40_g1_i1_len_1273 | FBPase_PF00316.16 | Inositol monophosphatase family protein | AT1G43670.1
Pav_c19758_g1_i2_len_2647	0	1	0	0	0	0	0	0	0	0	0	0	1	Pav_c19758_g1_i2_len_2647 | DUF4205_PF13898.2 | ubiquitin interaction motif-containing protein | AT1G43690.1
Pav_c14635_g1_i1_len_3610	0	0	0	0	0	0	1	0	0	0	0	0	1	Pav_c14635_g1_i1_len_3610 | bZIP_2_PF07716.11 | VIRE2-interacting protein 1 | AT1G43700.1
Pav_c16336_g1_i1_len_1929	0	0	1	0	1	1	0	0	0	0	0	0	3	Pav_c16336_g1_i1_len_1929 | Pyridoxal_deC_PF00282.15 | Pyridoxal phosphate (PLP)-dependent transferases superfamily protein | AT1G43710.1
Pav_c14476_g3_i1_len_261	0	0	0	1	0	1	0	0	0	0	0	0	2	Pav_c14476_g3_i1_len_261 | NoPfam | DNAse I-like superfamily protein | AT1G43760.1
Pav_c15798_g1_i1_len_1168	0	1	3	6	5	33	2	0	0	0	0	0	50	Pav_c15798_g1_i1_len_1168 | RVT_1_PF00078.23 | DNAse I-like superfamily protein | AT1G43760.1
Pav_c16117_g2_i1_len_993	0	0	0	0	0	1	0	0	0	0	0	0	1	Pav_c16117_g2_i1_len_993 | NoPfam | DNAse I-like superfamily protein | AT1G43760.1
Pav_c18977_g1_i3_len_4054	0	0	0	1	0	9	2	0	0	0	0	0	12	Pav_c18977_g1_i3_len_4054 | RVT_1_PF00078.23 | DNAse I-like superfamily protein | AT1G43760.1
Pav_c19329_g4_i1_len_6293	1	5	5	16	4	119	4	0	1	0	0	0	155	Pav_c19329_g4_i1_len_6293 | DUF4283_PF14111.2 | DNAse I-like superfamily protein | AT1G43760.1
Pav_c20656_g1_i1_len_1334	0	0	0	1	1	6	0	0	0	0	0	0	8	Pav_c20656_g1_i1_len_1334 | NoPfam | DNAse I-like superfamily protein | AT1G43760.1
Pav_c20726_g4_i4_len_3617	2	6	53	36	14	156	4	0	0	0	0	0	271	Pav_c20726_g4_i4_len_3617 | Exo_endo_phos_PF03372.19 | DNAse I-like superfamily protein | AT1G43760.1
Pav_c2330_g1_i1_len_516	0	0	0	1	0	5	0	0	0	0	0	0	6	Pav_c2330_g1_i1_len_516 | RVT_1_PF00078.23 | DNAse I-like superfamily protein | AT1G43760.1
Pav_c2330_g2_i1_len_172	0	0	0	0	0	3	0	0	0	0	0	0	3	Pav_c2330_g2_i1_len_172 | NoPfam | DNAse I-like superfamily protein | AT1G43760.1
Pav_c24420_g1_i1_len_339	0	0	0	1	0	0	0	0	0	0	0	0	1	Pav_c24420_g1_i1_len_339 | NoPfam | DNAse I-like superfamily protein | AT1G43760.1
Pav_c33188_g1_i1_len_287	0	0	0	0	0	1	0	0	0	0	0	0	1	Pav_c33188_g1_i1_len_287 | NoPfam | DNAse I-like superfamily protein | AT1G43760.1
Pav_c45956_g1_i1_len_365	0	0	0	0	0	3	0	0	0	0	0	0	3	Pav_c45956_g1_i1_len_365 | NoPfam | DNAse I-like superfamily protein | AT1G43760.1
Pav_c46549_g1_i1_len_461	0	1	3	0	2	18	0	0	0	0	0	0	24	Pav_c46549_g1_i1_len_461 | NoPfam | DNAse I-like superfamily protein | AT1G43760.1
Pav_c49053_g1_i1_len_560	0	1	1	0	0	5	0	0	0	0	0	0	7	Pav_c49053_g1_i1_len_560 | NoPfam | DNAse I-like superfamily protein | AT1G43760.1
Pav_c34444_g1_i1_len_1556	1	0	0	0	0	0	0	0	0	0	0	0	1	Pav_c34444_g1_i1_len_1556 | PHD_PF00628.25 | RING/FYVE/PHD zinc finger superfamily protein | AT1G43770.2
Pav_c17811_g1_i1_len_4256	1	1	4	6	1	0	1	3	0	1	0	1	19	Pav_c17811_g1_i1_len_4256 | LIM_bind_PF01803.12 | SEUSS transcriptional co-regulator | AT1G43850.1
Pav_c13390_g3_i1_len_1618	0	0	1	0	0	0	0	0	0	0	0	0	1	Pav_c13390_g3_i1_len_1618 | SBDS_C_PF09377.6 | sequence-specific DNA binding transcription factors | AT1G43860.1
Pav_c15628_g1_i1_len_1235	0	0	2	1	0	0	1	0	0	1	0	0	5	Pav_c15628_g1_i1_len_1235 | Arf_PF00025.17 | RAB GTPASE HOMOLOG B18 | AT1G43890.1
Pav_c13074_g1_i1_len_1781	1	0	3	0	1	0	0	0	0	0	0	0	5	Pav_c13074_g1_i1_len_1781 | PP2C_PF00481.17 | Protein phosphatase 2C family protein | AT1G43900.1
Pav_c45519_g1_i1_len_667	0	0	0	1	0	0	0	0	0	0	0	0	1	Pav_c45519_g1_i1_len_667 | PPR_3_PF13812.2 | Tetratricopeptide repeat (TPR)-like superfamily protein | AT1G43980.1
Pav_c15767_g2_i1_len_1733	0	0	0	0	0	0	0	1	0	0	0	0	1	Pav_c15767_g2_i1_len_1733 | TAXi_C_PF14541.2 | Eukaryotic aspartyl protease family protein | AT1G44130.1
Pav_c16279_g2_i1_len_2271	0	0	0	0	1	0	0	0	0	0	0	0	1	Pav_c16279_g2_i1_len_2271 | Aldedh_PF00171.18 | aldehyde dehydrogenase 3H1 | AT1G44170.1
Pav_c35384_g1_i1_len_851	1	0	0	0	0	0	0	0	0	0	0	0	1	Pav_c35384_g1_i1_len_851 | NoPfam | unknown protein | AT1G44414.1
Pav_c5991_g2_i1_len_1970	0	0	1	0	0	0	0	0	0	0	0	0	1	Pav_c5991_g2_i1_len_1970 | PaO_PF08417.8 | Pheophorbide a oxygenase family protein with Rieske [2Fe-2S] domain | AT1G44446.1
Pav_c20854_g1_i1_len_1237	0	0	0	1	0	7	0	0	0	0	0	0	8	Pav_c20854_g1_i1_len_1237 | Chloroa_b-bind_PF00504.17 | Chlorophyll A-B binding family protein | AT1G44575.1
Pav_c32701_g1_i1_len_1729	0	1	1	0	0	0	0	0	0	0	0	0	2	Pav_c32701_g1_i1_len_1729 | PUNUT_PF16913.1 | purine permease 11 | AT1G44750.1
Pav_c14192_g1_i1_len_1251	0	0	0	1	0	0	0	1	1	0	0	0	3	Pav_c14192_g1_i1_len_1251 | NoPfam | unknown protein | AT1G44770.1
Pav_c6445_g2_i1_len_1697	0	0	0	1	0	0	0	0	1	0	0	0	2	Pav_c6445_g2_i1_len_1697 | Peptidase_M28_PF04389.13 | Peptidase M20/M25/M40 family protein | AT1G44820.1
Pav_c32637_g1_i1_len_1402	0	0	0	1	0	0	0	0	0	0	0	0	1	Pav_c32637_g1_i1_len_1402 | tRNA_edit_PF04073.11 | YbaK/aminoacyl-tRNA synthetase-associated domain | AT1G44835.2
Pav_c20729_g2_i4_len_1320	0	0	0	1	0	0	0	0	0	0	0	0	1	Pav_c20729_g2_i4_len_1320 | MCM_PF00493.19 | minichromosome maintenance (MCM2/3/5) family protein | AT1G44900.1
Pav_c20694_g1_i7_len_2700	2	0	0	2	1	1	0	0	1	0	1	0	8	Pav_c20694_g1_i7_len_2700 | SBP_PF03110.10 | pre-mRNA-processing protein 40A | AT1G44910.1
Pav_c3570_g1_i1_len_1550	0	0	0	0	0	1	0	0	0	0	0	0	1	Pav_c3570_g1_i1_len_1550 | WW_PF00397.22 | pre-mRNA-processing protein 40A | AT1G44910.1
Pav_c33046_g1_i1_len_949	0	0	1	1	0	0	0	0	1	0	0	0	3	Pav_c33046_g1_i1_len_949 | SNARE_assoc_PF09335.7 | SNARE associated Golgi protein family | AT1G44960.1
Pav_c10596_g1_i1_len_1759	0	0	1	0	0	0	0	1	2	1	1	0	6	Pav_c10596_g1_i1_len_1759 | AAA_5_PF07728.10 | AAA-type ATPase family protein | AT1G45000.1
Pav_c18581_g2_i5_len_2808	0	0	0	1	0	0	0	0	0	0	0	0	1	Pav_c18581_g2_i5_len_2808 | DUF4091_PF13320.2 | unknown protein | AT1G45150.1
Pav_c11862_g1_i1_len_3129	0	1	0	0	0	0	1	0	1	0	0	0	3	Pav_c11862_g1_i1_len_3129 | zf-C3HC4_2_PF13923.2 | RING/U-box superfamily protein | AT1G45180.1
Pav_c13052_g1_i1_len_2391	0	1	1	0	0	0	1	1	0	1	0	0	5	Pav_c13052_g1_i1_len_2391 | Remorin_C_PF03763.9 | Remorin family protein | AT1G45207.2
Pav_c48888_g1_i1_len_415	0	0	0	0	1	0	0	0	0	0	0	0	1	Pav_c48888_g1_i1_len_415 | NoPfam | Remorin family protein | AT1G45207.2
Pav_c16727_g1_i1_len_2243	1	0	0	0	1	1	0	0	0	0	0	0	3	Pav_c16727_g1_i1_len_2243 | bZIP_2_PF07716.11 | abscisic acid responsive elements-binding factor 2 | AT1G45249.3
Pav_c20322_g2_i2_len_2084	0	0	1	1	1	10	0	0	0	0	0	0	13	Pav_c20322_g2_i2_len_2084 | LRR_1_PF00560.29 | receptor like protein 6 | AT1G45616.1
Pav_c20587_g1_i1_len_2428	0	0	2	5	0	2	0	0	0	0	0	0	9	Pav_c20587_g1_i1_len_2428 | LRR_1_PF00560.29 | receptor like protein 6 | AT1G45616.1
Pav_c20733_g1_i3_len_3024	1	4	5	1	8	81	2	0	0	0	0	0	102	Pav_c20733_g1_i3_len_3024 | LRRNT_2_PF08263.8 | receptor like protein 6 | AT1G45616.1
Pav_c20733_g2_i2_len_3292	0	0	3	4	0	0	0	0	0	0	0	0	7	Pav_c20733_g2_i2_len_3292 | LRRNT_2_PF08263.8 | receptor like protein 6 | AT1G45616.1
Pav_c3314_g1_i1_len_199	0	0	0	1	0	0	0	0	0	0	0	0	1	Pav_c3314_g1_i1_len_199 | LRR_8_PF13855.2 | receptor like protein 6 | AT1G45616.1
Pav_c8338_g1_i1_len_217	0	0	0	1	0	0	0	0	0	0	0	0	1	Pav_c8338_g1_i1_len_217 | NoPfam | receptor like protein 6 | AT1G45616.1
Pav_c15102_g1_i1_len_1528	0	0	0	0	0	0	0	0	1	0	0	0	1	Pav_c15102_g1_i1_len_1528 | NoPfam | unknown protein | AT1G45688.1
Pav_c17703_g1_i1_len_1672	0	0	1	0	0	0	0	0	0	0	0	0	1	Pav_c17703_g1_i1_len_1672 | NoPfam | unknown protein | AT1G45688.1
Pav_c20418_g4_i1_len_2309	1	0	4	1	2	0	0	0	0	0	0	0	8	Pav_c20418_g4_i1_len_2309 | NoPfam | unknown protein | AT1G45688.1
Pav_c17113_g1_i2_len_1761	0	0	2	1	0	1	0	1	0	0	0	0	5	Pav_c17113_g1_i2_len_1761 | zf-C3HC4_3_PF13920.2 | S-ribonuclease binding protein 1 | AT1G45976.1
Pav_c22109_g1_i1_len_2178	0	0	4	4	1	1	0	0	0	0	0	0	10	Pav_c22109_g1_i1_len_2178 | F-box_PF00646.29 | VIER F-box proteine 1 | AT1G47056.1
Pav_c13976_g1_i1_len_6340	1	1	3	2	1	23	2	0	1	1	1	0	36	Pav_c13976_g1_i1_len_6340 | Inhibitor_I29_PF08246.8 | Granulin repeat cysteine protease family protein | AT1G47128.1
Pav_c16553_g1_i1_len_2536	0	0	1	1	0	0	0	0	0	0	0	0	2	Pav_c16553_g1_i1_len_2536 | Nramp_PF01566.14 | NRAMP metal ion transporter 2 | AT1G47240.1
Pav_c12196_g2_i1_len_2301	0	0	0	0	0	0	0	1	0	0	0	0	1	Pav_c12196_g2_i1_len_2301 | CBS_PF00571.24 | CBS domain-containing protein with a domain of unknown function (DUF21) | AT1G47330.1
Pav_c14658_g1_i1_len_2495	1	1	0	0	0	0	0	0	0	1	0	0	3	Pav_c14658_g1_i1_len_2495 | PP2C_PF00481.17 | Protein phosphatase 2C family protein | AT1G47380.1
Pav_c3430_g1_i1_len_1299	0	0	0	0	0	1	0	1	0	0	0	0	2	Pav_c3430_g1_i1_len_1299 | NoPfam | unknown protein | AT1G47410.1
Pav_c22162_g1_i1_len_1410	0	0	0	0	0	0	1	2	0	1	0	0	4	Pav_c22162_g1_i1_len_1410 | DUF4370_PF14290.2 | succinate dehydrogenase 5 | AT1G47420.1
Pav_c11864_g1_i2_len_289	0	0	0	1	0	0	0	0	0	0	0	0	1	Pav_c11864_g1_i2_len_289 | NoPfam | alpha/beta-Hydrolases superfamily protein | AT1G47480.1
Pav_c16265_g1_i1_len_1347	0	1	1	0	0	1	0	0	0	0	0	0	3	Pav_c16265_g1_i1_len_1347 | Abhydrolase_5_PF12695.3 | alpha/beta-Hydrolases superfamily protein | AT1G47480.1
Pav_c14628_g1_i1_len_2009	0	0	0	0	0	1	0	0	0	0	0	0	1	Pav_c14628_g1_i1_len_2009 | MatE_PF01554.14 | MATE efflux family protein | AT1G47530.1
Pav_c44506_g1_i1_len_2986	1	0	0	0	0	0	0	0	0	1	0	1	3	Pav_c44506_g1_i1_len_2986 | Vps52_PF04129.8 | exocyst complex component sec3A | AT1G47550.2
Pav_c13568_g1_i1_len_3120	0	2	1	0	0	1	0	0	0	0	0	0	4	Pav_c13568_g1_i1_len_3120 | zf-C3HC4_PF00097.21 | RING/U-box superfamily protein | AT1G47570.1
Pav_c20515_g2_i2_len_3084	1	0	0	2	1	6	0	2	0	0	0	1	13	Pav_c20515_g2_i2_len_3084 | BPL_LplA_LipB_PF03099.15 | Biotin/lipoate A/B protein ligase family | AT1G47578.1
Pav_c13168_g1_i1_len_1451	0	0	0	1	1	8	1	0	0	0	1	0	12	Pav_c13168_g1_i1_len_1451 | Aa_trans_PF01490.14 | Transmembrane amino acid transporter family protein | AT1G47670.1
Pav_c13553_g1_i1_len_1635	0	0	0	0	1	0	0	0	0	0	0	0	1	Pav_c13553_g1_i1_len_1635 | NoPfam | Transmembrane amino acid transporter family protein | AT1G47670.1
Pav_c32244_g1_i1_len_2120	0	0	0	1	0	1	0	0	0	0	0	0	2	Pav_c32244_g1_i1_len_2120 | Aa_trans_PF01490.14 | Transmembrane amino acid transporter family protein | AT1G47670.1
Pav_c6489_g1_i1_len_2244	0	1	0	0	0	0	0	0	0	0	0	0	1	Pav_c6489_g1_i1_len_2244 | Serpin_PF00079.16 | Serine protease inhibitor (SERPIN) family protein | AT1G47710.1
Pav_c21992_g1_i1_len_1252	0	0	0	1	0	0	0	0	0	0	0	0	1	Pav_c21992_g1_i1_len_1252 | SSB_PF00436.21 | Primosome PriB/single-strand DNA-binding | AT1G47720.1
Pav_c18041_g1_i2_len_3071	0	0	12	4	0	0	1	0	0	0	0	0	17	Pav_c18041_g1_i2_len_3071 | PEX11_PF05648.10 | peroxin 11A | AT1G47750.1
Pav_c34619_g1_i1_len_875	0	0	2	0	1	0	0	0	0	0	0	1	4	Pav_c34619_g1_i1_len_875 | NoPfam | SNARE-like superfamily protein | AT1G47830.1
Pav_c34150_g1_i1_len_2080	0	0	2	1	0	0	0	0	0	0	0	0	3	Pav_c34150_g1_i1_len_2080 | Hexokinase_1_PF00349.17 | hexokinase 3 | AT1G47840.1
Pav_c18378_g1_i1_len_1137	0	1	0	0	0	0	0	0	0	0	0	0	1	Pav_c18378_g1_i1_len_1137 | LRR_4_PF12799.3 | receptor like protein 7 | AT1G47890.1
Pav_c20524_g1_i2_len_3905	1	0	1	0	0	0	0	0	0	0	0	0	2	Pav_c20524_g1_i2_len_3905 | LRRNT_2_PF08263.8 | receptor like protein 7 | AT1G47890.1
Pav_c19993_g1_i1_len_4679	1	1	2	2	1	0	1	0	0	1	0	0	9	Pav_c19993_g1_i1_len_4679 | FPP_PF05911.7 | Plant protein of unknown function (DUF869) | AT1G47900.1
Pav_c17749_g1_i1_len_1435	0	0	2	0	1	3	1	2	0	0	0	0	9	Pav_c17749_g1_i1_len_1435 | Ferritin_2_PF13668.2 | unknown protein | AT1G47980.1
Pav_c44303_g1_i1_len_2004	0	0	2	2	0	0	0	0	0	0	0	0	4	Pav_c44303_g1_i1_len_2004 | AlaDh_PNT_C_PF01262.17 | mitochondrial lipoamide dehydrogenase 1 | AT1G48030.1
Pav_c1764_g1_i1_len_1743	0	0	1	2	0	1	1	1	0	1	0	0	7	Pav_c1764_g1_i1_len_1743 | PP2C_PF00481.17 | Protein phosphatase 2C family protein | AT1G48040.1
Pav_c18016_g1_i6_len_2503	0	1	1	1	0	15	0	0	0	1	0	0	19	Pav_c18016_g1_i6_len_2503 | Ku_N_PF03731.11 | Ku80 family protein | AT1G48050.1
Pav_c1880_g1_i1_len_173	0	0	0	0	0	1	0	0	0	0	0	0	1	Pav_c1880_g1_i1_len_173 | NoPfam | calcium-dependent lipid-binding family protein | AT1G48090.1
Pav_c20024_g2_i4_len_13353	2	5	11	3	0	3	1	0	0	0	0	0	25	Pav_c20024_g2_i4_len_13353 | VPS13_C_PF16909.1 | calcium-dependent lipid-binding family protein | AT1G48090.1
Pav_c13373_g1_i1_len_1331	0	0	4	0	0	0	0	0	0	0	0	0	4	Pav_c13373_g1_i1_len_1331 | Glyco_hydro_28_PF00295.13 | Pectin lyase-like superfamily protein | AT1G48100.1
Pav_c30_g1_i1_len_3116	0	1	5	1	1	0	0	2	0	0	0	0	10	Pav_c30_g1_i1_len_3116 | YTH_PF04146.11 | evolutionarily conserved C-terminal region 7 | AT1G48110.1
Pav_c43703_g1_i1_len_1712	1	0	1	0	0	1	0	0	0	0	0	0	3	Pav_c43703_g1_i1_len_1712 | SRP19_PF01922.13 | signal recognition particle 19 kDa protein, putative / SRP19, putative | AT1G48160.1
Pav_c15912_g1_i1_len_3115	0	0	2	0	0	0	0	0	0	0	0	0	2	Pav_c15912_g1_i1_len_3115 | 7tm_2_PF00002.20 | G-protein-coupled receptor 1 | AT1G48270.1
Pav_c16802_g1_i1_len_1604	0	0	1	2	0	1	0	0	2	1	0	0	7	Pav_c16802_g1_i1_len_1604 | NoPfam | unknown protein | AT1G48300.1
Pav_c43904_g1_i1_len_759	0	0	0	1	0	0	0	0	0	0	0	0	1	Pav_c43904_g1_i1_len_759 | Ribosomal_L18p_PF00861.18 | Ribosomal L18p/L5e family protein | AT1G48350.1
Pav_c15118_g2_i1_len_3856	1	1	7	3	3	21	1	0	0	1	0	0	38	Pav_c15118_g2_i1_len_3856 | HALZ_PF02183.14 | YELLOW STRIPE like 8 | AT1G48370.1
Pav_c17128_g1_i3_len_2084	0	1	1	0	0	0	1	0	0	0	0	1	4	Pav_c17128_g1_i3_len_2084 | KIP1_PF07765.8 | Kinase interacting (KIP1-like) family protein | AT1G48405.1
Pav_c20690_g1_i1_len_157	0	0	1	0	0	0	0	0	0	0	0	0	1	Pav_c20690_g1_i1_len_157 | NoPfam | Stabilizer of iron transporter SufD / Polynucleotidyl transferase | AT1G48410.2
Pav_c20690_g3_i1_len_923	0	0	0	0	1	0	0	0	1	0	0	0	2	Pav_c20690_g3_i1_len_923 | Piwi_PF02171.13 | Stabilizer of iron transporter SufD / Polynucleotidyl transferase | AT1G48410.2
Pav_c20690_g4_i1_len_1156	1	0	0	0	0	0	0	0	0	0	0	0	1	Pav_c20690_g4_i1_len_1156 | ArgoN_PF16486.1 | Stabilizer of iron transporter SufD / Polynucleotidyl transferase | AT1G48410.2
Pav_c5815_g1_i1_len_3764	1	1	7	8	0	3	1	0	0	2	0	2	25	Pav_c5815_g1_i1_len_3764 | ArgoMid_PF16487.1 | Stabilizer of iron transporter SufD / Polynucleotidyl transferase | AT1G48410.2
Pav_c19240_g1_i1_len_1696	0	0	0	0	1	0	0	0	0	0	0	0	1	Pav_c19240_g1_i1_len_1696 | PALP_PF00291.21 | D-cysteine desulfhydrase | AT1G48420.1
Pav_c22577_g1_i1_len_1153	0	0	0	0	1	3	0	0	0	0	0	1	5	Pav_c22577_g1_i1_len_1153 | NoPfam | B-cell receptor-associated 31-like | AT1G48440.1
Pav_c17022_g1_i4_len_3095	0	0	1	0	0	0	0	0	0	1	0	0	2	Pav_c17022_g1_i4_len_3095 | DUF760_PF05542.7 | Protein of unknown function (DUF760) | AT1G48450.1
Pav_c9909_g2_i1_len_1536	0	0	3	0	0	0	1	0	0	1	0	0	5	Pav_c9909_g2_i1_len_1536 | Pkinase_Tyr_PF07714.13 | receptor-like kinase 1 | AT1G48480.1
Pav_c9909_g3_i1_len_437	0	0	0	3	0	0	0	0	0	0	0	0	3	Pav_c9909_g3_i1_len_437 | Pkinase_Tyr_PF07714.13 | receptor-like kinase 1 | AT1G48480.1
Pav_c19673_g1_i7_len_4150	0	1	0	1	1	11	2	0	0	0	0	0	16	Pav_c19673_g1_i7_len_4150 | LRR_8_PF13855.2 | Outer arm dynein light chain 1 protein | AT1G48540.1
Pav_c19181_g2_i2_len_2516	0	0	1	0	5	23	0	0	0	0	1	0	30	Pav_c19181_g2_i2_len_2516 | Vps26_PF03643.11 | Vacuolar protein sorting-associated protein 26 | AT1G48550.1
Pav_c13805_g1_i1_len_2589	0	1	1	0	0	4	0	0	0	0	0	0	6	Pav_c13805_g1_i1_len_2589 | zf-RanBP_PF00641.14 | zinc finger (Ran-binding) family protein | AT1G48570.1
Pav_c11455_g1_i1_len_1967	0	1	0	1	0	0	1	0	1	0	0	0	4	Pav_c11455_g1_i1_len_1967 | Linker_histone_PF00538.15 | high mobility group A5 | AT1G48620.1
Pav_c13624_g1_i2_len_1804	0	0	1	0	0	0	0	0	0	0	0	0	1	Pav_c13624_g1_i2_len_1804 | Peroxin-3_PF04882.8 | peroxin 3 | AT1G48635.2
Pav_c19871_g1_i1_len_4413	1	0	2	1	0	0	0	0	0	0	0	0	4	Pav_c19871_g1_i1_len_4413 | dsrm_PF00035.21 | DEA(D/H)-box RNA helicase family protein | AT1G48650.2
Pav_c12334_g1_i2_len_3493	0	0	1	1	0	0	0	0	0	0	0	0	2	Pav_c12334_g1_i2_len_3493 | Adaptin_N_PF01602.16 | delta-adaptin | AT1G48760.1
Pav_c32472_g1_i1_len_2242	0	0	2	2	0	0	0	0	0	0	0	0	4	Pav_c32472_g1_i1_len_2242 | Prok-JAB_PF14464.2 | associated molecule with the SH3 domain of STAM 1 | AT1G48790.1
Pav_c20419_g1_i1_len_686	0	0	0	1	0	0	0	0	0	0	0	0	1	Pav_c20419_g1_i1_len_686 | Ribosomal_S7e_PF01251.14 | Ribosomal protein S7e family protein | AT1G48830.1
Pav_c20419_g2_i1_len_687	0	0	0	0	0	0	0	0	0	1	0	0	1	Pav_c20419_g2_i1_len_687 | Ribosomal_S7e_PF01251.14 | Ribosomal protein S7e family protein | AT1G48830.1
Pav_c17126_g2_i1_len_2821	0	1	1	0	0	0	0	1	0	0	0	0	3	Pav_c17126_g2_i1_len_2821 | DUF639_PF04842.8 | Plant protein of unknown function (DUF639) | AT1G48840.1
Pav_c43741_g1_i1_len_2120	1	0	2	0	1	0	0	0	0	0	0	0	4	Pav_c43741_g1_i1_len_2120 | Chorismate_synt_PF01264.17 | chorismate synthase, putative / 5-enolpyruvylshikimate-3-phosphate phospholyase, putative | AT1G48850.1
Pav_c22004_g1_i1_len_2223	0	1	0	0	0	0	0	0	1	0	1	0	3	Pav_c22004_g1_i1_len_2223 | cobW_PF02492.15 | Signal recognition particle, SRP54 subunit protein | AT1G48900.1
Pav_c19001_g1_i3_len_2237	0	1	1	1	1	90	1	0	0	0	0	0	95	Pav_c19001_g1_i3_len_2237 | HI0933_like_PF03486.10 | Flavin-containing monooxygenase family protein | AT1G48910.1
Pav_c14024_g1_i1_len_4062	1	0	1	0	0	0	0	0	0	0	0	0	2	Pav_c14024_g1_i1_len_4062 | Rsm1_PF08600.6 | C3HC zinc finger-like | AT1G48950.1
Pav_c1382_g1_i1_len_1792	0	0	0	2	0	1	0	0	0	0	0	0	3	Pav_c1382_g1_i1_len_1792 | Myb_DNA-bind_6_PF13921.2 | Duplicated homeodomain-like superfamily protein | AT1G49010.1
Pav_c18916_g1_i4_len_4259	0	0	2	2	0	0	1	0	0	1	0	0	6	Pav_c18916_g1_i4_len_4259 | uDENN_PF03456.14 | stomatal cytokinesis defective / SCD1 protein (SCD1) | AT1G49040.1
Pav_c18707_g1_i4_len_1631	0	0	0	0	0	1	0	0	0	0	0	0	1	Pav_c18707_g1_i4_len_1631 | Pkinase_Tyr_PF07714.13 | protein kinase family protein | AT1G49180.1
Pav_c18898_g1_i1_len_1264	0	1	4	2	0	1	2	0	0	0	1	0	11	Pav_c18898_g1_i1_len_1264 | BURP_PF03181.11 | unknown seed protein like 1 | AT1G49320.1
Pav_c11430_g1_i1_len_6715	0	0	1	2	2	1	0	0	0	0	0	0	6	Pav_c11430_g1_i1_len_6715 | PI3Ka_PF00613.16 | Phosphatidylinositol 3- and 4-kinase family protein | AT1G49340.2
Pav_c11204_g1_i1_len_1725	1	0	0	0	0	0	0	0	0	0	0	0	1	Pav_c11204_g1_i1_len_1725 | PfkB_PF00294.20 | pfkB-like carbohydrate kinase family protein | AT1G49350.1
Pav_c33986_g1_i1_len_320	0	0	0	0	0	1	0	0	0	0	0	0	1	Pav_c33986_g1_i1_len_320 | 2OG-FeII_Oxy_PF03171.16 | 2-oxoglutarate (2OG) and Fe(II)-dependent oxygenase superfamily protein | AT1G49390.1
Pav_c36138_g1_i1_len_638	1	0	0	0	0	0	0	0	0	0	0	0	1	Pav_c36138_g1_i1_len_638 | NoPfam | translocase of the outer mitochondrial membrane 6 | AT1G49410.1
Pav_c20276_g1_i1_len_1888	0	0	0	0	0	0	1	0	0	0	0	1	2	Pav_c20276_g1_i1_len_1888 | AMP-binding_PF00501.24 | long-chain acyl-CoA synthetase 2 | AT1G49430.1
Pav_c20276_g2_i1_len_712	0	0	0	0	0	4	1	0	0	0	0	0	5	Pav_c20276_g2_i1_len_712 | NoPfam | long-chain acyl-CoA synthetase 2 | AT1G49430.1
Pav_c11694_g1_i1_len_390	0	0	1	0	0	0	0	0	0	0	0	0	1	Pav_c11694_g1_i1_len_390 | NoPfam | Family of unknown function (DUF716) | AT1G49470.1
Pav_c11694_g2_i1_len_178	0	0	0	0	0	0	0	1	0	0	0	0	1	Pav_c11694_g2_i1_len_178 | NoPfam | Family of unknown function (DUF716) | AT1G49470.1
Pav_c17619_g2_i2_len_2854	0	0	2	1	0	2	0	0	1	1	0	0	7	Pav_c17619_g2_i2_len_2854 | B3_PF02362.17 | AP2/B3-like transcriptional factor family protein | AT1G49475.1
Pav_c4728_g1_i1_len_1602	0	0	0	1	1	1	0	0	0	0	1	0	4	Pav_c4728_g1_i1_len_1602 | NoPfam | embryo defective 1273 | AT1G49510.1
Pav_c5772_g1_i1_len_2890	0	0	1	0	0	0	0	0	0	0	0	0	1	Pav_c5772_g1_i1_len_2890 | WD40_PF00400.28 | elongator protein 2 | AT1G49540.2
Pav_c20390_g4_i1_len_939	1	1	3	5	1	1	0	0	0	0	1	0	13	Pav_c20390_g4_i1_len_939 | RRM_6_PF14259.2 | RNA-binding protein 47A | AT1G49600.1
Pav_c3558_g1_i1_len_2556	0	0	0	0	0	1	0	0	0	0	0	0	1	Pav_c3558_g1_i1_len_2556 | adh_short_C2_PF13561.2 | ARP protein (REF) | AT1G49670.2
Pav_c18306_g1_i2_len_2515	0	1	0	0	0	1	0	0	0	0	0	1	3	Pav_c18306_g1_i2_len_2515 | Glyco_transf_10_PF00852.15 | fucosyltransferase 12 | AT1G49710.1
Pav_c17518_g2_i2_len_1381	0	0	0	0	0	0	0	0	0	0	0	1	1	Pav_c17518_g2_i2_len_1381 | NoPfam | abscisic acid responsive element-binding factor 1 | AT1G49720.2
Pav_c19089_g2_i1_len_1407	0	0	0	0	0	1	0	0	0	0	0	0	1	Pav_c19089_g2_i1_len_1407 | LRR_4_PF12799.3 | Leucine-rich repeat (LRR) family protein | AT1G49750.1
Pav_c14426_g1_i1_len_1055	0	0	1	2	1	0	0	0	0	0	0	0	4	Pav_c14426_g1_i1_len_1055 | PABP_PF00658.14 | poly(A) binding protein 8 | AT1G49760.1
Pav_c14426_g2_i1_len_1696	1	0	7	3	0	1	1	0	1	1	0	0	15	Pav_c14426_g2_i1_len_1696 | Nup35_RRM_PF05172.9 | poly(A) binding protein 8 | AT1G49760.1
Pav_c14343_g1_i2_len_1649	0	0	2	0	0	0	0	0	0	0	0	0	2	Pav_c14343_g1_i2_len_1649 | NoPfam | plant U-box 26 | AT1G49780.1
Pav_c14327_g1_i1_len_2033	0	0	2	1	1	0	0	0	1	0	0	0	5	Pav_c14327_g1_i1_len_2033 | APH_PF01636.19 | S-methyl-5-thioribose kinase | AT1G49820.1
Pav_c5129_g1_i1_len_1026	0	0	0	0	0	0	1	0	0	0	0	0	1	Pav_c5129_g1_i1_len_1026 | APH_PF01636.19 | S-methyl-5-thioribose kinase | AT1G49820.1
Pav_c18968_g1_i2_len_1969	0	0	1	0	0	1	0	0	0	0	0	0	2	Pav_c18968_g1_i2_len_1969 | zf-C3HC4_PF00097.21 | RING/U-box superfamily protein | AT1G49850.1
Pav_c17574_g2_i3_len_2483	0	1	1	0	0	0	0	0	0	0	0	0	2	Pav_c17574_g2_i3_len_2483 | DUF566_PF04484.8 | Family of unknown function (DUF566) | AT1G49890.1
Pav_c7045_g1_i1_len_2667	0	0	0	1	1	0	0	0	0	0	0	1	3	Pav_c7045_g1_i1_len_2667 | NoPfam | Family of unknown function (DUF566) | AT1G49890.1
Pav_c14439_g1_i1_len_1325	0	1	0	1	0	0	0	0	0	0	0	0	2	Pav_c14439_g1_i1_len_1325 | WD40_PF00400.28 | Transducin/WD40 repeat-like superfamily protein | AT1G49910.1
Pav_c19675_g2_i1_len_3566	0	1	2	0	0	0	0	0	0	0	0	0	3	Pav_c19675_g2_i1_len_3566 | PB1_PF00564.20 | MuDR family transposase | AT1G49920.1
Pav_c20431_g2_i1_len_3281	0	7	28	20	19	299	5	0	0	0	1	0	379	Pav_c20431_g2_i1_len_3281 | Transposase_mut_PF00872.14 | MuDR family transposase | AT1G49920.1
Pav_c51478_g1_i1_len_432	0	0	0	0	0	1	0	0	0	0	0	0	1	Pav_c51478_g1_i1_len_432 | MULE_PF10551.5 | MuDR family transposase | AT1G49920.1
Pav_c11005_g1_i2_len_1813	0	0	0	0	0	0	1	0	0	0	0	0	1	Pav_c11005_g1_i2_len_1813 | Linker_histone_PF00538.15 | telomere repeat binding factor 1 | AT1G49950.3
Pav_c25516_g1_i1_len_157	0	0	0	0	0	0	0	0	0	0	0	1	1	Pav_c25516_g1_i1_len_157 | NoPfam | Xanthine/uracil permease family protein | AT1G49960.1
Pav_c2787_g1_i1_len_1865	1	0	0	0	0	0	0	0	1	0	0	0	2	Pav_c2787_g1_i1_len_1865 | CLP_protease_PF00574.19 | CLP protease proteolytic subunit 1 | AT1G49970.1
Pav_c20680_g1_i8_len_1087	0	0	0	0	0	0	0	0	1	0	0	0	1	Pav_c20680_g1_i8_len_1087 | Methyltrans_RNA_PF04452.10 | methyltransferases | AT1G50000.1
Pav_c15995_g3_i1_len_1035	0	0	0	2	0	0	0	0	1	0	0	0	3	Pav_c15995_g3_i1_len_1035 | Tubulin_C_PF03953.13 | tubulin alpha-2 chain | AT1G50010.1
Pav_c19373_g1_i1_len_1272	1	0	8	4	2	1	0	0	0	0	0	0	16	Pav_c19373_g1_i1_len_1272 | Tubulin_C_PF03953.13 | tubulin alpha-2 chain | AT1G50010.1
Pav_c19373_g2_i1_len_704	1	0	1	0	0	0	0	1	1	0	1	1	6	Pav_c19373_g2_i1_len_704 | Tubulin_C_PF03953.13 | tubulin alpha-2 chain | AT1G50010.1
Pav_c7480_g1_i1_len_1321	0	1	9	7	2	0	1	0	0	1	0	1	22	Pav_c7480_g1_i1_len_1321 | Tubulin_C_PF03953.13 | tubulin alpha-2 chain | AT1G50010.1
Pav_c16784_g1_i1_len_8015	0	0	3	1	3	0	2	1	2	1	0	0	13	Pav_c16784_g1_i1_len_8015 | TPR_2_PF07719.13 | target of rapamycin | AT1G50030.1
Pav_c20593_g1_i1_len_9321	1	1	4	4	0	1	0	0	0	2	0	0	13	Pav_c20593_g1_i1_len_9321 | FATC_PF02260.16 | target of rapamycin | AT1G50030.1
Pav_c5757_g1_i1_len_919	0	0	1	1	3	8	0	0	0	0	0	0	13	Pav_c5757_g1_i1_len_919 | Aminotran_4_PF01063.15 | D-aminoacid aminotransferase-like PLP-dependent enzymes superfamily protein | AT1G50090.1
Pav_c17307_g1_i1_len_2825	0	0	0	1	0	0	0	0	0	0	0	0	1	Pav_c17307_g1_i1_len_2825 | Rgp1_PF08737.6 | FUNCTIONS IN: molecular_function unknown | AT1G50120.1
Pav_c11872_g1_i1_len_497	0	1	0	0	1	0	0	0	0	0	0	0	2	Pav_c11872_g1_i1_len_497 | NoPfam | NB-ARC domain-containing disease resistance protein | AT1G50180.1
Pav_c17554_g1_i1_len_3935	1	0	2	2	0	0	0	0	0	1	0	0	6	Pav_c17554_g1_i1_len_3935 | LRR_8_PF13855.2 | NB-ARC domain-containing disease resistance protein | AT1G50180.1
Pav_c18807_g2_i1_len_717	3	1	5	0	0	1	0	1	0	0	0	0	11	Pav_c18807_g2_i1_len_717 | AAA_22_PF13401.2 | NB-ARC domain-containing disease resistance protein | AT1G50180.1
Pav_c18807_g3_i1_len_202	0	0	2	1	0	0	0	0	0	0	0	0	3	Pav_c18807_g3_i1_len_202 | NB-ARC_PF00931.18 | NB-ARC domain-containing disease resistance protein | AT1G50180.1
Pav_c20385_g2_i3_len_3639	0	1	13	3	2	0	0	0	0	0	0	0	19	Pav_c20385_g2_i3_len_3639 | LRR_8_PF13855.2 | NB-ARC domain-containing disease resistance protein | AT1G50180.1
Pav_c20385_g3_i3_len_4337	0	0	7	5	2	0	0	0	0	0	0	0	14	Pav_c20385_g3_i3_len_4337 | LRR_4_PF12799.3 | NB-ARC domain-containing disease resistance protein | AT1G50180.1
Pav_c20553_g2_i1_len_434	0	0	1	1	0	0	0	0	0	0	0	0	2	Pav_c20553_g2_i1_len_434 | NoPfam | NB-ARC domain-containing disease resistance protein | AT1G50180.1
Pav_c20804_g1_i1_len_3263	1	1	5	1	1	4	0	0	0	0	0	0	13	Pav_c20804_g1_i1_len_3263 | AAA_22_PF13401.2 | NB-ARC domain-containing disease resistance protein | AT1G50180.1
Pav_c22080_g1_i1_len_268	0	0	3	1	0	0	0	0	0	0	0	0	4	Pav_c22080_g1_i1_len_268 | NB-ARC_PF00931.18 | NB-ARC domain-containing disease resistance protein | AT1G50180.1
Pav_c36767_g1_i1_len_401	0	0	6	0	0	0	0	0	0	0	0	0	6	Pav_c36767_g1_i1_len_401 | NB-ARC_PF00931.18 | NB-ARC domain-containing disease resistance protein | AT1G50180.1
Pav_c44421_g1_i1_len_876	0	0	0	0	1	4	0	0	0	0	0	0	5	Pav_c44421_g1_i1_len_876 | NB-ARC_PF00931.18 | NB-ARC domain-containing disease resistance protein | AT1G50180.1
Pav_c18229_g2_i1_len_3476	1	1	0	2	0	0	0	0	0	0	0	0	4	Pav_c18229_g2_i1_len_3476 | tRNA_SAD_PF07973.10 | Alanyl-tRNA synthetase | AT1G50200.1
Pav_c14460_g1_i2_len_647	0	0	0	0	0	1	0	0	0	0	0	0	1	Pav_c14460_g1_i2_len_647 | Kinase-like_PF14531.2 | Protein kinase family protein with ARM repeat domain | AT1G50240.2
Pav_c43735_g1_i1_len_4619	0	1	3	3	2	5	0	0	0	0	0	0	14	Pav_c43735_g1_i1_len_4619 | Pkinase_PF00069.21 | FTSH protease 1 | AT1G50250.1
Pav_c17223_g1_i3_len_2397	0	0	0	1	0	0	0	0	0	0	0	0	1	Pav_c17223_g1_i3_len_2397 | zf-RanBP_PF00641.14 | TBP-associated factor 15 | AT1G50300.1
Pav_c12333_g1_i2_len_4327	0	1	2	0	1	0	1	0	0	0	0	0	5	Pav_c12333_g1_i2_len_4327 | IQ_PF00612.23 | P-loop containing nucleoside triphosphate hydrolases superfamily protein | AT1G50360.1
Pav_c21147_g1_i1_len_1533	0	0	0	0	1	0	0	0	0	1	0	0	2	Pav_c21147_g1_i1_len_1533 | Metallophos_PF00149.24 | Calcineurin-like metallo-phosphoesterase superfamily protein | AT1G50370.1
Pav_c15960_g1_i2_len_2572	0	0	6	0	0	1	0	0	0	0	0	0	7	Pav_c15960_g1_i2_len_2572 | Peptidase_S9_PF00326.17 | Prolyl oligopeptidase family protein | AT1G50380.1
Pav_c12621_g1_i3_len_3975	0	0	3	1	0	0	0	0	0	0	1	0	5	Pav_c12621_g1_i3_len_3975 | zf-RING_5_PF14634.2 | SNF2 domain-containing protein / helicase domain-containing protein / zinc finger protein-related | AT1G50410.1
Pav_c4624_g1_i1_len_2609	0	0	2	1	0	4	0	0	0	0	0	0	7	Pav_c4624_g1_i1_len_2609 | GRAS_PF03514.10 | scarecrow-like 3 | AT1G50420.1
Pav_c7640_g1_i1_len_1796	0	0	0	0	0	1	0	0	0	0	0	0	1	Pav_c7640_g1_i1_len_1796 | ERG4_ERG24_PF01222.13 | Ergosterol biosynthesis ERG4/ERG24 family | AT1G50430.1
Pav_c20166_g1_i3_len_2992	0	0	0	1	0	2	0	0	0	1	0	0	4	Pav_c20166_g1_i3_len_2992 | FTHFS_PF01268.15 | 10-formyltetrahydrofolate synthetase | AT1G50480.1
Pav_c18614_g1_i1_len_2917	0	0	1	0	0	0	0	0	0	0	0	0	1	Pav_c18614_g1_i1_len_2917 | COG7_PF10191.5 | Membrane trafficking VPS53 family protein | AT1G50500.2
Pav_c12367_g1_i1_len_1452	0	0	0	0	0	0	0	0	0	0	0	1	1	Pav_c12367_g1_i1_len_1452 | Indigoidine_A_PF04227.8 | indigoidine synthase A family protein | AT1G50510.1
Pav_c14711_g1_i1_len_1577	0	0	0	1	0	0	0	0	0	0	0	0	1	Pav_c14711_g1_i1_len_1577 | Lysine_decarbox_PF03641.10 | Putative lysine decarboxylase family protein | AT1G50575.1
Pav_c32427_g1_i1_len_1061	0	1	0	0	0	0	0	0	0	0	0	0	1	Pav_c32427_g1_i1_len_1061 | Pirin_PF02678.12 | RmlC-like cupins superfamily protein | AT1G50590.1
Pav_c16839_g1_i1_len_2068	0	0	0	1	0	0	0	0	0	1	0	0	2	Pav_c16839_g1_i1_len_2068 | PHD_PF00628.25 | RING/FYVE/PHD zinc finger superfamily protein | AT1G50620.1
Pav_c11516_g1_i1_len_1740	1	1	1	0	2	0	0	0	0	0	0	0	5	Pav_c11516_g1_i1_len_1740 | AP2_PF00847.16 | ethylene responsive element binding factor 3 | AT1G50640.1
Pav_c13150_g2_i1_len_825	0	0	0	0	1	0	0	0	0	0	0	0	1	Pav_c13150_g2_i1_len_825 | NoPfam | unknown protein | AT1G50660.1
Pav_c4775_g1_i1_len_2718	0	0	2	0	0	0	0	0	0	0	0	0	2	Pav_c4775_g1_i1_len_2718 | NoPfam | unknown protein | AT1G50660.1
Pav_c19627_g1_i6_len_1567	0	0	0	0	0	3	0	0	0	0	0	0	3	Pav_c19627_g1_i6_len_1567 | NoPfam | OTU-like cysteine protease family protein | AT1G50670.1
Pav_c13860_g2_i1_len_1551	0	0	0	1	0	0	1	0	0	0	0	0	2	Pav_c13860_g2_i1_len_1551 | EF-hand_11_PF08976.7 | calcium-dependent protein kinase 33 | AT1G50700.1
Pav_c15681_g1_i1_len_2027	0	1	0	0	0	3	0	0	0	0	0	0	4	Pav_c15681_g1_i1_len_2027 | HAUS4_PF14735.2 | unknown protein | AT1G50710.1
Pav_c18321_g1_i3_len_3128	0	0	0	0	0	0	0	0	0	1	0	0	1	Pav_c18321_g1_i3_len_3128 | Vps35_PF03635.13 | unknown protein | AT1G50730.1
Pav_c24037_g1_i1_len_1213	0	0	1	1	0	0	0	0	0	0	0	0	2	Pav_c24037_g1_i1_len_1213 | PMD_PF10536.5 | Aminotransferase-like, plant mobile domain family protein | AT1G50820.1
Pav_c20698_g1_i3_len_2618	0	0	2	0	0	0	0	0	0	0	0	0	2	Pav_c20698_g1_i3_len_2618 | FeoB_N_PF02421.14 | Nucleolar GTP-binding protein | AT1G50920.1
Pav_c12319_g2_i1_len_577	0	0	0	1	0	1	0	0	0	0	0	0	2	Pav_c12319_g2_i1_len_577 | NoPfam | Nse4, component of Smc5/6 DNA repair complex | AT1G51130.1
Pav_c6811_g1_i1_len_1404	1	0	0	2	0	2	0	0	0	0	0	0	5	Pav_c6811_g1_i1_len_1404 | Sybindin_PF04099.8 | SNARE-like superfamily protein | AT1G51160.1
Pav_c14311_g1_i1_len_1086	2	2	6	8	1	1	3	0	3	2	1	1	30	Pav_c14311_g1_i1_len_1086 | zf-AN1_PF01428.12 | A20/AN1-like zinc finger family protein | AT1G51200.1
Pav_c15431_g2_i2_len_1157	0	0	3	1	0	0	0	1	1	0	0	0	6	Pav_c15431_g2_i2_len_1157 | zf-AN1_PF01428.12 | A20/AN1-like zinc finger family protein | AT1G51200.1
Pav_c15792_g1_i1_len_1548	0	0	0	0	0	0	0	1	0	0	1	0	2	Pav_c15792_g1_i1_len_1548 | zf-AN1_PF01428.12 | A20/AN1-like zinc finger family protein | AT1G51200.1
Pav_c18646_g2_i6_len_2476	0	0	1	1	0	4	0	0	0	0	0	0	6	Pav_c18646_g2_i6_len_2476 | Polysacc_synt_C_PF14667.2 | MATE efflux family protein | AT1G51340.2
Pav_c18043_g1_i1_len_2997	0	0	1	0	0	0	0	2	1	0	0	0	4	Pav_c18043_g1_i1_len_2997 | Adaptin_N_PF01602.16 | ARM repeat superfamily protein | AT1G51350.1
Pav_c14112_g1_i1_len_1437	2	1	0	1	0	0	0	0	1	0	0	0	5	Pav_c14112_g1_i1_len_1437 | NmrA_PF05368.9 | NAD(P)-binding Rossmann-fold superfamily protein | AT1G51410.1
Pav_c1582_g1_i1_len_1600	0	2	0	1	0	0	0	0	0	0	0	0	3	Pav_c1582_g1_i1_len_1600 | SPRY_PF00622.24 | TRAUCO | AT1G51450.1
Pav_c18671_g1_i1_len_1494	1	0	1	0	0	0	0	0	0	0	0	0	2	Pav_c18671_g1_i1_len_1494 | RRM_1_PF00076.18 | RNA-binding (RRM/RBD/RNP motifs) family protein | AT1G51510.1
Pav_c16063_g1_i1_len_2249	0	0	1	0	0	1	0	0	0	1	0	0	3	Pav_c16063_g1_i1_len_2249 | Kelch_6_PF13964.2 | Kelch repeat-containing F-box family protein | AT1G51550.1
Pav_c16419_g1_i1_len_1671	0	0	0	1	0	0	0	0	0	0	0	0	1	Pav_c16419_g1_i1_len_1671 | Pyridox_oxidase_PF01243.16 | Pyridoxamine 5'-phosphate oxidase family protein | AT1G51560.1
Pav_c7670_g1_i1_len_2185	1	1	1	0	0	0	0	0	0	0	0	0	3	Pav_c7670_g1_i1_len_2185 | KH_5_PF13184.2 | RNA-binding KH domain-containing protein | AT1G51580.1
Pav_c19049_g1_i4_len_2669	0	0	0	0	0	1	0	0	0	0	0	0	1	Pav_c19049_g1_i4_len_2669 | Glyco_hydro_47_PF01532.16 | alpha-mannosidase 1 | AT1G51590.1
Pav_c19107_g1_i3_len_4816	0	0	1	1	1	0	2	0	0	0	2	0	7	Pav_c19107_g1_i3_len_4816 | Glyco_hydro_47_PF01532.16 | alpha-mannosidase 1 | AT1G51590.1
Pav_c19624_g1_i1_len_2056	0	0	0	0	0	0	0	0	0	0	1	0	1	Pav_c19624_g1_i1_len_2056 | Cation_efflux_PF01545.17 | Cation efflux family protein | AT1G51610.1
Pav_c13221_g1_i1_len_565	1	1	0	0	0	0	0	0	0	0	0	0	2	Pav_c13221_g1_i1_len_565 | ATP-synt_Eps_PF04627.9 | ATP synthase epsilon chain, mitochondrial | AT1G51650.1
Pav_c16119_g1_i1_len_2885	0	0	0	1	0	0	0	0	0	0	0	0	1	Pav_c16119_g1_i1_len_2885 | zf-Dof_PF02701.11 | DOF zinc finger protein 1 | AT1G51700.1
Pav_c16769_g1_i1_len_2228	0	0	1	0	0	0	0	0	0	0	0	0	1	Pav_c16769_g1_i1_len_2228 | ubiquitin_PF00240.19 | ubiquitin-specific protease 6 | AT1G51710.1
Pav_c16950_g1_i2_len_2690	2	0	2	1	0	0	0	0	0	0	0	0	5	Pav_c16950_g1_i2_len_2690 | ELFV_dehydrog_N_PF02812.14 | Amino acid dehydrogenase family protein | AT1G51720.1
Pav_c48179_g1_i1_len_1357	0	0	0	0	1	0	0	0	0	0	0	0	1	Pav_c48179_g1_i1_len_1357 | Syntaxin-18_N_PF10496.5 | syntaxin of plants 81 | AT1G51740.1
Pav_c12702_g1_i1_len_2933	1	0	0	0	0	0	0	1	0	0	0	0	2	Pav_c12702_g1_i1_len_2933 | Pkinase_PF00069.21 | protein kinase family protein / peptidoglycan-binding LysM domain-containing protein | AT1G51940.1
Pav_c18783_g2_i1_len_560	0	0	1	0	0	0	0	0	0	0	0	0	1	Pav_c18783_g2_i1_len_560 | AUX_IAA_PF02309.12 | indole-3-acetic acid inducible 18 | AT1G51950.1
Pav_c18535_g1_i1_len_2316	1	0	2	0	0	0	0	0	0	0	0	0	3	Pav_c18535_g1_i1_len_2316 | PPR_3_PF13812.2 | ABA Overly-Sensitive 5 | AT1G51965.1
Pav_c17297_g1_i1_len_2047	0	0	1	1	0	0	0	0	0	1	0	0	3	Pav_c17297_g1_i1_len_2047 | Peptidase_M16_C_PF05193.17 | Insulinase (Peptidase family M16) protein | AT1G51980.1
Pav_c20131_g8_i1_len_2504	1	0	1	0	0	1	0	0	0	0	0	0	3	Pav_c20131_g8_i1_len_2504 | NoPfam | actin binding protein family | AT1G52080.1
Pav_c9969_g1_i1_len_1173	0	0	2	0	0	0	0	0	0	0	0	0	2	Pav_c9969_g1_i1_len_1173 | DUF761_PF05553.7 | unknown protein | AT1G52140.1
Pav_c16460_g1_i1_len_3491	1	2	6	2	1	8	1	0	0	0	0	0	21	Pav_c16460_g1_i1_len_3491 | Homeobox_PF00046.25 | Homeobox-leucine zipper family protein / lipid-binding START domain-containing protein | AT1G52150.2
Pav_c43867_g1_i1_len_994	0	0	0	0	0	1	0	0	0	0	0	0	1	Pav_c43867_g1_i1_len_994 | NoPfam | FUNCTIONS IN: molecular_function unknown | AT1G52220.1
Pav_c15501_g1_i2_len_2449	0	0	1	0	0	0	0	0	0	0	1	0	2	Pav_c15501_g1_i2_len_2449 | Lectin_C_PF00059.17 | protein kinase family protein / C-type lectin domain-containing protein | AT1G52310.1
Pav_c12019_g1_i1_len_2568	0	1	0	0	0	1	0	0	0	0	0	0	2	Pav_c12019_g1_i1_len_2568 | DUF630_PF04783.8 | unknown protein | AT1G52320.2
Pav_c51290_g1_i1_len_241	0	0	1	0	0	0	0	0	0	0	0	0	1	Pav_c51290_g1_i1_len_241 | NoPfam | Late embryogenesis abundant (LEA) hydroxyproline-rich glycoprotein family | AT1G52330.2
Pav_c7101_g1_i1_len_1362	0	0	0	0	0	0	0	0	0	0	0	1	1	Pav_c7101_g1_i1_len_1362 | KR_PF08659.6 | NAD(P)-binding Rossmann-fold superfamily protein | AT1G52340.1
Pav_c17728_g2_i4_len_3763	0	0	0	1	0	0	0	0	0	0	0	0	1	Pav_c17728_g2_i4_len_3763 | WD40_PF00400.28 | Coatomer, beta' subunit | AT1G52360.2
Pav_c14679_g1_i1_len_2051	0	0	0	2	1	0	1	0	0	0	0	1	5	Pav_c14679_g1_i1_len_2051 | NUP50_PF08911.7 | NUP50 (Nucleoporin 50 kDa) protein | AT1G52380.1
Pav_c19402_g1_i1_len_2587	0	1	0	1	0	1	0	0	0	0	0	0	3	Pav_c19402_g1_i1_len_2587 | FAR1_PF03101.11 | FAR1-related sequence 6 | AT1G52520.1
Pav_c20476_g3_i2_len_2801	0	1	0	0	0	0	0	0	1	0	0	0	2	Pav_c20476_g3_i2_len_2801 | FAR1_PF03101.11 | FAR1-related sequence 6 | AT1G52520.1
Pav_c13461_g1_i2_len_1600	0	0	1	0	0	1	0	0	0	0	0	0	2	Pav_c13461_g1_i2_len_1600 | Hus1_PF04005.8 | CONTAINS InterPro DOMAIN/s: Hus1-like protein (InterPro:IPR007150) | AT1G52530.1
Pav_c17780_g1_i1_len_1873	0	0	0	0	1	0	0	0	0	0	0	0	1	Pav_c17780_g1_i1_len_1873 | Pkinase_PF00069.21 | Protein kinase superfamily protein | AT1G52540.1
Pav_c4560_g1_i2_len_1288	0	0	0	0	0	0	1	0	0	0	0	0	1	Pav_c4560_g1_i2_len_1288 | HSP20_PF00011.17 | HSP20-like chaperones superfamily protein | AT1G52560.1
Pav_c6699_g2_i1_len_768	0	0	0	0	0	0	0	0	0	0	1	1	2	Pav_c6699_g2_i1_len_768 | NoPfam | unknown protein | AT1G52565.1
Pav_c35034_g1_i1_len_825	0	0	0	0	0	0	0	0	0	1	0	0	1	Pav_c35034_g1_i1_len_825 | DUF393_PF04134.8 | Putative thiol-disulphide oxidoreductase DCC | AT1G52590.1
Pav_c32617_g1_i1_len_1758	0	0	0	0	0	1	0	0	0	0	0	0	1	Pav_c32617_g1_i1_len_1758 | TPR_14_PF13428.2 | Pentatricopeptide repeat (PPR) superfamily protein | AT1G52640.1
Pav_c15095_g1_i2_len_1256	0	0	1	0	0	0	0	0	0	0	0	0	1	Pav_c15095_g1_i2_len_1256 | FSH1_PF03959.9 | alpha/beta-Hydrolases superfamily protein | AT1G52700.1
Pav_c34003_g1_i1_len_1182	0	0	0	0	0	0	0	0	0	1	0	0	1	Pav_c34003_g1_i1_len_1182 | NoPfam | unknown protein | AT1G52720.1
Pav_c44403_g1_i1_len_773	0	1	0	0	0	0	0	0	0	0	0	1	2	Pav_c44403_g1_i1_len_773 | NoPfam | unknown protein | AT1G52720.1
Pav_c12513_g2_i1_len_958	0	0	0	0	0	0	0	0	0	1	0	0	1	Pav_c12513_g2_i1_len_958 | Histone_H2A_C_PF16211.1 | histone H2A protein 9 | AT1G52740.1
Pav_c20843_g1_i1_len_1413	0	0	1	1	0	0	0	0	0	0	0	0	2	Pav_c20843_g1_i1_len_1413 | Abhydrolase_1_PF00561.16 | lysophospholipase 2 | AT1G52760.1
Pav_c18856_g1_i1_len_4014	1	0	2	0	2	6	0	0	1	0	0	0	12	Pav_c18856_g1_i1_len_4014 | DUF2921_PF11145.4 | Protein of unknown function (DUF2921) | AT1G52780.1
Pav_c19548_g1_i1_len_1832	1	2	5	3	10	35	2	0	0	0	0	0	58	Pav_c19548_g1_i1_len_1832 | 2OG-FeII_Oxy_PF03171.16 | 2-oxoglutarate (2OG) and Fe(II)-dependent oxygenase superfamily protein | AT1G52800.1
Pav_c20221_g3_i1_len_1260	1	0	2	2	1	10	0	0	0	0	0	0	16	Pav_c20221_g3_i1_len_1260 | DIOX_N_PF14226.2 | 2-oxoglutarate (2OG) and Fe(II)-dependent oxygenase superfamily protein | AT1G52800.1
Pav_c16543_g1_i2_len_1286	0	0	2	0	0	0	0	1	0	0	0	0	3	Pav_c16543_g1_i2_len_1286 | NoPfam | unknown protein | AT1G52825.1
Pav_c7662_g1_i1_len_1622	0	0	2	1	0	1	0	0	2	0	0	0	6	Pav_c7662_g1_i1_len_1622 | Mpv17_PMP22_PF04117.8 | Peroxisomal membrane 22 kDa (Mpv17/PMP22) family protein | AT1G52870.2
Pav_c43840_g1_i1_len_2182	0	0	3	3	4	6	2	0	1	3	1	0	23	Pav_c43840_g1_i1_len_2182 | FeoB_N_PF02421.14 | GTP-binding family protein | AT1G52980.1
Pav_c3153_g1_i1_len_1440	0	0	0	0	0	0	1	0	0	0	0	0	1	Pav_c3153_g1_i1_len_1440 | NTP_transf_3_PF12804.3 | Nucleotide-diphospho-sugar transferases superfamily protein | AT1G53000.1
Pav_c16332_g2_i1_len_1235	0	0	1	1	0	0	0	0	0	0	0	0	2	Pav_c16332_g2_i1_len_1235 | UQ_con_PF00179.22 | Ubiquitin-conjugating enzyme family protein | AT1G53025.1
Pav_c5595_g1_i1_len_1350	0	0	4	1	0	3	0	0	0	0	0	0	8	Pav_c5595_g1_i1_len_1350 | NoPfam | unknown protein | AT1G53035.1
Pav_c13916_g1_i2_len_3246	0	0	0	1	0	0	0	0	0	0	0	0	1	Pav_c13916_g1_i2_len_3246 | DUF616_PF04765.9 | Protein of unknown function (DUF616) | AT1G53040.1
Pav_c17279_g1_i1_len_3174	0	1	0	1	0	0	0	0	0	0	0	0	2	Pav_c17279_g1_i1_len_3174 | Pkinase_Tyr_PF07714.13 | Protein kinase superfamily protein | AT1G53050.1
Pav_c173_g1_i1_len_3412	0	0	2	0	0	0	0	2	0	1	0	0	5	Pav_c173_g1_i1_len_3412 | Pkinase_Tyr_PF07714.13 | Protein kinase superfamily protein | AT1G53050.1
Pav_c17404_g2_i1_len_1286	0	0	1	0	0	1	0	0	0	0	0	0	2	Pav_c17404_g2_i1_len_1286 | SBP_PF03110.10 | squamosa promoter binding protein-like 4 | AT1G53160.2
Pav_c15554_g1_i1_len_5063	2	1	0	2	1	12	0	0	0	0	0	0	18	Pav_c15554_g1_i1_len_5063 | EF-hand_7_PF13499.2 | sodium/calcium exchanger family protein / calcium-binding EF hand family protein | AT1G53210.1
Pav_c7750_g1_i1_len_2199	0	0	0	0	0	12	0	0	0	1	0	0	13	Pav_c7750_g1_i1_len_2199 | SPARC_Ca_bdg_PF10591.5 | sodium/calcium exchanger family protein / calcium-binding EF hand family protein | AT1G53210.1
Pav_c14365_g1_i1_len_2692	3	0	61	20	2	2	0	0	0	0	0	0	88	Pav_c14365_g1_i1_len_2692 | TCP_PF03634.9 | TEOSINTE BRANCHED 1, cycloidea and PCF transcription factor 3 | AT1G53230.1
Pav_c18123_g1_i1_len_1529	0	0	1	2	0	0	0	1	0	0	0	0	4	Pav_c18123_g1_i1_len_1529 | Ldh_1_N_PF00056.19 | Lactate/malate dehydrogenase family protein | AT1G53240.1
Pav_c4289_g1_i1_len_1565	1	0	0	0	1	2	0	0	0	0	1	0	5	Pav_c4289_g1_i1_len_1565 | DJ-1_PfpI_PF01965.20 | Class I glutamine amidotransferase-like superfamily protein | AT1G53280.1
Pav_c17284_g1_i1_len_1052	0	0	0	0	1	0	0	0	0	0	0	0	1	Pav_c17284_g1_i1_len_1052 | Galactosyl_T_PF01762.17 | Galactosyltransferase family protein | AT1G53290.1
Pav_c16018_g2_i1_len_2282	0	0	0	1	1	0	1	0	0	0	0	0	3	Pav_c16018_g2_i1_len_2282 | TPR_9_PF13371.2 | tetratricopetide-repeat thioredoxin-like 1 | AT1G53300.1
Pav_c16018_g5_i1_len_875	0	1	0	0	0	0	0	0	0	0	0	0	1	Pav_c16018_g5_i1_len_875 | Thioredoxin_PF00085.16 | tetratricopetide-repeat thioredoxin-like 1 | AT1G53300.1
Pav_c11753_g1_i1_len_940	0	0	1	0	0	0	0	1	0	0	0	0	2	Pav_c11753_g1_i1_len_940 | PEPcase_PF00311.13 | phosphoenolpyruvate carboxylase 1 | AT1G53310.1
Pav_c11835_g1_i1_len_3802	1	1	2	2	1	2	2	1	1	0	1	1	15	Pav_c11835_g1_i1_len_3802 | PEPcase_PF00311.13 | phosphoenolpyruvate carboxylase 1 | AT1G53310.1
Pav_c17744_g3_i1_len_2532	0	1	3	0	0	0	0	0	0	0	0	0	4	Pav_c17744_g3_i1_len_2532 | Tub_PF01167.14 | tubby like protein 7 | AT1G53320.1
Pav_c5517_g1_i1_len_167	0	0	0	0	0	1	0	0	0	0	0	0	1	Pav_c5517_g1_i1_len_167 | NB-ARC_PF00931.18 | Disease resistance protein (CC-NBS-LRR class) family | AT1G53350.1
Pav_c17425_g1_i2_len_4231	0	0	0	1	0	0	1	0	0	0	0	1	3	Pav_c17425_g1_i2_len_4231 | ABC_tran_PF00005.23 | P-loop containing nucleoside triphosphate hydrolases superfamily protein | AT1G53390.1
Pav_c13992_g1_i1_len_1004	0	0	0	0	0	0	0	1	0	0	0	0	1	Pav_c13992_g1_i1_len_1004 | UBD_PF16455.1 | Ubiquitin domain-containing protein | AT1G53400.1
Pav_c19209_g1_i1_len_924	0	0	0	1	0	7	0	0	0	0	0	0	8	Pav_c19209_g1_i1_len_924 | Pkinase_PF00069.21 | Leucine-rich repeat transmembrane protein kinase | AT1G53440.1
Pav_c19672_g2_i2_len_3909	2	1	3	0	0	1	0	0	0	0	0	0	7	Pav_c19672_g2_i2_len_3909 | LRR_1_PF00560.29 | Leucine-rich repeat transmembrane protein kinase | AT1G53440.1
Pav_c46959_g1_i1_len_304	0	2	0	0	0	3	0	0	0	0	0	0	5	Pav_c46959_g1_i1_len_304 | NoPfam | Leucine-rich repeat transmembrane protein kinase | AT1G53440.1
Pav_c15146_g1_i1_len_1540	0	0	1	0	0	0	0	0	0	0	0	0	1	Pav_c15146_g1_i1_len_1540 | NoPfam | BEST Arabidopsis thaliana protein match is: Ran BP2/NZF zinc finger-like superfamily protein (TAIR:AT1G70650.2) | AT1G53460.1
Pav_c16627_g1_i1_len_982	0	1	2	0	0	0	0	0	0	0	0	0	3	Pav_c16627_g1_i1_len_982 | HSP20_PF00011.17 | HSP20-like chaperones superfamily protein | AT1G53540.1
Pav_c18446_g1_i1_len_993	0	0	0	0	0	0	1	0	0	0	0	0	1	Pav_c18446_g1_i1_len_993 | HSP20_PF00011.17 | HSP20-like chaperones superfamily protein | AT1G53540.1
Pav_c12357_g2_i2_len_2610	0	1	1	1	1	2	0	0	2	1	0	0	9	Pav_c12357_g2_i2_len_2610 | Kinase-like_PF14531.2 | mitogen-activated protein kinase kinase kinase 3 | AT1G53570.1
Pav_c23177_g1_i1_len_1376	0	0	1	1	1	11	0	1	0	0	1	0	16	Pav_c23177_g1_i1_len_1376 | Lactamase_B_PF00753.23 | glyoxalase II 3 | AT1G53580.1
Pav_c46098_g1_i1_len_618	0	0	0	1	0	0	0	0	0	0	0	0	1	Pav_c46098_g1_i1_len_618 | PPR_3_PF13812.2 | Tetratricopeptide repeat (TPR)-like superfamily protein | AT1G53600.1
Pav_c14376_g1_i1_len_1119	0	0	0	0	1	0	0	0	0	0	0	0	1	Pav_c14376_g1_i1_len_1119 | SelR_PF01641.14 | methionine sulfoxide reductase B 1 | AT1G53670.1
Pav_c35725_g1_i1_len_1803	0	1	1	4	2	22	0	0	0	0	0	0	30	Pav_c35725_g1_i1_len_1803 | Pkinase_Tyr_PF07714.13 | WAG 1 | AT1G53700.1
Pav_c17478_g2_i2_len_2415	0	0	0	1	0	0	0	0	0	0	1	0	2	Pav_c17478_g2_i2_len_2415 | RRM_6_PF14259.2 | cyclophilin 59 | AT1G53720.1
Pav_c17564_g1_i1_len_3113	2	0	2	0	0	1	0	0	0	0	0	0	5	Pav_c17564_g1_i1_len_3113 | LRR_4_PF12799.3 | STRUBBELIG-receptor family 6 | AT1G53730.2
Pav_c6484_g1_i1_len_1785	0	0	1	1	2	0	0	1	0	1	0	0	6	Pav_c6484_g1_i1_len_1785 | AAA_PF00004.25 | regulatory particle triple-A 1A | AT1G53750.1
Pav_c15815_g1_i1_len_2621	0	0	0	0	0	0	0	0	0	0	0	1	1	Pav_c15815_g1_i1_len_2621 | NUMOD3_PF07460.7 | unknown protein | AT1G53800.2
Pav_c5882_g1_i1_len_1757	0	0	1	0	0	0	0	0	1	0	0	0	2	Pav_c5882_g1_i1_len_1757 | NoPfam | RING/U-box superfamily protein | AT1G53820.1
Pav_c6710_g1_i1_len_2275	0	0	0	0	0	0	1	0	0	0	0	0	1	Pav_c6710_g1_i1_len_2275 | PMEI_PF04043.11 | pectin methylesterase 1 | AT1G53840.1
Pav_c13335_g1_i1_len_1814	0	0	1	2	0	2	0	0	0	0	0	0	5	Pav_c13335_g1_i1_len_1814 | IF-2B_PF01008.13 | Eukaryotic translation initiation factor 2B (eIF-2B) family protein | AT1G53900.1
Pav_c17389_g1_i1_len_2783	5	1	2	1	1	3	0	2	2	1	2	3	23	Pav_c17389_g1_i1_len_2783 | AP2_PF00847.16 | related to AP2 12 | AT1G53910.1
Pav_c12804_g1_i1_len_1657	0	0	0	0	0	2	0	0	0	0	0	0	2	Pav_c12804_g1_i1_len_1657 | Lipase_GDSL_PF00657.18 | GDSL-motif lipase 5 | AT1G53920.1
Pav_c7698_g1_i1_len_2870	0	0	0	0	1	0	0	1	2	0	0	0	4	Pav_c7698_g1_i1_len_2870 | Aldedh_PF00171.18 | aldehyde dehydrogenase 7B4 | AT1G54100.1
Pav_c12722_g1_i1_len_2724	0	0	0	0	2	1	0	0	0	0	0	0	3	Pav_c12722_g1_i1_len_2724 | Na_Ca_ex_PF01699.20 | cation calcium exchanger 4 | AT1G54115.1
Pav_c10677_g1_i1_len_568	0	0	0	0	1	0	0	0	0	0	0	0	1	Pav_c10677_g1_i1_len_568 | NoPfam | unknown protein | AT1G54120.1
Pav_c15186_g1_i1_len_3027	0	1	0	2	0	4	0	1	0	0	0	0	8	Pav_c15186_g1_i1_len_3027 | RelA_SpoT_PF04607.13 | RELA/SPOT homolog 3 | AT1G54130.1
Pav_c16091_g1_i1_len_1142	0	0	1	0	0	0	0	0	0	1	0	0	2	Pav_c16091_g1_i1_len_1142 | CENP-S_PF15630.2 | TATA binding protein associated factor 21kDa subunit | AT1G54140.1
Pav_c12409_g1_i1_len_1898	0	0	1	0	0	0	0	0	0	0	0	0	1	Pav_c12409_g1_i1_len_1898 | NoPfam | proline-rich family protein | AT1G54215.1
Pav_c15961_g2_i1_len_2435	1	0	0	0	0	0	0	0	1	0	0	1	3	Pav_c15961_g2_i1_len_2435 | E3_binding_PF02817.13 | Dihydrolipoamide acetyltransferase, long form protein | AT1G54220.1
Pav_c5079_g1_i2_len_865	1	0	0	0	0	0	0	0	0	0	0	0	1	Pav_c5079_g1_i2_len_865 | RNA_pol_Rpb8_PF03870.11 | RNA polymerase Rpb8 | AT1G54250.1
Pav_c11497_g3_i1_len_426	0	0	0	0	0	1	0	0	0	0	0	0	1	Pav_c11497_g3_i1_len_426 | NoPfam | eif4a-2 | AT1G54270.1
Pav_c19512_g1_i1_len_1907	0	1	1	4	0	0	1	1	1	0	0	1	10	Pav_c19512_g1_i1_len_1907 | ResIII_PF04851.11 | eif4a-2 | AT1G54270.1
Pav_c19512_g2_i1_len_1763	2	0	2	0	0	0	0	0	2	0	0	0	6	Pav_c19512_g2_i1_len_1763 | ResIII_PF04851.11 | eif4a-2 | AT1G54270.1
Pav_c14204_g2_i1_len_2777	0	0	0	0	0	1	0	1	0	1	0	0	3	Pav_c14204_g2_i1_len_2777 | PrmA_PF06325.9 | S-adenosyl-L-methionine-dependent methyltransferases superfamily protein | AT1G54310.2
Pav_c19108_g1_i1_len_1584	0	0	2	0	1	3	0	0	0	0	0	0	6	Pav_c19108_g1_i1_len_1584 | NoPfam | spliceosome protein-related | AT1G54380.1
Pav_c10250_g1_i1_len_531	0	1	1	0	0	0	0	0	0	0	0	0	2	Pav_c10250_g1_i1_len_531 | NoPfam | ARM repeat superfamily protein | AT1G54385.1
Pav_c32666_g1_i1_len_356	0	0	1	0	0	0	0	0	0	0	0	0	1	Pav_c32666_g1_i1_len_356 | NoPfam | ARM repeat superfamily protein | AT1G54385.1
Pav_c7647_g1_i1_len_1011	0	0	1	0	0	0	0	0	0	0	0	0	1	Pav_c7647_g1_i1_len_1011 | NoPfam | ARM repeat superfamily protein | AT1G54385.1
Pav_c17719_g1_i2_len_4332	1	0	1	0	0	1	0	2	0	0	0	0	5	Pav_c17719_g1_i2_len_4332 | XRN_N_PF03159.14 | exoribonuclease 4 | AT1G54490.1
Pav_c14840_g1_i1_len_1079	0	0	0	1	0	0	0	0	0	0	0	0	1	Pav_c14840_g1_i1_len_1079 | Rubredoxin_PF00301.16 | Rubredoxin-like superfamily protein | AT1G54500.1
Pav_c15846_g2_i3_len_2048	0	0	1	0	0	0	0	0	0	0	0	0	1	Pav_c15846_g2_i3_len_2048 | Pkinase_Tyr_PF07714.13 | NIMA-related serine/threonine kinase 1 | AT1G54510.1
Pav_c13295_g1_i1_len_1577	0	0	0	0	0	1	0	0	0	0	0	0	1	Pav_c13295_g1_i1_len_1577 | DUF1517_PF07466.7 | unknown protein | AT1G54520.1
Pav_c18252_g1_i3_len_2906	0	0	0	1	1	4	0	1	0	0	0	0	7	Pav_c18252_g1_i3_len_2906 | Hydrolase_4_PF12146.4 | Esterase/lipase/thioesterase family protein | AT1G54570.1
Pav_c12954_g1_i1_len_2678	0	1	0	0	0	0	0	0	0	0	0	0	1	Pav_c12954_g1_i1_len_2678 | Pkinase_Tyr_PF07714.13 | Protein kinase superfamily protein | AT1G54610.2
Pav_c16918_g1_i3_len_1774	2	2	3	0	2	26	1	0	0	0	0	0	36	Pav_c16918_g1_i3_len_1774 | Methyltransf_18_PF12847.3 | Methyltransferase family protein | AT1G54650.2
Pav_c10378_g1_i1_len_479	0	0	0	0	1	6	0	0	0	0	0	0	7	Pav_c10378_g1_i1_len_479 | NoPfam | gamma histone variant H2AX | AT1G54690.1
Pav_c18674_g1_i1_len_877	0	0	0	0	0	1	0	0	0	0	0	0	1	Pav_c18674_g1_i1_len_877 | NoPfam | homolog of yeast autophagy 18 (ATG18) H | AT1G54710.1
Pav_c18674_g2_i1_len_3213	0	0	1	0	0	1	0	0	0	0	0	0	2	Pav_c18674_g2_i1_len_3213 | BCAS3_PF12490.4 | homolog of yeast autophagy 18 (ATG18) H | AT1G54710.1
Pav_c16853_g1_i1_len_1896	0	0	1	0	0	0	0	0	0	0	0	0	1	Pav_c16853_g1_i1_len_1896 | MFS_2_PF13347.2 | Major facilitator superfamily protein | AT1G54730.2
Pav_c10865_g1_i1_len_1733	0	0	0	1	0	0	0	0	0	0	0	0	1	Pav_c10865_g1_i1_len_1733 | NoPfam | HSP20-like chaperones superfamily protein | AT1G54850.1
Pav_c18020_g1_i4_len_3774	1	0	2	1	0	0	0	1	0	1	0	0	6	Pav_c18020_g1_i4_len_3774 | NoPfam | unknown protein | AT1G54920.3
Pav_c14961_g1_i1_len_1934	0	0	0	0	0	1	0	0	0	0	0	0	1	Pav_c14961_g1_i1_len_1934 | Abhydrolase_5_PF12695.3 | alpha/beta-Hydrolases superfamily protein | AT1G54990.1
Pav_c17748_g3_i1_len_2054	0	0	0	0	0	0	0	0	0	0	0	1	1	Pav_c17748_g3_i1_len_2054 | NoPfam | peptidoglycan-binding LysM domain-containing protein | AT1G55000.1
Pav_c19978_g2_i1_len_1528	0	0	0	2	0	3	0	2	0	0	0	0	7	Pav_c19978_g2_i1_len_1528 | PLAT_PF01477.19 | lipoxygenase 1 | AT1G55020.1
Pav_c20535_g1_i4_len_3608	7	16	49	43	22	374	8	0	0	0	0	0	519	Pav_c20535_g1_i4_len_3608 | PLAT_PF01477.19 | lipoxygenase 1 | AT1G55020.1
Pav_c14885_g1_i2_len_3400	0	4	10	4	7	172	3	0	0	0	1	0	201	Pav_c14885_g1_i2_len_3400 | zf-RanBP_PF00641.14 | zinc finger (Ran-binding) family protein | AT1G55040.1
Pav_c15059_g2_i2_len_640	0	1	2	0	0	2	0	0	0	0	0	0	5	Pav_c15059_g2_i2_len_640 | Med9_PF07544.9 | MED9 | AT1G55080.1
Pav_c11027_g1_i2_len_1983	0	0	0	0	1	0	0	0	0	0	0	0	1	Pav_c11027_g1_i2_len_1983 | ResIII_PF04851.11 | DEA(D/H)-box RNA helicase family protein | AT1G55150.1
Pav_c11739_g1_i1_len_2039	0	1	0	0	1	0	0	0	0	0	0	0	2	Pav_c11739_g1_i1_len_2039 | NoPfam | unknown protein | AT1G55170.1
Pav_c20204_g1_i1_len_928	0	0	3	1	0	0	0	0	0	0	0	0	4	Pav_c20204_g1_i1_len_928 | PRA1_PF03208.15 | PRA1 (Prenylated rab acceptor) family protein | AT1G55190.1
Pav_c2715_g1_i1_len_1269	0	0	3	1	0	1	0	1	0	1	1	0	8	Pav_c2715_g1_i1_len_1269 | DUF716_PF04819.8 | Family of unknown function (DUF716) | AT1G55230.1
Pav_c19235_g2_i1_len_3160	0	0	1	0	0	1	0	0	0	0	1	0	3	Pav_c19235_g2_i1_len_3160 | zf-C3HC4_PF00097.21 | histone mono-ubiquitination 2 | AT1G55250.1
Pav_c10078_g1_i1_len_955	1	0	0	1	0	0	0	0	0	0	0	0	2	Pav_c10078_g1_i1_len_955 | Tryp_alpha_amyl_PF00234.18 | Bifunctional inhibitor/lipid-transfer protein/seed storage 2S albumin superfamily protein | AT1G55260.1
Pav_c13162_g1_i1_len_2972	0	0	1	1	0	0	0	0	0	0	1	0	3	Pav_c13162_g1_i1_len_2972 | APH_PF01636.19 | Galactose oxidase/kelch repeat superfamily protein | AT1G55270.1
Pav_c44477_g1_i1_len_2036	0	0	1	1	0	0	0	0	0	0	0	1	3	Pav_c44477_g1_i1_len_2036 | F-box_PF00646.29 | Galactose oxidase/kelch repeat superfamily protein | AT1G55270.1
Pav_c6762_g1_i1_len_1174	0	0	1	0	0	0	0	0	0	0	0	0	1	Pav_c6762_g1_i1_len_1174 | NoPfam | Galactose oxidase/kelch repeat superfamily protein | AT1G55270.1
Pav_c5360_g1_i2_len_1638	0	0	0	0	0	0	0	0	0	1	0	0	1	Pav_c5360_g1_i2_len_1638 | NoPfam | Lipase/lipooxygenase, PLAT/LH2 family protein | AT1G55280.1
Pav_c43700_g1_i1_len_2452	0	1	0	0	0	1	0	0	0	0	0	0	2	Pav_c43700_g1_i1_len_2452 | AMP-binding_C_PF13193.2 | acyl-activating enzyme 18 | AT1G55320.1
Pav_c18473_g1_i1_len_6629	0	1	2	0	3	0	2	0	0	0	0	0	8	Pav_c18473_g1_i1_len_6629 | Med13_C_PF06333.8 | RNA polymerase II transcription mediators | AT1G55325.2
Pav_c13156_g1_i2_len_1669	1	0	1	0	0	0	0	0	0	0	0	0	2	Pav_c13156_g1_i2_len_1669 | DUF1639_PF07797.10 | Protein of unknown function (DUF1639) | AT1G55340.1
Pav_c17016_g1_i1_len_2115	0	0	1	0	0	0	1	0	0	0	0	0	2	Pav_c17016_g1_i1_len_2115 | NoPfam | Protein of unknown function (DUF1639) | AT1G55340.1
Pav_c2117_g1_i2_len_1449	0	0	1	0	0	0	0	0	0	0	0	1	2	Pav_c2117_g1_i2_len_1449 | DUF1639_PF07797.10 | Protein of unknown function (DUF1639) | AT1G55340.1
Pav_c18109_g1_i3_len_7630	1	0	3	2	0	0	0	0	1	0	0	0	7	Pav_c18109_g1_i3_len_7630 | Calpain_III_PF01067.18 | calpain-type cysteine protease family | AT1G55350.5
Pav_c14465_g1_i1_len_1848	1	3	2	1	0	0	0	1	1	0	0	0	9	Pav_c14465_g1_i1_len_1848 | DUF4409_PF14365.2 | Protein of Unknown Function (DUF239) | AT1G55360.1
Pav_c14876_g1_i4_len_2936	0	0	0	0	0	0	0	0	0	0	0	1	1	Pav_c14876_g1_i4_len_2936 | NoPfam | unknown protein | AT1G55365.1
Pav_c22801_g1_i1_len_1528	0	0	1	0	0	0	0	0	0	0	0	0	1	Pav_c22801_g1_i1_len_1528 | Kin17_mid_PF10357.5 | DNA/RNA-binding protein Kin17, conserved region | AT1G55460.1
Pav_c2581_g1_i1_len_1540	0	0	0	0	0	0	0	1	0	0	0	0	1	Pav_c2581_g1_i1_len_1540 | NoPfam | protein containing PDZ domain, a K-box domain, and a TPR region | AT1G55480.1
Pav_c17000_g1_i9_len_2206	0	0	0	0	1	0	0	0	1	0	0	0	2	Pav_c17000_g1_i9_len_2206 | Transketolase_C_PF02780.16 | branched-chain alpha-keto acid decarboxylase E1 beta subunit | AT1G55510.1
Pav_c19596_g1_i1_len_1155	0	0	0	0	0	1	0	0	0	0	1	0	2	Pav_c19596_g1_i1_len_1155 | DUF3378_PF11858.4 | TATA binding protein 2 | AT1G55520.1
Pav_c28499_g1_i1_len_343	0	0	0	0	0	1	0	0	0	0	0	0	1	Pav_c28499_g1_i1_len_343 | TBP_PF00352.17 | TATA binding protein 2 | AT1G55520.1
Pav_c16965_g1_i1_len_2231	0	0	0	0	0	0	1	0	0	0	0	0	1	Pav_c16965_g1_i1_len_2231 | NoPfam | unknown protein | AT1G55535.1
Pav_c20046_g2_i2_len_5898	1	0	4	5	0	0	2	0	0	0	0	0	12	Pav_c20046_g2_i2_len_5898 | NoPfam | Nuclear pore complex protein | AT1G55540.2
Pav_c6828_g1_i1_len_2105	1	0	1	0	0	3	0	0	0	0	0	0	5	Pav_c6828_g1_i1_len_2105 | NoPfam | RNI-like superfamily protein | AT1G55590.1
Pav_c16212_g1_i1_len_4702	0	0	1	1	0	0	0	0	0	0	0	0	2	Pav_c16212_g1_i1_len_4702 | LRRNT_2_PF08263.8 | BRI1 like | AT1G55610.1
Pav_c17709_g3_i1_len_3819	0	0	3	0	0	0	0	0	0	0	0	0	3	Pav_c17709_g3_i1_len_3819 | CBS_PF00571.24 | chloride channel F | AT1G55620.2
Pav_c45338_g1_i1_len_1081	0	0	1	0	0	1	0	0	0	1	0	1	4	Pav_c45338_g1_i1_len_1081 | PSI_PSAK_PF01241.14 | photosystem I subunit G | AT1G55670.1
Pav_c16500_g2_i1_len_2565	0	0	0	1	0	1	1	0	1	0	0	0	4	Pav_c16500_g2_i1_len_2565 | CRAL_TRIO_PF00650.16 | Sec14p-like phosphatidylinositol transfer family protein | AT1G55690.1
Pav_c12812_g1_i1_len_2281	1	1	0	0	0	1	0	0	0	0	0	0	3	Pav_c12812_g1_i1_len_2281 | Na_Ca_ex_PF01699.20 | cation exchanger 5 | AT1G55730.1
Pav_c32929_g1_i1_len_2755	0	0	2	1	2	0	1	1	0	0	0	0	7	Pav_c32929_g1_i1_len_2755 | Raffinose_syn_PF05691.8 | seed imbibition 1 | AT1G55740.1
Pav_c21712_g1_i1_len_1387	0	0	1	1	0	0	0	0	0	0	1	0	3	Pav_c21712_g1_i1_len_1387 | BTB_PF00651.27 | BTB/POZ domain-containing protein | AT1G55760.1
Pav_c18743_g8_i1_len_1078	0	0	0	0	0	1	0	0	0	0	0	0	1	Pav_c18743_g8_i1_len_1078 | DUF2431_PF10354.5 | Domain of unknown function (DUF2431) | AT1G55790.1
Pav_c18668_g1_i1_len_2200	1	0	0	0	0	0	0	0	0	0	0	0	1	Pav_c18668_g1_i1_len_2200 | DUF812_PF05667.7 | unknown protein | AT1G55830.2
Pav_c14046_g1_i3_len_2226	1	0	2	1	4	31	3	0	0	0	0	0	42	Pav_c14046_g1_i3_len_2226 | CRAL_TRIO_N_PF03765.11 | Sec14p-like phosphatidylinositol transfer family protein | AT1G55840.1
Pav_c13937_g1_i2_len_2888	0	0	0	0	1	5	0	0	0	0	0	0	6	Pav_c13937_g1_i2_len_2888 | Cellulose_synt_PF03552.10 | cellulose synthase like E1 | AT1G55850.1
Pav_c19163_g3_i3_len_2511	0	0	1	1	0	1	1	1	0	0	0	0	5	Pav_c19163_g3_i3_len_2511 | Glyco_tranf_2_3_PF13641.2 | cellulose synthase like E1 | AT1G55850.1
Pav_c25203_g1_i1_len_320	0	0	5	0	3	12	0	0	0	0	0	0	20	Pav_c25203_g1_i1_len_320 | NoPfam | cellulose synthase like E1 | AT1G55850.1
Pav_c51423_g1_i1_len_240	0	0	0	0	0	7	0	0	0	0	0	0	7	Pav_c51423_g1_i1_len_240 | NoPfam | cellulose synthase like E1 | AT1G55850.1
Pav_c52267_g1_i1_len_323	0	0	1	0	0	0	0	0	0	0	0	0	1	Pav_c52267_g1_i1_len_323 | Cellulose_synt_PF03552.10 | cellulose synthase like E1 | AT1G55850.1
Pav_c19340_g1_i1_len_12323	3	6	14	6	3	1	3	0	0	1	0	0	37	Pav_c19340_g1_i1_len_12323 | UBA_PF00627.27 | ubiquitin-protein ligase 1 | AT1G55860.1
Pav_c19919_g1_i5_len_2474	0	0	0	0	0	1	0	0	0	0	0	0	1	Pav_c19919_g1_i5_len_2474 | CAF1_PF04857.16 | Polynucleotidyl transferase, ribonuclease H-like superfamily protein | AT1G55870.1
Pav_c19956_g9_i1_len_1763	0	0	0	1	0	0	0	0	0	0	0	0	1	Pav_c19956_g9_i1_len_1763 | PALP_PF00291.21 | Pyridoxal-5'-phosphate-dependent enzyme family protein | AT1G55880.1
Pav_c11089_g2_i1_len_1619	0	0	0	0	0	1	0	0	0	0	0	0	1	Pav_c11089_g2_i1_len_1619 | NIF_PF03031.14 | Haloacid dehalogenase-like hydrolase (HAD) superfamily protein | AT1G55900.1
Pav_c19414_g1_i2_len_1788	0	0	0	0	0	1	0	0	0	0	0	0	1	Pav_c19414_g1_i2_len_1788 | Zip_PF02535.18 | zinc transporter 11 precursor | AT1G55910.1
Pav_c13771_g1_i1_len_1602	0	0	0	0	0	0	0	0	0	0	0	1	1	Pav_c13771_g1_i1_len_1602 | WLM_PF08325.6 | zinc ion binding | AT1G55915.1
Pav_c15173_g1_i3_len_2185	0	0	1	1	0	5	0	0	0	0	0	0	7	Pav_c15173_g1_i3_len_2185 | WLM_PF08325.6 | zinc ion binding | AT1G55915.1
Pav_c4123_g1_i1_len_588	0	0	0	0	0	0	0	1	0	0	0	0	1	Pav_c4123_g1_i1_len_588 | NAM_PF02365.11 | NAC domain containing protein 1 | AT1G56010.2
Pav_c19970_g1_i2_len_3493	2	1	6	2	2	5	2	2	1	1	2	1	27	Pav_c19970_g1_i2_len_3493 | EFG_II_PF14492.2 | Ribosomal protein S5/Elongation factor G/III/V family protein | AT1G56070.1
Pav_c3131_g1_i1_len_2254	0	0	0	0	1	0	1	0	0	0	0	0	2	Pav_c3131_g1_i1_len_2254 | NOP5NT_PF08156.9 | homolog of nucleolar protein NOP56 | AT1G56110.1
Pav_c20755_g2_i2_len_1534	0	0	0	0	0	1	0	0	0	0	0	0	1	Pav_c20755_g2_i2_len_1534 | LRR_1_PF00560.29 | Leucine-rich repeat transmembrane protein kinase | AT1G56130.1
Pav_c20755_g1_i1_len_1623	0	0	0	0	1	2	0	0	0	0	0	0	3	Pav_c20755_g1_i1_len_1623 | Malectin_PF11721.4 | Leucine-rich repeat transmembrane protein kinase | AT1G56140.1
Pav_c18607_g1_i1_len_998	0	0	0	1	0	0	0	0	0	0	0	0	1	Pav_c18607_g1_i1_len_998 | Histone_PF00125.20 | nuclear factor Y, subunit C2 | AT1G56170.1
Pav_c14116_g1_i1_len_1022	0	0	0	0	0	0	0	0	0	1	0	0	1	Pav_c14116_g1_i1_len_1022 | PGK_PF00162.15 | Phosphoglycerate kinase family protein | AT1G56190.1
Pav_c14116_g2_i1_len_1180	0	0	0	1	0	0	0	1	0	0	1	0	3	Pav_c14116_g2_i1_len_1180 | PGK_PF00162.15 | Phosphoglycerate kinase family protein | AT1G56190.1
Pav_c18845_g2_i1_len_943	0	1	2	1	0	1	0	1	0	0	0	0	6	Pav_c18845_g2_i1_len_943 | Auxin_repressed_PF05564.8 | Dormancy/auxin associated family protein | AT1G56220.3
Pav_c15453_g1_i1_len_2754	0	0	0	0	1	3	0	0	0	0	1	0	5	Pav_c15453_g1_i1_len_2754 | DUF1399_PF07173.8 | Protein of unknown function (DUF1399) | AT1G56230.1
Pav_c20282_g11_i1_len_571	0	2	0	0	0	0	0	0	0	0	0	0	2	Pav_c20282_g11_i1_len_571 | PP2_PF14299.2 | phloem protein 2-B13 | AT1G56240.1
Pav_c20598_g1_i1_len_2988	0	1	2	2	0	3	0	0	0	0	0	0	8	Pav_c20598_g1_i1_len_2988 | CwfJ_C_2_PF04676.10 | CwfJ-like family protein | AT1G56290.1
Pav_c18666_g1_i3_len_983	0	0	1	0	0	0	1	0	0	0	0	0	2	Pav_c18666_g1_i3_len_983 | DnaJ_PF00226.27 | Chaperone DnaJ-domain superfamily protein | AT1G56300.1
Pav_c43755_g1_i1_len_2118	0	0	3	1	1	0	1	0	2	3	2	1	14	Pav_c43755_g1_i1_len_2118 | Calreticulin_PF00262.14 | calreticulin 1a | AT1G56340.1
Pav_c7247_g1_i1_len_1500	0	0	0	0	0	0	0	0	0	0	0	1	1	Pav_c7247_g1_i1_len_1500 | PseudoU_synth_2_PF00849.18 | Pseudouridine synthase family protein | AT1G56345.1
Pav_c5577_g1_i1_len_154	0	1	2	1	0	0	0	0	0	0	0	0	4	Pav_c5577_g1_i1_len_154 | HSP70_PF00012.16 | heat shock protein 70 (Hsp 70) family protein | AT1G56410.1
Pav_c34613_g1_i1_len_1324	0	0	0	0	0	0	0	0	1	0	0	0	1	Pav_c34613_g1_i1_len_1324 | NoPfam | unknown protein | AT1G56423.1
Pav_c19869_g2_i1_len_1814	0	0	1	0	0	0	0	0	0	0	0	0	1	Pav_c19869_g2_i1_len_1814 | TPR_12_PF13424.2 | Tetratricopeptide repeat (TPR)-like superfamily protein | AT1G56440.2
Pav_c20233_g9_i1_len_1336	0	0	0	1	1	3	2	0	1	1	0	0	9	Pav_c20233_g9_i1_len_1336 | Proteasome_PF00227.22 | 20S proteasome beta subunit G1 | AT1G56450.1
Pav_c32903_g1_i1_len_2356	0	0	0	0	1	1	0	0	0	0	0	0	2	Pav_c32903_g1_i1_len_2356 | PAPA-1_PF04795.8 | HIT zinc finger | AT1G56460.2
Pav_c16581_g1_i3_len_2766	0	0	1	0	0	0	0	0	0	0	0	0	1	Pav_c16581_g1_i3_len_2766 | Arylesterase_PF01731.16 | haloacid dehalogenase-like hydrolase family protein | AT1G56500.1
Pav_c41241_g1_i1_len_379	0	0	1	0	0	0	0	0	0	0	0	0	1	Pav_c41241_g1_i1_len_379 | NoPfam | Disease resistance protein (TIR-NBS-LRR class) | AT1G56510.1
Pav_c5740_g1_i1_len_2747	0	0	0	0	0	0	0	1	0	0	0	0	1	Pav_c5740_g1_i1_len_2747 | Glyco_hydro_100_PF12899.3 | Plant neutral invertase family protein | AT1G56560.1
Pav_c36722_g1_i1_len_795	0	0	0	0	0	2	0	0	0	0	0	0	2	Pav_c36722_g1_i1_len_795 | PPR_3_PF13812.2 | Tetratricopeptide repeat (TPR)-like superfamily protein | AT1G56570.1
Pav_c24947_g1_i1_len_583	0	0	0	0	0	0	0	1	0	1	0	0	2	Pav_c24947_g1_i1_len_583 | NoPfam | galactinol synthase 2 | AT1G56600.1
Pav_c32550_g1_i1_len_1374	2	0	0	0	0	0	1	0	0	0	0	0	3	Pav_c32550_g1_i1_len_1374 | Glyco_transf_8_PF01501.16 | galactinol synthase 2 | AT1G56600.1
Pav_c15033_g2_i1_len_1515	0	0	0	0	0	0	0	0	0	0	1	0	1	Pav_c15033_g2_i1_len_1515 | TPR_4_PF07721.10 | Pentatricopeptide repeat (PPR) superfamily protein | AT1G56690.1
Pav_c9666_g1_i1_len_1781	0	0	0	0	0	1	0	0	0	0	0	0	1	Pav_c9666_g1_i1_len_1781 | DYW_deaminase_PF14432.2 | Pentatricopeptide repeat (PPR) superfamily protein | AT1G56690.1
Pav_c12998_g2_i1_len_3000	1	0	0	0	0	0	0	0	0	0	0	1	2	Pav_c12998_g2_i1_len_3000 | RCC1_2_PF13540.2 | Peptidase C15, pyroglutamyl peptidase I-like | AT1G56700.1
Pav_c19216_g4_i2_len_2545	0	1	0	0	0	0	0	0	1	0	0	0	2	Pav_c19216_g4_i2_len_2545 | Pkinase_Tyr_PF07714.13 | Protein kinase superfamily protein | AT1G56720.1
Pav_c19216_g5_i1_len_2478	0	0	0	1	0	0	0	0	0	0	0	0	1	Pav_c19216_g5_i1_len_2478 | Pkinase_Tyr_PF07714.13 | Protein kinase superfamily protein | AT1G56720.1
Pav_c19920_g1_i5_len_2873	0	0	0	1	1	1	0	0	0	0	0	0	3	Pav_c19920_g1_i5_len_2873 | MBOAT_PF03062.15 | MBOAT (membrane bound O-acyl transferase) family protein | AT1G57600.1
Pav_c14665_g2_i1_len_1927	0	2	2	2	0	1	0	1	0	0	0	0	8	Pav_c14665_g2_i1_len_1927 | NoPfam | FUNCTIONS IN: molecular_function unknown | AT1G57680.1
Pav_c20019_g1_i2_len_1822	0	0	0	1	0	1	0	0	0	0	0	1	3	Pav_c20019_g1_i2_len_1822 | GST_N_2_PF13409.2 | Translation elongation factor EF1B, gamma chain | AT1G57720.1
Pav_c20042_g2_i1_len_2417	0	1	0	1	0	0	0	0	0	0	0	0	2	Pav_c20042_g2_i1_len_2417 | Bromodomain_PF00439.21 | DNA-binding bromodomain-containing protein | AT1G58025.2
Pav_c16948_g2_i1_len_1084	0	0	0	0	0	0	1	0	0	0	0	0	1	Pav_c16948_g2_i1_len_1084 | AA_permease_C_PF13906.2 | cationic amino acid transporter 2 | AT1G58030.1
Pav_c7937_g1_i1_len_2776	0	1	5	1	1	1	3	0	0	1	2	0	15	Pav_c7937_g1_i1_len_2776 | AA_permease_C_PF13906.2 | cationic amino acid transporter 2 | AT1G58030.1
Pav_c19868_g1_i2_len_5077	0	0	2	1	0	1	0	0	0	0	0	0	4	Pav_c19868_g1_i2_len_5077 | DEAD_PF00270.25 | RNA helicase family protein | AT1G58060.1
Pav_c19002_g3_i1_len_1550	0	1	2	1	0	0	0	0	0	0	0	0	4	Pav_c19002_g3_i1_len_1550 | TCP_PF03634.9 | TCP family transcription factor | AT1G58100.1
Pav_c20479_g5_i1_len_2085	0	0	2	0	0	0	0	1	0	0	1	0	4	Pav_c20479_g5_i1_len_2085 | NoPfam | BEST Arabidopsis thaliana protein match is: methyltransferases (TAIR:AT5G01710.1) | AT1G58120.1
Pav_c22020_g1_i1_len_416	0	0	1	0	0	1	0	0	0	0	0	0	2	Pav_c22020_g1_i1_len_416 | Dirigent_PF03018.10 | Disease resistance-responsive (dirigent-like protein) family protein | AT1G58170.1
Pav_c9498_g1_i1_len_938	0	0	1	0	0	0	0	0	0	0	0	0	1	Pav_c9498_g1_i1_len_938 | Dirigent_PF03018.10 | Disease resistance-responsive (dirigent-like protein) family protein | AT1G58170.1
Pav_c20664_g5_i1_len_2967	0	2	2	0	0	0	0	0	1	1	0	0	6	Pav_c20664_g5_i1_len_2967 | MS_channel_PF00924.14 | MSCS-like 3 | AT1G58200.1
Pav_c19576_g1_i5_len_10669	0	0	6	3	1	0	0	1	0	0	0	0	11	Pav_c19576_g1_i5_len_10669 | Laminin_G_3_PF13385.2 | binding | AT1G58230.1
Pav_c18010_g1_i1_len_8763	0	0	3	0	0	0	1	0	0	0	0	0	4	Pav_c18010_g1_i1_len_8763 | Fmp27_GFWDK_PF10347.5 | Golgi-body localisation protein domain | AT1G58250.2
Pav_c10793_g1_i1_len_1653	0	1	0	0	0	0	0	0	0	0	0	0	1	Pav_c10793_g1_i1_len_1653 | F420_oxidored_PF03807.13 | Glutamyl-tRNA reductase family protein | AT1G58290.1
Pav_c11666_g1_i1_len_2501	0	0	1	1	0	0	0	0	0	0	0	0	2	Pav_c11666_g1_i1_len_2501 | F420_oxidored_PF03807.13 | Glutamyl-tRNA reductase family protein | AT1G58290.1
Pav_c19090_g1_i1_len_1555	0	0	0	2	0	0	0	0	0	0	0	0	2	Pav_c19090_g1_i1_len_1555 | DOG1_PF14144.2 | transcription factor-related | AT1G58330.1
Pav_c19058_g2_i1_len_3293	0	2	0	0	1	1	0	0	0	0	0	0	4	Pav_c19058_g2_i1_len_3293 | DUF3657_PF12394.4 | Putative serine esterase family protein | AT1G58350.1
Pav_c10015_g1_i1_len_3288	0	0	0	1	0	0	0	1	0	0	0	0	2	Pav_c10015_g1_i1_len_3288 | Glyco_hydro_10_PF00331.16 | glycosyl hydrolase family 10 protein / carbohydrate-binding domain-containing protein | AT1G58370.1
Pav_c20385_g5_i1_len_931	0	0	0	0	0	3	0	0	0	0	0	0	3	Pav_c20385_g5_i1_len_931 | NoPfam | Disease resistance protein (CC-NBS-LRR class) family | AT1G58390.1
Pav_c45134_g1_i1_len_2678	0	0	1	1	0	1	0	0	0	0	0	0	3	Pav_c45134_g1_i1_len_2678 | LRR_8_PF13855.2 | Disease resistance protein (CC-NBS-LRR class) family | AT1G58400.1
Pav_c20385_g4_i1_len_934	0	0	4	0	1	4	0	0	0	0	0	0	9	Pav_c20385_g4_i1_len_934 | NoPfam | Disease resistance protein (CC-NBS-LRR class) family | AT1G58410.1
Pav_c20510_g3_i2_len_862	0	0	4	0	1	0	0	0	0	0	0	0	5	Pav_c20510_g3_i2_len_862 | NB-ARC_PF00931.18 | Disease resistance protein (CC-NBS-LRR class) family | AT1G58410.1
Pav_c46808_g1_i1_len_930	0	0	0	0	0	0	0	1	0	0	0	0	1	Pav_c46808_g1_i1_len_930 | NoPfam | Uncharacterised conserved protein UCP031279 | AT1G58420.1
Pav_c15740_g1_i1_len_1528	0	0	0	1	0	0	0	0	0	0	0	0	1	Pav_c15740_g1_i1_len_1528 | FAD_binding_3_PF01494.15 | FAD/NAD(P)-binding oxidoreductase family protein | AT1G58440.1
Pav_c22049_g1_i1_len_513	0	0	0	1	0	0	0	0	0	0	0	0	1	Pav_c22049_g1_i1_len_513 | SE_PF08491.6 | FAD/NAD(P)-binding oxidoreductase family protein | AT1G58440.1
Pav_c19123_g1_i1_len_343	0	0	0	0	0	1	0	0	0	0	0	0	1	Pav_c19123_g1_i1_len_343 | NoPfam | Tetratricopeptide repeat (TPR)-like superfamily protein | AT1G58450.1
Pav_c2884_g1_i1_len_1302	0	0	0	1	0	2	0	0	0	0	0	0	3	Pav_c2884_g1_i1_len_1302 | RRM_5_PF13893.2 | RNA-binding protein 1 | AT1G58470.1
Pav_c18590_g1_i6_len_5848	0	0	1	0	0	0	0	0	0	0	0	0	1	Pav_c18590_g1_i6_len_5848 | RSN1_7TM_PF02714.11 | lipases | AT1G58520.2
Pav_c19294_g1_i2_len_1138	2	0	0	2	0	1	0	0	0	0	0	0	5	Pav_c19294_g1_i2_len_1138 | NoPfam | ZCF37 | AT1G59590.1
Pav_c15512_g2_i1_len_1414	0	1	0	0	0	0	0	0	0	1	0	0	2	Pav_c15512_g2_i1_len_1414 | NoPfam | ZCW7 | AT1G59600.1
Pav_c16126_g3_i1_len_1607	0	0	0	2	0	0	0	0	0	0	0	0	2	Pav_c16126_g3_i1_len_1607 | DUF1336_PF07059.8 | Protein of unknown function (DUF1336) | AT1G59650.1
Pav_c12166_g1_i1_len_1507	0	0	0	0	0	1	0	0	0	0	0	0	1	Pav_c12166_g1_i1_len_1507 | PTR2_PF00854.17 | Major facilitator superfamily protein | AT1G59740.1
Pav_c4725_g1_i1_len_3450	1	0	1	0	0	0	0	0	1	1	0	0	4	Pav_c4725_g1_i1_len_3450 | AUX_IAA_PF02309.12 | auxin response factor 1 | AT1G59750.1
Pav_c22772_g1_i1_len_3514	0	1	0	1	0	2	0	1	0	0	0	0	5	Pav_c22772_g1_i1_len_3514 | ResIII_PF04851.11 | RNA helicase, ATP-dependent, SK12/DOB1 protein | AT1G59760.1
Pav_c25114_g1_i1_len_197	0	0	1	0	0	3	0	0	0	0	0	0	4	Pav_c25114_g1_i1_len_197 | NoPfam | NB-ARC domain-containing disease resistance protein | AT1G59780.1
Pav_c15421_g1_i1_len_4219	0	2	2	2	2	1	0	0	1	0	0	1	11	Pav_c15421_g1_i1_len_4219 | Hydrolase_PF00702.22 | aminophospholipid ATPase 3 | AT1G59820.1
Pav_c19760_g3_i1_len_3572	0	3	5	2	6	34	1	0	0	0	0	0	51	Pav_c19760_g3_i1_len_3572 | AAA_29_PF13555.2 | ABC-2 and Plant PDR ABC-type transporter family protein | AT1G59870.1
Pav_c9474_g1_i1_len_1898	0	1	1	0	0	0	1	0	0	0	0	0	3	Pav_c9474_g1_i1_len_1898 | E1_dh_PF00676.16 | pyruvate dehydrogenase complex E1 alpha subunit | AT1G59900.1
Pav_c7403_g1_i1_len_1194	0	0	1	0	0	0	0	0	0	0	0	0	1	Pav_c7403_g1_i1_len_1194 | Response_reg_PF00072.20 | response regulator 3 | AT1G59940.1
Pav_c15392_g1_i1_len_1734	0	0	0	1	1	2	0	0	0	1	0	0	5	Pav_c15392_g1_i1_len_1734 | Aldo_ket_red_PF00248.17 | NAD(P)-linked oxidoreductase superfamily protein | AT1G59960.1
Pav_c20144_g1_i2_len_2530	3	0	4	4	7	116	2	0	0	0	0	0	136	Pav_c20144_g1_i2_len_2530 | Aldo_ket_red_PF00248.17 | NAD(P)-linked oxidoreductase superfamily protein | AT1G59960.1
Pav_c18948_g1_i1_len_2044	0	0	0	0	0	1	0	0	0	0	0	0	1	Pav_c18948_g1_i1_len_2044 | Helicase_C_PF00271.27 | DEA(D/H)-box RNA helicase family protein | AT1G59990.1
Pav_c11205_g1_i1_len_1080	0	0	0	0	0	0	0	0	0	0	1	0	1	Pav_c11205_g1_i1_len_1080 | DUF4228_PF14009.2 | unknown protein | AT1G60010.1
Pav_c11950_g1_i1_len_3633	0	0	0	0	0	0	1	1	0	0	0	0	2	Pav_c11950_g1_i1_len_3633 | Cnd1_PF12717.3 | Adaptor protein complex AP-1, gamma subunit | AT1G60070.2
Pav_c12077_g2_i1_len_1500	0	0	0	0	0	1	0	0	0	0	0	0	1	Pav_c12077_g2_i1_len_1500 | RNase_PH_PF01138.17 | 3'-5'-exoribonuclease family protein | AT1G60080.1
Pav_c12736_g1_i1_len_1154	0	0	0	1	0	0	0	0	0	0	0	0	1	Pav_c12736_g1_i1_len_1154 | Hydrolase_3_PF08282.8 | trehalose phosphate synthase | AT1G60140.1
Pav_c12736_g3_i1_len_992	0	0	0	1	0	0	0	0	0	0	0	1	2	Pav_c12736_g3_i1_len_992 | Glyco_transf_20_PF00982.17 | trehalose phosphate synthase | AT1G60140.1
Pav_c20558_g1_i1_len_2215	0	0	1	0	2	0	0	1	1	0	0	0	5	Pav_c20558_g1_i1_len_2215 | Prp31_C_PF09785.5 | pre-mRNA processing ribonucleoprotein binding region-containing protein | AT1G60170.1
Pav_c17820_g3_i1_len_3341	0	0	0	0	0	1	0	0	1	0	0	0	2	Pav_c17820_g3_i1_len_3341 | Arm_PF00514.19 | ARM repeat superfamily protein | AT1G60190.1
Pav_c13310_g1_i1_len_3393	0	0	2	1	0	0	0	1	0	0	0	0	4	Pav_c13310_g1_i1_len_3393 | PWI_PF01480.13 | splicing factor PWI domain-containing protein / RNA recognition motif (RRM)-containing protein | AT1G60200.1
Pav_c12770_g1_i1_len_2175	0	0	1	0	1	0	0	0	0	0	0	0	2	Pav_c12770_g1_i1_len_2175 | Peptidase_C48_PF02902.15 | UB-like protease 1D | AT1G60220.1
Pav_c15205_g2_i1_len_1794	0	1	0	0	0	0	1	0	0	0	0	0	2	Pav_c15205_g2_i1_len_1794 | Radical_SAM_PF04055.17 | Radical SAM superfamily protein | AT1G60230.1
Pav_c20316_g1_i1_len_2261	0	0	4	1	2	2	0	0	1	0	1	2	13	Pav_c20316_g1_i1_len_2261 | SCO1-SenC_PF02630.10 | DC1 domain-containing protein | AT1G60420.1
Pav_c6690_g1_i1_len_2028	0	1	3	4	0	0	0	0	0	0	0	1	9	Pav_c6690_g1_i1_len_2028 | AhpC-TSA_PF00578.17 | DC1 domain-containing protein | AT1G60420.1
Pav_c6761_g1_i1_len_2383	1	0	1	0	0	0	0	0	0	0	0	0	2	Pav_c6761_g1_i1_len_2383 | Thioredoxin_7_PF13899.2 | DC1 domain-containing protein | AT1G60420.1
Pav_c9334_g1_i1_len_3020	0	0	0	1	0	1	0	0	0	0	0	0	2	Pav_c9334_g1_i1_len_3020 | PI3K_C2_PF00792.20 | vacuolar protein sorting 34 | AT1G60490.1
Pav_c13507_g1_i1_len_1664	0	0	7	3	0	0	0	0	0	0	0	0	10	Pav_c13507_g1_i1_len_1664 | Dynamin_N_PF00350.19 | Dynamin related protein 4C | AT1G60500.1
Pav_c20651_g2_i1_len_834	0	1	4	0	0	0	0	0	0	0	0	0	5	Pav_c20651_g2_i1_len_834 | Dynamin_N_PF00350.19 | Dynamin related protein 4A | AT1G60530.1
Pav_c12986_g1_i3_len_1407	0	0	3	1	0	23	0	0	0	0	0	0	27	Pav_c12986_g1_i3_len_1407 | ECH_2_PF16113.1 | enoyl-CoA hydratase/isomerase D | AT1G60550.1
Pav_c18545_g2_i7_len_4395	0	0	0	1	0	0	1	0	0	0	0	0	2	Pav_c18545_g2_i7_len_4395 | NoPfam | SWIM zinc finger family protein | AT1G60560.1
Pav_c9067_g2_i1_len_1075	0	0	3	0	0	0	0	0	0	0	0	0	3	Pav_c9067_g2_i1_len_1075 | Glyco_hydro_28_PF00295.13 | Pectin lyase-like superfamily protein | AT1G60590.1
Pav_c19714_g2_i3_len_1912	0	0	0	1	1	2	0	0	0	0	0	0	4	Pav_c19714_g2_i3_len_1912 | UbiA_PF01040.14 | UbiA prenyltransferase family protein | AT1G60600.2
Pav_c18169_g1_i2_len_2738	0	0	2	1	0	0	0	0	0	0	0	0	3	Pav_c18169_g1_i2_len_2738 | NoPfam | Protein of unknown function (DUF3755) | AT1G60670.2
Pav_c16491_g3_i1_len_742	0	0	0	0	0	1	0	0	0	0	0	0	1	Pav_c16491_g3_i1_len_742 | Aldo_ket_red_PF00248.17 | NAD(P)-linked oxidoreductase superfamily protein | AT1G60690.1
Pav_c18548_g2_i1_len_1661	1	0	0	0	0	0	0	1	0	0	0	0	2	Pav_c18548_g2_i1_len_1661 | Aldo_ket_red_PF00248.17 | NAD(P)-linked oxidoreductase superfamily protein | AT1G60710.1
Pav_c20544_g1_i2_len_1908	1	0	0	1	0	0	0	0	1	0	0	1	4	Pav_c20544_g1_i2_len_1908 | Aldo_ket_red_PF00248.17 | NAD(P)-linked oxidoreductase superfamily protein | AT1G60710.1
Pav_c18548_g1_i1_len_662	0	0	0	0	0	0	1	0	0	0	0	0	1	Pav_c18548_g1_i1_len_662 | Aldo_ket_red_PF00248.17 | NAD(P)-linked oxidoreductase superfamily protein | AT1G60750.1
Pav_c18426_g1_i2_len_1909	0	1	3	1	12	89	0	0	0	0	0	0	106	Pav_c18426_g1_i2_len_1909 | TPR_12_PF13424.2 | Tetratricopeptide repeat (TPR)-like superfamily protein | AT1G60770.1
Pav_c6657_g1_i1_len_2146	0	0	2	1	0	2	1	0	1	1	0	0	8	Pav_c6657_g1_i1_len_2146 | Clat_adaptor_s_PF01217.16 | Clathrin adaptor complexes medium subunit family protein | AT1G60780.1
Pav_c20147_g1_i1_len_2409	1	0	1	0	0	1	0	0	0	0	0	0	3	Pav_c20147_g1_i1_len_2409 | PMR5N_PF14416.2 | Plant protein of unknown function (DUF828) | AT1G60790.1
Pav_c11984_g1_i1_len_3064	0	0	0	1	0	1	0	0	0	0	0	0	2	Pav_c11984_g1_i1_len_3064 | LRR_4_PF12799.3 | NSP-interacting kinase 3 | AT1G60800.1
Pav_c43715_g1_i1_len_1587	0	0	5	2	0	0	0	0	0	1	0	0	8	Pav_c43715_g1_i1_len_1587 | ATP-grasp_2_PF08442.6 | ATP-citrate lyase A-2 | AT1G60810.1
Pav_c11400_g1_i1_len_1520	0	0	0	0	0	1	0	0	0	1	0	0	2	Pav_c11400_g1_i1_len_1520 | RNA_pol_L_PF01193.20 | DNA-directed RNA polymerase family protein | AT1G60850.2
Pav_c13023_g1_i1_len_3759	0	1	2	1	0	0	0	0	0	0	0	0	4	Pav_c13023_g1_i1_len_3759 | PH_11_PF15413.2 | ARF-GAP domain 2 | AT1G60860.1
Pav_c15879_g1_i1_len_826	0	0	0	1	0	0	0	0	0	0	0	0	1	Pav_c15879_g1_i1_len_826 | NoPfam | maternal effect embryo arrest 9 | AT1G60870.1
Pav_c14739_g1_i1_len_2571	0	1	1	2	0	1	0	0	0	0	0	0	5	Pav_c14739_g1_i1_len_2571 | RRM_5_PF13893.2 | U2 snRNP auxilliary factor, large subunit, splicing factor | AT1G60900.1
Pav_c17138_g1_i1_len_2849	1	0	0	0	0	1	0	1	1	1	1	1	7	Pav_c17138_g1_i1_len_2849 | RRM_7_PF16367.1 | U2 snRNP auxilliary factor, large subunit, splicing factor | AT1G60900.1
Pav_c19925_g1_i2_len_2066	0	0	2	1	0	1	1	0	0	0	0	0	5	Pav_c19925_g1_i2_len_2066 | Pkinase_Tyr_PF07714.13 | SNF1-related protein kinase 2.10 | AT1G60940.1
Pav_c6801_g1_i1_len_822	0	0	2	0	0	0	1	0	0	0	0	0	3	Pav_c6801_g1_i1_len_822 | Fer2_PF00111.23 | 2Fe-2S ferredoxin-like superfamily protein | AT1G60950.1
Pav_c13090_g1_i1_len_3070	0	1	2	3	0	0	0	0	0	0	0	0	6	Pav_c13090_g1_i1_len_3070 | Membralin_PF09746.5 | FUNCTIONS IN: molecular_function unknown | AT1G60995.1
Pav_c20679_g1_i1_len_2793	9	1	0	0	1	1	0	0	1	0	0	0	13	Pav_c20679_g1_i1_len_2793 | Lactamase_B_2_PF12706.3 | cleavage and polyadenylation specificity factor 73-I | AT1G61010.1
Pav_c18418_g1_i1_len_3060	0	0	0	0	1	0	1	0	0	1	0	0	3	Pav_c18418_g1_i1_len_3060 | WAPL_PF07814.9 | WAPL (Wings apart-like protein regulation of heterochromatin) protein | AT1G61030.1
Pav_c32923_g1_i1_len_2746	0	1	0	0	0	1	0	0	0	0	0	0	2	Pav_c32923_g1_i1_len_2746 | Plus-3_PF03126.14 | plus-3 domain-containing protein | AT1G61040.1
Pav_c16824_g2_i1_len_888	0	0	1	0	0	0	0	0	0	0	0	0	1	Pav_c16824_g2_i1_len_888 | NoPfam | NAC domain containing protein 25 | AT1G61110.1
Pav_c15039_g1_i3_len_5736	0	0	2	1	0	1	2	0	2	0	0	0	8	Pav_c15039_g1_i3_len_5736 | zf-C3HC4_3_PF13920.2 | SNF2 domain-containing protein / helicase domain-containing protein / zinc finger protein-related | AT1G61140.1
Pav_c11012_g3_i1_len_2417	0	0	0	0	0	0	0	0	0	1	0	1	2	Pav_c11012_g3_i1_len_2417 | DUF707_PF05212.8 | Protein of unknown function (DUF707) | AT1G61240.1
Pav_c44061_g1_i1_len_1538	0	1	0	0	0	0	0	0	0	1	0	1	3	Pav_c44061_g1_i1_len_1538 | SCAMP_PF04144.9 | secretory carrier 3 | AT1G61250.1
Pav_c18593_g2_i1_len_1237	0	0	1	0	0	0	0	0	0	0	0	0	1	Pav_c18593_g2_i1_len_1237 | DUF761_PF05553.7 | Protein of unknown function (DUF761) | AT1G61260.1
Pav_c12205_g1_i1_len_422	1	0	0	0	0	0	0	0	0	0	0	0	1	Pav_c12205_g1_i1_len_422 | NoPfam | LRR and NB-ARC domains-containing disease resistance protein | AT1G61310.1
Pav_c7771_g1_i1_len_2549	0	0	1	0	0	0	0	0	0	0	0	0	1	Pav_c7771_g1_i1_len_2549 | HEAT_PF02985.18 | ARM repeat superfamily protein | AT1G61350.1
Pav_c38988_g1_i1_len_498	0	0	0	0	0	0	1	0	0	0	0	0	1	Pav_c38988_g1_i1_len_498 | NoPfam | S-locus lectin protein kinase family protein | AT1G61430.1
Pav_c20601_g1_i1_len_384	0	0	0	0	0	2	0	0	0	0	0	0	2	Pav_c20601_g1_i1_len_384 | S_locus_glycop_PF00954.16 | S-locus lectin protein kinase family protein | AT1G61480.1
Pav_c20601_g2_i10_len_3485	0	1	18	3	5	84	1	0	0	0	0	0	112	Pav_c20601_g2_i10_len_3485 | PAN_2_PF08276.7 | S-locus lectin protein kinase family protein | AT1G61490.1
Pav_c16550_g1_i1_len_382	0	0	1	1	0	2	0	1	0	0	0	0	5	Pav_c16550_g1_i1_len_382 | NoPfam | photosystem I light harvesting complex gene 3 | AT1G61520.1
Pav_c32486_g1_i1_len_2300	0	0	0	1	0	0	0	0	0	0	0	0	1	Pav_c32486_g1_i1_len_2300 | Mlo_PF03094.11 | Seven transmembrane MLO family protein | AT1G61560.1
Pav_c17830_g1_i2_len_1069	0	0	0	0	0	1	0	0	0	0	0	0	1	Pav_c17830_g1_i2_len_1069 | Ribosomal_L3_PF00297.18 | R-protein L3 B | AT1G61580.1
Pav_c7381_g1_i1_len_1471	0	0	2	0	0	0	0	0	1	0	0	1	4	Pav_c7381_g1_i1_len_1471 | zf-C3HC4_2_PF13923.2 | phosphoinositide binding | AT1G61620.1
Pav_c16560_g1_i1_len_2151	0	0	0	0	0	0	0	0	1	0	0	1	2	Pav_c16560_g1_i1_len_2151 | Lung_7-TM_R_PF06814.9 | Lung seven transmembrane receptor family protein | AT1G61670.1
Pav_c16560_g2_i1_len_1894	0	0	0	0	0	1	0	0	0	0	0	0	1	Pav_c16560_g2_i1_len_1894 | Lung_7-TM_R_PF06814.9 | Lung seven transmembrane receptor family protein | AT1G61670.1
Pav_c19769_g2_i1_len_1491	0	0	1	0	0	0	0	0	0	0	0	0	1	Pav_c19769_g2_i1_len_1491 | Terpene_synth_PF01397.17 | terpene synthase 14 | AT1G61680.1
Pav_c20146_g1_i2_len_4889	1	0	3	1	0	0	1	1	0	0	0	0	7	Pav_c20146_g1_i2_len_4889 | NoPfam | phosphoinositide binding | AT1G61690.1
Pav_c14447_g1_i1_len_730	1	0	0	0	0	0	1	1	0	0	0	0	3	Pav_c14447_g1_i1_len_730 | NoPfam | NAD(P)-binding Rossmann-fold superfamily protein | AT1G61720.1
Pav_c14447_g2_i1_len_654	0	0	0	0	1	0	0	0	0	0	0	0	1	Pav_c14447_g2_i1_len_654 | NAD_binding_10_PF13460.2 | NAD(P)-binding Rossmann-fold superfamily protein | AT1G61720.1
Pav_c36190_g1_i1_len_619	0	0	1	0	0	0	0	0	0	0	0	0	1	Pav_c36190_g1_i1_len_619 | TauE_PF01925.15 | Sulfite exporter TauE/SafE family protein | AT1G61740.1
Pav_c44831_g1_i1_len_772	1	0	0	0	0	0	0	1	0	0	0	0	2	Pav_c44831_g1_i1_len_772 | NoPfam | postsynaptic protein-related | AT1G61780.1
Pav_c19734_g1_i2_len_1325	2	1	0	1	0	0	0	0	0	0	0	0	4	Pav_c19734_g1_i2_len_1325 | OST3_OST6_PF04756.9 | Oligosaccharyltransferase complex/magnesium transporter family protein | AT1G61790.1
Pav_c18650_g1_i2_len_2339	0	0	1	2	1	0	0	0	0	1	0	1	6	Pav_c18650_g1_i2_len_2339 | EamA_PF00892.16 | glucose-6-phosphate/phosphate translocator 2 | AT1G61800.1
Pav_c12413_g1_i1_len_4524	0	0	0	0	0	0	0	0	0	0	1	0	1	Pav_c12413_g1_i1_len_4524 | LRR_8_PF13855.2 | phospholipases | AT1G61850.1
Pav_c19388_g2_i1_len_4496	0	0	1	1	1	0	0	0	0	0	0	0	3	Pav_c19388_g2_i1_len_4496 | AAA_2_PF07724.10 | pentatricopeptide repeat 336 | AT1G61870.1
Pav_c14882_g1_i3_len_1397	0	0	0	0	0	1	0	0	0	0	0	0	1	Pav_c14882_g1_i3_len_1397 | NoPfam | unknown protein | AT1G61900.1
Pav_c20036_g2_i1_len_4309	1	0	1	1	1	1	0	0	0	0	1	0	6	Pav_c20036_g2_i1_len_4309 | WD40_PF00400.28 | Coatomer, alpha subunit | AT1G62020.1
Pav_c15619_g1_i1_len_481	0	0	0	0	0	1	0	0	0	0	1	0	2	Pav_c15619_g1_i1_len_481 | Atg8_PF02991.12 | Ubiquitin-like superfamily protein | AT1G62040.2
Pav_c18935_g2_i1_len_337	0	1	0	0	0	2	1	0	0	0	0	0	4	Pav_c18935_g2_i1_len_337 | NoPfam | Ubiquitin-like superfamily protein | AT1G62040.2
Pav_c18190_g1_i3_len_2053	0	0	0	1	0	1	0	0	0	0	0	0	2	Pav_c18190_g1_i3_len_2053 | TAXi_C_PF14541.2 | Saposin-like aspartyl protease family protein | AT1G62290.1
Pav_c15083_g1_i1_len_2754	0	0	0	2	1	0	0	0	0	0	0	0	3	Pav_c15083_g1_i1_len_2754 | WRKY_PF03106.11 | WRKY family transcription factor | AT1G62300.1
Pav_c16186_g1_i1_len_2282	0	0	1	0	0	0	0	0	0	0	0	0	1	Pav_c16186_g1_i1_len_2282 | WRKY_PF03106.11 | WRKY family transcription factor | AT1G62300.1
Pav_c17953_g1_i3_len_2707	0	0	0	0	0	0	0	1	0	0	0	0	1	Pav_c17953_g1_i3_len_2707 | Branch_PF02485.17 | Core-2/I-branching beta-1,6-N-acetylglucosaminyltransferase family protein | AT1G62305.1
Pav_c12882_g1_i1_len_2285	0	0	0	0	0	0	0	0	1	1	0	0	2	Pav_c12882_g1_i1_len_2285 | NoPfam | transcription factor jumonji (jmjC) domain-containing protein | AT1G62310.1
Pav_c15648_g1_i3_len_4349	0	0	0	1	0	1	0	0	0	0	0	0	2	Pav_c15648_g1_i3_len_4349 | zf-4CXXC_R1_PF10497.5 | transcription factor jumonji (jmjC) domain-containing protein | AT1G62310.1
Pav_c14770_g1_i1_len_3118	1	0	0	0	0	0	0	1	0	0	0	0	2	Pav_c14770_g1_i1_len_3118 | TPR_16_PF13432.2 | Octicosapeptide/Phox/Bem1p (PB1) domain-containing protein / tetratricopeptide repeat (TPR)-containing protein | AT1G62390.1
Pav_c16165_g1_i2_len_1886	0	0	2	0	0	1	0	0	0	0	0	0	3	Pav_c16165_g1_i2_len_1886 | NoPfam | Protein kinase superfamily protein | AT1G62400.1
Pav_c14805_g2_i1_len_765	0	0	1	0	0	0	0	0	0	0	0	0	1	Pav_c14805_g2_i1_len_765 | LRR_1_PF00560.29 | leucine-rich repeat/extensin 2 | AT1G62440.1
Pav_c32375_g1_i1_len_950	1	0	4	2	0	0	1	0	1	0	1	0	10	Pav_c32375_g1_i1_len_950 | Tryp_alpha_amyl_PF00234.18 | Bifunctional inhibitor/lipid-transfer protein/seed storage 2S albumin superfamily protein | AT1G62510.1
Pav_c7126_g1_i2_len_1229	0	0	0	0	0	0	0	0	1	0	0	0	1	Pav_c7126_g1_i2_len_1229 | NoPfam | unknown protein | AT1G62520.1
Pav_c17555_g2_i1_len_1812	0	1	0	1	1	0	0	0	0	0	0	0	3	Pav_c17555_g2_i1_len_1812 | FAD_oxidored_PF12831.3 | Flavin-binding monooxygenase family protein | AT1G62600.1
Pav_c20574_g1_i1_len_3498	0	1	0	1	0	0	0	0	0	0	0	1	3	Pav_c20574_g1_i1_len_3498 | Exostosin_PF03016.11 | 3-ketoacyl-acyl carrier protein synthase III | AT1G62640.1
Pav_c21054_g1_i1_len_1714	0	0	0	1	0	0	0	0	0	0	0	0	1	Pav_c21054_g1_i1_len_1714 | MRP-S27_PF10037.5 | Pentatricopeptide repeat (PPR-like) superfamily protein | AT1G62720.1
Pav_c17876_g2_i1_len_1556	0	0	0	0	1	0	0	0	0	0	0	0	1	Pav_c17876_g2_i1_len_1556 | SQS_PSY_PF00494.15 | Terpenoid synthases superfamily protein | AT1G62730.1
Pav_c43936_g1_i1_len_5051	1	0	2	1	0	2	0	0	1	0	1	0	8	Pav_c43936_g1_i1_len_5051 | RF3_C_PF16658.1 | Translation elongation factor EFG/EF2 protein | AT1G62750.1
Pav_c10681_g1_i1_len_586	0	1	0	0	0	0	0	0	1	0	0	0	2	Pav_c10681_g1_i1_len_586 | PMEI_PF04043.11 | Plant invertase/pectin methylesterase inhibitor superfamily protein | AT1G62770.1
Pav_c34094_g1_i1_len_964	0	0	0	0	0	0	0	0	0	1	0	0	1	Pav_c34094_g1_i1_len_964 | NoPfam | Bifunctional inhibitor/lipid-transfer protein/seed storage 2S albumin superfamily protein | AT1G62790.1
Pav_c47374_g1_i1_len_1766	0	0	1	0	0	0	0	0	1	0	0	1	3	Pav_c47374_g1_i1_len_1766 | NoPfam | unknown protein | AT1G62870.1
Pav_c7147_g1_i1_len_1677	1	2	3	0	0	1	0	0	0	0	0	0	7	Pav_c7147_g1_i1_len_1677 | NoPfam | unknown protein | AT1G62870.1
Pav_c12452_g1_i1_len_1922	0	0	0	0	0	1	0	0	0	0	0	0	1	Pav_c12452_g1_i1_len_1922 | Aminotran_1_2_PF00155.17 | ACC synthase 10 | AT1G62960.1
Pav_c12777_g1_i1_len_3271	1	0	1	1	0	1	0	0	1	0	0	0	5	Pav_c12777_g1_i1_len_3271 | Scramblase_PF03803.11 | KNOTTED-like homeobox of Arabidopsis thaliana 7 | AT1G62990.1
Pav_c43959_g1_i1_len_1640	0	0	0	1	0	0	0	0	0	0	0	1	2	Pav_c43959_g1_i1_len_1640 | GDP_Man_Dehyd_PF16363.1 | nucleotide-rhamnose synthase/epimerase-reductase | AT1G63000.1
Pav_c44426_g1_i1_len_5059	0	0	0	0	0	0	0	0	0	0	0	1	1	Pav_c44426_g1_i1_len_5059 | RNA_pol_Rpb1_5_PF04998.13 | nuclear RNA polymerase D1A | AT1G63020.1
Pav_c4940_g1_i1_len_2155	0	0	1	0	0	0	0	0	0	0	0	0	1	Pav_c4940_g1_i1_len_2155 | PIG-U_PF06728.9 | GPI transamidase subunit PIG-U | AT1G63110.1
Pav_c22053_g1_i1_len_1999	0	0	0	0	0	1	0	1	0	1	0	0	3	Pav_c22053_g1_i1_len_1999 | Rhomboid_PF01694.18 | RHOMBOID-like 2 | AT1G63120.1
Pav_c5167_g1_i2_len_928	0	0	0	1	0	0	0	0	0	0	0	0	1	Pav_c5167_g1_i2_len_928 | TPR_19_PF14559.2 | Tetratricopeptide repeat (TPR)-like superfamily protein | AT1G63130.1
Pav_c10244_g1_i1_len_250	0	0	1	0	0	0	0	0	0	0	0	0	1	Pav_c10244_g1_i1_len_250 | NoPfam | UDP-D-glucose/UDP-D-galactose 4-epimerase 3 | AT1G63180.1
Pav_c15618_g1_i2_len_1172	0	0	0	0	1	1	0	0	0	1	1	0	4	Pav_c15618_g1_i2_len_1172 | C2_PF00168.26 | Calcium-dependent lipid-binding (CaLB domain) family protein | AT1G63220.1
Pav_c11607_g1_i2_len_1844	0	0	0	1	0	0	0	0	0	0	0	0	1	Pav_c11607_g1_i2_len_1844 | Tetraspannin_PF00335.16 | tetraspanin10 | AT1G63260.1
Pav_c19876_g1_i14_len_4775	0	1	3	3	5	46	7	0	0	0	0	0	65	Pav_c19876_g1_i14_len_4775 | SMC_N_PF02463.15 | non-intrinsic ABC protein 10 | AT1G63270.1
Pav_c20950_g1_i1_len_3965	0	0	1	0	0	1	0	0	0	0	0	0	2	Pav_c20950_g1_i1_len_3965 | NT-C2_PF10358.5 | Myosin heavy chain-related protein | AT1G63300.1
Pav_c21191_g1_i1_len_2812	0	0	2	0	0	0	0	0	0	0	0	1	3	Pav_c21191_g1_i1_len_2812 | LRR_8_PF13855.2 | Leucine-rich repeat protein kinase family protein | AT1G63430.2
Pav_c1888_g1_i1_len_704	0	0	1	1	0	0	0	0	0	0	0	0	2	Pav_c1888_g1_i1_len_704 | HAD_PF12710.3 | heavy metal atpase 5 | AT1G63440.1
Pav_c33682_g1_i1_len_3296	0	0	0	0	0	1	0	0	0	0	0	0	1	Pav_c33682_g1_i1_len_3296 | HAD_PF12710.3 | heavy metal atpase 5 | AT1G63440.1
Pav_c13154_g1_i1_len_2168	0	0	0	0	0	0	0	0	1	0	0	0	1	Pav_c13154_g1_i1_len_2168 | DUF296_PF03479.11 | AT hook motif DNA-binding family protein | AT1G63470.1
Pav_c18996_g1_i2_len_6103	2	1	0	1	0	2	0	0	0	0	0	0	6	Pav_c18996_g1_i2_len_6103 | ARID_PF01388.17 | transcription factor jumonji (jmjC) domain-containing protein | AT1G63490.1
Pav_c15385_g4_i2_len_1188	0	1	0	0	0	0	0	0	0	0	0	0	1	Pav_c15385_g4_i2_len_1188 | TPR_2_PF07719.13 | Protein kinase protein with tetratricopeptide repeat domain | AT1G63500.1
Pav_c3101_g1_i1_len_1554	0	0	0	1	0	0	0	0	0	0	0	0	1	Pav_c3101_g1_i1_len_1554 | DUF760_PF05542.7 | unknown protein | AT1G63610.2
Pav_c12628_g2_i1_len_3165	0	0	1	0	1	0	0	0	0	0	0	0	2	Pav_c12628_g2_i1_len_3165 | CH_PF00307.27 | P-loop nucleoside triphosphate hydrolases superfamily protein with CH (Calponin Homology) domain | AT1G63640.1
Pav_c9754_g1_i1_len_1861	0	0	1	0	0	1	0	0	0	0	0	0	2	Pav_c9754_g1_i1_len_1861 | NAD_synthase_PF02540.13 | GMP synthase (glutamine-hydrolyzing), putative / glutamine amidotransferase, putative | AT1G63660.1
Pav_c21075_g1_i1_len_2959	0	0	1	0	0	1	0	0	0	0	0	2	4	Pav_c21075_g1_i1_len_2959 | Mur_ligase_PF01225.21 | acid-amino acid ligases | AT1G63680.1
Pav_c3133_g1_i1_len_834	1	1	2	0	0	18	0	0	0	0	0	0	22	Pav_c3133_g1_i1_len_834 | NoPfam | acid-amino acid ligases | AT1G63680.1
Pav_c21270_g1_i1_len_2190	0	2	0	0	1	0	1	0	1	1	0	0	6	Pav_c21270_g1_i1_len_2190 | PA_PF02225.18 | SIGNAL PEPTIDE PEPTIDASE-LIKE 2 | AT1G63690.2
Pav_c16992_g2_i1_len_4134	0	1	2	1	1	0	1	0	0	0	0	1	7	Pav_c16992_g2_i1_len_4134 | Kinase-like_PF14531.2 | Protein kinase superfamily protein | AT1G63700.1
Pav_c16992_g3_i1_len_3836	0	1	1	0	0	0	1	0	0	0	0	0	3	Pav_c16992_g3_i1_len_3836 | Kinase-like_PF14531.2 | Protein kinase superfamily protein | AT1G63700.1
Pav_c20180_g7_i2_len_679	0	0	2	2	2	7	0	0	0	0	0	0	13	Pav_c20180_g7_i2_len_679 | LRR_4_PF12799.3 | Disease resistance protein (TIR-NBS-LRR class) family | AT1G63730.1
Pav_c12436_g1_i1_len_3631	1	0	5	1	0	1	0	1	0	0	0	1	10	Pav_c12436_g1_i1_len_3631 | Peptidase_M1_PF01433.16 | Peptidase M1 family protein | AT1G63770.5
Pav_c4205_g1_i1_len_1626	0	0	1	2	0	0	0	0	0	0	0	0	3	Pav_c4205_g1_i1_len_1626 | NoPfam | PLAC8 family protein | AT1G63830.2
Pav_c10821_g1_i1_len_2560	0	0	0	2	0	0	0	0	0	0	0	0	2	Pav_c10821_g1_i1_len_2560 | NoPfam | BTB/POZ domain-containing protein | AT1G63850.1
Pav_c17571_g1_i1_len_2115	2	0	1	1	0	0	1	0	0	2	2	0	9	Pav_c17571_g1_i1_len_2115 | NoPfam | BTB/POZ domain-containing protein | AT1G63850.1
Pav_c20033_g1_i2_len_2041	1	1	0	1	0	0	0	0	0	0	0	0	3	Pav_c20033_g1_i2_len_2041 | GIDE_PF12483.4 | E3 Ubiquitin ligase family protein | AT1G63900.2
Pav_c4766_g1_i2_len_2117	5	6	10	12	10	80	1	0	0	0	0	0	124	Pav_c4766_g1_i2_len_2117 | Pyr_redox_PF00070.23 | monodehydroascorbate reductase 6 | AT1G63940.2
Pav_c32471_g1_i1_len_1568	0	0	0	2	0	0	0	0	0	0	0	0	2	Pav_c32471_g1_i1_len_1568 | G-patch_PF01585.19 | D111/G-patch domain-containing protein | AT1G63980.1
Pav_c16114_g1_i5_len_4042	0	0	1	0	0	0	0	0	0	1	0	1	3	Pav_c16114_g1_i5_len_4042 | NoPfam | unknown protein | AT1G64050.1
Pav_c34105_g1_i1_len_3745	0	0	4	1	0	1	0	0	0	0	0	0	6	Pav_c34105_g1_i1_len_3745 | Ferric_reduct_PF01794.15 | respiratory burst oxidase protein F | AT1G64060.1
Pav_c43909_g1_i1_len_1256	0	1	1	0	0	0	0	0	0	0	0	0	2	Pav_c43909_g1_i1_len_1256 | LEA_2_PF03168.9 | Late embryogenesis abundant (LEA) hydroxyproline-rich glycoprotein family | AT1G64065.1
Pav_c18791_g1_i2_len_780	0	0	7	0	0	0	0	0	0	0	0	0	7	Pav_c18791_g1_i2_len_780 | NoPfam | Disease resistance protein (TIR-NBS-LRR class) family | AT1G64070.1
Pav_c19847_g8_i1_len_261	0	0	0	0	0	1	0	0	0	0	0	0	1	Pav_c19847_g8_i1_len_261 | NoPfam | Disease resistance protein (TIR-NBS-LRR class) family | AT1G64070.1
Pav_c8468_g1_i1_len_219	0	1	4	1	0	0	0	0	0	0	0	0	6	Pav_c8468_g1_i1_len_219 | PPR_3_PF13812.2 | pentatricopeptide (PPR) repeat-containing protein | AT1G64100.1
Pav_c43926_g1_i1_len_3051	1	1	1	1	1	2	1	0	0	0	0	0	8	Pav_c43926_g1_i1_len_3051 | NoPfam | BEST Arabidopsis thaliana protein match is: loricrin-related (TAIR:AT5G64550.1) | AT1G64140.1
Pav_c11838_g2_i2_len_1093	0	0	0	1	0	0	0	0	0	1	1	0	3	Pav_c11838_g2_i2_len_1093 | NoPfam | ubiquitin-conjugating enzyme 28 | AT1G64230.4
Pav_c42499_g1_i1_len_198	0	0	0	0	0	1	0	0	0	0	0	0	1	Pav_c42499_g1_i1_len_198 | NoPfam | MuDR family transposase | AT1G64255.1
Pav_c12626_g1_i1_len_2166	0	0	1	0	0	0	0	0	0	0	0	0	1	Pav_c12626_g1_i1_len_2166 | SWIM_PF04434.13 | MuDR family transposase | AT1G64260.1
Pav_c13003_g1_i2_len_2738	0	0	0	0	1	0	0	0	0	0	0	0	1	Pav_c13003_g1_i2_len_2738 | SWIM_PF04434.13 | MuDR family transposase | AT1G64260.1
Pav_c15098_g1_i2_len_3021	0	0	0	1	0	0	0	0	1	0	1	0	3	Pav_c15098_g1_i2_len_3021 | SWIM_PF04434.13 | MuDR family transposase | AT1G64260.1
Pav_c15301_g1_i1_len_2675	0	0	2	1	0	0	0	0	0	0	0	0	3	Pav_c15301_g1_i1_len_2675 | SWIM_PF04434.13 | MuDR family transposase | AT1G64260.1
Pav_c17308_g1_i1_len_2990	0	1	0	0	0	0	0	0	0	0	0	0	1	Pav_c17308_g1_i1_len_2990 | SWIM_PF04434.13 | MuDR family transposase | AT1G64260.1
Pav_c20699_g1_i4_len_3145	3	0	8	18	6	116	2	0	0	0	0	0	153	Pav_c20699_g1_i4_len_3145 | SWIM_PF04434.13 | MuDR family transposase | AT1G64260.1
Pav_c6395_g1_i1_len_675	0	2	2	2	0	17	0	0	0	0	0	0	23	Pav_c6395_g1_i1_len_675 | SWIM_PF04434.13 | MuDR family transposase | AT1G64260.1
Pav_c13880_g1_i1_len_2563	0	0	0	0	0	0	0	0	0	0	1	0	1	Pav_c13880_g1_i1_len_2563 | Ank_PF00023.26 | regulatory protein (NPR1) | AT1G64280.1
Pav_c11179_g1_i1_len_3240	0	0	0	1	0	1	1	0	0	0	0	0	3	Pav_c11179_g1_i1_len_3240 | Pkinase_PF00069.21 | Protein kinase family protein | AT1G64300.1
Pav_c6423_g1_i1_len_1463	0	0	2	0	0	1	0	0	0	0	0	0	3	Pav_c6423_g1_i1_len_1463 | WD40_PF00400.28 | Transducin/WD40 repeat-like superfamily protein | AT1G64350.1
Pav_c11822_g1_i1_len_958	0	0	0	0	1	0	0	0	0	0	0	0	1	Pav_c11822_g1_i1_len_958 | AP2_PF00847.16 | Integrase-type DNA-binding superfamily protein | AT1G64380.1
Pav_c12682_g1_i1_len_3027	0	0	3	0	0	0	0	0	1	0	1	0	5	Pav_c12682_g1_i1_len_3027 | CBM49_PF09478.6 | glycosyl hydrolase 9C2 | AT1G64390.1
Pav_c1758_g1_i1_len_1474	0	0	0	0	0	0	0	1	0	0	1	0	2	Pav_c1758_g1_i1_len_1474 | SH3BGR_PF04908.11 | Glutaredoxin family protein | AT1G64500.1
Pav_c4531_g1_i1_len_867	0	0	0	0	0	0	0	0	0	0	1	0	1	Pav_c4531_g1_i1_len_867 | Ribosomal_S6_PF01250.13 | Translation elongation factor EF1B/ribosomal protein S6 family protein | AT1G64510.1
Pav_c22072_g1_i1_len_1295	0	0	0	0	0	0	0	0	1	0	0	1	2	Pav_c22072_g1_i1_len_1295 | SAC3_GANP_PF03399.12 | regulatory particle non-ATPase 12A | AT1G64520.1
Pav_c32513_g1_i1_len_2614	0	0	1	1	0	0	0	1	0	2	0	0	5	Pav_c32513_g1_i1_len_2614 | AAA_17_PF13207.2 | general control non-repressible 3 | AT1G64550.1
Pav_c19213_g1_i2_len_5698	0	0	2	1	1	1	0	0	0	0	0	0	5	Pav_c19213_g1_i2_len_5698 | Myb_DNA-bind_6_PF13921.2 | Homeodomain-like superfamily protein | AT1G64570.1
Pav_c16270_g1_i1_len_1863	0	0	0	0	0	1	0	0	0	0	0	0	1	Pav_c16270_g1_i1_len_1863 | Methyltransf_23_PF13489.2 | methyltransferases | AT1G64600.1
Pav_c11254_g1_i1_len_1423	1	0	0	0	1	0	0	0	0	0	0	0	2	Pav_c11254_g1_i1_len_1423 | bHLH-MYC_N_PF14215.2 | Serine/threonine-protein kinase WNK (With No Lysine)-related | AT1G64625.1
Pav_c7445_g1_i1_len_991	0	0	0	0	1	1	0	0	0	0	0	0	2	Pav_c7445_g1_i1_len_991 | Cu_bind_like_PF02298.13 | early nodulin-like protein 8 | AT1G64640.1
Pav_c43760_g1_i1_len_2068	2	3	9	1	6	6	3	4	2	3	4	0	43	Pav_c43760_g1_i1_len_2068 | Aminotran_5_PF00266.15 | methionine gamma-lyase | AT1G64660.1
Pav_c5107_g1_i1_len_1398	0	0	0	0	0	0	0	1	0	0	0	0	1	Pav_c5107_g1_i1_len_1398 | DUF4033_PF13225.2 | unknown protein | AT1G64680.1
Pav_c24532_g1_i1_len_314	0	0	0	0	0	1	0	0	0	0	0	0	1	Pav_c24532_g1_i1_len_314 | ADH_N_PF08240.8 | GroES-like zinc-binding dehydrogenase family protein | AT1G64710.1
Pav_c3423_g1_i1_len_2953	2	0	1	1	0	0	0	0	0	0	1	0	5	Pav_c3423_g1_i1_len_2953 | START_PF01852.15 | Polyketide cyclase/dehydrase and lipid transport superfamily protein | AT1G64720.1
Pav_c13241_g1_i1_len_2444	0	0	3	1	0	1	0	0	0	0	0	0	5	Pav_c13241_g1_i1_len_2444 | X8_PF07983.9 | O-Glycosyl hydrolases family 17 protein | AT1G64760.1
Pav_c11305_g1_i1_len_2555	0	0	0	0	0	1	0	0	0	0	0	0	1	Pav_c11305_g1_i1_len_2555 | zf-C3HC4_PF00097.21 | 2, AMT1 | AT1G64780.1
Pav_c20313_g2_i1_len_8376	1	4	4	2	0	4	2	0	1	0	1	1	20	Pav_c20313_g2_i1_len_8376 | Dopey_N_PF04118.10 | ILITYHIA | AT1G64790.2
Pav_c19220_g1_i1_len_1854	0	0	0	0	0	0	0	0	0	0	1	0	1	Pav_c19220_g1_i1_len_1854 | APO_RNA-bind_PF05634.7 | Arabidopsis thaliana protein of unknown function (DUF794) | AT1G64810.2
Pav_c10486_g1_i2_len_2058	0	0	1	0	0	0	0	0	0	0	0	0	1	Pav_c10486_g1_i2_len_2058 | Sigma70_r4_PF04545.12 | sigma factor A | AT1G64860.1
Pav_c32565_g1_i1_len_2121	0	0	1	0	0	0	0	0	0	0	0	0	1	Pav_c32565_g1_i1_len_2121 | Ribosomal_S5_PF00333.16 | Ribosomal protein S5 family protein | AT1G64880.1
Pav_c32871_g1_i1_len_1774	0	0	1	0	0	4	0	0	0	0	0	0	5	Pav_c32871_g1_i1_len_1774 | BT1_PF03092.12 | Major facilitator superfamily protein | AT1G64890.1
Pav_c20084_g1_i1_len_2315	1	1	5	0	1	1	0	0	0	0	0	0	9	Pav_c20084_g1_i1_len_2315 | p450_PF00067.18 | cytochrome P450, family 87, subfamily A, polypeptide 6 | AT1G64940.1
Pav_c5606_g2_i1_len_1027	0	0	0	0	0	0	0	1	0	0	0	0	1	Pav_c5606_g2_i1_len_1027 | NoPfam | ARM repeat superfamily protein | AT1G64960.1
Pav_c17770_g1_i1_len_1920	0	0	1	0	0	1	0	0	1	0	0	0	3	Pav_c17770_g1_i1_len_1920 | Methyltransf_12_PF08242.8 | gamma-tocopherol methyltransferase | AT1G64970.1
Pav_c11837_g1_i1_len_1492	0	0	0	0	0	0	0	0	1	0	0	0	1	Pav_c11837_g1_i1_len_1492 | NoPfam | Nucleotide-diphospho-sugar transferases superfamily protein | AT1G64980.1
Pav_c10477_g1_i1_len_1429	0	1	1	2	4	8	0	0	0	0	0	0	16	Pav_c10477_g1_i1_len_1429 | NERD_PF08378.7 | FUNCTIONS IN: molecular_function unknown | AT1G65020.1
Pav_c17569_g2_i1_len_2237	0	0	1	0	0	2	0	0	0	0	0	0	3	Pav_c17569_g2_i1_len_2237 | AMP-binding_C_PF13193.2 | 4-coumarate:CoA ligase 3 | AT1G65060.1
Pav_c17400_g1_i1_len_2567	0	0	0	0	0	0	0	0	0	1	0	1	2	Pav_c17400_g1_i1_len_2567 | TPR_8_PF13181.2 | Membrane insertion protein, OxaA/YidC with tetratricopeptide repeat domain | AT1G65080.1
Pav_c9250_g2_i1_len_1605	0	0	0	0	1	0	0	0	0	0	0	0	1	Pav_c9250_g2_i1_len_1605 | PspA_IM30_PF04012.8 | plastid transcriptionally active 4 | AT1G65260.1
Pav_c11725_g1_i1_len_2443	0	0	1	1	0	1	0	0	0	0	0	0	3	Pav_c11725_g1_i1_len_2443 | DnaJ_PF00226.27 | DNAJ heat shock N-terminal domain-containing protein | AT1G65280.1
Pav_c16250_g1_i1_len_907	1	0	0	0	0	0	0	0	0	0	0	0	1	Pav_c16250_g1_i1_len_907 | PP-binding_PF00550.21 | mitochondrial acyl carrier protein 2 | AT1G65290.1
Pav_c4512_g1_i1_len_2976	1	0	0	0	0	0	0	0	0	0	0	0	1	Pav_c4512_g1_i1_len_2976 | LRR_1_PF00560.29 | Leucine-rich repeat (LRR) family protein | AT1G65380.1
Pav_c19923_g1_i3_len_1772	0	0	1	0	0	0	1	0	0	0	0	0	2	Pav_c19923_g1_i3_len_1772 | AAA_21_PF13304.2 | non-intrinsic ABC protein 11 | AT1G65410.1
Pav_c19268_g2_i1_len_2533	0	1	0	2	0	0	0	0	0	0	0	0	3	Pav_c19268_g2_i1_len_2533 | IBR_PF01485.17 | IBR domain-containing protein | AT1G65430.1
Pav_c6639_g2_i1_len_1150	0	0	0	0	0	1	0	0	0	0	1	0	2	Pav_c6639_g2_i1_len_1150 | IBR_PF01485.17 | IBR domain-containing protein | AT1G65430.1
[truncated: 14,594 more rows]
