# Supplementary material for: Transfer of endogenous small RNAs between branches of scions and rootstocks in grafted sweet cherry trees
Source: PLoS One. 2020 Jul 28;15(7):e0236376. doi: 10.1371/journal.pone.0236376 (PMC7386610; doi:10.1371/journal.pone.0236376)
Supplement: S3 Table — (XLSX) [file pone.0236376.s004.xlsx]

## Sheet: Table 3
Table 3. Potential scion-to-rootstock transferred sRNAs in common between rootstocks, RS15 and RS19.
Transcript	unique_in_which_sample	19nt	20nt	21nt	22nt	23nt	24nt	25nt	26nt	27nt	28nt	29nt	30nt	Total	Transcript annotation
Pav_c10084_g2_i1_len_924	cherry03_19A.19Aunique	0	1	0	0	0	1	0	0	0	0	0	0	2	Pav_c10084_g2_i1_len_924 | Cofilin_ADF_PF00241.16 | actin depolymerizing factor 5 | AT2G16700.1
Pav_c10084_g2_i1_len_924	cherry03_15A.15Aunique	0	0	1	0	0	0	0	0	0	0	0	0	1	Pav_c10084_g2_i1_len_924 | Cofilin_ADF_PF00241.16 | actin depolymerizing factor 5 | AT2G16700.1
Pav_c10140_g1_i2_len_978	cherry03_15A.15Aunique	0	0	0	0	0	1	0	0	0	0	0	0	1	Pav_c10140_g1_i2_len_978 | Ank_PF00023.26 | ankyrin repeat family protein | AT5G12320.1
Pav_c10140_g1_i2_len_978	cherry03_19A.19Aunique	0	0	0	0	0	0	0	0	0	0	0	1	1	Pav_c10140_g1_i2_len_978 | Ank_PF00023.26 | ankyrin repeat family protein | AT5G12320.1
Pav_c10214_g1_i1_len_691	cherry03_15A.15Aunique	0	0	1	0	0	0	0	0	0	0	0	0	1	Pav_c10214_g1_i1_len_691 | p450_PF00067.18 | cytochrome P450, family 86, subfamily A, polypeptide 1 | AT5G58860.1
Pav_c10214_g1_i1_len_691	cherry03_19A.19Aunique	0	0	0	0	0	0	0	0	1	0	0	0	1	Pav_c10214_g1_i1_len_691 | p450_PF00067.18 | cytochrome P450, family 86, subfamily A, polypeptide 1 | AT5G58860.1
Pav_c10262_g1_i1_len_485	cherry03_15A.15Aunique	0	0	0	0	0	3	0	0	0	0	0	0	3	Pav_c10262_g1_i1_len_485 | RVT_1_PF00078.23 | DNAse I-like superfamily protein | AT1G43760.1
Pav_c10262_g1_i1_len_485	cherry03_19A.19Aunique	0	0	1	0	0	0	0	0	0	0	0	0	1	Pav_c10262_g1_i1_len_485 | RVT_1_PF00078.23 | DNAse I-like superfamily protein | AT1G43760.1
Pav_c10268_g1_i1_len_843	cherry03_19A.19Aunique	0	0	1	0	2	1	0	0	0	0	0	0	4	Pav_c10268_g1_i1_len_843 | NoPfam | zinc transporter of Arabidopsis thaliana | AT2G46800.1
Pav_c10268_g1_i1_len_843	cherry03_15A.15Aunique	0	0	0	0	0	1	0	0	0	0	0	0	1	Pav_c10268_g1_i1_len_843 | NoPfam | zinc transporter of Arabidopsis thaliana | AT2G46800.1
Pav_c1030_g1_i1_len_1578	cherry03_19A.19Aunique	0	0	1	0	0	0	1	0	0	0	0	0	2	Pav_c1030_g1_i1_len_1578 | PARP_PF00644.16 | similar to RCD one 2 | AT1G23550.1
Pav_c1030_g1_i1_len_1578	cherry03_15A.15Aunique	0	0	0	0	0	0	0	1	0	0	0	0	1	Pav_c1030_g1_i1_len_1578 | PARP_PF00644.16 | similar to RCD one 2 | AT1G23550.1
Pav_c10327_g2_i1_len_914	cherry03_15A.15Aunique	0	0	0	0	1	0	0	0	0	0	0	0	1	Pav_c10327_g2_i1_len_914 | Exostosin_PF03016.11 | Exostosin family protein | AT5G19670.1
Pav_c10327_g2_i1_len_914	cherry03_19A.19Aunique	0	0	0	0	0	1	0	0	0	0	0	0	1	Pav_c10327_g2_i1_len_914 | Exostosin_PF03016.11 | Exostosin family protein | AT5G19670.1
Pav_c10381_g1_i1_len_158	cherry03_15A.15Aunique	0	0	0	2	0	2	0	0	0	0	0	0	4	Pav_c10381_g1_i1_len_158 | NoPfam | NoAra-Uniprot | NoAra-Uniprot
Pav_c10381_g1_i1_len_158	cherry03_19A.19Aunique	0	0	0	1	0	1	0	0	0	0	0	0	2	Pav_c10381_g1_i1_len_158 | NoPfam | NoAra-Uniprot | NoAra-Uniprot
Pav_c10485_g2_i1_len_227	cherry03_19A.19Aunique	0	0	0	0	0	2	0	0	0	0	0	0	2	Pav_c10485_g2_i1_len_227 | NoPfam | NoAra-Uniprot | NoAra-Uniprot
Pav_c10485_g2_i1_len_227	cherry03_15A.15Aunique	0	0	1	0	0	0	0	0	0	0	0	0	1	Pav_c10485_g2_i1_len_227 | NoPfam | NoAra-Uniprot | NoAra-Uniprot
Pav_c10489_g1_i2_len_894	cherry03_15A.15Aunique	0	0	0	0	0	0	1	0	0	0	0	0	1	Pav_c10489_g1_i2_len_894 | NoPfam | NoAra-Uniprot | NoAra-Uniprot
Pav_c10489_g1_i2_len_894	cherry03_19A.19Aunique	0	0	0	0	0	0	0	0	0	0	0	1	1	Pav_c10489_g1_i2_len_894 | NoPfam | NoAra-Uniprot | NoAra-Uniprot
Pav_c10516_g1_i1_len_248	cherry03_19A.19Aunique	0	0	1	1	0	0	0	0	0	0	0	0	2	Pav_c10516_g1_i1_len_248 | NAM_PF02365.11 | NAC 014 | AT1G33060.2
Pav_c10516_g1_i1_len_248	cherry03_15A.15Aunique	0	0	0	1	0	0	0	0	0	0	0	0	1	Pav_c10516_g1_i1_len_248 | NAM_PF02365.11 | NAC 014 | AT1G33060.2
Pav_c10730_g1_i2_len_356	cherry03_15A.15Aunique	0	0	0	0	0	1	0	0	0	0	0	0	1	Pav_c10730_g1_i2_len_356 | NoPfam | NoAra-Uniprot | NoAra-Uniprot
Pav_c10730_g1_i2_len_356	cherry03_19A.19Aunique	0	0	0	0	0	1	0	0	0	0	0	0	1	Pav_c10730_g1_i2_len_356 | NoPfam | NoAra-Uniprot | NoAra-Uniprot
Pav_c10809_g1_i1_len_1770	cherry03_15A.15Aunique	0	0	3	1	0	0	0	0	0	0	0	0	4	Pav_c10809_g1_i1_len_1770 | 3Beta_HSD_PF01073.15 | NAD(P)-binding Rossmann-fold superfamily protein | AT5G14700.1
Pav_c10809_g1_i1_len_1770	cherry03_19A.19Aunique	0	0	3	0	0	0	0	0	0	0	1	0	4	Pav_c10809_g1_i1_len_1770 | 3Beta_HSD_PF01073.15 | NAD(P)-binding Rossmann-fold superfamily protein | AT5G14700.1
Pav_c10819_g1_i2_len_1109	cherry03_19A.19Aunique	1	0	0	0	0	0	0	0	0	0	1	0	2	Pav_c10819_g1_i2_len_1109 | Sod_Fe_N_PF00081.18 | manganese superoxide dismutase 1 | AT3G10920.1
Pav_c10819_g1_i2_len_1109	cherry03_15A.15Aunique	1	0	0	0	0	0	0	0	0	0	0	0	1	Pav_c10819_g1_i2_len_1109 | Sod_Fe_N_PF00081.18 | manganese superoxide dismutase 1 | AT3G10920.1
Pav_c10861_g1_i1_len_1508	cherry03_15A.15Aunique	0	0	0	0	0	1	0	0	0	0	0	0	1	Pav_c10861_g1_i1_len_1508 | NoPfam | S-adenosyl-L-methionine-dependent methyltransferases superfamily protein | AT3G05100.1
Pav_c10861_g1_i1_len_1508	cherry03_19A.19Aunique	0	0	0	0	0	0	0	0	0	1	0	0	1	Pav_c10861_g1_i1_len_1508 | NoPfam | S-adenosyl-L-methionine-dependent methyltransferases superfamily protein | AT3G05100.1
Pav_c10891_g1_i1_len_2279	cherry03_15A.15Aunique	0	0	0	1	0	0	0	1	0	1	0	0	3	Pav_c10891_g1_i1_len_2279 | LTV_PF04180.10 | unknown protein | AT3G49990.1
Pav_c10891_g1_i1_len_2279	cherry03_19A.19Aunique	0	0	1	1	0	1	0	0	0	0	0	0	3	Pav_c10891_g1_i1_len_2279 | LTV_PF04180.10 | unknown protein | AT3G49990.1
Pav_c109_g1_i2_len_2354	cherry03_19A.19Aunique	0	0	1	1	0	1	0	0	0	0	0	0	3	Pav_c109_g1_i2_len_2354 | PPR_3_PF13812.2 | Tetratricopeptide repeat (TPR)-like superfamily protein | AT3G57430.1
Pav_c109_g1_i2_len_2354	cherry03_15A.15Aunique	0	0	0	1	0	0	0	0	0	0	0	0	1	Pav_c109_g1_i2_len_2354 | PPR_3_PF13812.2 | Tetratricopeptide repeat (TPR)-like superfamily protein | AT3G57430.1
Pav_c10949_g2_i1_len_1298	cherry03_15A.15Aunique	0	0	0	0	0	0	0	0	0	1	0	0	1	Pav_c10949_g2_i1_len_1298 | NoPfam | unknown protein | AT5G47940.1
Pav_c10949_g2_i1_len_1298	cherry03_19A.19Aunique	0	0	0	1	0	0	0	0	0	0	0	0	1	Pav_c10949_g2_i1_len_1298 | NoPfam | unknown protein | AT5G47940.1
Pav_c10993_g2_i1_len_832	cherry03_19A.19Aunique	0	0	1	0	0	1	0	0	0	0	0	0	2	Pav_c10993_g2_i1_len_832 | NoPfam | NoAra-Uniprot | NoAra-Uniprot
Pav_c10993_g2_i1_len_832	cherry03_15A.15Aunique	0	0	0	0	0	1	0	0	0	0	0	0	1	Pav_c10993_g2_i1_len_832 | NoPfam | NoAra-Uniprot | NoAra-Uniprot
Pav_c11114_g2_i1_len_809	cherry03_19A.19Aunique	0	1	0	0	0	0	0	0	0	0	0	1	2	Pav_c11114_g2_i1_len_809 | Ras_PF00071.18 | RAN GTPase 3 | AT5G55190.1
Pav_c11114_g2_i1_len_809	cherry03_15A.15Aunique	0	0	0	1	0	0	0	0	0	0	0	0	1	Pav_c11114_g2_i1_len_809 | Ras_PF00071.18 | RAN GTPase 3 | AT5G55190.1
Pav_c11121_g1_i2_len_1619	cherry03_15A.15Aunique	0	0	0	1	0	0	0	0	0	0	0	0	1	Pav_c11121_g1_i2_len_1619 | NoPfam | NAC (No Apical Meristem) domain transcriptional regulator superfamily protein | AT4G27410.3
Pav_c11121_g1_i2_len_1619	cherry03_19A.19Aunique	0	0	0	1	0	0	0	0	0	0	0	0	1	Pav_c11121_g1_i2_len_1619 | NoPfam | NAC (No Apical Meristem) domain transcriptional regulator superfamily protein | AT4G27410.3
Pav_c11180_g1_i1_len_2645	cherry03_19A.19Aunique	0	0	0	0	0	2	0	0	0	0	0	0	2	Pav_c11180_g1_i1_len_2645 | Toprim_PF01751.18 | DNA GYRASE B1 | AT3G10270.1
Pav_c11180_g1_i1_len_2645	cherry03_15A.15Aunique	0	0	0	0	0	1	0	0	0	0	0	0	1	Pav_c11180_g1_i1_len_2645 | Toprim_PF01751.18 | DNA GYRASE B1 | AT3G10270.1
Pav_c11282_g1_i1_len_904	cherry03_15A.15Aunique	0	0	0	0	0	1	0	0	0	0	1	0	2	Pav_c11282_g1_i1_len_904 | Methyltransf_25_PF13649.2 | S-adenosyl-L-methionine-dependent methyltransferases superfamily protein | AT4G28830.1
Pav_c11282_g1_i1_len_904	cherry03_19A.19Aunique	0	0	0	0	0	0	1	0	0	0	0	0	1	Pav_c11282_g1_i1_len_904 | Methyltransf_25_PF13649.2 | S-adenosyl-L-methionine-dependent methyltransferases superfamily protein | AT4G28830.1
Pav_c11325_g1_i1_len_1581	cherry03_15A.15Aunique	0	0	0	1	0	0	0	0	0	0	0	0	1	Pav_c11325_g1_i1_len_1581 | Ribosomal_L19_PF01245.16 | Ribosomal protein L19 family protein | AT5G11750.1
Pav_c11325_g1_i1_len_1581	cherry03_19A.19Aunique	0	0	0	0	0	1	0	0	0	0	0	0	1	Pav_c11325_g1_i1_len_1581 | Ribosomal_L19_PF01245.16 | Ribosomal protein L19 family protein | AT5G11750.1
Pav_c11334_g1_i2_len_343	cherry03_15A.15Aunique	0	0	0	0	0	0	0	0	0	1	0	0	1	Pav_c11334_g1_i2_len_343 | NoPfam | NoAra-Uniprot | NoAra-Uniprot
Pav_c11334_g1_i2_len_343	cherry03_19A.19Aunique	0	0	0	0	0	1	0	0	0	0	0	0	1	Pav_c11334_g1_i2_len_343 | NoPfam | NoAra-Uniprot | NoAra-Uniprot
Pav_c11414_g1_i1_len_1519	cherry03_15A.15Aunique	0	0	0	0	0	1	0	0	0	0	0	0	1	Pav_c11414_g1_i1_len_1519 | WCOR413_PF05562.7 | cold regulated 314 thylakoid membrane 2 | AT1G29390.1
Pav_c11414_g1_i1_len_1519	cherry03_19A.19Aunique	0	0	0	0	0	0	0	1	0	0	0	0	1	Pav_c11414_g1_i1_len_1519 | WCOR413_PF05562.7 | cold regulated 314 thylakoid membrane 2 | AT1G29390.1
Pav_c11626_g1_i1_len_1012	cherry03_19A.19Aunique	0	0	1	0	0	1	0	0	0	0	0	0	2	Pav_c11626_g1_i1_len_1012 | NoPfam | FUNCTIONS IN: molecular_function unknown | AT5G66540.1
Pav_c11626_g1_i1_len_1012	cherry03_15A.15Aunique	0	0	0	1	0	0	0	0	0	0	0	0	1	Pav_c11626_g1_i1_len_1012 | NoPfam | FUNCTIONS IN: molecular_function unknown | AT5G66540.1
Pav_c11630_g1_i1_len_1705	cherry03_15A.15Aunique	0	1	0	0	0	0	0	0	0	0	0	0	1	Pav_c11630_g1_i1_len_1705 | Abhydrolase_6_PF12697.3 | proline iminopeptidase | AT2G14260.1
Pav_c11630_g1_i1_len_1705	cherry03_19A.19Aunique	0	1	0	0	0	0	0	0	0	0	0	0	1	Pav_c11630_g1_i1_len_1705 | Abhydrolase_6_PF12697.3 | proline iminopeptidase | AT2G14260.1
Pav_c11654_g1_i1_len_312	cherry03_15A.15Aunique	0	0	1	0	0	0	0	0	0	0	0	0	1	Pav_c11654_g1_i1_len_312 | NoPfam | NoAra-Uniprot | NoAra-Uniprot
Pav_c11654_g1_i1_len_312	cherry03_19A.19Aunique	0	0	0	1	0	0	0	0	0	0	0	0	1	Pav_c11654_g1_i1_len_312 | NoPfam | NoAra-Uniprot | NoAra-Uniprot
Pav_c11731_g1_i1_len_1285	cherry03_15A.15Aunique	0	0	0	0	0	1	0	0	0	0	0	0	1	Pav_c11731_g1_i1_len_1285 | NoPfam | Transmembrane protein 97, predicted | AT2G32380.1
Pav_c11731_g1_i1_len_1285	cherry03_19A.19Aunique	0	0	1	0	0	0	0	0	0	0	0	0	1	Pav_c11731_g1_i1_len_1285 | NoPfam | Transmembrane protein 97, predicted | AT2G32380.1
Pav_c11753_g1_i1_len_940	cherry03_19A.19Aunique	0	0	1	0	0	0	0	0	1	0	0	0	2	Pav_c11753_g1_i1_len_940 | PEPcase_PF00311.13 | phosphoenolpyruvate carboxylase 1 | AT1G53310.1
Pav_c11753_g1_i1_len_940	cherry03_15A.15Aunique	0	0	0	1	0	0	0	0	0	0	0	0	1	Pav_c11753_g1_i1_len_940 | PEPcase_PF00311.13 | phosphoenolpyruvate carboxylase 1 | AT1G53310.1
Pav_c11771_g1_i1_len_4471	cherry03_19A.19Aunique	0	0	2	0	0	0	0	1	0	0	0	0	3	Pav_c11771_g1_i1_len_4471 | IKI3_PF04762.8 | IKI3 family protein | AT5G13680.1
Pav_c11771_g1_i1_len_4471	cherry03_15A.15Aunique	0	0	0	1	0	0	0	0	0	0	0	1	2	Pav_c11771_g1_i1_len_4471 | IKI3_PF04762.8 | IKI3 family protein | AT5G13680.1
Pav_c11849_g1_i1_len_195	cherry03_15A.15Aunique	0	1	1	0	0	0	0	0	0	1	0	1	4	Pav_c11849_g1_i1_len_195 | Dehydrin_PF00257.15 | NoAra-Uniprot | NoAra-Uniprot
Pav_c11849_g1_i1_len_195	cherry03_19A.19Aunique	0	0	0	0	0	0	1	0	0	0	0	0	1	Pav_c11849_g1_i1_len_195 | Dehydrin_PF00257.15 | NoAra-Uniprot | NoAra-Uniprot
Pav_c11916_g2_i1_len_346	cherry03_15A.15Aunique	0	0	0	0	0	0	0	0	1	0	0	0	1	Pav_c11916_g2_i1_len_346 | NoPfam | NoAra-Uniprot | NoAra-Uniprot
Pav_c11916_g2_i1_len_346	cherry03_19A.19Aunique	0	0	0	0	0	0	0	1	0	0	0	0	1	Pav_c11916_g2_i1_len_346 | NoPfam | NoAra-Uniprot | NoAra-Uniprot
Pav_c11922_g1_i1_len_1485	cherry03_19A.19Aunique	0	0	2	0	0	0	0	0	0	0	0	0	2	Pav_c11922_g1_i1_len_1485 | Thioredoxin_PF00085.16 | atypical CYS HIS rich thioredoxin 5 | AT5G61440.1
Pav_c11922_g1_i1_len_1485	cherry03_15A.15Aunique	0	0	0	1	0	0	0	0	0	0	0	0	1	Pav_c11922_g1_i1_len_1485 | Thioredoxin_PF00085.16 | atypical CYS HIS rich thioredoxin 5 | AT5G61440.1
Pav_c11952_g1_i1_len_1692	cherry03_15A.15Aunique	0	0	2	0	0	0	0	0	0	0	0	0	2	Pav_c11952_g1_i1_len_1692 | FBA_3_PF08268.8 | F-box associated ubiquitination effector family protein | AT4G22390.1
Pav_c11952_g1_i1_len_1692	cherry03_19A.19Aunique	0	0	1	0	0	0	0	0	0	0	0	0	1	Pav_c11952_g1_i1_len_1692 | FBA_3_PF08268.8 | F-box associated ubiquitination effector family protein | AT4G22390.1
Pav_c11960_g1_i1_len_1369	cherry03_19A.19Aunique	0	1	0	1	0	0	0	0	0	0	0	1	3	Pav_c11960_g1_i1_len_1369 | PUF_PF00806.15 | pumilio 2 | AT2G29190.1
Pav_c11960_g1_i1_len_1369	cherry03_15A.15Aunique	0	0	0	0	0	0	0	1	0	0	0	0	1	Pav_c11960_g1_i1_len_1369 | PUF_PF00806.15 | pumilio 2 | AT2G29190.1
Pav_c12025_g1_i2_len_2795	cherry03_15A.15Aunique	0	0	1	0	0	1	0	0	0	0	0	0	2	Pav_c12025_g1_i2_len_2795 | DUF3403_PF11883.4 | S-locus lectin protein kinase family protein | AT1G11410.1
Pav_c12025_g1_i2_len_2795	cherry03_19A.19Aunique	0	1	0	0	0	0	0	1	0	0	0	0	2	Pav_c12025_g1_i2_len_2795 | DUF3403_PF11883.4 | S-locus lectin protein kinase family protein | AT1G11410.1
Pav_c12183_g1_i1_len_1805	cherry03_19A.19Aunique	0	1	1	0	0	0	0	0	0	1	0	0	3	Pav_c12183_g1_i1_len_1805 | Trp_Tyr_perm_PF03222.9 | amino acid permease 7 | AT5G23810.1
Pav_c12183_g1_i1_len_1805	cherry03_15A.15Aunique	1	0	0	0	0	0	0	0	1	0	0	0	2	Pav_c12183_g1_i1_len_1805 | Trp_Tyr_perm_PF03222.9 | amino acid permease 7 | AT5G23810.1
Pav_c12183_g2_i1_len_598	cherry03_15A.15Aunique	0	1	0	0	0	0	0	0	0	0	0	0	1	Pav_c12183_g2_i1_len_598 | Trp_Tyr_perm_PF03222.9 | amino acid permease 3 | AT1G77380.1
Pav_c12183_g2_i1_len_598	cherry03_19A.19Aunique	0	0	0	0	0	0	0	0	0	0	1	0	1	Pav_c12183_g2_i1_len_598 | Trp_Tyr_perm_PF03222.9 | amino acid permease 3 | AT1G77380.1
Pav_c12186_g1_i1_len_1666	cherry03_15A.15Aunique	0	0	0	1	0	0	0	0	0	0	0	0	1	Pav_c12186_g1_i1_len_1666 | DUF295_PF03478.14 | F-box family protein with a domain of unknown function (DUF295) | AT2G26160.1
Pav_c12186_g1_i1_len_1666	cherry03_19A.19Aunique	0	0	1	0	0	0	0	0	0	0	0	0	1	Pav_c12186_g1_i1_len_1666 | DUF295_PF03478.14 | F-box family protein with a domain of unknown function (DUF295) | AT2G26160.1
Pav_c12242_g1_i1_len_209	cherry03_15A.15Aunique	1	0	0	0	0	1	0	0	0	0	0	0	2	Pav_c12242_g1_i1_len_209 | NoPfam | NoAra-Uniprot | NoAra-Uniprot
Pav_c12242_g1_i1_len_209	cherry03_19A.19Aunique	0	1	0	0	0	0	0	0	0	0	0	0	1	Pav_c12242_g1_i1_len_209 | NoPfam | NoAra-Uniprot | NoAra-Uniprot
Pav_c12302_g1_i1_len_4657	cherry03_15A.15Aunique	0	0	1	0	0	1	0	0	0	0	0	0	2	Pav_c12302_g1_i1_len_4657 | DUF789_PF05623.8 | Protein of unknown function (DUF789) | AT1G15030.1
Pav_c12302_g1_i1_len_4657	cherry03_19A.19Aunique	0	0	1	0	0	0	0	0	0	0	0	0	1	Pav_c12302_g1_i1_len_4657 | DUF789_PF05623.8 | Protein of unknown function (DUF789) | AT1G15030.1
Pav_c12348_g2_i1_len_1445	cherry03_19A.19Aunique	0	0	1	0	0	0	0	0	1	0	0	0	2	Pav_c12348_g2_i1_len_1445 | NoPfam | ATP binding microtubule motor family protein | AT3G16060.1
Pav_c12348_g2_i1_len_1445	cherry03_15A.15Aunique	0	0	1	0	0	0	0	0	0	0	0	0	1	Pav_c12348_g2_i1_len_1445 | NoPfam | ATP binding microtubule motor family protein | AT3G16060.1
Pav_c12362_g1_i2_len_361	cherry03_15A.15Aunique	0	0	1	0	0	2	0	0	0	0	0	0	3	Pav_c12362_g1_i2_len_361 | NoPfam | NoAra-Uniprot | NoAra-Uniprot
Pav_c12362_g1_i2_len_361	cherry03_19A.19Aunique	0	0	0	0	0	2	0	0	0	0	0	0	2	Pav_c12362_g1_i2_len_361 | NoPfam | NoAra-Uniprot | NoAra-Uniprot
Pav_c12364_g2_i1_len_1374	cherry03_15A.15Aunique	0	0	0	0	0	0	1	0	0	0	0	0	1	Pav_c12364_g2_i1_len_1374 | RCC1_2_PF13540.2 | Regulator of chromosome condensation (RCC1) family protein | AT1G27060.1
Pav_c12364_g2_i1_len_1374	cherry03_19A.19Aunique	0	0	0	0	0	0	0	0	0	1	0	0	1	Pav_c12364_g2_i1_len_1374 | RCC1_2_PF13540.2 | Regulator of chromosome condensation (RCC1) family protein | AT1G27060.1
Pav_c12384_g1_i1_len_548	cherry03_15A.15Aunique	0	0	1	0	0	0	0	0	0	0	0	0	1	Pav_c12384_g1_i1_len_548 | NoPfam | NoAra-Uniprot | NoAra-Uniprot
Pav_c12384_g1_i1_len_548	cherry03_19A.19Aunique	0	0	1	0	0	0	0	0	0	0	0	0	1	Pav_c12384_g1_i1_len_548 | NoPfam | NoAra-Uniprot | NoAra-Uniprot
Pav_c12393_g1_i1_len_447	cherry03_19A.19Aunique	0	0	2	0	0	0	0	0	0	0	0	0	2	Pav_c12393_g1_i1_len_447 | p450_PF00067.18 | cytochrome P450, family 82, subfamily C, polypeptide 4 | AT4G31940.1
Pav_c12393_g1_i1_len_447	cherry03_15A.15Aunique	0	0	0	1	0	0	0	0	0	0	0	0	1	Pav_c12393_g1_i1_len_447 | p450_PF00067.18 | cytochrome P450, family 82, subfamily C, polypeptide 4 | AT4G31940.1
Pav_c12435_g1_i3_len_4951	cherry03_15A.15Aunique	0	0	1	1	0	0	0	0	0	0	0	0	2	Pav_c12435_g1_i3_len_4951 | PTEN_C2_PF10409.5 | actin binding | AT5G58160.1
Pav_c12435_g1_i3_len_4951	cherry03_19A.19Aunique	1	0	0	0	0	0	0	0	0	0	0	0	1	Pav_c12435_g1_i3_len_4951 | PTEN_C2_PF10409.5 | actin binding | AT5G58160.1
Pav_c12541_g1_i2_len_1203	cherry03_15A.15Aunique	0	0	3	0	0	0	0	0	0	0	0	0	3	Pav_c12541_g1_i2_len_1203 | AAA_17_PF13207.2 | AAA-ATPase 1 | AT5G40010.1
Pav_c12541_g1_i2_len_1203	cherry03_19A.19Aunique	0	0	2	0	0	0	0	0	0	0	0	0	2	Pav_c12541_g1_i2_len_1203 | AAA_17_PF13207.2 | AAA-ATPase 1 | AT5G40010.1
Pav_c12541_g2_i1_len_772	cherry03_15A.15Aunique	0	0	1	0	0	0	0	0	0	0	0	0	1	Pav_c12541_g2_i1_len_772 | AAA_assoc_PF14363.2 | AAA-ATPase 1 | AT5G40010.1
Pav_c12541_g2_i1_len_772	cherry03_19A.19Aunique	0	0	1	0	0	0	0	0	0	0	0	0	1	Pav_c12541_g2_i1_len_772 | AAA_assoc_PF14363.2 | AAA-ATPase 1 | AT5G40010.1
Pav_c12630_g2_i1_len_241	cherry03_15A.15Aunique	0	0	2	0	0	0	0	0	0	0	0	0	2	Pav_c12630_g2_i1_len_241 | NoPfam | pre-mRNA splicing factor-related | AT4G03430.1
Pav_c12630_g2_i1_len_241	cherry03_19A.19Aunique	0	0	0	1	0	0	0	0	0	0	0	0	1	Pav_c12630_g2_i1_len_241 | NoPfam | pre-mRNA splicing factor-related | AT4G03430.1
Pav_c12653_g1_i1_len_481	cherry03_15A.15Aunique	0	0	0	1	0	0	0	0	0	0	0	0	1	Pav_c12653_g1_i1_len_481 | NoPfam | GRAS family transcription factor | AT4G36710.1
Pav_c12653_g1_i1_len_481	cherry03_19A.19Aunique	0	0	1	0	0	0	0	0	0	0	0	0	1	Pav_c12653_g1_i1_len_481 | NoPfam | GRAS family transcription factor | AT4G36710.1
Pav_c12773_g1_i1_len_263	cherry03_15A.15Aunique	0	0	0	0	0	0	1	0	0	0	0	0	1	Pav_c12773_g1_i1_len_263 | Ribosomal_S11_PF00411.15 | Ribosomal protein S11 family protein | AT3G52580.1
Pav_c12773_g1_i1_len_263	cherry03_19A.19Aunique	0	0	0	0	0	0	0	0	0	0	0	1	1	Pav_c12773_g1_i1_len_263 | Ribosomal_S11_PF00411.15 | Ribosomal protein S11 family protein | AT3G52580.1
Pav_c12804_g1_i1_len_1657	cherry03_15A.15Aunique	0	0	0	0	1	0	0	0	0	0	0	0	1	Pav_c12804_g1_i1_len_1657 | Lipase_GDSL_PF00657.18 | GDSL-motif lipase 5 | AT1G53920.1
Pav_c12804_g1_i1_len_1657	cherry03_19A.19Aunique	0	0	1	0	0	0	0	0	0	0	0	0	1	Pav_c12804_g1_i1_len_1657 | Lipase_GDSL_PF00657.18 | GDSL-motif lipase 5 | AT1G53920.1
Pav_c12827_g1_i1_len_939	cherry03_15A.15Aunique	0	0	0	1	0	0	0	0	0	0	0	0	1	Pav_c12827_g1_i1_len_939 | NoPfam | NoAra-Uniprot | NoAra-Uniprot
Pav_c12827_g1_i1_len_939	cherry03_19A.19Aunique	0	0	0	1	0	0	0	0	0	0	0	0	1	Pav_c12827_g1_i1_len_939 | NoPfam | NoAra-Uniprot | NoAra-Uniprot
Pav_c12867_g2_i1_len_616	cherry03_15A.15Aunique	0	0	0	0	0	0	1	0	0	0	0	0	1	Pav_c12867_g2_i1_len_616 | NoPfam | NoAra-Uniprot | NoAra-Uniprot
Pav_c12867_g2_i1_len_616	cherry03_19A.19Aunique	0	0	0	0	0	1	0	0	0	0	0	0	1	Pav_c12867_g2_i1_len_616 | NoPfam | NoAra-Uniprot | NoAra-Uniprot
Pav_c12882_g1_i1_len_2285	cherry03_15A.15Aunique	0	0	1	2	0	0	0	0	0	0	0	0	3	Pav_c12882_g1_i1_len_2285 | NoPfam | transcription factor jumonji (jmjC) domain-containing protein | AT1G62310.1
Pav_c12882_g1_i1_len_2285	cherry03_19A.19Aunique	0	0	1	1	0	0	0	0	0	0	0	0	2	Pav_c12882_g1_i1_len_2285 | NoPfam | transcription factor jumonji (jmjC) domain-containing protein | AT1G62310.1
Pav_c12926_g2_i1_len_594	cherry03_15A.15Aunique	0	0	1	0	0	0	0	0	0	0	0	0	1	Pav_c12926_g2_i1_len_594 | PPR_1_PF12854.3 | Tetratricopeptide repeat (TPR)-like superfamily protein | AT3G63370.1
Pav_c12926_g2_i1_len_594	cherry03_19A.19Aunique	0	0	1	0	0	0	0	0	0	0	0	0	1	Pav_c12926_g2_i1_len_594 | PPR_1_PF12854.3 | Tetratricopeptide repeat (TPR)-like superfamily protein | AT3G63370.1
Pav_c13045_g1_i1_len_1601	cherry03_15A.15Aunique	0	0	0	0	0	1	0	0	0	0	0	0	1	Pav_c13045_g1_i1_len_1601 | PMEI_PF04043.11 | Plant invertase/pectin methylesterase inhibitor superfamily | AT1G02810.1
Pav_c13045_g1_i1_len_1601	cherry03_19A.19Aunique	0	0	0	1	0	0	0	0	0	0	0	0	1	Pav_c13045_g1_i1_len_1601 | PMEI_PF04043.11 | Plant invertase/pectin methylesterase inhibitor superfamily | AT1G02810.1
Pav_c13149_g1_i2_len_2276	cherry03_19A.19Aunique	0	0	1	0	0	0	0	0	0	0	1	0	2	Pav_c13149_g1_i2_len_2276 | MACPF_PF01823.15 | MAC/Perforin domain-containing protein | AT1G14780.1
Pav_c13149_g1_i2_len_2276	cherry03_15A.15Aunique	0	0	0	0	0	0	0	0	0	0	1	0	1	Pav_c13149_g1_i2_len_2276 | MACPF_PF01823.15 | MAC/Perforin domain-containing protein | AT1G14780.1
Pav_c1316_g1_i1_len_1279	cherry03_15A.15Aunique	0	0	0	0	3	3	0	0	0	0	0	0	6	Pav_c1316_g1_i1_len_1279 | NoPfam | unknown protein | AT2G21180.1
Pav_c1316_g1_i1_len_1279	cherry03_19A.19Aunique	0	0	0	0	0	0	0	0	0	0	1	0	1	Pav_c1316_g1_i1_len_1279 | NoPfam | unknown protein | AT2G21180.1
Pav_c13230_g2_i1_len_915	cherry03_19A.19Aunique	1	1	1	1	0	1	0	0	0	0	1	0	6	Pav_c13230_g2_i1_len_915 | WCOR413_PF05562.7 | Cold acclimation protein WCOR413 family | AT4G37220.1
Pav_c13230_g2_i1_len_915	cherry03_15A.15Aunique	0	0	0	0	0	1	0	0	0	0	0	0	1	Pav_c13230_g2_i1_len_915 | WCOR413_PF05562.7 | Cold acclimation protein WCOR413 family | AT4G37220.1
Pav_c13276_g2_i1_len_877	cherry03_19A.19Aunique	0	0	4	0	0	0	0	0	0	0	0	0	4	Pav_c13276_g2_i1_len_877 | Myb_DNA-bind_6_PF13921.2 | myb domain protein 116 | AT1G25340.1
Pav_c13276_g2_i1_len_877	cherry03_15A.15Aunique	0	0	1	1	0	0	0	0	0	0	0	0	2	Pav_c13276_g2_i1_len_877 | Myb_DNA-bind_6_PF13921.2 | myb domain protein 116 | AT1G25340.1
Pav_c13294_g2_i1_len_1160	cherry03_19A.19Aunique	0	0	1	0	0	1	0	0	0	0	0	0	2	Pav_c13294_g2_i1_len_1160 | XET_C_PF06955.8 | xyloglucan endotransglycosylase 6 | AT4G25810.1
Pav_c13294_g2_i1_len_1160	cherry03_15A.15Aunique	0	0	0	0	0	0	0	0	0	1	0	0	1	Pav_c13294_g2_i1_len_1160 | XET_C_PF06955.8 | xyloglucan endotransglycosylase 6 | AT4G25810.1
Pav_c13375_g1_i2_len_439	cherry03_15A.15Aunique	0	1	2	1	0	4	0	0	0	0	0	0	8	Pav_c13375_g1_i2_len_439 | NoPfam | glutamate receptor 2 | AT4G35290.2
Pav_c13375_g1_i2_len_439	cherry03_19A.19Aunique	0	0	0	1	1	1	0	0	0	0	0	0	3	Pav_c13375_g1_i2_len_439 | NoPfam | glutamate receptor 2 | AT4G35290.2
Pav_c13384_g1_i1_len_2308	cherry03_15A.15Aunique	0	0	1	0	0	0	0	0	0	0	0	0	1	Pav_c13384_g1_i1_len_2308 | F-box_PF00646.29 | Galactose oxidase/kelch repeat superfamily protein | AT5G15710.1
Pav_c13384_g1_i1_len_2308	cherry03_19A.19Aunique	0	0	1	0	0	0	0	0	0	0	0	0	1	Pav_c13384_g1_i1_len_2308 | F-box_PF00646.29 | Galactose oxidase/kelch repeat superfamily protein | AT5G15710.1
Pav_c13392_g1_i1_len_1633	cherry03_15A.15Aunique	0	0	0	0	1	0	0	0	0	0	0	0	1	Pav_c13392_g1_i1_len_1633 | E2F_TDP_PF02319.16 | Transcription factor DP | AT5G03415.1
Pav_c13392_g1_i1_len_1633	cherry03_19A.19Aunique	0	0	0	0	0	0	1	0	0	0	0	0	1	Pav_c13392_g1_i1_len_1633 | E2F_TDP_PF02319.16 | Transcription factor DP | AT5G03415.1
Pav_c13393_g3_i1_len_1581	cherry03_15A.15Aunique	0	0	0	1	0	1	0	1	0	0	0	0	3	Pav_c13393_g3_i1_len_1581 | NoPfam | Homeodomain-like superfamily protein | AT5G16560.1
Pav_c13393_g3_i1_len_1581	cherry03_19A.19Aunique	0	1	0	0	0	1	0	0	0	0	0	0	2	Pav_c13393_g3_i1_len_1581 | NoPfam | Homeodomain-like superfamily protein | AT5G16560.1
Pav_c13395_g1_i1_len_644	cherry03_15A.15Aunique	0	0	1	0	0	0	0	0	0	0	0	0	1	Pav_c13395_g1_i1_len_644 | NoPfam | NoAra-Uniprot | NoAra-Uniprot
Pav_c13395_g1_i1_len_644	cherry03_19A.19Aunique	0	0	0	0	0	1	0	0	0	0	0	0	1	Pav_c13395_g1_i1_len_644 | NoPfam | NoAra-Uniprot | NoAra-Uniprot
Pav_c13404_g1_i2_len_462	cherry03_15A.15Aunique	0	0	0	0	0	2	0	0	0	0	0	0	2	Pav_c13404_g1_i2_len_462 | ABC_membrane_PF00664.19 | multidrug resistance-associated protein 5 | AT1G04120.1
Pav_c13404_g1_i2_len_462	cherry03_19A.19Aunique	0	0	0	0	1	0	1	0	0	0	0	0	2	Pav_c13404_g1_i2_len_462 | ABC_membrane_PF00664.19 | multidrug resistance-associated protein 5 | AT1G04120.1
Pav_c13447_g1_i2_len_3118	cherry03_19A.19Aunique	0	0	1	1	0	0	0	0	0	0	0	0	2	Pav_c13447_g1_i2_len_3118 | NoPfam | WRKY DNA-binding protein 75 | AT5G13080.1
Pav_c13447_g1_i2_len_3118	cherry03_15A.15Aunique	0	0	0	0	0	0	0	1	0	0	0	0	1	Pav_c13447_g1_i2_len_3118 | NoPfam | WRKY DNA-binding protein 75 | AT5G13080.1
Pav_c13496_g1_i1_len_2599	cherry03_19A.19Aunique	0	0	0	1	0	1	0	0	0	0	0	0	2	Pav_c13496_g1_i1_len_2599 | ANTH_PF07651.12 | epsin N-terminal homology (ENTH) domain-containing protein / clathrin assembly protein-related | AT2G25430.1
Pav_c13496_g1_i1_len_2599	cherry03_15A.15Aunique	0	0	1	0	0	0	0	0	0	0	0	0	1	Pav_c13496_g1_i1_len_2599 | ANTH_PF07651.12 | epsin N-terminal homology (ENTH) domain-containing protein / clathrin assembly protein-related | AT2G25430.1
Pav_c13542_g3_i1_len_2210	cherry03_19A.19Aunique	0	0	0	0	0	1	0	0	0	1	0	0	2	Pav_c13542_g3_i1_len_2210 | LRR_8_PF13855.2 | transmembrane kinase-like 1 | AT3G24660.1
Pav_c13542_g3_i1_len_2210	cherry03_15A.15Aunique	0	0	0	0	1	0	0	0	0	0	0	0	1	Pav_c13542_g3_i1_len_2210 | LRR_8_PF13855.2 | transmembrane kinase-like 1 | AT3G24660.1
Pav_c13556_g2_i1_len_205	cherry03_15A.15Aunique	0	0	0	0	0	2	0	0	0	0	0	0	2	Pav_c13556_g2_i1_len_205 | NoPfam | NoAra-Uniprot | NoAra-Uniprot
Pav_c13556_g2_i1_len_205	cherry03_19A.19Aunique	1	0	0	0	0	1	0	0	0	0	0	0	2	Pav_c13556_g2_i1_len_205 | NoPfam | NoAra-Uniprot | NoAra-Uniprot
Pav_c13571_g1_i1_len_1566	cherry03_19A.19Aunique	0	0	2	2	0	1	0	1	0	0	0	0	6	Pav_c13571_g1_i1_len_1566 | UDPGT_PF00201.14 | UDP-Glycosyltransferase superfamily protein | AT4G01070.1
Pav_c13571_g1_i1_len_1566	cherry03_15A.15Aunique	0	0	1	1	0	0	0	0	0	1	0	0	3	Pav_c13571_g1_i1_len_1566 | UDPGT_PF00201.14 | UDP-Glycosyltransferase superfamily protein | AT4G01070.1
Pav_c13638_g1_i1_len_5726	cherry03_15A.15Aunique	0	0	2	1	0	2	0	0	0	2	1	0	8	Pav_c13638_g1_i1_len_5726 | FAT_PF02259.19 | ataxia-telangiectasia mutated | AT3G48190.1
Pav_c13638_g1_i1_len_5726	cherry03_19A.19Aunique	0	0	0	0	1	1	0	0	0	0	0	0	2	Pav_c13638_g1_i1_len_5726 | FAT_PF02259.19 | ataxia-telangiectasia mutated | AT3G48190.1
Pav_c13736_g3_i1_len_2055	cherry03_15A.15Aunique	0	1	0	0	0	0	0	0	0	0	0	0	1	Pav_c13736_g3_i1_len_2055 | Hexokinase_1_PF00349.17 | Hexokinase | AT3G20040.1
Pav_c13736_g3_i1_len_2055	cherry03_19A.19Aunique	0	0	0	0	1	0	0	0	0	0	0	0	1	Pav_c13736_g3_i1_len_2055 | Hexokinase_1_PF00349.17 | Hexokinase | AT3G20040.1
Pav_c13746_g1_i4_len_2246	cherry03_15A.15Aunique	0	0	1	0	0	0	0	0	0	1	0	0	2	Pav_c13746_g1_i4_len_2246 | PHD_PF00628.25 | alfin-like 5 | AT5G20510.1
Pav_c13746_g1_i4_len_2246	cherry03_19A.19Aunique	0	0	0	0	0	0	0	0	0	0	1	0	1	Pav_c13746_g1_i4_len_2246 | PHD_PF00628.25 | alfin-like 5 | AT5G20510.1
Pav_c13770_g1_i1_len_3359	cherry03_19A.19Aunique	0	0	0	1	0	0	0	0	0	2	0	0	3	Pav_c13770_g1_i1_len_3359 | NoPfam | titan9 | AT3G20070.1
Pav_c13770_g1_i1_len_3359	cherry03_15A.15Aunique	0	1	0	0	0	0	1	0	0	0	0	0	2	Pav_c13770_g1_i1_len_3359 | NoPfam | titan9 | AT3G20070.1
Pav_c13946_g1_i1_len_926	cherry03_19A.19Aunique	0	0	0	0	0	4	0	0	0	0	0	0	4	Pav_c13946_g1_i1_len_926 | GST_C_3_PF14497.2 | glutathione S-transferase tau 7 | AT2G29420.1
Pav_c13946_g1_i1_len_926	cherry03_15A.15Aunique	0	0	0	0	0	1	0	0	0	0	0	0	1	Pav_c13946_g1_i1_len_926 | GST_C_3_PF14497.2 | glutathione S-transferase tau 7 | AT2G29420.1
Pav_c14047_g2_i1_len_709	cherry03_15A.15Aunique	0	0	0	0	0	1	0	0	0	0	0	0	1	Pav_c14047_g2_i1_len_709 | NoPfam | NoAra-Uniprot | NoAra-Uniprot
Pav_c14047_g2_i1_len_709	cherry03_19A.19Aunique	0	0	1	0	0	0	0	0	0	0	0	0	1	Pav_c14047_g2_i1_len_709 | NoPfam | NoAra-Uniprot | NoAra-Uniprot
Pav_c14094_g2_i1_len_1138	cherry03_19A.19Aunique	1	0	0	0	0	0	1	0	0	1	0	0	3	Pav_c14094_g2_i1_len_1138 | NoPfam | NoAra-Uniprot | NoAra-Uniprot
Pav_c14094_g2_i1_len_1138	cherry03_15A.15Aunique	0	0	0	0	0	1	0	0	0	0	0	0	1	Pav_c14094_g2_i1_len_1138 | NoPfam | NoAra-Uniprot | NoAra-Uniprot
Pav_c14111_g1_i4_len_1299	cherry03_15A.15Aunique	1	0	0	0	0	0	0	0	0	0	0	0	1	Pav_c14111_g1_i4_len_1299 | NoPfam | unknown protein | AT1G20770.1
Pav_c14111_g1_i4_len_1299	cherry03_19A.19Aunique	0	0	0	0	0	1	0	0	0	0	0	0	1	Pav_c14111_g1_i4_len_1299 | NoPfam | unknown protein | AT1G20770.1
Pav_c14123_g1_i1_len_2088	cherry03_19A.19Aunique	0	0	2	0	0	0	2	0	0	0	0	0	4	Pav_c14123_g1_i1_len_2088 | NoPfam | unknown protein | AT2G46550.1
Pav_c14123_g1_i1_len_2088	cherry03_15A.15Aunique	0	1	0	0	0	0	0	0	0	0	0	0	1	Pav_c14123_g1_i1_len_2088 | NoPfam | unknown protein | AT2G46550.1
Pav_c14162_g1_i1_len_346	cherry03_15A.15Aunique	0	0	0	0	2	2	0	0	0	0	0	0	4	Pav_c14162_g1_i1_len_346 | NoPfam | NoAra-Uniprot | NoAra-Uniprot
Pav_c14162_g1_i1_len_346	cherry03_19A.19Aunique	0	1	1	0	0	1	0	0	0	0	0	0	3	Pav_c14162_g1_i1_len_346 | NoPfam | NoAra-Uniprot | NoAra-Uniprot
Pav_c14169_g1_i1_len_717	cherry03_15A.15Aunique	0	0	0	0	0	2	0	0	0	0	0	0	2	Pav_c14169_g1_i1_len_717 | NoPfam | NoAra-Uniprot | NoAra-Uniprot
Pav_c14169_g1_i1_len_717	cherry03_19A.19Aunique	0	0	0	0	0	1	0	0	0	0	0	0	1	Pav_c14169_g1_i1_len_717 | NoPfam | NoAra-Uniprot | NoAra-Uniprot
Pav_c14184_g3_i1_len_1009	cherry03_15A.15Aunique	0	0	0	1	0	1	0	0	0	0	0	0	2	Pav_c14184_g3_i1_len_1009 | ABC_tran_PF00005.23 | general control non-repressible 4 | AT3G54540.1
Pav_c14184_g3_i1_len_1009	cherry03_19A.19Aunique	0	0	1	1	0	0	0	0	0	0	0	0	2	Pav_c14184_g3_i1_len_1009 | ABC_tran_PF00005.23 | general control non-repressible 4 | AT3G54540.1
Pav_c14221_g1_i1_len_954	cherry03_15A.15Aunique	0	0	0	0	0	1	0	0	0	0	0	0	1	Pav_c14221_g1_i1_len_954 | C2_PF00168.26 | BON association protein 2 | AT2G45760.1
Pav_c14221_g1_i1_len_954	cherry03_19A.19Aunique	0	0	0	0	0	0	0	0	0	1	0	0	1	Pav_c14221_g1_i1_len_954 | C2_PF00168.26 | BON association protein 2 | AT2G45760.1
Pav_c14233_g1_i1_len_3741	cherry03_15A.15Aunique	0	0	0	1	0	0	0	0	0	0	0	0	1	Pav_c14233_g1_i1_len_3741 | zf-Nse_PF11789.4 | Transducin/WD40 repeat-like superfamily protein | AT3G06880.2
Pav_c14233_g1_i1_len_3741	cherry03_19A.19Aunique	0	0	0	0	0	1	0	0	0	0	0	0	1	Pav_c14233_g1_i1_len_3741 | zf-Nse_PF11789.4 | Transducin/WD40 repeat-like superfamily protein | AT3G06880.2
Pav_c14258_g1_i2_len_1640	cherry03_15A.15Aunique	0	0	0	0	0	0	0	0	0	1	0	0	1	Pav_c14258_g1_i2_len_1640 | Adap_comp_sub_PF00928.17 | Clathrin adaptor complexes medium subunit family protein | AT4G24550.2
Pav_c14258_g1_i2_len_1640	cherry03_19A.19Aunique	0	0	0	0	0	1	0	0	0	0	0	0	1	Pav_c14258_g1_i2_len_1640 | Adap_comp_sub_PF00928.17 | Clathrin adaptor complexes medium subunit family protein | AT4G24550.2
Pav_c14348_g1_i1_len_2333	cherry03_15A.15Aunique	0	0	0	0	0	0	0	1	0	0	0	0	1	Pav_c14348_g1_i1_len_2333 | ResIII_PF04851.11 | P-loop containing nucleoside triphosphate hydrolases superfamily protein | AT2G40700.1
Pav_c14348_g1_i1_len_2333	cherry03_19A.19Aunique	1	0	0	0	0	0	0	0	0	0	0	0	1	Pav_c14348_g1_i1_len_2333 | ResIII_PF04851.11 | P-loop containing nucleoside triphosphate hydrolases superfamily protein | AT2G40700.1
Pav_c14362_g1_i3_len_2079	cherry03_15A.15Aunique	0	0	1	0	0	0	0	0	0	1	0	0	2	Pav_c14362_g1_i3_len_2079 | NoPfam | SKP1 interacting partner 1 | AT5G57900.1
Pav_c14362_g1_i3_len_2079	cherry03_19A.19Aunique	0	0	0	0	1	0	1	0	0	0	0	0	2	Pav_c14362_g1_i3_len_2079 | NoPfam | SKP1 interacting partner 1 | AT5G57900.1
Pav_c14379_g2_i1_len_1371	cherry03_19A.19Aunique	1	0	1	1	0	0	0	0	0	0	0	0	3	Pav_c14379_g2_i1_len_1371 | 2OG-FeII_Oxy_PF03171.16 | 2-oxoglutarate (2OG) and Fe(II)-dependent oxygenase superfamily protein | AT1G14130.1
Pav_c14379_g2_i1_len_1371	cherry03_15A.15Aunique	0	0	0	0	0	1	0	0	0	0	0	0	1	Pav_c14379_g2_i1_len_1371 | 2OG-FeII_Oxy_PF03171.16 | 2-oxoglutarate (2OG) and Fe(II)-dependent oxygenase superfamily protein | AT1G14130.1
Pav_c14428_g1_i1_len_3980	cherry03_15A.15Aunique	0	1	0	0	0	0	0	0	0	0	1	0	2	Pav_c14428_g1_i1_len_3980 | PHD_2_PF13831.2 | trithorax-like protein 2 | AT1G05830.1
Pav_c14428_g1_i1_len_3980	cherry03_19A.19Aunique	0	0	0	0	0	1	0	0	0	0	0	0	1	Pav_c14428_g1_i1_len_3980 | PHD_2_PF13831.2 | trithorax-like protein 2 | AT1G05830.1
Pav_c14456_g1_i1_len_416	cherry03_19A.19Aunique	0	0	1	0	0	1	0	0	0	0	0	0	2	Pav_c14456_g1_i1_len_416 | NoPfam | NoAra-Uniprot | NoAra-Uniprot
Pav_c14456_g1_i1_len_416	cherry03_15A.15Aunique	0	0	0	0	0	1	0	0	0	0	0	0	1	Pav_c14456_g1_i1_len_416 | NoPfam | NoAra-Uniprot | NoAra-Uniprot
Pav_c1457_g1_i1_len_497	cherry03_15A.15Aunique	0	1	0	0	0	0	0	0	0	0	0	0	1	Pav_c1457_g1_i1_len_497 | NoPfam | IQ-domain 33 | AT5G35670.1
Pav_c1457_g1_i1_len_497	cherry03_19A.19Aunique	0	0	0	0	0	1	0	0	0	0	0	0	1	Pav_c1457_g1_i1_len_497 | NoPfam | IQ-domain 33 | AT5G35670.1
Pav_c14595_g1_i1_len_2589	cherry03_15A.15Aunique	0	0	0	1	0	1	0	0	0	0	0	0	2	Pav_c14595_g1_i1_len_2589 | NoPfam | DNA glycosylase superfamily protein | AT3G07930.3
Pav_c14595_g1_i1_len_2589	cherry03_19A.19Aunique	1	0	0	0	0	0	0	0	0	0	0	0	1	Pav_c14595_g1_i1_len_2589 | NoPfam | DNA glycosylase superfamily protein | AT3G07930.3
Pav_c14642_g2_i1_len_385	cherry03_15A.15Aunique	0	0	1	0	0	0	0	0	0	0	0	0	1	Pav_c14642_g2_i1_len_385 | NoPfam | Zinc finger (C3HC4-type RING finger) family protein | AT5G49665.1
Pav_c14642_g2_i1_len_385	cherry03_19A.19Aunique	0	0	1	0	0	0	0	0	0	0	0	0	1	Pav_c14642_g2_i1_len_385 | NoPfam | Zinc finger (C3HC4-type RING finger) family protein | AT5G49665.1
Pav_c14651_g1_i1_len_1485	cherry03_15A.15Aunique	0	0	0	0	0	1	0	0	0	1	0	0	2	Pav_c14651_g1_i1_len_1485 | NoPfam | PPPDE putative thiol peptidase family protein | AT1G47740.1
Pav_c14651_g1_i1_len_1485	cherry03_19A.19Aunique	0	0	0	0	0	0	0	0	0	1	0	0	1	Pav_c14651_g1_i1_len_1485 | NoPfam | PPPDE putative thiol peptidase family protein | AT1G47740.1
Pav_c14664_g1_i1_len_767	cherry03_15A.15Aunique	0	0	0	0	0	0	0	0	0	1	0	0	1	Pav_c14664_g1_i1_len_767 | RNA_pol_Rpb6_PF01192.18 | RNA polymerase Rpb6 | AT5G51940.1
Pav_c14664_g1_i1_len_767	cherry03_19A.19Aunique	1	0	0	0	0	0	0	0	0	0	0	0	1	Pav_c14664_g1_i1_len_767 | RNA_pol_Rpb6_PF01192.18 | RNA polymerase Rpb6 | AT5G51940.1
Pav_c14668_g1_i1_len_2524	cherry03_15A.15Aunique	0	0	0	1	0	0	0	0	0	0	0	0	1	Pav_c14668_g1_i1_len_2524 | MRP-S27_PF10037.5 | ATP binding | AT1G12700.1
Pav_c14668_g1_i1_len_2524	cherry03_19A.19Aunique	0	0	1	0	0	0	0	0	0	0	0	0	1	Pav_c14668_g1_i1_len_2524 | MRP-S27_PF10037.5 | ATP binding | AT1G12700.1
Pav_c14672_g1_i1_len_2122	cherry03_15A.15Aunique	0	0	1	0	0	0	0	0	0	0	0	0	1	Pav_c14672_g1_i1_len_2122 | Kinase-like_PF14531.2 | serine/threonine protein kinase 2 | AT3G08720.1
Pav_c14672_g1_i1_len_2122	cherry03_19A.19Aunique	0	0	0	0	1	0	0	0	0	0	0	0	1	Pav_c14672_g1_i1_len_2122 | Kinase-like_PF14531.2 | serine/threonine protein kinase 2 | AT3G08720.1
Pav_c14694_g1_i1_len_1570	cherry03_15A.15Aunique	0	0	0	0	0	1	0	0	0	0	0	0	1	Pav_c14694_g1_i1_len_1570 | NoPfam | NoAra-Uniprot | NoAra-Uniprot
Pav_c14694_g1_i1_len_1570	cherry03_19A.19Aunique	0	0	0	1	0	0	0	0	0	0	0	0	1	Pav_c14694_g1_i1_len_1570 | NoPfam | NoAra-Uniprot | NoAra-Uniprot
Pav_c14698_g2_i1_len_1342	cherry03_15A.15Aunique	0	0	1	0	0	0	0	0	0	0	0	0	1	Pav_c14698_g2_i1_len_1342 | PPR_3_PF13812.2 | Tetratricopeptide repeat (TPR)-like superfamily protein | AT3G13880.1
Pav_c14698_g2_i1_len_1342	cherry03_19A.19Aunique	0	0	1	0	0	0	0	0	0	0	0	0	1	Pav_c14698_g2_i1_len_1342 | PPR_3_PF13812.2 | Tetratricopeptide repeat (TPR)-like superfamily protein | AT3G13880.1
Pav_c1471_g1_i1_len_631	cherry03_15A.15Aunique	0	0	1	0	0	2	0	0	0	0	0	0	3	Pav_c1471_g1_i1_len_631 | NoPfam | NoAra-Uniprot | NoAra-Uniprot
Pav_c1471_g1_i1_len_631	cherry03_19A.19Aunique	0	0	0	0	0	2	0	0	0	0	0	0	2	Pav_c1471_g1_i1_len_631 | NoPfam | NoAra-Uniprot | NoAra-Uniprot
Pav_c14736_g3_i1_len_157	cherry03_15A.15Aunique	0	0	0	0	1	0	0	0	1	0	0	0	2	Pav_c14736_g3_i1_len_157 | NoPfam | NoAra-Uniprot | NoAra-Uniprot
Pav_c14736_g3_i1_len_157	cherry03_19A.19Aunique	0	0	0	0	0	1	0	0	0	0	0	0	1	Pav_c14736_g3_i1_len_157 | NoPfam | NoAra-Uniprot | NoAra-Uniprot
Pav_c14959_g1_i2_len_3189	cherry03_15A.15Aunique	0	0	0	1	1	0	0	0	1	0	0	0	3	Pav_c14959_g1_i2_len_3189 | HEAT_2_PF13646.2 | ARM repeat superfamily protein | AT3G08800.1
Pav_c14959_g1_i2_len_3189	cherry03_19A.19Aunique	0	1	0	1	0	0	0	0	0	0	0	0	2	Pav_c14959_g1_i2_len_3189 | HEAT_2_PF13646.2 | ARM repeat superfamily protein | AT3G08800.1
Pav_c15056_g2_i1_len_997	cherry03_15A.15Aunique	0	0	0	0	0	1	0	0	0	0	0	0	1	Pav_c15056_g2_i1_len_997 | NoPfam | NoAra-Uniprot | NoAra-Uniprot
Pav_c15056_g2_i1_len_997	cherry03_19A.19Aunique	0	0	0	0	0	1	0	0	0	0	0	0	1	Pav_c15056_g2_i1_len_997 | NoPfam | NoAra-Uniprot | NoAra-Uniprot
Pav_c15106_g1_i1_len_1224	cherry03_15A.15Aunique	0	0	0	0	1	0	1	0	0	0	0	0	2	Pav_c15106_g1_i1_len_1224 | LEA_2_PF03168.9 | Late embryogenesis abundant (LEA) hydroxyproline-rich glycoprotein family | AT3G54200.1
Pav_c15106_g1_i1_len_1224	cherry03_19A.19Aunique	0	0	0	1	0	0	0	0	0	0	0	0	1	Pav_c15106_g1_i1_len_1224 | LEA_2_PF03168.9 | Late embryogenesis abundant (LEA) hydroxyproline-rich glycoprotein family | AT3G54200.1
Pav_c15148_g1_i2_len_3658	cherry03_19A.19Aunique	0	0	0	0	1	0	1	0	0	0	0	0	2	Pav_c15148_g1_i2_len_3658 | Arm_2_PF04826.9 | ARM repeat superfamily protein | AT1G76390.1
Pav_c15148_g1_i2_len_3658	cherry03_15A.15Aunique	1	0	0	0	0	0	0	0	0	0	0	0	1	Pav_c15148_g1_i2_len_3658 | Arm_2_PF04826.9 | ARM repeat superfamily protein | AT1G76390.1
Pav_c15209_g1_i1_len_1661	cherry03_19A.19Aunique	0	0	1	0	0	5	0	0	0	0	0	0	6	Pav_c15209_g1_i1_len_1661 | RRM_6_PF14259.2 | RNA-binding (RRM/RBD/RNP motifs) family protein | AT3G54770.1
Pav_c15209_g1_i1_len_1661	cherry03_15A.15Aunique	0	0	0	0	0	1	1	0	0	0	0	0	2	Pav_c15209_g1_i1_len_1661 | RRM_6_PF14259.2 | RNA-binding (RRM/RBD/RNP motifs) family protein | AT3G54770.1
Pav_c15264_g1_i1_len_2411	cherry03_19A.19Aunique	0	0	0	1	0	1	0	1	0	0	0	0	3	Pav_c15264_g1_i1_len_2411 | NoPfam | RING/U-box superfamily protein | AT5G55970.1
Pav_c15264_g1_i1_len_2411	cherry03_15A.15Aunique	0	0	0	0	0	0	0	0	0	0	0	1	1	Pav_c15264_g1_i1_len_2411 | NoPfam | RING/U-box superfamily protein | AT5G55970.1
Pav_c15315_g1_i2_len_2644	cherry03_15A.15Aunique	0	0	0	0	1	0	1	0	0	0	0	0	2	Pav_c15315_g1_i2_len_2644 | Ndc1_Nup_PF09531.6 | CONTAINS InterPro DOMAIN/s: Nucleoporin protein Ndc1-Nup (InterPro:IPR019049) | AT1G73240.1
Pav_c15315_g1_i2_len_2644	cherry03_19A.19Aunique	0	0	0	0	0	0	0	1	0	0	0	0	1	Pav_c15315_g1_i2_len_2644 | Ndc1_Nup_PF09531.6 | CONTAINS InterPro DOMAIN/s: Nucleoporin protein Ndc1-Nup (InterPro:IPR019049) | AT1G73240.1
Pav_c15371_g2_i1_len_1197	cherry03_15A.15Aunique	0	0	1	0	0	0	0	1	0	0	0	0	2	Pav_c15371_g2_i1_len_1197 | zf-C2H2_6_PF13912.2 | C2H2 and C2HC zinc fingers superfamily protein | AT3G49930.1
Pav_c15371_g2_i1_len_1197	cherry03_19A.19Aunique	1	0	1	0	0	0	0	0	0	0	0	0	2	Pav_c15371_g2_i1_len_1197 | zf-C2H2_6_PF13912.2 | C2H2 and C2HC zinc fingers superfamily protein | AT3G49930.1
Pav_c15380_g1_i1_len_801	cherry03_15A.15Aunique	0	0	0	0	0	1	0	0	0	0	0	0	1	Pav_c15380_g1_i1_len_801 | PLATZ_PF04640.10 | PLATZ transcription factor family protein | AT1G76590.1
Pav_c15380_g1_i1_len_801	cherry03_19A.19Aunique	0	0	1	0	0	0	0	0	0	0	0	0	1	Pav_c15380_g1_i1_len_801 | PLATZ_PF04640.10 | PLATZ transcription factor family protein | AT1G76590.1
Pav_c15385_g4_i2_len_1188	cherry03_15A.15Aunique	0	0	0	0	0	1	0	1	0	0	0	0	2	Pav_c15385_g4_i2_len_1188 | TPR_2_PF07719.13 | Protein kinase protein with tetratricopeptide repeat domain | AT1G63500.1
Pav_c15385_g4_i2_len_1188	cherry03_19A.19Aunique	0	0	0	0	1	1	0	0	0	0	0	0	2	Pav_c15385_g4_i2_len_1188 | TPR_2_PF07719.13 | Protein kinase protein with tetratricopeptide repeat domain | AT1G63500.1
Pav_c15428_g2_i1_len_2624	cherry03_19A.19Aunique	0	0	0	0	0	2	0	0	0	0	0	0	2	Pav_c15428_g2_i1_len_2624 | ORC3_N_PF07034.7 | origin recognition complex subunit 3 | AT5G16690.1
Pav_c15428_g2_i1_len_2624	cherry03_15A.15Aunique	0	1	0	0	0	0	0	0	0	0	0	0	1	Pav_c15428_g2_i1_len_2624 | ORC3_N_PF07034.7 | origin recognition complex subunit 3 | AT5G16690.1
Pav_c15508_g2_i1_len_1251	cherry03_19A.19Aunique	0	1	1	0	0	0	1	0	0	0	0	0	3	Pav_c15508_g2_i1_len_1251 | Glyco_hydro_17_PF00332.14 | Glycosyl hydrolase superfamily protein | AT3G46570.1
Pav_c15508_g2_i1_len_1251	cherry03_15A.15Aunique	0	0	1	0	0	1	0	0	0	0	0	0	2	Pav_c15508_g2_i1_len_1251 | Glyco_hydro_17_PF00332.14 | Glycosyl hydrolase superfamily protein | AT3G46570.1
Pav_c15521_g1_i1_len_604	cherry03_15A.15Aunique	0	0	1	1	0	0	0	0	0	0	0	0	2	Pav_c15521_g1_i1_len_604 | NoPfam | NoAra-Uniprot | NoAra-Uniprot
Pav_c15521_g1_i1_len_604	cherry03_19A.19Aunique	0	0	0	0	1	0	0	0	0	0	0	0	1	Pav_c15521_g1_i1_len_604 | NoPfam | NoAra-Uniprot | NoAra-Uniprot
Pav_c15536_g1_i1_len_641	cherry03_15A.15Aunique	0	0	0	1	0	0	0	0	0	0	0	0	1	Pav_c15536_g1_i1_len_641 | NoPfam | NoAra-Uniprot | NoAra-Uniprot
Pav_c15536_g1_i1_len_641	cherry03_19A.19Aunique	0	0	1	0	0	0	0	0	0	0	0	0	1	Pav_c15536_g1_i1_len_641 | NoPfam | NoAra-Uniprot | NoAra-Uniprot
Pav_c15570_g1_i1_len_1167	cherry03_15A.15Aunique	0	0	0	0	0	2	0	0	0	0	0	0	2	Pav_c15570_g1_i1_len_1167 | NoPfam | RNI-like superfamily protein | AT3G59230.1
Pav_c15570_g1_i1_len_1167	cherry03_19A.19Aunique	1	0	0	0	0	0	0	0	0	0	0	0	1	Pav_c15570_g1_i1_len_1167 | NoPfam | RNI-like superfamily protein | AT3G59230.1
Pav_c15584_g1_i2_len_268	cherry03_19A.19Aunique	0	0	0	0	0	2	0	0	0	0	0	0	2	Pav_c15584_g1_i2_len_268 | NoPfam | NoAra-Uniprot | NoAra-Uniprot
Pav_c15584_g1_i2_len_268	cherry03_15A.15Aunique	0	0	0	0	1	0	0	0	0	0	0	0	1	Pav_c15584_g1_i2_len_268 | NoPfam | NoAra-Uniprot | NoAra-Uniprot
Pav_c15687_g1_i3_len_848	cherry03_19A.19Aunique	0	0	0	0	0	2	0	0	0	0	0	0	2	Pav_c15687_g1_i3_len_848 | MPC_PF03650.9 | Uncharacterised protein family (UPF0041) | AT4G22310.1
Pav_c15687_g1_i3_len_848	cherry03_15A.15Aunique	0	1	0	0	0	0	0	0	0	0	0	0	1	Pav_c15687_g1_i3_len_848 | MPC_PF03650.9 | Uncharacterised protein family (UPF0041) | AT4G22310.1
Pav_c15767_g3_i2_len_2708	cherry03_19A.19Aunique	0	0	2	0	1	0	0	0	0	0	0	0	3	Pav_c15767_g3_i2_len_2708 | AAA_17_PF13207.2 | cytochrome BC1 synthesis | AT3G50930.1
Pav_c15767_g3_i2_len_2708	cherry03_15A.15Aunique	0	0	0	0	1	1	0	0	0	0	0	0	2	Pav_c15767_g3_i2_len_2708 | AAA_17_PF13207.2 | cytochrome BC1 synthesis | AT3G50930.1
Pav_c15791_g2_i2_len_1178	cherry03_15A.15Aunique	0	0	1	0	0	1	0	0	0	0	0	0	2	Pav_c15791_g2_i2_len_1178 | Porin_3_PF01459.18 | translocase of the outer mitochondrial membrane 40 | AT3G20000.1
Pav_c15791_g2_i2_len_1178	cherry03_19A.19Aunique	0	0	0	0	0	0	1	0	0	0	0	0	1	Pav_c15791_g2_i2_len_1178 | Porin_3_PF01459.18 | translocase of the outer mitochondrial membrane 40 | AT3G20000.1
Pav_c15828_g2_i1_len_3116	cherry03_15A.15Aunique	1	0	0	0	0	1	0	1	0	0	0	0	3	Pav_c15828_g2_i1_len_3116 | IstB_IS21_PF01695.13 | Clp ATPase | AT5G51070.1
Pav_c15828_g2_i1_len_3116	cherry03_19A.19Aunique	0	0	0	0	0	0	0	0	1	0	0	0	1	Pav_c15828_g2_i1_len_3116 | IstB_IS21_PF01695.13 | Clp ATPase | AT5G51070.1
Pav_c15849_g1_i1_len_1579	cherry03_19A.19Aunique	1	2	0	1	0	0	0	0	0	0	0	0	4	Pav_c15849_g1_i1_len_1579 | Peptidase_S10_PF00450.18 | serine carboxypeptidase-like 31 | AT1G11080.2
Pav_c15849_g1_i1_len_1579	cherry03_15A.15Aunique	0	0	1	0	0	0	0	0	0	0	0	0	1	Pav_c15849_g1_i1_len_1579 | Peptidase_S10_PF00450.18 | serine carboxypeptidase-like 31 | AT1G11080.2
Pav_c15865_g1_i1_len_1412	cherry03_15A.15Aunique	0	0	0	1	0	0	0	0	0	0	0	0	1	Pav_c15865_g1_i1_len_1412 | DUF1298_PF06974.9 | O-acyltransferase (WSD1-like) family protein | AT5G16350.1
Pav_c15865_g1_i1_len_1412	cherry03_19A.19Aunique	0	0	0	1	0	0	0	0	0	0	0	0	1	Pav_c15865_g1_i1_len_1412 | DUF1298_PF06974.9 | O-acyltransferase (WSD1-like) family protein | AT5G16350.1
Pav_c15866_g1_i1_len_674	cherry03_19A.19Aunique	0	0	0	0	1	1	0	0	0	0	0	0	2	Pav_c15866_g1_i1_len_674 | NoPfam | NoAra-Uniprot | NoAra-Uniprot
Pav_c15866_g1_i1_len_674	cherry03_15A.15Aunique	0	0	0	0	0	1	0	0	0	0	0	0	1	Pav_c15866_g1_i1_len_674 | NoPfam | NoAra-Uniprot | NoAra-Uniprot
Pav_c15941_g1_i1_len_650	cherry03_15A.15Aunique	0	0	0	0	0	1	0	0	0	0	0	0	1	Pav_c15941_g1_i1_len_650 | NoPfam | NoAra-Uniprot | NoAra-Uniprot
Pav_c15941_g1_i1_len_650	cherry03_19A.19Aunique	0	0	0	0	0	0	1	0	0	0	0	0	1	Pav_c15941_g1_i1_len_650 | NoPfam | NoAra-Uniprot | NoAra-Uniprot
Pav_c15966_g1_i1_len_709	cherry03_15A.15Aunique	0	0	0	0	0	1	0	0	0	0	0	0	1	Pav_c15966_g1_i1_len_709 | NoPfam | NoAra-Uniprot | NoAra-Uniprot
Pav_c15966_g1_i1_len_709	cherry03_19A.19Aunique	0	0	0	0	0	1	0	0	0	0	0	0	1	Pav_c15966_g1_i1_len_709 | NoPfam | NoAra-Uniprot | NoAra-Uniprot
Pav_c16211_g1_i2_len_3647	cherry03_19A.19Aunique	0	0	0	1	0	0	0	0	0	1	0	0	2	Pav_c16211_g1_i2_len_3647 | TPR_14_PF13428.2 | Tetratricopeptide repeat (TPR)-like superfamily protein | AT4G28010.1
Pav_c16211_g1_i2_len_3647	cherry03_15A.15Aunique	1	0	0	0	0	0	0	0	0	0	0	0	1	Pav_c16211_g1_i2_len_3647 | TPR_14_PF13428.2 | Tetratricopeptide repeat (TPR)-like superfamily protein | AT4G28010.1
Pav_c16214_g2_i1_len_342	cherry03_15A.15Aunique	0	0	1	0	0	0	0	0	0	0	0	0	1	Pav_c16214_g2_i1_len_342 | QLQ_PF08880.7 | growth-regulating factor 2 | AT4G37740.1
Pav_c16214_g2_i1_len_342	cherry03_19A.19Aunique	1	0	0	0	0	0	0	0	0	0	0	0	1	Pav_c16214_g2_i1_len_342 | QLQ_PF08880.7 | growth-regulating factor 2 | AT4G37740.1
Pav_c1626_g1_i1_len_394	cherry03_15A.15Aunique	0	1	0	0	0	0	0	0	0	0	0	0	1	Pav_c1626_g1_i1_len_394 | NoPfam | unknown protein | AT5G16250.1
Pav_c1626_g1_i1_len_394	cherry03_19A.19Aunique	0	0	0	0	0	0	0	1	0	0	0	0	1	Pav_c1626_g1_i1_len_394 | NoPfam | unknown protein | AT5G16250.1
Pav_c16270_g1_i1_len_1863	cherry03_19A.19Aunique	1	0	0	0	1	0	0	0	0	0	0	0	2	Pav_c16270_g1_i1_len_1863 | Methyltransf_23_PF13489.2 | methyltransferases | AT1G64600.1
Pav_c16270_g1_i1_len_1863	cherry03_15A.15Aunique	0	0	0	0	0	0	0	0	0	1	0	0	1	Pav_c16270_g1_i1_len_1863 | Methyltransf_23_PF13489.2 | methyltransferases | AT1G64600.1
Pav_c16312_g1_i1_len_1877	cherry03_19A.19Aunique	0	0	4	0	0	0	0	0	0	0	0	0	4	Pav_c16312_g1_i1_len_1877 | Pkinase_PF00069.21 | Protein kinase superfamily protein | AT5G46080.1
Pav_c16312_g1_i1_len_1877	cherry03_15A.15Aunique	0	0	1	0	0	0	0	0	0	0	0	0	1	Pav_c16312_g1_i1_len_1877 | Pkinase_PF00069.21 | Protein kinase superfamily protein | AT5G46080.1
Pav_c16332_g1_i1_len_1733	cherry03_19A.19Aunique	0	0	3	0	0	0	0	0	0	0	0	1	4	Pav_c16332_g1_i1_len_1733 | NoPfam | ubiquitin-conjugating enzyme 25 | AT3G15355.1
Pav_c16332_g1_i1_len_1733	cherry03_15A.15Aunique	0	0	0	0	0	1	0	0	0	0	0	0	1	Pav_c16332_g1_i1_len_1733 | NoPfam | ubiquitin-conjugating enzyme 25 | AT3G15355.1
Pav_c16346_g1_i1_len_988	cherry03_15A.15Aunique	0	0	0	0	0	2	0	0	0	0	0	0	2	Pav_c16346_g1_i1_len_988 | NoPfam | NoAra-Uniprot | NoAra-Uniprot
Pav_c16346_g1_i1_len_988	cherry03_19A.19Aunique	0	0	0	0	0	1	0	0	0	0	0	0	1	Pav_c16346_g1_i1_len_988 | NoPfam | NoAra-Uniprot | NoAra-Uniprot
Pav_c16357_g3_i1_len_224	cherry03_15A.15Aunique	0	0	0	0	0	1	0	0	0	0	0	0	1	Pav_c16357_g3_i1_len_224 | NoPfam | NoAra-Uniprot | NoAra-Uniprot
Pav_c16357_g3_i1_len_224	cherry03_19A.19Aunique	0	0	0	1	0	0	0	0	0	0	0	0	1	Pav_c16357_g3_i1_len_224 | NoPfam | NoAra-Uniprot | NoAra-Uniprot
Pav_c16358_g1_i1_len_1193	cherry03_15A.15Aunique	0	0	0	0	0	2	0	0	0	0	0	0	2	Pav_c16358_g1_i1_len_1193 | CAF1_PF04857.16 | Polynucleotidyl transferase, ribonuclease H-like superfamily protein | AT1G06450.1
Pav_c16358_g1_i1_len_1193	cherry03_19A.19Aunique	0	0	0	0	0	1	0	0	0	0	0	0	1	Pav_c16358_g1_i1_len_1193 | CAF1_PF04857.16 | Polynucleotidyl transferase, ribonuclease H-like superfamily protein | AT1G06450.1
Pav_c16372_g1_i1_len_1224	cherry03_19A.19Aunique	0	0	2	0	0	1	0	0	0	0	0	0	3	Pav_c16372_g1_i1_len_1224 | Methyltransf_4_PF02390.13 | tRNA (guanine-N-7) methyltransferase | AT5G24840.1
Pav_c16372_g1_i1_len_1224	cherry03_15A.15Aunique	0	0	0	0	1	0	0	0	0	0	0	0	1	Pav_c16372_g1_i1_len_1224 | Methyltransf_4_PF02390.13 | tRNA (guanine-N-7) methyltransferase | AT5G24840.1
Pav_c16384_g1_i3_len_3329	cherry03_15A.15Aunique	0	0	0	0	0	2	0	0	0	0	0	1	3	Pav_c16384_g1_i3_len_3329 | A_deaminase_PF00962.18 | AMP deaminase, putative / myoadenylate deaminase, putative | AT2G38280.1
Pav_c16384_g1_i3_len_3329	cherry03_19A.19Aunique	0	0	0	0	0	1	0	1	0	0	0	1	3	Pav_c16384_g1_i3_len_3329 | A_deaminase_PF00962.18 | AMP deaminase, putative / myoadenylate deaminase, putative | AT2G38280.1
Pav_c16434_g3_i1_len_576	cherry03_15A.15Aunique	0	0	1	0	0	0	0	1	0	0	1	0	3	Pav_c16434_g3_i1_len_576 | Myb_DNA-bind_6_PF13921.2 | myb domain protein 73 | AT4G37260.1
Pav_c16434_g3_i1_len_576	cherry03_19A.19Aunique	0	0	1	0	0	0	0	0	0	0	0	0	1	Pav_c16434_g3_i1_len_576 | Myb_DNA-bind_6_PF13921.2 | myb domain protein 73 | AT4G37260.1
Pav_c16450_g3_i1_len_1214	cherry03_15A.15Aunique	0	0	0	0	0	0	0	0	0	1	0	0	1	Pav_c16450_g3_i1_len_1214 | B56_PF01603.16 | Protein phosphatase 2A regulatory B subunit family protein | AT1G13460.1
Pav_c16450_g3_i1_len_1214	cherry03_19A.19Aunique	0	0	0	0	0	0	0	0	0	0	1	0	1	Pav_c16450_g3_i1_len_1214 | B56_PF01603.16 | Protein phosphatase 2A regulatory B subunit family protein | AT1G13460.1
Pav_c16466_g1_i2_len_3080	cherry03_15A.15Aunique	0	0	0	0	0	0	1	0	0	0	0	0	1	Pav_c16466_g1_i2_len_3080 | Trehalose_PPase_PF02358.12 | trehalose phosphatase/synthase 11 | AT2G18700.1
Pav_c16466_g1_i2_len_3080	cherry03_19A.19Aunique	0	1	0	0	0	0	0	0	0	0	0	0	1	Pav_c16466_g1_i2_len_3080 | Trehalose_PPase_PF02358.12 | trehalose phosphatase/synthase 11 | AT2G18700.1
Pav_c16470_g2_i2_len_1991	cherry03_15A.15Aunique	0	0	8	0	1	0	0	0	0	0	0	0	9	Pav_c16470_g2_i2_len_1991 | NoPfam | unknown protein | AT1G79060.1
Pav_c16470_g2_i2_len_1991	cherry03_19A.19Aunique	0	1	4	0	0	0	0	1	0	0	0	0	6	Pav_c16470_g2_i2_len_1991 | NoPfam | unknown protein | AT1G79060.1
Pav_c16487_g1_i1_len_1538	cherry03_15A.15Aunique	0	0	0	0	0	0	0	0	0	0	1	0	1	Pav_c16487_g1_i1_len_1538 | Senescence_PF06911.8 | Senescence/dehydration-associated protein-related | AT3G51250.1
Pav_c16487_g1_i1_len_1538	cherry03_19A.19Aunique	0	0	1	0	0	0	0	0	0	0	0	0	1	Pav_c16487_g1_i1_len_1538 | Senescence_PF06911.8 | Senescence/dehydration-associated protein-related | AT3G51250.1
Pav_c16508_g1_i1_len_211	cherry03_15A.15Aunique	0	0	0	0	0	0	0	0	1	0	0	0	1	Pav_c16508_g1_i1_len_211 | NoPfam | Thioredoxin superfamily protein | AT5G14240.1
Pav_c16508_g1_i1_len_211	cherry03_19A.19Aunique	0	0	1	0	0	0	0	0	0	0	0	0	1	Pav_c16508_g1_i1_len_211 | NoPfam | Thioredoxin superfamily protein | AT5G14240.1
Pav_c16511_g1_i2_len_2630	cherry03_19A.19Aunique	0	0	1	1	0	0	0	1	0	0	0	0	3	Pav_c16511_g1_i2_len_2630 | MBOAT_PF03062.15 | membrane bound O-acyl transferase (MBOAT) family protein | AT2G19450.1
Pav_c16511_g1_i2_len_2630	cherry03_15A.15Aunique	0	1	0	0	0	0	0	0	0	0	0	0	1	Pav_c16511_g1_i2_len_2630 | MBOAT_PF03062.15 | membrane bound O-acyl transferase (MBOAT) family protein | AT2G19450.1
Pav_c16515_g1_i3_len_2361	cherry03_19A.19Aunique	0	0	1	1	0	0	1	0	0	0	1	0	4	Pav_c16515_g1_i3_len_2361 | Pkinase_Tyr_PF07714.13 | 1 | AT5G10270.1
Pav_c16515_g1_i3_len_2361	cherry03_15A.15Aunique	0	0	0	0	1	0	0	0	0	0	0	0	1	Pav_c16515_g1_i3_len_2361 | Pkinase_Tyr_PF07714.13 | 1 | AT5G10270.1
Pav_c16535_g1_i3_len_1936	cherry03_15A.15Aunique	1	0	0	0	0	0	0	0	0	0	0	0	1	Pav_c16535_g1_i3_len_1936 | DUF641_PF04859.8 | Plant protein of unknown function (DUF641) | AT5G58960.1
Pav_c16535_g1_i3_len_1936	cherry03_19A.19Aunique	0	0	0	0	0	0	1	0	0	0	0	0	1	Pav_c16535_g1_i3_len_1936 | DUF641_PF04859.8 | Plant protein of unknown function (DUF641) | AT5G58960.1
Pav_c16554_g2_i1_len_1249	cherry03_15A.15Aunique	0	0	0	1	0	0	0	0	0	0	0	0	1	Pav_c16554_g2_i1_len_1249 | LEA_2_PF03168.9 | Late embryogenesis abundant (LEA) hydroxyproline-rich glycoprotein family | AT2G27260.1
Pav_c16554_g2_i1_len_1249	cherry03_19A.19Aunique	0	0	0	0	0	1	0	0	0	0	0	0	1	Pav_c16554_g2_i1_len_1249 | LEA_2_PF03168.9 | Late embryogenesis abundant (LEA) hydroxyproline-rich glycoprotein family | AT2G27260.1
Pav_c16574_g1_i1_len_276	cherry03_15A.15Aunique	0	0	0	0	0	1	0	0	0	0	0	0	1	Pav_c16574_g1_i1_len_276 | NoPfam | FAD-binding Berberine family protein | AT4G20830.1
Pav_c16574_g1_i1_len_276	cherry03_19A.19Aunique	0	0	1	0	0	0	0	0	0	0	0	0	1	Pav_c16574_g1_i1_len_276 | NoPfam | FAD-binding Berberine family protein | AT4G20830.1
Pav_c16603_g1_i1_len_763	cherry03_15A.15Aunique	0	0	0	0	0	3	0	0	0	0	0	0	3	Pav_c16603_g1_i1_len_763 | NoPfam | NoAra-Uniprot | NoAra-Uniprot
Pav_c16603_g1_i1_len_763	cherry03_19A.19Aunique	0	0	0	0	0	1	0	0	0	0	0	0	1	Pav_c16603_g1_i1_len_763 | NoPfam | NoAra-Uniprot | NoAra-Uniprot
Pav_c16614_g1_i2_len_1337	cherry03_15A.15Aunique	0	0	0	0	0	0	0	0	0	1	0	0	1	Pav_c16614_g1_i2_len_1337 | NoPfam | unknown protein | AT4G02425.1
Pav_c16614_g1_i2_len_1337	cherry03_19A.19Aunique	0	0	0	0	0	0	0	0	1	0	0	0	1	Pav_c16614_g1_i2_len_1337 | NoPfam | unknown protein | AT4G02425.1
Pav_c16641_g1_i4_len_2086	cherry03_15A.15Aunique	0	0	0	0	0	0	0	0	0	0	1	0	1	Pav_c16641_g1_i4_len_2086 | NoPfam | Calcineurin-like metallo-phosphoesterase superfamily protein | AT5G58200.2
Pav_c16641_g1_i4_len_2086	cherry03_19A.19Aunique	0	0	0	1	0	0	0	0	0	0	0	0	1	Pav_c16641_g1_i4_len_2086 | NoPfam | Calcineurin-like metallo-phosphoesterase superfamily protein | AT5G58200.2
Pav_c16659_g1_i2_len_1486	cherry03_19A.19Aunique	1	0	1	0	0	0	0	0	0	0	0	0	2	Pav_c16659_g1_i2_len_1486 | NoPfam | unknown protein | AT1G32260.1
Pav_c16659_g1_i2_len_1486	cherry03_15A.15Aunique	0	0	0	0	0	1	0	0	0	0	0	0	1	Pav_c16659_g1_i2_len_1486 | NoPfam | unknown protein | AT1G32260.1
Pav_c16731_g2_i1_len_591	cherry03_15A.15Aunique	0	0	0	0	0	0	1	0	0	0	0	0	1	Pav_c16731_g2_i1_len_591 | NoPfam | NoAra-Uniprot | NoAra-Uniprot
Pav_c16731_g2_i1_len_591	cherry03_19A.19Aunique	0	0	1	0	0	0	0	0	0	0	0	0	1	Pav_c16731_g2_i1_len_591 | NoPfam | NoAra-Uniprot | NoAra-Uniprot
Pav_c16751_g2_i6_len_3556	cherry03_15A.15Aunique	0	0	0	0	0	1	0	0	0	0	0	0	1	Pav_c16751_g2_i6_len_3556 | DUF1446_PF07287.7 | unknown protein | AT1G01770.1
Pav_c16751_g2_i6_len_3556	cherry03_19A.19Aunique	0	0	0	0	0	1	0	0	0	0	0	0	1	Pav_c16751_g2_i6_len_3556 | DUF1446_PF07287.7 | unknown protein | AT1G01770.1
Pav_c16756_g2_i1_len_959	cherry03_15A.15Aunique	1	0	0	0	0	0	0	0	0	1	0	0	2	Pav_c16756_g2_i1_len_959 | WGG_PF10273.5 | Pre-rRNA-processing protein TSR2, conserved region | AT5G27990.1
Pav_c16756_g2_i1_len_959	cherry03_19A.19Aunique	0	0	0	0	0	1	0	0	0	0	0	0	1	Pav_c16756_g2_i1_len_959 | WGG_PF10273.5 | Pre-rRNA-processing protein TSR2, conserved region | AT5G27990.1
Pav_c16761_g1_i1_len_2607	cherry03_19A.19Aunique	0	0	0	0	0	0	0	2	0	0	0	1	3	Pav_c16761_g1_i1_len_2607 | ABC_tran_PF00005.23 | ABC-2 type transporter family protein | AT2G28070.1
Pav_c16761_g1_i1_len_2607	cherry03_15A.15Aunique	0	0	1	0	0	0	0	0	0	0	0	0	1	Pav_c16761_g1_i1_len_2607 | ABC_tran_PF00005.23 | ABC-2 type transporter family protein | AT2G28070.1
Pav_c16783_g1_i1_len_906	cherry03_15A.15Aunique	0	0	0	0	0	1	0	0	0	0	0	0	1	Pav_c16783_g1_i1_len_906 | Glycolytic_PF00274.15 | fructose-bisphosphate aldolase 2 | AT4G38970.1
Pav_c16783_g1_i1_len_906	cherry03_19A.19Aunique	0	1	0	0	0	0	0	0	0	0	0	0	1	Pav_c16783_g1_i1_len_906 | Glycolytic_PF00274.15 | fructose-bisphosphate aldolase 2 | AT4G38970.1
Pav_c16848_g1_i6_len_1390	cherry03_15A.15Aunique	0	0	0	0	0	1	0	0	0	0	0	0	1	Pav_c16848_g1_i6_len_1390 | RF-1_PF00472.16 | Class I peptide chain release factor | AT1G33330.1
Pav_c16848_g1_i6_len_1390	cherry03_19A.19Aunique	0	1	0	0	0	0	0	0	0	0	0	0	1	Pav_c16848_g1_i6_len_1390 | RF-1_PF00472.16 | Class I peptide chain release factor | AT1G33330.1
Pav_c16856_g1_i2_len_2862	cherry03_15A.15Aunique	0	0	0	1	0	1	0	0	0	0	0	0	2	Pav_c16856_g1_i2_len_2862 | Hydrolase_4_PF12146.4 | Prolyl oligopeptidase family protein | AT5G66960.1
Pav_c16856_g1_i2_len_2862	cherry03_19A.19Aunique	0	0	0	0	0	0	0	0	1	0	0	0	1	Pav_c16856_g1_i2_len_2862 | Hydrolase_4_PF12146.4 | Prolyl oligopeptidase family protein | AT5G66960.1
Pav_c16881_g1_i2_len_1539	cherry03_19A.19Aunique	1	0	3	0	1	0	1	0	0	0	0	0	6	Pav_c16881_g1_i2_len_1539 | NoPfam | RING membrane-anchor 1 | AT4G03510.1
Pav_c16881_g1_i2_len_1539	cherry03_15A.15Aunique	0	0	2	0	0	0	0	0	0	0	0	0	2	Pav_c16881_g1_i2_len_1539 | NoPfam | RING membrane-anchor 1 | AT4G03510.1
Pav_c16929_g3_i2_len_1840	cherry03_19A.19Aunique	0	0	0	1	0	0	0	0	0	0	2	0	3	Pav_c16929_g3_i2_len_1840 | NoPfam | copper ion binding | AT4G32610.1
Pav_c16929_g3_i2_len_1840	cherry03_15A.15Aunique	0	0	0	0	1	0	0	0	0	0	0	0	1	Pav_c16929_g3_i2_len_1840 | NoPfam | copper ion binding | AT4G32610.1
Pav_c16936_g2_i1_len_518	cherry03_19A.19Aunique	0	0	0	0	0	0	0	0	0	0	0	2	2	Pav_c16936_g2_i1_len_518 | NoPfam | NoAra-Uniprot | NoAra-Uniprot
Pav_c16936_g2_i1_len_518	cherry03_15A.15Aunique	0	0	0	0	1	0	0	0	0	0	0	0	1	Pav_c16936_g2_i1_len_518 | NoPfam | NoAra-Uniprot | NoAra-Uniprot
Pav_c17004_g2_i3_len_1537	cherry03_15A.15Aunique	0	0	1	1	0	0	0	0	0	0	0	0	2	Pav_c17004_g2_i3_len_1537 | NoPfam | F-box and associated interaction domains-containing protein | AT4G12560.1
Pav_c17004_g2_i3_len_1537	cherry03_19A.19Aunique	0	0	0	0	0	1	0	0	0	0	0	0	1	Pav_c17004_g2_i3_len_1537 | NoPfam | F-box and associated interaction domains-containing protein | AT4G12560.1
Pav_c17009_g2_i1_len_1844	cherry03_15A.15Aunique	0	0	1	0	0	0	0	0	0	0	0	0	1	Pav_c17009_g2_i1_len_1844 | UPF0086_PF01868.12 | ribonuclease P family protein | AT2G43190.1
Pav_c17009_g2_i1_len_1844	cherry03_19A.19Aunique	0	0	0	0	1	0	0	0	0	0	0	0	1	Pav_c17009_g2_i1_len_1844 | UPF0086_PF01868.12 | ribonuclease P family protein | AT2G43190.1
Pav_c17015_g4_i5_len_2500	cherry03_15A.15Aunique	0	0	0	0	0	1	0	0	0	0	0	0	1	Pav_c17015_g4_i5_len_2500 | DUF1336_PF07059.8 | Protein of unknown function (DUF1336) | AT5G35180.4
Pav_c17015_g4_i5_len_2500	cherry03_19A.19Aunique	0	0	0	0	0	1	0	0	0	0	0	0	1	Pav_c17015_g4_i5_len_2500 | DUF1336_PF07059.8 | Protein of unknown function (DUF1336) | AT5G35180.4
Pav_c1705_g1_i1_len_282	cherry03_15A.15Aunique	0	0	0	1	0	0	0	0	0	0	0	0	1	Pav_c1705_g1_i1_len_282 | NoPfam | myb family transcription factor | AT5G41020.1
Pav_c1705_g1_i1_len_282	cherry03_19A.19Aunique	0	0	1	0	0	0	0	0	0	0	0	0	1	Pav_c1705_g1_i1_len_282 | NoPfam | myb family transcription factor | AT5G41020.1
Pav_c17060_g1_i3_len_1484	cherry03_15A.15Aunique	0	0	0	0	0	0	0	0	1	0	0	0	1	Pav_c17060_g1_i3_len_1484 | NoPfam | NoAra-Uniprot | NoAra-Uniprot
Pav_c17060_g1_i3_len_1484	cherry03_19A.19Aunique	0	0	0	0	1	0	0	0	0	0	0	0	1	Pav_c17060_g1_i3_len_1484 | NoPfam | NoAra-Uniprot | NoAra-Uniprot
Pav_c17074_g4_i1_len_1650	cherry03_15A.15Aunique	0	0	0	0	0	0	0	0	1	0	0	0	1	Pav_c17074_g4_i1_len_1650 | RINGv_PF12906.3 | RING/FYVE/PHD zinc finger superfamily protein | AT2G22120.2
Pav_c17074_g4_i1_len_1650	cherry03_19A.19Aunique	0	0	0	1	0	0	0	0	0	0	0	0	1	Pav_c17074_g4_i1_len_1650 | RINGv_PF12906.3 | RING/FYVE/PHD zinc finger superfamily protein | AT2G22120.2
Pav_c17158_g1_i1_len_1160	cherry03_15A.15Aunique	0	0	0	0	0	1	0	0	0	0	0	0	1	Pav_c17158_g1_i1_len_1160 | DIOX_N_PF14226.2 | 2-oxoglutarate (2OG) and Fe(II)-dependent oxygenase superfamily protein | AT4G10490.1
Pav_c17158_g1_i1_len_1160	cherry03_19A.19Aunique	0	0	0	0	0	1	0	0	0	0	0	0	1	Pav_c17158_g1_i1_len_1160 | DIOX_N_PF14226.2 | 2-oxoglutarate (2OG) and Fe(II)-dependent oxygenase superfamily protein | AT4G10490.1
Pav_c17159_g3_i1_len_740	cherry03_15A.15Aunique	0	0	0	1	0	0	0	0	0	0	0	0	1	Pav_c17159_g3_i1_len_740 | Pkinase_PF00069.21 | Protein kinase superfamily protein | AT5G50180.1
Pav_c17159_g3_i1_len_740	cherry03_19A.19Aunique	0	0	1	0	0	0	0	0	0	0	0	0	1	Pav_c17159_g3_i1_len_740 | Pkinase_PF00069.21 | Protein kinase superfamily protein | AT5G50180.1
Pav_c17225_g3_i1_len_1165	cherry03_19A.19Aunique	0	0	0	0	0	2	0	0	0	0	0	0	2	Pav_c17225_g3_i1_len_1165 | Rad60-SLD_2_PF13881.2 | membrane-anchored ubiquitin-fold protein 1 precursor | AT3G01050.1
Pav_c17225_g3_i1_len_1165	cherry03_15A.15Aunique	0	0	0	0	0	1	0	0	0	0	0	0	1	Pav_c17225_g3_i1_len_1165 | Rad60-SLD_2_PF13881.2 | membrane-anchored ubiquitin-fold protein 1 precursor | AT3G01050.1
Pav_c17239_g1_i4_len_4133	cherry03_15A.15Aunique	0	0	1	1	0	1	0	0	0	0	0	0	3	Pav_c17239_g1_i4_len_4133 | NoPfam | Tetratricopeptide repeat (TPR)-like superfamily protein | AT5G46400.1
Pav_c17239_g1_i4_len_4133	cherry03_19A.19Aunique	0	0	0	0	0	0	0	0	1	0	1	1	3	Pav_c17239_g1_i4_len_4133 | NoPfam | Tetratricopeptide repeat (TPR)-like superfamily protein | AT5G46400.1
Pav_c17405_g1_i4_len_2577	cherry03_15A.15Aunique	0	0	0	0	0	0	0	0	0	0	0	1	1	Pav_c17405_g1_i4_len_2577 | DUF1644_PF07800.8 | Protein of unknown function (DUF1644) | AT4G31410.1
Pav_c17405_g1_i4_len_2577	cherry03_19A.19Aunique	0	1	0	0	0	0	0	0	0	0	0	0	1	Pav_c17405_g1_i4_len_2577 | DUF1644_PF07800.8 | Protein of unknown function (DUF1644) | AT4G31410.1
Pav_c17406_g3_i1_len_187	cherry03_19A.19Aunique	0	0	0	0	0	3	0	0	0	0	0	0	3	Pav_c17406_g3_i1_len_187 | NoPfam | NoAra-Uniprot | NoAra-Uniprot
Pav_c17406_g3_i1_len_187	cherry03_15A.15Aunique	0	0	0	0	0	1	0	0	0	0	0	0	1	Pav_c17406_g3_i1_len_187 | NoPfam | NoAra-Uniprot | NoAra-Uniprot
Pav_c17411_g1_i4_len_3360	cherry03_19A.19Aunique	0	0	0	0	0	2	0	0	0	1	0	0	3	Pav_c17411_g1_i4_len_3360 | NoPfam | RNI-like superfamily protein | AT2G20210.1
Pav_c17411_g1_i4_len_3360	cherry03_15A.15Aunique	0	0	1	0	0	0	0	0	0	1	0	0	2	Pav_c17411_g1_i4_len_3360 | NoPfam | RNI-like superfamily protein | AT2G20210.1
Pav_c17415_g1_i11_len_1676	cherry03_15A.15Aunique	0	0	0	0	0	0	0	0	0	1	0	0	1	Pav_c17415_g1_i11_len_1676 | NoPfam | Yippee family putative zinc-binding protein | AT2G40110.1
Pav_c17415_g1_i11_len_1676	cherry03_19A.19Aunique	0	0	0	0	1	0	0	0	0	0	0	0	1	Pav_c17415_g1_i11_len_1676 | NoPfam | Yippee family putative zinc-binding protein | AT2G40110.1
Pav_c17417_g2_i1_len_550	cherry03_15A.15Aunique	0	0	0	0	0	0	0	0	0	0	0	1	1	Pav_c17417_g2_i1_len_550 | NoPfam | NoAra-Uniprot | NoAra-Uniprot
Pav_c17417_g2_i1_len_550	cherry03_19A.19Aunique	0	0	0	0	0	0	0	0	1	0	0	0	1	Pav_c17417_g2_i1_len_550 | NoPfam | NoAra-Uniprot | NoAra-Uniprot
Pav_c17513_g1_i2_len_3948	cherry03_19A.19Aunique	0	1	1	0	0	0	0	0	0	0	0	1	3	Pav_c17513_g1_i2_len_3948 | PPR_3_PF13812.2 | Pentatricopeptide repeat (PPR) superfamily protein | AT1G79540.1
Pav_c17513_g1_i2_len_3948	cherry03_15A.15Aunique	0	1	0	0	0	0	0	0	0	0	0	0	1	Pav_c17513_g1_i2_len_3948 | PPR_3_PF13812.2 | Pentatricopeptide repeat (PPR) superfamily protein | AT1G79540.1
Pav_c17529_g2_i1_len_480	cherry03_15A.15Aunique	0	0	0	0	1	0	0	0	0	0	0	0	1	Pav_c17529_g2_i1_len_480 | NoPfam | LOCATED IN: vacuole | AT1G22060.1
Pav_c17529_g2_i1_len_480	cherry03_19A.19Aunique	0	0	0	0	0	1	0	0	0	0	0	0	1	Pav_c17529_g2_i1_len_480 | NoPfam | LOCATED IN: vacuole | AT1G22060.1
Pav_c17558_g3_i1_len_1322	cherry03_15A.15Aunique	0	0	0	0	0	1	0	0	0	0	0	0	1	Pav_c17558_g3_i1_len_1322 | SpoU_methylase_PF00588.15 | tRNA/rRNA methyltransferase (SpoU) family protein | AT4G15520.1
Pav_c17558_g3_i1_len_1322	cherry03_19A.19Aunique	0	0	0	0	0	1	0	0	0	0	0	0	1	Pav_c17558_g3_i1_len_1322 | SpoU_methylase_PF00588.15 | tRNA/rRNA methyltransferase (SpoU) family protein | AT4G15520.1
Pav_c17591_g1_i2_len_1636	cherry03_19A.19Aunique	0	0	0	0	1	0	0	0	0	0	1	0	2	Pav_c17591_g1_i2_len_1636 | MATH_PF00917.22 | ubiquitin-specific protease 12 | AT5G06600.1
Pav_c17591_g1_i2_len_1636	cherry03_15A.15Aunique	0	0	1	0	0	0	0	0	0	0	0	0	1	Pav_c17591_g1_i2_len_1636 | MATH_PF00917.22 | ubiquitin-specific protease 12 | AT5G06600.1
Pav_c17595_g2_i1_len_362	cherry03_15A.15Aunique	0	0	0	0	0	0	0	0	0	1	0	0	1	Pav_c17595_g2_i1_len_362 | NoPfam | NoAra-Uniprot | NoAra-Uniprot
Pav_c17595_g2_i1_len_362	cherry03_19A.19Aunique	0	0	0	0	0	0	0	1	0	0	0	0	1	Pav_c17595_g2_i1_len_362 | NoPfam | NoAra-Uniprot | NoAra-Uniprot
Pav_c17605_g2_i2_len_2708	cherry03_15A.15Aunique	1	0	0	0	1	0	0	0	1	0	0	0	3	Pav_c17605_g2_i2_len_2708 | AMP-binding_C_PF13193.2 | acyl-activating enzyme 17 | AT5G23050.1
Pav_c17605_g2_i2_len_2708	cherry03_19A.19Aunique	0	0	0	0	1	0	1	0	0	0	0	0	2	Pav_c17605_g2_i2_len_2708 | AMP-binding_C_PF13193.2 | acyl-activating enzyme 17 | AT5G23050.1
Pav_c17646_g1_i1_len_3574	cherry03_15A.15Aunique	0	1	0	0	0	0	0	0	0	0	0	0	1	Pav_c17646_g1_i1_len_3574 | Kelch_2_PF07646.11 | Met-10+ like family protein / kelch repeat-containing protein | AT4G04670.1
Pav_c17646_g1_i1_len_3574	cherry03_19A.19Aunique	0	0	1	0	0	0	0	0	0	0	0	0	1	Pav_c17646_g1_i1_len_3574 | Kelch_2_PF07646.11 | Met-10+ like family protein / kelch repeat-containing protein | AT4G04670.1
Pav_c17685_g1_i3_len_544	cherry03_15A.15Aunique	0	0	0	0	1	26	2	0	0	0	0	0	29	Pav_c17685_g1_i3_len_544 | NoPfam | NoAra-Uniprot | NoAra-Uniprot
Pav_c17685_g1_i3_len_544	cherry03_19A.19Aunique	0	0	0	0	0	1	0	0	0	0	0	0	1	Pav_c17685_g1_i3_len_544 | NoPfam | NoAra-Uniprot | NoAra-Uniprot
Pav_c17739_g1_i3_len_1683	cherry03_15A.15Aunique	0	0	0	0	0	1	0	0	0	0	0	0	1	Pav_c17739_g1_i3_len_1683 | N_Asn_amidohyd_PF14736.2 | protein N-terminal asparagine amidohydrolase family protein | AT2G44420.1
Pav_c17739_g1_i3_len_1683	cherry03_19A.19Aunique	1	0	0	0	0	0	0	0	0	0	0	0	1	Pav_c17739_g1_i3_len_1683 | N_Asn_amidohyd_PF14736.2 | protein N-terminal asparagine amidohydrolase family protein | AT2G44420.1
Pav_c17740_g1_i1_len_2143	cherry03_19A.19Aunique	1	0	1	0	0	0	0	0	0	0	0	0	2	Pav_c17740_g1_i1_len_2143 | Pribosyltran_PF00156.23 | uridine 5'-monophosphate synthase / UMP synthase (PYRE-F) (UMPS) | AT3G54470.1
Pav_c17740_g1_i1_len_2143	cherry03_15A.15Aunique	0	0	1	0	0	0	0	0	0	0	0	0	1	Pav_c17740_g1_i1_len_2143 | Pribosyltran_PF00156.23 | uridine 5'-monophosphate synthase / UMP synthase (PYRE-F) (UMPS) | AT3G54470.1
Pav_c17749_g1_i1_len_1435	cherry03_19A.19Aunique	0	0	1	0	0	0	0	0	0	0	0	1	2	Pav_c17749_g1_i1_len_1435 | Ferritin_2_PF13668.2 | unknown protein | AT1G47980.1
Pav_c17749_g1_i1_len_1435	cherry03_15A.15Aunique	0	0	0	0	1	0	0	0	0	0	0	0	1	Pav_c17749_g1_i1_len_1435 | Ferritin_2_PF13668.2 | unknown protein | AT1G47980.1
Pav_c17819_g1_i4_len_2416	cherry03_15A.15Aunique	0	0	1	0	0	0	0	0	0	0	0	0	1	Pav_c17819_g1_i4_len_2416 | RRM_6_PF14259.2 | Nuclear transport factor 2 (NTF2) family protein with RNA binding (RRM-RBD-RNP motifs) domain | AT5G60980.2
Pav_c17819_g1_i4_len_2416	cherry03_19A.19Aunique	0	1	0	0	0	0	0	0	0	0	0	0	1	Pav_c17819_g1_i4_len_2416 | RRM_6_PF14259.2 | Nuclear transport factor 2 (NTF2) family protein with RNA binding (RRM-RBD-RNP motifs) domain | AT5G60980.2
Pav_c17831_g1_i2_len_470	cherry03_15A.15Aunique	0	0	0	0	0	1	0	0	0	0	0	0	1	Pav_c17831_g1_i2_len_470 | NoPfam | NoAra-Uniprot | NoAra-Uniprot
Pav_c17831_g1_i2_len_470	cherry03_19A.19Aunique	0	0	1	0	0	0	0	0	0	0	0	0	1	Pav_c17831_g1_i2_len_470 | NoPfam | NoAra-Uniprot | NoAra-Uniprot
Pav_c17879_g1_i1_len_3538	cherry03_19A.19Aunique	0	0	0	0	0	2	0	0	1	0	0	0	3	Pav_c17879_g1_i1_len_3538 | RVT_1_PF00078.23 | Intron maturase, type II family protein | AT1G30010.1
Pav_c17879_g1_i1_len_3538	cherry03_15A.15Aunique	0	0	0	0	0	1	0	0	0	0	0	0	1	Pav_c17879_g1_i1_len_3538 | RVT_1_PF00078.23 | Intron maturase, type II family protein | AT1G30010.1
Pav_c17883_g2_i1_len_756	cherry03_19A.19Aunique	0	0	0	0	0	0	0	1	0	0	1	1	3	Pav_c17883_g2_i1_len_756 | NoPfam | NoAra-Uniprot | NoAra-Uniprot
Pav_c17883_g2_i1_len_756	cherry03_15A.15Aunique	0	0	0	0	0	1	0	0	0	0	0	0	1	Pav_c17883_g2_i1_len_756 | NoPfam | NoAra-Uniprot | NoAra-Uniprot
Pav_c17915_g1_i3_len_2811	cherry03_15A.15Aunique	0	0	0	0	1	0	0	0	0	1	0	0	2	Pav_c17915_g1_i3_len_2811 | LIM_bind_PF01803.12 | SEUSS-like 2 | AT5G62090.1
Pav_c17915_g1_i3_len_2811	cherry03_19A.19Aunique	0	0	0	0	0	0	1	0	0	0	0	0	1	Pav_c17915_g1_i3_len_2811 | LIM_bind_PF01803.12 | SEUSS-like 2 | AT5G62090.1
Pav_c17952_g2_i1_len_875	cherry03_15A.15Aunique	0	0	1	0	0	0	0	0	0	0	0	0	1	Pav_c17952_g2_i1_len_875 | UN_NPL4_PF11543.4 | polyubiquitin 3 | AT5G03240.1
Pav_c17952_g2_i1_len_875	cherry03_19A.19Aunique	0	0	1	0	0	0	0	0	0	0	0	0	1	Pav_c17952_g2_i1_len_875 | UN_NPL4_PF11543.4 | polyubiquitin 3 | AT5G03240.1
Pav_c17980_g1_i2_len_1980	cherry03_15A.15Aunique	0	1	1	0	0	0	0	0	0	0	1	0	3	Pav_c17980_g1_i2_len_1980 | BBE_PF08031.8 | FAD-binding Berberine family protein | AT1G30760.1
Pav_c17980_g1_i2_len_1980	cherry03_19A.19Aunique	0	0	1	0	0	0	0	1	1	0	0	0	3	Pav_c17980_g1_i2_len_1980 | BBE_PF08031.8 | FAD-binding Berberine family protein | AT1G30760.1
Pav_c18075_g2_i1_len_509	cherry03_15A.15Aunique	0	0	0	1	0	0	1	0	0	0	0	0	2	Pav_c18075_g2_i1_len_509 | NoPfam | transmembrane receptors | AT1G27170.1
Pav_c18075_g2_i1_len_509	cherry03_19A.19Aunique	0	0	0	0	0	1	0	0	0	0	0	0	1	Pav_c18075_g2_i1_len_509 | NoPfam | transmembrane receptors | AT1G27170.1
Pav_c18088_g1_i1_len_2171	cherry03_19A.19Aunique	0	0	0	2	1	0	0	0	0	0	0	0	3	Pav_c18088_g1_i1_len_2171 | LRR_1_PF00560.29 | plant intracellular ras group-related LRR 1 | AT5G05850.1
Pav_c18088_g1_i1_len_2171	cherry03_15A.15Aunique	0	0	1	1	0	0	0	0	0	0	0	0	2	Pav_c18088_g1_i1_len_2171 | LRR_1_PF00560.29 | plant intracellular ras group-related LRR 1 | AT5G05850.1
Pav_c18105_g1_i1_len_1743	cherry03_15A.15Aunique	1	0	1	0	1	0	0	0	0	0	0	0	3	Pav_c18105_g1_i1_len_1743 | zf-RING_11_PF17123.1 | RING-H2 group F2A | AT5G22000.2
Pav_c18105_g1_i1_len_1743	cherry03_19A.19Aunique	0	0	0	0	0	0	0	0	1	0	0	0	1	Pav_c18105_g1_i1_len_1743 | zf-RING_11_PF17123.1 | RING-H2 group F2A | AT5G22000.2
Pav_c18111_g1_i1_len_2447	cherry03_15A.15Aunique	0	0	0	0	0	0	1	0	0	0	0	0	1	Pav_c18111_g1_i1_len_2447 | Helicase_C_PF00271.27 | P-loop containing nucleoside triphosphate hydrolases superfamily protein | AT2G42520.1
Pav_c18111_g1_i1_len_2447	cherry03_19A.19Aunique	0	0	0	0	0	0	0	0	0	0	0	1	1	Pav_c18111_g1_i1_len_2447 | Helicase_C_PF00271.27 | P-loop containing nucleoside triphosphate hydrolases superfamily protein | AT2G42520.1
Pav_c18142_g3_i1_len_486	cherry03_15A.15Aunique	0	0	0	1	0	0	0	0	0	0	0	0	1	Pav_c18142_g3_i1_len_486 | NoPfam | SNF2 domain-containing protein / helicase domain-containing protein | AT2G02090.1
Pav_c18142_g3_i1_len_486	cherry03_19A.19Aunique	0	0	0	0	0	0	0	0	0	0	0	1	1	Pav_c18142_g3_i1_len_486 | NoPfam | SNF2 domain-containing protein / helicase domain-containing protein | AT2G02090.1
Pav_c18219_g1_i1_len_2730	cherry03_19A.19Aunique	0	0	1	0	1	0	0	0	0	0	0	1	3	Pav_c18219_g1_i1_len_2730 | Pre-SET_PF05033.12 | SU(VAR)3-9 homolog 3 | AT1G73100.1
Pav_c18219_g1_i1_len_2730	cherry03_15A.15Aunique	0	1	0	1	0	0	0	0	0	0	0	0	2	Pav_c18219_g1_i1_len_2730 | Pre-SET_PF05033.12 | SU(VAR)3-9 homolog 3 | AT1G73100.1
Pav_c18220_g1_i1_len_1470	cherry03_19A.19Aunique	0	0	0	0	1	0	0	0	0	1	0	0	2	Pav_c18220_g1_i1_len_1470 | LEA_4_PF02987.12 | NoAra-Uniprot | NoAra-Uniprot
Pav_c18220_g1_i1_len_1470	cherry03_15A.15Aunique	0	0	0	1	0	0	0	0	0	0	0	0	1	Pav_c18220_g1_i1_len_1470 | LEA_4_PF02987.12 | NoAra-Uniprot | NoAra-Uniprot
Pav_c18256_g1_i1_len_2379	cherry03_19A.19Aunique	0	0	0	0	0	0	1	0	1	1	0	0	3	Pav_c18256_g1_i1_len_2379 | zf-RING_5_PF14634.2 | RING/U-box superfamily protein | AT2G37150.3
Pav_c18256_g1_i1_len_2379	cherry03_15A.15Aunique	0	0	0	0	0	1	0	0	0	0	0	0	1	Pav_c18256_g1_i1_len_2379 | zf-RING_5_PF14634.2 | RING/U-box superfamily protein | AT2G37150.3
Pav_c18279_g1_i5_len_2430	cherry03_15A.15Aunique	0	0	0	1	0	0	0	0	0	0	0	0	1	Pav_c18279_g1_i5_len_2430 | NoPfam | Alpha/beta hydrolase related protein | AT2G40095.1
Pav_c18279_g1_i5_len_2430	cherry03_19A.19Aunique	0	0	0	0	0	1	0	0	0	0	0	0	1	Pav_c18279_g1_i5_len_2430 | NoPfam | Alpha/beta hydrolase related protein | AT2G40095.1
Pav_c18332_g1_i1_len_1401	cherry03_15A.15Aunique	0	0	1	1	0	0	0	0	0	0	0	0	2	Pav_c18332_g1_i1_len_1401 | Ribonuclease_3_PF00636.22 | dicer-like 2 | AT3G03300.1
Pav_c18332_g1_i1_len_1401	cherry03_19A.19Aunique	0	0	1	0	0	0	0	0	0	0	0	0	1	Pav_c18332_g1_i1_len_1401 | Ribonuclease_3_PF00636.22 | dicer-like 2 | AT3G03300.1
Pav_c18360_g1_i1_len_1805	cherry03_15A.15Aunique	0	0	1	1	0	0	0	0	0	0	0	0	2	Pav_c18360_g1_i1_len_1805 | CBFB_NFYA_PF02045.11 | nuclear factor Y, subunit A7 | AT1G30500.2
Pav_c18360_g1_i1_len_1805	cherry03_19A.19Aunique	0	0	1	0	0	0	0	0	0	0	0	0	1	Pav_c18360_g1_i1_len_1805 | CBFB_NFYA_PF02045.11 | nuclear factor Y, subunit A7 | AT1G30500.2
Pav_c18400_g1_i1_len_3006	cherry03_19A.19Aunique	0	1	1	0	0	0	0	0	0	0	0	0	2	Pav_c18400_g1_i1_len_3006 | SWIM_PF04434.13 | FAR1-related sequence 5 | AT4G38180.1
Pav_c18400_g1_i1_len_3006	cherry03_15A.15Aunique	0	0	0	0	1	0	0	0	0	0	0	0	1	Pav_c18400_g1_i1_len_3006 | SWIM_PF04434.13 | FAR1-related sequence 5 | AT4G38180.1
Pav_c1842_g1_i1_len_647	cherry03_15A.15Aunique	0	0	0	1	0	0	0	0	0	0	0	0	1	Pav_c1842_g1_i1_len_647 | NoPfam | NoAra-Uniprot | NoAra-Uniprot
Pav_c1842_g1_i1_len_647	cherry03_19A.19Aunique	0	0	1	0	0	0	0	0	0	0	0	0	1	Pav_c1842_g1_i1_len_647 | NoPfam | NoAra-Uniprot | NoAra-Uniprot
Pav_c18444_g3_i1_len_2334	cherry03_19A.19Aunique	0	0	0	0	0	3	0	0	0	0	0	0	3	Pav_c18444_g3_i1_len_2334 | YTH_PF04146.11 | evolutionarily conserved C-terminal region 2 | AT3G13460.1
Pav_c18444_g3_i1_len_2334	cherry03_15A.15Aunique	0	0	0	0	0	2	0	0	0	0	0	0	2	Pav_c18444_g3_i1_len_2334 | YTH_PF04146.11 | evolutionarily conserved C-terminal region 2 | AT3G13460.1
Pav_c18450_g1_i5_len_2536	cherry03_15A.15Aunique	0	0	0	1	0	0	0	0	0	0	0	0	1	Pav_c18450_g1_i5_len_2536 | TPT_PF03151.12 | Nucleotide/sugar transporter family protein | AT4G32272.2
Pav_c18450_g1_i5_len_2536	cherry03_19A.19Aunique	0	1	0	0	0	0	0	0	0	0	0	0	1	Pav_c18450_g1_i5_len_2536 | TPT_PF03151.12 | Nucleotide/sugar transporter family protein | AT4G32272.2
Pav_c18470_g1_i1_len_2575	cherry03_19A.19Aunique	0	0	0	0	0	2	0	0	0	0	0	0	2	Pav_c18470_g1_i1_len_2575 | LRR_1_PF00560.29 | polygalacturonase inhibiting protein 1 | AT5G06860.1
Pav_c18470_g1_i1_len_2575	cherry03_15A.15Aunique	0	0	0	0	0	1	0	0	0	0	0	0	1	Pav_c18470_g1_i1_len_2575 | LRR_1_PF00560.29 | polygalacturonase inhibiting protein 1 | AT5G06860.1
Pav_c18639_g1_i1_len_967	cherry03_15A.15Aunique	0	0	0	0	0	1	0	0	0	0	0	0	1	Pav_c18639_g1_i1_len_967 | NoPfam | unknown protein | AT2G45520.1
Pav_c18639_g1_i1_len_967	cherry03_19A.19Aunique	0	0	0	0	0	0	0	0	0	1	0	0	1	Pav_c18639_g1_i1_len_967 | NoPfam | unknown protein | AT2G45520.1
Pav_c18677_g1_i2_len_1237	cherry03_15A.15Aunique	0	0	1	0	0	0	0	0	0	0	0	0	1	Pav_c18677_g1_i2_len_1237 | Cullin_PF00888.18 | cullin 1 | AT4G02570.1
Pav_c18677_g1_i2_len_1237	cherry03_19A.19Aunique	0	0	1	0	0	0	0	0	0	0	0	0	1	Pav_c18677_g1_i2_len_1237 | Cullin_PF00888.18 | cullin 1 | AT4G02570.1
Pav_c1880_g1_i1_len_173	cherry03_19A.19Aunique	0	0	0	0	1	1	0	1	0	0	0	0	3	Pav_c1880_g1_i1_len_173 | NoPfam | calcium-dependent lipid-binding family protein | AT1G48090.1
Pav_c1880_g1_i1_len_173	cherry03_15A.15Aunique	0	0	0	0	1	0	0	0	0	0	0	0	1	Pav_c1880_g1_i1_len_173 | NoPfam | calcium-dependent lipid-binding family protein | AT1G48090.1
Pav_c18831_g1_i1_len_1149	cherry03_15A.15Aunique	0	0	0	0	0	0	0	0	0	1	0	0	1	Pav_c18831_g1_i1_len_1149 | Glyco_hydro_42_PF02449.11 | beta-galactosidase 10 | AT5G63810.1
Pav_c18831_g1_i1_len_1149	cherry03_19A.19Aunique	0	0	0	1	0	0	0	0	0	0	0	0	1	Pav_c18831_g1_i1_len_1149 | Glyco_hydro_42_PF02449.11 | beta-galactosidase 10 | AT5G63810.1
Pav_c18834_g2_i1_len_319	cherry03_15A.15Aunique	0	0	0	0	0	1	0	0	0	0	0	0	1	Pav_c18834_g2_i1_len_319 | NoPfam | NoAra-Uniprot | NoAra-Uniprot
Pav_c18834_g2_i1_len_319	cherry03_19A.19Aunique	0	0	0	0	0	1	0	0	0	0	0	0	1	Pav_c18834_g2_i1_len_319 | NoPfam | NoAra-Uniprot | NoAra-Uniprot
Pav_c18881_g1_i1_len_3237	cherry03_15A.15Aunique	0	1	0	0	0	0	0	1	0	0	0	0	2	Pav_c18881_g1_i1_len_3237 | Raffinose_syn_PF05691.8 | Raffinose synthase family protein | AT5G40390.1
Pav_c18881_g1_i1_len_3237	cherry03_19A.19Aunique	0	1	0	0	0	0	0	0	1	0	0	0	2	Pav_c18881_g1_i1_len_3237 | Raffinose_syn_PF05691.8 | Raffinose synthase family protein | AT5G40390.1
Pav_c18882_g1_i5_len_1924	cherry03_15A.15Aunique	0	0	0	0	0	1	0	0	0	0	0	0	1	Pav_c18882_g1_i5_len_1924 | NoPfam | Tetraspanin family protein | AT2G20740.1
Pav_c18882_g1_i5_len_1924	cherry03_19A.19Aunique	0	0	0	1	0	0	0	0	0	0	0	0	1	Pav_c18882_g1_i5_len_1924 | NoPfam | Tetraspanin family protein | AT2G20740.1
Pav_c18906_g1_i5_len_1794	cherry03_15A.15Aunique	0	0	2	0	0	0	0	0	0	0	2	1	5	Pav_c18906_g1_i5_len_1794 | Glyco_hydro_1_PF00232.14 | beta glucosidase 41 | AT5G54570.1
Pav_c18906_g1_i5_len_1794	cherry03_19A.19Aunique	0	0	1	1	0	0	0	1	0	0	0	1	4	Pav_c18906_g1_i5_len_1794 | Glyco_hydro_1_PF00232.14 | beta glucosidase 41 | AT5G54570.1
Pav_c18923_g1_i1_len_625	cherry03_19A.19Aunique	0	0	0	0	0	2	0	0	0	0	0	0	2	Pav_c18923_g1_i1_len_625 | NoPfam | NoAra-Uniprot | NoAra-Uniprot
Pav_c18923_g1_i1_len_625	cherry03_15A.15Aunique	0	0	0	0	0	1	0	0	0	0	0	0	1	Pav_c18923_g1_i1_len_625 | NoPfam | NoAra-Uniprot | NoAra-Uniprot
Pav_c19067_g2_i2_len_1323	cherry03_15A.15Aunique	1	0	0	0	0	0	0	0	0	0	0	0	1	Pav_c19067_g2_i2_len_1323 | NoPfam | NoAra-Uniprot | NoAra-Uniprot
Pav_c19067_g2_i2_len_1323	cherry03_19A.19Aunique	0	0	0	1	0	0	0	0	0	0	0	0	1	Pav_c19067_g2_i2_len_1323 | NoPfam | NoAra-Uniprot | NoAra-Uniprot
Pav_c19101_g3_i1_len_1027	cherry03_15A.15Aunique	0	0	2	0	0	0	0	0	0	0	0	0	2	Pav_c19101_g3_i1_len_1027 | Myb_DNA-bind_3_PF12776.3 | unknown protein | AT4G02550.3
Pav_c19101_g3_i1_len_1027	cherry03_19A.19Aunique	0	0	0	0	0	1	0	0	0	0	0	0	1	Pav_c19101_g3_i1_len_1027 | Myb_DNA-bind_3_PF12776.3 | unknown protein | AT4G02550.3
Pav_c19161_g1_i1_len_3079	cherry03_15A.15Aunique	0	0	0	0	0	1	0	0	0	0	0	0	1	Pav_c19161_g1_i1_len_3079 | DUF2921_PF11145.4 | Protein of unknown function (DUF2921) | AT4G21700.1
Pav_c19161_g1_i1_len_3079	cherry03_19A.19Aunique	0	0	1	0	0	0	0	0	0	0	0	0	1	Pav_c19161_g1_i1_len_3079 | DUF2921_PF11145.4 | Protein of unknown function (DUF2921) | AT4G21700.1
Pav_c19166_g1_i3_len_894	cherry03_15A.15Aunique	0	0	1	0	0	0	0	0	0	0	0	1	2	Pav_c19166_g1_i3_len_894 | TPT_PF03151.12 | glucose 6-phosphate/phosphate translocator 1 | AT5G54800.1
Pav_c19166_g1_i3_len_894	cherry03_19A.19Aunique	0	0	1	0	0	0	0	0	0	0	0	1	2	Pav_c19166_g1_i3_len_894 | TPT_PF03151.12 | glucose 6-phosphate/phosphate translocator 1 | AT5G54800.1
Pav_c19166_g3_i1_len_777	cherry03_15A.15Aunique	0	0	0	0	1	1	0	0	0	0	0	0	2	Pav_c19166_g3_i1_len_777 | TPT_PF03151.12 | glucose-6-phosphate/phosphate translocator 2 | AT1G61800.1
Pav_c19166_g3_i1_len_777	cherry03_19A.19Aunique	0	0	0	0	0	1	0	0	0	0	0	0	1	Pav_c19166_g3_i1_len_777 | TPT_PF03151.12 | glucose-6-phosphate/phosphate translocator 2 | AT1G61800.1
Pav_c19219_g2_i1_len_1091	cherry03_19A.19Aunique	0	1	0	0	0	1	0	0	0	0	0	0	2	Pav_c19219_g2_i1_len_1091 | NoPfam | NoAra-Uniprot | NoAra-Uniprot
Pav_c19219_g2_i1_len_1091	cherry03_15A.15Aunique	0	0	0	0	0	1	0	0	0	0	0	0	1	Pav_c19219_g2_i1_len_1091 | NoPfam | NoAra-Uniprot | NoAra-Uniprot
Pav_c1925_g1_i1_len_948	cherry03_15A.15Aunique	0	0	0	1	0	0	0	0	1	0	0	0	2	Pav_c1925_g1_i1_len_948 | C2_PF00168.26 | Calcium-dependent lipid-binding (CaLB domain) family protein | AT1G70810.1
Pav_c1925_g1_i1_len_948	cherry03_19A.19Aunique	0	0	0	0	0	0	0	0	1	0	0	0	1	Pav_c1925_g1_i1_len_948 | C2_PF00168.26 | Calcium-dependent lipid-binding (CaLB domain) family protein | AT1G70810.1
Pav_c19291_g1_i2_len_2527	cherry03_19A.19Aunique	0	0	1	0	0	1	0	0	0	1	0	0	3	Pav_c19291_g1_i2_len_2527 | NoPfam | Mitochondrial import inner membrane translocase subunit Tim17/Tim22/Tim23 family protein | AT5G51150.1
Pav_c19291_g1_i2_len_2527	cherry03_15A.15Aunique	0	0	0	0	0	0	0	0	1	0	0	0	1	Pav_c19291_g1_i2_len_2527 | NoPfam | Mitochondrial import inner membrane translocase subunit Tim17/Tim22/Tim23 family protein | AT5G51150.1
Pav_c19328_g1_i1_len_2378	cherry03_19A.19Aunique	0	0	1	0	0	0	0	0	0	0	0	1	2	Pav_c19328_g1_i1_len_2378 | MADF_DNA_bdg_PF10545.5 | sequence-specific DNA binding transcription factors | AT3G58630.1
Pav_c19328_g1_i1_len_2378	cherry03_15A.15Aunique	0	0	1	0	0	0	0	0	0	0	0	0	1	Pav_c19328_g1_i1_len_2378 | MADF_DNA_bdg_PF10545.5 | sequence-specific DNA binding transcription factors | AT3G58630.1
Pav_c19348_g2_i1_len_1040	cherry03_15A.15Aunique	0	1	1	0	0	1	0	0	0	0	0	0	3	Pav_c19348_g2_i1_len_1040 | p450_PF00067.18 | Cytochrome P450 superfamily protein | AT2G26710.1
Pav_c19348_g2_i1_len_1040	cherry03_19A.19Aunique	0	0	0	0	0	1	0	0	0	0	0	0	1	Pav_c19348_g2_i1_len_1040 | p450_PF00067.18 | Cytochrome P450 superfamily protein | AT2G26710.1
Pav_c19375_g1_i4_len_4601	cherry03_19A.19Aunique	0	1	0	0	0	0	1	0	0	0	0	0	2	Pav_c19375_g1_i4_len_4601 | NoPfam | maternal effect embryo arrest 22 | AT2G34780.1
Pav_c19375_g1_i4_len_4601	cherry03_15A.15Aunique	0	0	0	1	0	0	0	0	0	0	0	0	1	Pav_c19375_g1_i4_len_4601 | NoPfam | maternal effect embryo arrest 22 | AT2G34780.1
Pav_c19400_g1_i1_len_1479	cherry03_19A.19Aunique	0	0	1	0	0	0	1	0	0	0	0	0	2	Pav_c19400_g1_i1_len_1479 | Myb_DNA-bind_6_PF13921.2 | myb domain protein 3 | AT1G22640.1
Pav_c19400_g1_i1_len_1479	cherry03_15A.15Aunique	0	0	1	0	0	0	0	0	0	0	0	0	1	Pav_c19400_g1_i1_len_1479 | Myb_DNA-bind_6_PF13921.2 | myb domain protein 3 | AT1G22640.1
Pav_c19463_g3_i1_len_1160	cherry03_19A.19Aunique	0	0	0	0	0	1	0	0	0	0	0	1	2	Pav_c19463_g3_i1_len_1160 | Exostosin_PF03016.11 | Exostosin family protein | AT4G13990.1
Pav_c19463_g3_i1_len_1160	cherry03_15A.15Aunique	0	0	0	1	0	0	0	0	0	0	0	0	1	Pav_c19463_g3_i1_len_1160 | Exostosin_PF03016.11 | Exostosin family protein | AT4G13990.1
Pav_c19512_g3_i1_len_1005	cherry03_15A.15Aunique	0	1	0	0	0	0	0	0	0	0	0	0	1	Pav_c19512_g3_i1_len_1005 | EMP24_GP25L_PF01105.20 | emp24/gp25L/p24 family/GOLD family protein | AT1G09580.1
Pav_c19512_g3_i1_len_1005	cherry03_19A.19Aunique	0	0	0	1	0	0	0	0	0	0	0	0	1	Pav_c19512_g3_i1_len_1005 | EMP24_GP25L_PF01105.20 | emp24/gp25L/p24 family/GOLD family protein | AT1G09580.1
Pav_c19559_g1_i2_len_3523	cherry03_19A.19Aunique	0	0	2	1	1	0	0	0	0	0	0	0	4	Pav_c19559_g1_i2_len_3523 | FPL_PF09758.5 | unknown protein | AT3G28430.1
Pav_c19559_g1_i2_len_3523	cherry03_15A.15Aunique	0	0	0	0	0	0	0	0	0	0	1	0	1	Pav_c19559_g1_i2_len_3523 | FPL_PF09758.5 | unknown protein | AT3G28430.1
Pav_c19572_g2_i2_len_890	cherry03_15A.15Aunique	0	0	0	0	0	2	0	0	0	0	0	0	2	Pav_c19572_g2_i2_len_890 | NoPfam | NoAra-Uniprot | NoAra-Uniprot
Pav_c19572_g2_i2_len_890	cherry03_19A.19Aunique	0	0	0	0	0	1	0	0	0	0	0	0	1	Pav_c19572_g2_i2_len_890 | NoPfam | NoAra-Uniprot | NoAra-Uniprot
Pav_c19572_g3_i1_len_708	cherry03_19A.19Aunique	0	1	0	0	0	0	2	0	0	0	0	0	3	Pav_c19572_g3_i1_len_708 | NoPfam | NoAra-Uniprot | NoAra-Uniprot
Pav_c19572_g3_i1_len_708	cherry03_15A.15Aunique	0	0	0	0	0	1	0	0	0	1	0	0	2	Pav_c19572_g3_i1_len_708 | NoPfam | NoAra-Uniprot | NoAra-Uniprot
Pav_c19582_g1_i2_len_999	cherry03_19A.19Aunique	0	0	0	0	1	0	1	0	0	0	0	0	2	Pav_c19582_g1_i2_len_999 | NoPfam | NoAra-Uniprot | NoAra-Uniprot
Pav_c19582_g1_i2_len_999	cherry03_15A.15Aunique	0	0	1	0	0	0	0	0	0	0	0	0	1	Pav_c19582_g1_i2_len_999 | NoPfam | NoAra-Uniprot | NoAra-Uniprot
Pav_c19588_g1_i1_len_295	cherry03_19A.19Aunique	0	0	0	0	0	2	0	0	0	0	0	0	2	Pav_c19588_g1_i1_len_295 | NoPfam | NoAra-Uniprot | NoAra-Uniprot
Pav_c19588_g1_i1_len_295	cherry03_15A.15Aunique	0	0	0	0	0	1	0	0	0	0	0	0	1	Pav_c19588_g1_i1_len_295 | NoPfam | NoAra-Uniprot | NoAra-Uniprot
Pav_c19625_g1_i2_len_535	cherry03_19A.19Aunique	0	0	0	0	0	2	0	0	0	0	0	0	2	Pav_c19625_g1_i2_len_535 | NoPfam | Retrovirus-related | POLX_TOBAC
Pav_c19625_g1_i2_len_535	cherry03_15A.15Aunique	0	0	0	0	0	1	0	0	0	0	0	0	1	Pav_c19625_g1_i2_len_535 | NoPfam | Retrovirus-related | POLX_TOBAC
Pav_c19645_g1_i1_len_1282	cherry03_15A.15Aunique	0	0	0	1	0	0	0	0	0	0	0	0	1	Pav_c19645_g1_i1_len_1282 | zf-C3HC4_3_PF13920.2 | zinc ion binding | AT1G21651.1
Pav_c19645_g1_i1_len_1282	cherry03_19A.19Aunique	0	0	0	0	0	0	0	0	1	0	0	0	1	Pav_c19645_g1_i1_len_1282 | zf-C3HC4_3_PF13920.2 | zinc ion binding | AT1G21651.1
Pav_c19669_g1_i1_len_2606	cherry03_15A.15Aunique	0	0	0	0	0	0	1	0	0	0	0	0	1	Pav_c19669_g1_i1_len_2606 | DYW_deaminase_PF14432.2 | Pentatricopeptide repeat (PPR) superfamily protein | AT3G02330.1
Pav_c19669_g1_i1_len_2606	cherry03_19A.19Aunique	0	0	0	0	0	1	0	0	0	0	0	0	1	Pav_c19669_g1_i1_len_2606 | DYW_deaminase_PF14432.2 | Pentatricopeptide repeat (PPR) superfamily protein | AT3G02330.1
Pav_c19705_g1_i1_len_898	cherry03_15A.15Aunique	0	0	1	0	0	0	0	0	0	0	0	0	1	Pav_c19705_g1_i1_len_898 | NoPfam | Ribosomal protein S5 family protein | AT3G57490.1
Pav_c19705_g1_i1_len_898	cherry03_19A.19Aunique	0	0	0	0	1	0	0	0	0	0	0	0	1	Pav_c19705_g1_i1_len_898 | NoPfam | Ribosomal protein S5 family protein | AT3G57490.1
Pav_c19779_g9_i1_len_1370	cherry03_15A.15Aunique	0	0	1	0	0	0	0	0	0	0	0	0	1	Pav_c19779_g9_i1_len_1370 | LRR_4_PF12799.3 | U2 small nuclear ribonucleoprotein A | AT1G09760.1
Pav_c19779_g9_i1_len_1370	cherry03_19A.19Aunique	0	1	0	0	0	0	0	0	0	0	0	0	1	Pav_c19779_g9_i1_len_1370 | LRR_4_PF12799.3 | U2 small nuclear ribonucleoprotein A | AT1G09760.1
Pav_c19804_g1_i1_len_1654	cherry03_15A.15Aunique	0	0	0	1	0	1	0	0	0	0	1	0	3	Pav_c19804_g1_i1_len_1654 | NoPfam | 2-oxoglutarate (2OG) and Fe(II)-dependent oxygenase superfamily protein | AT5G48020.1
Pav_c19804_g1_i1_len_1654	cherry03_19A.19Aunique	0	1	0	1	1	0	0	0	0	0	0	0	3	Pav_c19804_g1_i1_len_1654 | NoPfam | 2-oxoglutarate (2OG) and Fe(II)-dependent oxygenase superfamily protein | AT5G48020.1
Pav_c19810_g2_i2_len_1245	cherry03_15A.15Aunique	0	0	0	1	1	0	0	0	0	1	0	0	3	Pav_c19810_g2_i2_len_1245 | GTP_EFTU_PF00009.23 | GTP binding Elongation factor Tu family protein | AT5G60390.1
Pav_c19810_g2_i2_len_1245	cherry03_19A.19Aunique	0	0	0	1	0	0	0	1	0	0	0	0	2	Pav_c19810_g2_i2_len_1245 | GTP_EFTU_PF00009.23 | GTP binding Elongation factor Tu family protein | AT5G60390.1
Pav_c19847_g1_i1_len_547	cherry03_15A.15Aunique	0	0	1	0	0	0	0	0	0	0	0	0	1	Pav_c19847_g1_i1_len_547 | LRR_4_PF12799.3 | disease resistance protein (TIR-NBS-LRR class) | AT1G69550.1
Pav_c19847_g1_i1_len_547	cherry03_19A.19Aunique	0	0	0	1	0	0	0	0	0	0	0	0	1	Pav_c19847_g1_i1_len_547 | LRR_4_PF12799.3 | disease resistance protein (TIR-NBS-LRR class) | AT1G69550.1
Pav_c19855_g2_i1_len_630	cherry03_19A.19Aunique	0	0	1	0	0	2	0	0	0	0	0	0	3	Pav_c19855_g2_i1_len_630 | NoPfam | NoAra-Uniprot | NoAra-Uniprot
Pav_c19855_g2_i1_len_630	cherry03_15A.15Aunique	0	0	0	0	0	2	0	0	0	0	0	0	2	Pav_c19855_g2_i1_len_630 | NoPfam | NoAra-Uniprot | NoAra-Uniprot
Pav_c19874_g3_i1_len_1315	cherry03_15A.15Aunique	0	0	0	0	0	1	0	0	0	0	0	0	1	Pav_c19874_g3_i1_len_1315 | MRP-S28_PF10213.5 | Ribosomal protein S24/S35, mitochondrial | AT3G18240.1
Pav_c19874_g3_i1_len_1315	cherry03_19A.19Aunique	0	0	0	0	0	1	0	0	0	0	0	0	1	Pav_c19874_g3_i1_len_1315 | MRP-S28_PF10213.5 | Ribosomal protein S24/S35, mitochondrial | AT3G18240.1
Pav_c19879_g1_i2_len_2545	cherry03_19A.19Aunique	0	0	1	0	1	0	0	1	0	0	0	0	3	Pav_c19879_g1_i2_len_2545 | KH_2_PF07650.13 | RNA-binding KH domain-containing protein | AT5G15270.2
Pav_c19879_g1_i2_len_2545	cherry03_15A.15Aunique	0	0	1	0	0	0	0	0	0	0	1	0	2	Pav_c19879_g1_i2_len_2545 | KH_2_PF07650.13 | RNA-binding KH domain-containing protein | AT5G15270.2
Pav_c19951_g1_i1_len_2605	cherry03_15A.15Aunique	0	0	3	1	0	1	0	0	0	0	0	0	5	Pav_c19951_g1_i1_len_2605 | MreB_Mbl_PF06723.9 | heat shock protein 70 | AT3G12580.1
Pav_c19951_g1_i1_len_2605	cherry03_19A.19Aunique	0	0	2	0	0	0	0	0	0	1	0	0	3	Pav_c19951_g1_i1_len_2605 | MreB_Mbl_PF06723.9 | heat shock protein 70 | AT3G12580.1
Pav_c19959_g1_i2_len_1595	cherry03_15A.15Aunique	0	0	0	0	0	0	0	0	0	0	1	0	1	Pav_c19959_g1_i2_len_1595 | Fapy_DNA_glyco_PF01149.20 | MUTM homolog-1 | AT1G52500.2
Pav_c19959_g1_i2_len_1595	cherry03_19A.19Aunique	0	0	0	1	0	0	0	0	0	0	0	0	1	Pav_c19959_g1_i2_len_1595 | Fapy_DNA_glyco_PF01149.20 | MUTM homolog-1 | AT1G52500.2
Pav_c19978_g2_i1_len_1528	cherry03_15A.15Aunique	0	0	0	0	1	0	0	0	0	0	0	0	1	Pav_c19978_g2_i1_len_1528 | PLAT_PF01477.19 | lipoxygenase 1 | AT1G55020.1
Pav_c19978_g2_i1_len_1528	cherry03_19A.19Aunique	0	0	0	0	0	1	0	0	0	0	0	0	1	Pav_c19978_g2_i1_len_1528 | PLAT_PF01477.19 | lipoxygenase 1 | AT1G55020.1
Pav_c20044_g2_i3_len_4114	cherry03_15A.15Aunique	0	0	0	1	0	0	0	0	0	0	0	0	1	Pav_c20044_g2_i3_len_4114 | PX_PF00787.20 | Phox-associated domain | AT2G15900.1
Pav_c20044_g2_i3_len_4114	cherry03_19A.19Aunique	0	0	0	0	0	0	0	0	0	0	0	1	1	Pav_c20044_g2_i3_len_4114 | PX_PF00787.20 | Phox-associated domain | AT2G15900.1
Pav_c20050_g2_i1_len_537	cherry03_15A.15Aunique	0	0	0	0	1	0	0	0	0	0	0	0	1	Pav_c20050_g2_i1_len_537 | BBE_PF08031.8 | FAD-binding Berberine family protein | AT5G44360.1
Pav_c20050_g2_i1_len_537	cherry03_19A.19Aunique	0	0	0	0	0	0	0	1	0	0	0	0	1	Pav_c20050_g2_i1_len_537 | BBE_PF08031.8 | FAD-binding Berberine family protein | AT5G44360.1
Pav_c20060_g3_i4_len_1693	cherry03_19A.19Aunique	0	0	0	0	0	3	0	0	0	0	0	0	3	Pav_c20060_g3_i4_len_1693 | KR_PF08659.6 | beta-ketoacyl reductase 1 | AT1G67730.1
Pav_c20060_g3_i4_len_1693	cherry03_15A.15Aunique	0	0	0	0	0	1	0	0	0	0	0	0	1	Pav_c20060_g3_i4_len_1693 | KR_PF08659.6 | beta-ketoacyl reductase 1 | AT1G67730.1
Pav_c20068_g1_i1_len_1417	cherry03_15A.15Aunique	0	0	0	0	0	1	0	0	0	0	0	1	2	Pav_c20068_g1_i1_len_1417 | Utp11_PF03998.9 | embryo sac development arrest 14 | AT3G60360.1
Pav_c20068_g1_i1_len_1417	cherry03_19A.19Aunique	0	0	0	0	0	1	0	0	0	0	0	0	1	Pav_c20068_g1_i1_len_1417 | Utp11_PF03998.9 | embryo sac development arrest 14 | AT3G60360.1
Pav_c20196_g1_i1_len_2090	cherry03_15A.15Aunique	0	0	0	0	0	3	0	0	0	0	0	1	4	Pav_c20196_g1_i1_len_2090 | F-box-like_PF12937.3 | F-box and associated interaction domains-containing protein | AT4G12560.1
Pav_c20196_g1_i1_len_2090	cherry03_19A.19Aunique	0	1	0	0	0	0	0	0	0	0	0	0	1	Pav_c20196_g1_i1_len_2090 | F-box-like_PF12937.3 | F-box and associated interaction domains-containing protein | AT4G12560.1
Pav_c20223_g1_i1_len_590	cherry03_19A.19Aunique	0	0	2	3	0	0	0	0	0	0	0	0	5	Pav_c20223_g1_i1_len_590 | NoPfam | unknown protein | AT5G13090.1
Pav_c20223_g1_i1_len_590	cherry03_15A.15Aunique	0	0	0	1	0	0	0	0	0	1	0	0	2	Pav_c20223_g1_i1_len_590 | NoPfam | unknown protein | AT5G13090.1
Pav_c20229_g2_i2_len_675	cherry03_15A.15Aunique	0	0	0	1	0	0	0	0	0	0	0	0	1	Pav_c20229_g2_i2_len_675 | NoPfam | Calcineurin-like metallo-phosphoesterase superfamily protein | AT5G27840.2
Pav_c20229_g2_i2_len_675	cherry03_19A.19Aunique	0	0	0	1	0	0	0	0	0	0	0	0	1	Pav_c20229_g2_i2_len_675 | NoPfam | Calcineurin-like metallo-phosphoesterase superfamily protein | AT5G27840.2
Pav_c20284_g3_i1_len_891	cherry03_15A.15Aunique	0	0	1	0	0	0	0	0	0	0	0	0	1	Pav_c20284_g3_i1_len_891 | DUF1442_PF07279.7 | Protein of unknown function (DUF1442) | AT2G45360.1
Pav_c20284_g3_i1_len_891	cherry03_19A.19Aunique	0	0	1	0	0	0	0	0	0	0	0	0	1	Pav_c20284_g3_i1_len_891 | DUF1442_PF07279.7 | Protein of unknown function (DUF1442) | AT2G45360.1
Pav_c20301_g2_i1_len_1340	cherry03_15A.15Aunique	0	0	2	0	0	0	0	0	0	0	1	0	3	Pav_c20301_g2_i1_len_1340 | KIP1_PF07765.8 | COP1-interactive protein 1 | AT5G41790.1
Pav_c20301_g2_i1_len_1340	cherry03_19A.19Aunique	0	0	0	0	0	1	0	0	0	0	0	0	1	Pav_c20301_g2_i1_len_1340 | KIP1_PF07765.8 | COP1-interactive protein 1 | AT5G41790.1
Pav_c20352_g1_i1_len_1071	cherry03_15A.15Aunique	0	0	0	0	0	3	0	0	0	0	0	0	3	Pav_c20352_g1_i1_len_1071 | Methyltransf_16_PF10294.5 | S-adenosyl-L-methionine-dependent methyltransferases superfamily protein | AT5G44170.1
Pav_c20352_g1_i1_len_1071	cherry03_19A.19Aunique	0	0	0	0	0	0	1	0	0	0	0	0	1	Pav_c20352_g1_i1_len_1071 | Methyltransf_16_PF10294.5 | S-adenosyl-L-methionine-dependent methyltransferases superfamily protein | AT5G44170.1
Pav_c20374_g1_i10_len_1405	cherry03_15A.15Aunique	0	0	0	0	0	0	0	0	0	1	0	0	1	Pav_c20374_g1_i10_len_1405 | Thymidylate_kin_PF02223.13 | P-loop containing nucleoside triphosphate hydrolases superfamily protein | AT5G59440.3
Pav_c20374_g1_i10_len_1405	cherry03_19A.19Aunique	0	0	0	0	0	0	1	0	0	0	0	0	1	Pav_c20374_g1_i10_len_1405 | Thymidylate_kin_PF02223.13 | P-loop containing nucleoside triphosphate hydrolases superfamily protein | AT5G59440.3
Pav_c20383_g1_i3_len_1234	cherry03_15A.15Aunique	0	0	1	0	0	0	1	0	0	0	0	0	2	Pav_c20383_g1_i3_len_1234 | XET_C_PF06955.8 | xyloglucan endotransglucosylase/hydrolase 15 | AT4G14130.1
Pav_c20383_g1_i3_len_1234	cherry03_19A.19Aunique	0	0	0	0	0	1	0	0	0	0	0	0	1	Pav_c20383_g1_i3_len_1234 | XET_C_PF06955.8 | xyloglucan endotransglucosylase/hydrolase 15 | AT4G14130.1
Pav_c20437_g1_i2_len_2269	cherry03_19A.19Aunique	0	0	0	0	0	2	0	0	0	0	0	0	2	Pav_c20437_g1_i2_len_2269 | LRR_8_PF13855.2 | Leucine-rich repeat protein kinase family protein | AT2G26730.1
Pav_c20437_g1_i2_len_2269	cherry03_15A.15Aunique	0	0	0	0	0	0	1	0	0	0	0	0	1	Pav_c20437_g1_i2_len_2269 | LRR_8_PF13855.2 | Leucine-rich repeat protein kinase family protein | AT2G26730.1
Pav_c20508_g1_i1_len_290	cherry03_15A.15Aunique	0	0	0	0	0	0	1	0	0	0	0	0	1	Pav_c20508_g1_i1_len_290 | NoPfam | NoAra-Uniprot | NoAra-Uniprot
Pav_c20508_g1_i1_len_290	cherry03_19A.19Aunique	0	0	0	0	0	1	0	0	0	0	0	0	1	Pav_c20508_g1_i1_len_290 | NoPfam | NoAra-Uniprot | NoAra-Uniprot
Pav_c20510_g6_i1_len_300	cherry03_15A.15Aunique	0	0	0	0	0	1	0	0	0	0	0	0	1	Pav_c20510_g6_i1_len_300 | NoPfam | NB-ARC domain-containing disease resistance protein | AT3G07040.1
Pav_c20510_g6_i1_len_300	cherry03_19A.19Aunique	0	0	1	0	0	0	0	0	0	0	0	0	1	Pav_c20510_g6_i1_len_300 | NoPfam | NB-ARC domain-containing disease resistance protein | AT3G07040.1
Pav_c20569_g10_i1_len_1931	cherry03_15A.15Aunique	0	1	0	0	0	0	0	0	0	0	0	0	1	Pav_c20569_g10_i1_len_1931 | PB1_PF00564.20 | Octicosapeptide/Phox/Bem1p family protein | AT2G01190.1
Pav_c20569_g10_i1_len_1931	cherry03_19A.19Aunique	0	0	0	0	0	0	0	1	0	0	0	0	1	Pav_c20569_g10_i1_len_1931 | PB1_PF00564.20 | Octicosapeptide/Phox/Bem1p family protein | AT2G01190.1
Pav_c20578_g1_i2_len_1947	cherry03_19A.19Aunique	0	0	0	1	0	0	0	0	1	0	0	0	2	Pav_c20578_g1_i2_len_1947 | NAM_PF02365.11 | NAC domain containing protein 103 | AT5G64060.1
Pav_c20578_g1_i2_len_1947	cherry03_15A.15Aunique	0	0	0	0	0	1	0	0	0	0	0	0	1	Pav_c20578_g1_i2_len_1947 | NAM_PF02365.11 | NAC domain containing protein 103 | AT5G64060.1
Pav_c20589_g6_i2_len_331	cherry03_19A.19Aunique	0	0	0	2	0	3	0	0	0	0	0	0	5	Pav_c20589_g6_i2_len_331 | NoPfam | Disease resistance protein (TIR-NBS-LRR class) family | AT4G11170.1
Pav_c20589_g6_i2_len_331	cherry03_15A.15Aunique	0	0	0	1	0	1	0	0	0	0	0	0	2	Pav_c20589_g6_i2_len_331 | NoPfam | Disease resistance protein (TIR-NBS-LRR class) family | AT4G11170.1
Pav_c20643_g3_i1_len_754	cherry03_15A.15Aunique	0	0	0	0	0	1	0	0	0	0	0	0	1	Pav_c20643_g3_i1_len_754 | NoPfam | NoAra-Uniprot | NoAra-Uniprot
Pav_c20643_g3_i1_len_754	cherry03_19A.19Aunique	0	0	0	1	0	0	0	0	0	0	0	0	1	Pav_c20643_g3_i1_len_754 | NoPfam | NoAra-Uniprot | NoAra-Uniprot
Pav_c20765_g5_i1_len_235	cherry03_15A.15Aunique	0	1	0	0	0	0	0	0	0	0	0	0	1	Pav_c20765_g5_i1_len_235 | NoPfam | NoAra-Uniprot | NoAra-Uniprot
Pav_c20765_g5_i1_len_235	cherry03_19A.19Aunique	0	0	0	0	0	0	0	0	0	1	0	0	1	Pav_c20765_g5_i1_len_235 | NoPfam | NoAra-Uniprot | NoAra-Uniprot
Pav_c20790_g1_i1_len_1735	cherry03_19A.19Aunique	1	0	1	0	0	0	0	0	0	0	0	0	2	Pav_c20790_g1_i1_len_1735 | WD40_PF00400.28 | Transducin family protein / WD-40 repeat family protein | AT2G16780.1
Pav_c20790_g1_i1_len_1735	cherry03_15A.15Aunique	0	0	1	0	0	0	0	0	0	0	0	0	1	Pav_c20790_g1_i1_len_1735 | WD40_PF00400.28 | Transducin family protein / WD-40 repeat family protein | AT2G16780.1
Pav_c20825_g1_i1_len_972	cherry03_15A.15Aunique	0	0	2	0	0	0	0	0	0	0	0	0	2	Pav_c20825_g1_i1_len_972 | APG12_PF04110.9 | Ubiquitin-like superfamily protein | AT4G16520.1
Pav_c20825_g1_i1_len_972	cherry03_19A.19Aunique	0	0	0	0	0	0	0	0	0	1	0	0	1	Pav_c20825_g1_i1_len_972 | APG12_PF04110.9 | Ubiquitin-like superfamily protein | AT4G16520.1
Pav_c20944_g1_i1_len_3284	cherry03_19A.19Aunique	0	0	1	0	0	1	0	0	0	0	1	0	3	Pav_c20944_g1_i1_len_3284 | CCT_PF06203.10 | pseudo-response regulator 7 | AT5G02810.1
Pav_c20944_g1_i1_len_3284	cherry03_15A.15Aunique	0	0	0	0	0	1	0	0	0	0	1	0	2	Pav_c20944_g1_i1_len_3284 | CCT_PF06203.10 | pseudo-response regulator 7 | AT5G02810.1
Pav_c21002_g1_i1_len_313	cherry03_15A.15Aunique	0	0	0	0	1	0	0	0	0	0	0	0	1	Pav_c21002_g1_i1_len_313 | NoPfam | NoAra-Uniprot | NoAra-Uniprot
Pav_c21002_g1_i1_len_313	cherry03_19A.19Aunique	0	0	0	0	0	0	0	1	0	0	0	0	1	Pav_c21002_g1_i1_len_313 | NoPfam | NoAra-Uniprot | NoAra-Uniprot
Pav_c21052_g1_i1_len_993	cherry03_15A.15Aunique	0	0	0	0	1	0	0	0	0	0	0	0	1	Pav_c21052_g1_i1_len_993 | NoPfam | unknown protein | AT3G51500.1
Pav_c21052_g1_i1_len_993	cherry03_19A.19Aunique	0	1	0	0	0	0	0	0	0	0	0	0	1	Pav_c21052_g1_i1_len_993 | NoPfam | unknown protein | AT3G51500.1
Pav_c21192_g1_i1_len_2073	cherry03_15A.15Aunique	0	0	0	0	0	0	0	0	2	0	0	0	2	Pav_c21192_g1_i1_len_2073 | Pkinase_PF00069.21 | Protein kinase superfamily protein | AT1G07870.2
Pav_c21192_g1_i1_len_2073	cherry03_19A.19Aunique	0	0	0	0	0	1	0	0	0	0	0	0	1	Pav_c21192_g1_i1_len_2073 | Pkinase_PF00069.21 | Protein kinase superfamily protein | AT1G07870.2
Pav_c21258_g1_i1_len_2069	cherry03_15A.15Aunique	0	0	1	0	0	0	0	0	0	0	0	0	1	Pav_c21258_g1_i1_len_2069 | PQQ_2_PF13360.2 | Transducin/WD40 repeat-like superfamily protein | AT5G50230.1
Pav_c21258_g1_i1_len_2069	cherry03_19A.19Aunique	0	0	1	0	0	0	0	0	0	0	0	0	1	Pav_c21258_g1_i1_len_2069 | PQQ_2_PF13360.2 | Transducin/WD40 repeat-like superfamily protein | AT5G50230.1
Pav_c21430_g1_i1_len_199	cherry03_15A.15Aunique	0	0	0	0	0	1	0	0	0	0	0	0	1	Pav_c21430_g1_i1_len_199 | NoPfam | NoAra-Uniprot | NoAra-Uniprot
Pav_c21430_g1_i1_len_199	cherry03_19A.19Aunique	0	0	0	0	0	1	0	0	0	0	0	0	1	Pav_c21430_g1_i1_len_199 | NoPfam | NoAra-Uniprot | NoAra-Uniprot
Pav_c215_g1_i1_len_174	cherry03_19A.19Aunique	0	0	0	0	0	2	0	0	0	0	0	0	2	Pav_c215_g1_i1_len_174 | NoPfam | NoAra-Uniprot | NoAra-Uniprot
Pav_c215_g1_i1_len_174	cherry03_15A.15Aunique	0	0	0	0	1	0	0	0	0	0	0	0	1	Pav_c215_g1_i1_len_174 | NoPfam | NoAra-Uniprot | NoAra-Uniprot
Pav_c215_g2_i1_len_303	cherry03_15A.15Aunique	0	0	0	0	0	1	0	0	0	0	0	0	1	Pav_c215_g2_i1_len_303 | NoPfam | NoAra-Uniprot | NoAra-Uniprot
Pav_c215_g2_i1_len_303	cherry03_19A.19Aunique	0	0	0	1	0	0	0	0	0	0	0	0	1	Pav_c215_g2_i1_len_303 | NoPfam | NoAra-Uniprot | NoAra-Uniprot
Pav_c21583_g1_i1_len_1785	cherry03_15A.15Aunique	0	0	0	0	1	0	0	0	0	0	0	0	1	Pav_c21583_g1_i1_len_1785 | NAD_binding_9_PF13454.2 | FAD/NAD(P)-binding oxidoreductase family protein | AT3G44190.1
Pav_c21583_g1_i1_len_1785	cherry03_19A.19Aunique	0	0	0	0	1	0	0	0	0	0	0	0	1	Pav_c21583_g1_i1_len_1785 | NAD_binding_9_PF13454.2 | FAD/NAD(P)-binding oxidoreductase family protein | AT3G44190.1
Pav_c21642_g1_i1_len_1503	cherry03_19A.19Aunique	0	0	1	0	0	0	0	0	0	0	1	0	2	Pav_c21642_g1_i1_len_1503 | NoPfam | S-adenosyl-L-methionine-dependent methyltransferases superfamily protein | AT4G13330.1
Pav_c21642_g1_i1_len_1503	cherry03_15A.15Aunique	0	0	0	0	0	0	0	0	0	0	1	0	1	Pav_c21642_g1_i1_len_1503 | NoPfam | S-adenosyl-L-methionine-dependent methyltransferases superfamily protein | AT4G13330.1
Pav_c21650_g1_i1_len_1984	cherry03_19A.19Aunique	0	1	2	2	0	1	0	1	0	0	0	0	7	Pav_c21650_g1_i1_len_1984 | F-box-like_PF12937.3 | tubby like protein 2 | AT2G18280.1
Pav_c21650_g1_i1_len_1984	cherry03_15A.15Aunique	0	2	0	1	2	0	0	0	0	0	1	0	6	Pav_c21650_g1_i1_len_1984 | F-box-like_PF12937.3 | tubby like protein 2 | AT2G18280.1
Pav_c21813_g1_i1_len_1541	cherry03_15A.15Aunique	0	0	0	0	1	0	0	0	0	0	0	0	1	Pav_c21813_g1_i1_len_1541 | p450_PF00067.18 | cytochrome P450, family 81, subfamily D, polypeptide 5 | AT4G37320.1
Pav_c21813_g1_i1_len_1541	cherry03_19A.19Aunique	0	0	0	0	0	1	0	0	0	0	0	0	1	Pav_c21813_g1_i1_len_1541 | p450_PF00067.18 | cytochrome P450, family 81, subfamily D, polypeptide 5 | AT4G37320.1
Pav_c21950_g1_i1_len_350	cherry03_19A.19Aunique	0	0	0	0	1	1	0	0	0	0	0	0	2	Pav_c21950_g1_i1_len_350 | NoPfam | NoAra-Uniprot | NoAra-Uniprot
Pav_c21950_g1_i1_len_350	cherry03_15A.15Aunique	0	0	0	0	0	1	0	0	0	0	0	0	1	Pav_c21950_g1_i1_len_350 | NoPfam | NoAra-Uniprot | NoAra-Uniprot
Pav_c22123_g1_i1_len_641	cherry03_15A.15Aunique	1	0	0	0	0	0	0	0	0	0	0	0	1	Pav_c22123_g1_i1_len_641 | ABC_membrane_PF00664.19 | P-glycoprotein 21 | AT3G62150.1
Pav_c22123_g1_i1_len_641	cherry03_19A.19Aunique	0	0	0	0	0	0	0	0	0	0	0	1	1	Pav_c22123_g1_i1_len_641 | ABC_membrane_PF00664.19 | P-glycoprotein 21 | AT3G62150.1
Pav_c22233_g1_i1_len_1132	cherry03_15A.15Aunique	0	1	0	0	0	0	0	0	0	0	0	0	1	Pav_c22233_g1_i1_len_1132 | tRNA_edit_PF04073.11 | YbaK/aminoacyl-tRNA synthetase-associated domain | AT4G16510.1
Pav_c22233_g1_i1_len_1132	cherry03_19A.19Aunique	0	0	1	0	0	0	0	0	0	0	0	0	1	Pav_c22233_g1_i1_len_1132 | tRNA_edit_PF04073.11 | YbaK/aminoacyl-tRNA synthetase-associated domain | AT4G16510.1
Pav_c22548_g1_i1_len_793	cherry03_19A.19Aunique	0	0	1	0	1	0	0	0	0	0	1	0	3	Pav_c22548_g1_i1_len_793 | p450_PF00067.18 | cytochrome P450, family 86, subfamily B, polypeptide 1 | AT5G23190.1
Pav_c22548_g1_i1_len_793	cherry03_15A.15Aunique	0	0	1	0	0	0	0	0	0	0	0	0	1	Pav_c22548_g1_i1_len_793 | p450_PF00067.18 | cytochrome P450, family 86, subfamily B, polypeptide 1 | AT5G23190.1
Pav_c22565_g1_i1_len_1082	cherry03_15A.15Aunique	0	0	0	0	0	2	0	0	0	0	0	0	2	Pav_c22565_g1_i1_len_1082 | Myb_DNA-bind_6_PF13921.2 | myb domain protein 14 | AT2G31180.1
Pav_c22565_g1_i1_len_1082	cherry03_19A.19Aunique	0	0	1	0	0	0	0	0	0	0	0	0	1	Pav_c22565_g1_i1_len_1082 | Myb_DNA-bind_6_PF13921.2 | myb domain protein 14 | AT2G31180.1
Pav_c22627_g1_i1_len_1120	cherry03_15A.15Aunique	0	0	1	0	0	0	0	0	0	0	0	0	1	Pav_c22627_g1_i1_len_1120 | Pkinase_Tyr_PF07714.13 | Protein kinase superfamily protein | AT5G55560.1
Pav_c22627_g1_i1_len_1120	cherry03_19A.19Aunique	0	0	0	1	0	0	0	0	0	0	0	0	1	Pav_c22627_g1_i1_len_1120 | Pkinase_Tyr_PF07714.13 | Protein kinase superfamily protein | AT5G55560.1
Pav_c22841_g1_i1_len_560	cherry03_15A.15Aunique	0	0	1	1	0	0	0	0	0	0	0	0	2	Pav_c22841_g1_i1_len_560 | NoPfam | NoAra-Uniprot | NoAra-Uniprot
Pav_c22841_g1_i1_len_560	cherry03_19A.19Aunique	0	0	1	0	0	0	0	0	0	0	0	0	1	Pav_c22841_g1_i1_len_560 | NoPfam | NoAra-Uniprot | NoAra-Uniprot
Pav_c22957_g1_i1_len_1553	cherry03_19A.19Aunique	1	0	0	0	0	1	0	0	0	0	0	0	2	Pav_c22957_g1_i1_len_1553 | Hpt_PF01627.19 | histidine-containing phosphotransmitter 1 | AT3G21510.1
Pav_c22957_g1_i1_len_1553	cherry03_15A.15Aunique	0	0	0	0	0	0	1	0	0	0	0	0	1	Pav_c22957_g1_i1_len_1553 | Hpt_PF01627.19 | histidine-containing phosphotransmitter 1 | AT3G21510.1
Pav_c23019_g1_i1_len_994	cherry03_15A.15Aunique	0	0	0	1	0	1	0	0	0	0	0	0	2	Pav_c23019_g1_i1_len_994 | DUF761_PF05553.7 | unknown protein | AT4G02170.1
Pav_c23019_g1_i1_len_994	cherry03_19A.19Aunique	0	0	0	0	0	1	0	0	0	0	0	0	1	Pav_c23019_g1_i1_len_994 | DUF761_PF05553.7 | unknown protein | AT4G02170.1
Pav_c23053_g1_i1_len_251	cherry03_19A.19Aunique	0	1	0	0	1	2	0	0	0	0	0	0	4	Pav_c23053_g1_i1_len_251 | NoPfam | NoAra-Uniprot | NoAra-Uniprot
Pav_c23053_g1_i1_len_251	cherry03_15A.15Aunique	0	0	0	0	0	2	0	0	0	0	0	0	2	Pav_c23053_g1_i1_len_251 | NoPfam | NoAra-Uniprot | NoAra-Uniprot
Pav_c23176_g1_i1_len_224	cherry03_15A.15Aunique	0	0	0	0	0	2	0	0	0	0	0	0	2	Pav_c23176_g1_i1_len_224 | NoPfam | NoAra-Uniprot | NoAra-Uniprot
Pav_c23176_g1_i1_len_224	cherry03_19A.19Aunique	0	0	0	0	0	1	0	0	0	0	0	0	1	Pav_c23176_g1_i1_len_224 | NoPfam | NoAra-Uniprot | NoAra-Uniprot
Pav_c23494_g1_i1_len_278	cherry03_19A.19Aunique	0	0	0	0	0	5	1	0	0	0	0	0	6	Pav_c23494_g1_i1_len_278 | NoPfam | NoAra-Uniprot | NoAra-Uniprot
Pav_c23494_g1_i1_len_278	cherry03_15A.15Aunique	0	0	0	0	0	2	0	0	0	0	0	0	2	Pav_c23494_g1_i1_len_278 | NoPfam | NoAra-Uniprot | NoAra-Uniprot
Pav_c2350_g1_i1_len_163	cherry03_15A.15Aunique	0	0	0	0	0	1	0	0	0	0	0	0	1	Pav_c2350_g1_i1_len_163 | NoPfam | NoAra-Uniprot | NoAra-Uniprot
Pav_c2350_g1_i1_len_163	cherry03_19A.19Aunique	0	0	0	0	0	1	0	0	0	0	0	0	1	Pav_c2350_g1_i1_len_163 | NoPfam | NoAra-Uniprot | NoAra-Uniprot
Pav_c23900_g1_i1_len_890	cherry03_15A.15Aunique	0	0	0	2	0	2	0	0	0	0	0	0	4	Pav_c23900_g1_i1_len_890 | zf-C2H2_6_PF13912.2 | C2H2-type zinc finger family protein | AT2G28710.1
Pav_c23900_g1_i1_len_890	cherry03_19A.19Aunique	0	1	0	0	0	0	0	0	0	0	0	1	2	Pav_c23900_g1_i1_len_890 | zf-C2H2_6_PF13912.2 | C2H2-type zinc finger family protein | AT2G28710.1
Pav_c24342_g1_i1_len_420	cherry03_15A.15Aunique	0	0	0	0	0	3	0	0	0	0	0	0	3	Pav_c24342_g1_i1_len_420 | NoPfam | NoAra-Uniprot | NoAra-Uniprot
Pav_c24342_g1_i1_len_420	cherry03_19A.19Aunique	0	0	0	0	0	1	0	0	0	0	0	0	1	Pav_c24342_g1_i1_len_420 | NoPfam | NoAra-Uniprot | NoAra-Uniprot
Pav_c24495_g1_i1_len_320	cherry03_15A.15Aunique	0	1	0	0	0	1	0	0	0	0	0	0	2	Pav_c24495_g1_i1_len_320 | NoPfam | NoAra-Uniprot | NoAra-Uniprot
Pav_c24495_g1_i1_len_320	cherry03_19A.19Aunique	0	0	0	0	0	1	0	0	0	0	0	0	1	Pav_c24495_g1_i1_len_320 | NoPfam | NoAra-Uniprot | NoAra-Uniprot
Pav_c24502_g1_i1_len_709	cherry03_15A.15Aunique	0	0	0	0	0	1	0	0	0	0	0	0	1	Pav_c24502_g1_i1_len_709 | NoPfam | NoAra-Uniprot | NoAra-Uniprot
Pav_c24502_g1_i1_len_709	cherry03_19A.19Aunique	0	0	0	0	0	1	0	0	0	0	0	0	1	Pav_c24502_g1_i1_len_709 | NoPfam | NoAra-Uniprot | NoAra-Uniprot
Pav_c24657_g1_i1_len_740	cherry03_19A.19Aunique	0	0	1	0	0	0	1	1	0	0	0	0	3	Pav_c24657_g1_i1_len_740 | NoPfam | Ribosomal protein L14 | AT2G20450.1
Pav_c24657_g1_i1_len_740	cherry03_15A.15Aunique	1	0	0	0	0	0	0	0	0	0	0	0	1	Pav_c24657_g1_i1_len_740 | NoPfam | Ribosomal protein L14 | AT2G20450.1
Pav_c24667_g1_i1_len_893	cherry03_15A.15Aunique	0	0	0	0	0	1	0	0	0	0	0	0	1	Pav_c24667_g1_i1_len_893 | NoPfam | NoAra-Uniprot | NoAra-Uniprot
Pav_c24667_g1_i1_len_893	cherry03_19A.19Aunique	0	0	0	0	0	1	0	0	0	0	0	0	1	Pav_c24667_g1_i1_len_893 | NoPfam | NoAra-Uniprot | NoAra-Uniprot
Pav_c24905_g1_i1_len_1255	cherry03_19A.19Aunique	0	0	1	1	0	0	0	0	0	0	0	0	2	Pav_c24905_g1_i1_len_1255 | NoPfam | cobalt ion binding | AT1G71310.2
Pav_c24905_g1_i1_len_1255	cherry03_15A.15Aunique	0	0	0	0	1	0	0	0	0	0	0	0	1	Pav_c24905_g1_i1_len_1255 | NoPfam | cobalt ion binding | AT1G71310.2
Pav_c24957_g1_i1_len_770	cherry03_19A.19Aunique	0	0	0	0	1	1	0	0	0	0	0	0	2	Pav_c24957_g1_i1_len_770 | Ribosomal_L36e_PF01158.14 | Ribosomal protein L36e family protein | AT3G53740.2
Pav_c24957_g1_i1_len_770	cherry03_15A.15Aunique	0	0	0	0	1	0	0	0	0	0	0	0	1	Pav_c24957_g1_i1_len_770 | Ribosomal_L36e_PF01158.14 | Ribosomal protein L36e family protein | AT3G53740.2
Pav_c25005_g1_i1_len_562	cherry03_15A.15Aunique	0	0	0	0	0	0	0	0	0	0	1	0	1	Pav_c25005_g1_i1_len_562 | NoPfam | unknown protein | AT1G12380.1
Pav_c25005_g1_i1_len_562	cherry03_19A.19Aunique	0	0	1	0	0	0	0	0	0	0	0	0	1	Pav_c25005_g1_i1_len_562 | NoPfam | unknown protein | AT1G12380.1
Pav_c2504_g1_i1_len_241	cherry03_15A.15Aunique	0	0	0	0	0	2	0	0	0	0	0	0	2	Pav_c2504_g1_i1_len_241 | NoPfam | NoAra-Uniprot | NoAra-Uniprot
Pav_c2504_g1_i1_len_241	cherry03_19A.19Aunique	0	0	0	0	1	1	0	0	0	0	0	0	2	Pav_c2504_g1_i1_len_241 | NoPfam | NoAra-Uniprot | NoAra-Uniprot
Pav_c25113_g1_i1_len_395	cherry03_19A.19Aunique	0	0	4	0	0	1	0	0	0	0	0	0	5	Pav_c25113_g1_i1_len_395 | NoPfam | glutathione S-transferase TAU 20 | AT1G78370.1
Pav_c25113_g1_i1_len_395	cherry03_15A.15Aunique	0	0	0	0	0	2	0	0	0	0	0	0	2	Pav_c25113_g1_i1_len_395 | NoPfam | glutathione S-transferase TAU 20 | AT1G78370.1
Pav_c25323_g1_i1_len_187	cherry03_15A.15Aunique	0	0	0	0	0	1	0	0	0	0	0	0	1	Pav_c25323_g1_i1_len_187 | NoPfam | NoAra-Uniprot | NoAra-Uniprot
Pav_c25323_g1_i1_len_187	cherry03_19A.19Aunique	0	0	0	0	0	1	0	0	0	0	0	0	1	Pav_c25323_g1_i1_len_187 | NoPfam | NoAra-Uniprot | NoAra-Uniprot
Pav_c25628_g1_i1_len_251	cherry03_19A.19Aunique	0	0	0	1	0	4	0	0	0	0	0	0	5	Pav_c25628_g1_i1_len_251 | rve_PF00665.22 | Retrovirus-related | POLX_TOBAC
Pav_c25628_g1_i1_len_251	cherry03_15A.15Aunique	0	0	0	0	0	3	0	0	0	0	0	0	3	Pav_c25628_g1_i1_len_251 | rve_PF00665.22 | Retrovirus-related | POLX_TOBAC
Pav_c25737_g1_i1_len_395	cherry03_19A.19Aunique	0	0	0	0	0	1	1	0	0	0	0	0	2	Pav_c25737_g1_i1_len_395 | NoPfam | NoAra-Uniprot | NoAra-Uniprot
Pav_c25737_g1_i1_len_395	cherry03_15A.15Aunique	0	0	0	0	0	1	0	0	0	0	0	0	1	Pav_c25737_g1_i1_len_395 | NoPfam | NoAra-Uniprot | NoAra-Uniprot
Pav_c2576_g1_i1_len_488	cherry03_15A.15Aunique	0	0	1	0	0	0	0	0	0	0	0	0	1	Pav_c2576_g1_i1_len_488 | NoPfam | NoAra-Uniprot | NoAra-Uniprot
Pav_c2576_g1_i1_len_488	cherry03_19A.19Aunique	0	0	0	0	0	1	0	0	0	0	0	0	1	Pav_c2576_g1_i1_len_488 | NoPfam | NoAra-Uniprot | NoAra-Uniprot
Pav_c25830_g1_i1_len_194	cherry03_19A.19Aunique	0	0	1	0	0	0	1	0	0	0	0	0	2	Pav_c25830_g1_i1_len_194 | NoPfam | NoAra-Uniprot | NoAra-Uniprot
Pav_c25830_g1_i1_len_194	cherry03_15A.15Aunique	0	0	1	0	0	0	0	0	0	0	0	0	1	Pav_c25830_g1_i1_len_194 | NoPfam | NoAra-Uniprot | NoAra-Uniprot
Pav_c25923_g1_i1_len_273	cherry03_15A.15Aunique	0	0	0	0	0	1	1	0	0	0	0	0	2	Pav_c25923_g1_i1_len_273 | NoPfam | NoAra-Uniprot | NoAra-Uniprot
Pav_c25923_g1_i1_len_273	cherry03_19A.19Aunique	0	0	0	0	0	1	0	0	0	0	0	0	1	Pav_c25923_g1_i1_len_273 | NoPfam | NoAra-Uniprot | NoAra-Uniprot
Pav_c25954_g1_i1_len_250	cherry03_15A.15Aunique	0	0	1	0	1	0	0	0	0	0	0	0	2	Pav_c25954_g1_i1_len_250 | NoPfam | NoAra-Uniprot | NoAra-Uniprot
Pav_c25954_g1_i1_len_250	cherry03_19A.19Aunique	0	0	0	0	0	1	0	0	0	0	0	0	1	Pav_c25954_g1_i1_len_250 | NoPfam | NoAra-Uniprot | NoAra-Uniprot
Pav_c25961_g1_i1_len_196	cherry03_19A.19Aunique	0	0	0	0	0	2	0	0	0	0	0	0	2	Pav_c25961_g1_i1_len_196 | NoPfam | NoAra-Uniprot | NoAra-Uniprot
Pav_c25961_g1_i1_len_196	cherry03_15A.15Aunique	0	0	0	0	0	1	0	0	0	0	0	0	1	Pav_c25961_g1_i1_len_196 | NoPfam | NoAra-Uniprot | NoAra-Uniprot
Pav_c25976_g1_i1_len_269	cherry03_15A.15Aunique	0	0	0	0	1	0	0	0	0	0	0	0	1	Pav_c25976_g1_i1_len_269 | TIR_2_PF13676.2 | Toll-Interleukin-Resistance (TIR) domain-containing protein | AT1G72900.1
Pav_c25976_g1_i1_len_269	cherry03_19A.19Aunique	0	0	0	0	0	0	0	0	0	0	1	0	1	Pav_c25976_g1_i1_len_269 | TIR_2_PF13676.2 | Toll-Interleukin-Resistance (TIR) domain-containing protein | AT1G72900.1
Pav_c26164_g1_i1_len_189	cherry03_15A.15Aunique	0	0	0	0	0	1	0	0	0	0	0	0	1	Pav_c26164_g1_i1_len_189 | NoPfam | NoAra-Uniprot | NoAra-Uniprot
Pav_c26164_g1_i1_len_189	cherry03_19A.19Aunique	0	0	0	0	0	1	0	0	0	0	0	0	1	Pav_c26164_g1_i1_len_189 | NoPfam | NoAra-Uniprot | NoAra-Uniprot
Pav_c26491_g1_i1_len_293	cherry03_19A.19Aunique	0	0	0	0	0	4	0	0	0	0	0	0	4	Pav_c26491_g1_i1_len_293 | NoPfam | NoAra-Uniprot | NoAra-Uniprot
Pav_c26491_g1_i1_len_293	cherry03_15A.15Aunique	0	0	0	0	0	2	0	0	0	0	0	0	2	Pav_c26491_g1_i1_len_293 | NoPfam | NoAra-Uniprot | NoAra-Uniprot
Pav_c26594_g1_i1_len_350	cherry03_15A.15Aunique	0	0	0	0	1	4	0	0	0	0	0	0	5	Pav_c26594_g1_i1_len_350 | NoPfam | NoAra-Uniprot | NoAra-Uniprot
Pav_c26594_g1_i1_len_350	cherry03_19A.19Aunique	0	1	0	0	0	2	0	0	0	0	0	0	3	Pav_c26594_g1_i1_len_350 | NoPfam | NoAra-Uniprot | NoAra-Uniprot
Pav_c26606_g1_i1_len_278	cherry03_15A.15Aunique	0	0	0	0	0	3	0	0	0	0	0	0	3	Pav_c26606_g1_i1_len_278 | NoPfam | NoAra-Uniprot | NoAra-Uniprot
Pav_c26606_g1_i1_len_278	cherry03_19A.19Aunique	0	0	0	0	1	0	0	0	0	0	0	0	1	Pav_c26606_g1_i1_len_278 | NoPfam | NoAra-Uniprot | NoAra-Uniprot
Pav_c26719_g1_i1_len_221	cherry03_15A.15Aunique	0	0	0	0	0	1	0	0	0	0	0	0	1	Pav_c26719_g1_i1_len_221 | NoPfam | NoAra-Uniprot | NoAra-Uniprot
Pav_c26719_g1_i1_len_221	cherry03_19A.19Aunique	0	0	0	0	0	1	0	0	0	0	0	0	1	Pav_c26719_g1_i1_len_221 | NoPfam | NoAra-Uniprot | NoAra-Uniprot
Pav_c26731_g1_i1_len_390	cherry03_19A.19Aunique	0	0	0	0	0	3	0	0	0	0	0	0	3	Pav_c26731_g1_i1_len_390 | NoPfam | NoAra-Uniprot | NoAra-Uniprot
Pav_c26731_g1_i1_len_390	cherry03_15A.15Aunique	0	0	0	0	0	1	0	0	0	0	0	0	1	Pav_c26731_g1_i1_len_390 | NoPfam | NoAra-Uniprot | NoAra-Uniprot
Pav_c26735_g1_i1_len_513	cherry03_19A.19Aunique	0	0	0	1	0	0	0	0	0	0	0	1	2	Pav_c26735_g1_i1_len_513 | NoPfam | NoAra-Uniprot | NoAra-Uniprot
Pav_c26735_g1_i1_len_513	cherry03_15A.15Aunique	0	0	0	0	0	0	1	0	0	0	0	0	1	Pav_c26735_g1_i1_len_513 | NoPfam | NoAra-Uniprot | NoAra-Uniprot
Pav_c26826_g1_i1_len_198	cherry03_15A.15Aunique	0	0	0	0	0	1	0	0	0	0	0	0	1	Pav_c26826_g1_i1_len_198 | NoPfam | NoAra-Uniprot | NoAra-Uniprot
Pav_c26826_g1_i1_len_198	cherry03_19A.19Aunique	0	0	0	0	0	1	0	0	0	0	0	0	1	Pav_c26826_g1_i1_len_198 | NoPfam | NoAra-Uniprot | NoAra-Uniprot
Pav_c27_g1_i1_len_1456	cherry03_19A.19Aunique	1	0	1	1	1	0	0	1	1	0	0	0	6	Pav_c27_g1_i1_len_1456 | Remorin_C_PF03763.9 | Remorin family protein | AT3G57540.1
Pav_c27_g1_i1_len_1456	cherry03_15A.15Aunique	1	0	0	0	0	1	0	0	0	0	0	0	2	Pav_c27_g1_i1_len_1456 | Remorin_C_PF03763.9 | Remorin family protein | AT3G57540.1
Pav_c27107_g1_i1_len_1104	cherry03_19A.19Aunique	0	0	0	0	0	2	0	0	1	0	0	0	3	Pav_c27107_g1_i1_len_1104 | NoPfam | NoAra-Uniprot | NoAra-Uniprot
Pav_c27107_g1_i1_len_1104	cherry03_15A.15Aunique	0	0	0	0	0	1	0	0	0	0	0	0	1	Pav_c27107_g1_i1_len_1104 | NoPfam | NoAra-Uniprot | NoAra-Uniprot
Pav_c27140_g1_i1_len_385	cherry03_15A.15Aunique	1	0	0	0	0	0	0	0	0	0	0	0	1	Pav_c27140_g1_i1_len_385 | NoPfam | Subtilase family protein | AT4G10540.1
Pav_c27140_g1_i1_len_385	cherry03_19A.19Aunique	0	0	0	0	0	1	0	0	0	0	0	0	1	Pav_c27140_g1_i1_len_385 | NoPfam | Subtilase family protein | AT4G10540.1
Pav_c28528_g1_i1_len_463	cherry03_15A.15Aunique	0	0	0	0	0	1	1	0	0	1	0	0	3	Pav_c28528_g1_i1_len_463 | NoPfam | seed imbibition 2 | AT3G57520.1
Pav_c28528_g1_i1_len_463	cherry03_19A.19Aunique	0	0	0	0	0	0	0	1	0	0	1	0	2	Pav_c28528_g1_i1_len_463 | NoPfam | seed imbibition 2 | AT3G57520.1
Pav_c28605_g1_i1_len_389	cherry03_15A.15Aunique	0	0	0	0	0	1	0	0	0	0	0	0	1	Pav_c28605_g1_i1_len_389 | NoPfam | NoAra-Uniprot | NoAra-Uniprot
Pav_c28605_g1_i1_len_389	cherry03_19A.19Aunique	0	0	0	0	0	1	0	0	0	0	0	0	1	Pav_c28605_g1_i1_len_389 | NoPfam | NoAra-Uniprot | NoAra-Uniprot
Pav_c28754_g1_i1_len_325	cherry03_15A.15Aunique	0	0	0	0	0	1	0	0	0	0	0	0	1	Pav_c28754_g1_i1_len_325 | SRF-TF_PF00319.14 | AGAMOUS-like 82 | AT5G58890.1
Pav_c28754_g1_i1_len_325	cherry03_19A.19Aunique	0	0	0	0	0	1	0	0	0	0	0	0	1	Pav_c28754_g1_i1_len_325 | SRF-TF_PF00319.14 | AGAMOUS-like 82 | AT5G58890.1
Pav_c28860_g1_i1_len_184	cherry03_15A.15Aunique	0	0	0	0	0	1	0	0	0	0	0	0	1	Pav_c28860_g1_i1_len_184 | NoPfam | NoAra-Uniprot | NoAra-Uniprot
Pav_c28860_g1_i1_len_184	cherry03_19A.19Aunique	0	0	0	0	0	1	0	0	0	0	0	0	1	Pav_c28860_g1_i1_len_184 | NoPfam | NoAra-Uniprot | NoAra-Uniprot
Pav_c28984_g1_i1_len_164	cherry03_15A.15Aunique	0	0	0	0	0	1	0	0	0	0	0	0	1	Pav_c28984_g1_i1_len_164 | NoPfam | NoAra-Uniprot | NoAra-Uniprot
Pav_c28984_g1_i1_len_164	cherry03_19A.19Aunique	0	0	0	0	0	1	0	0	0	0	0	0	1	Pav_c28984_g1_i1_len_164 | NoPfam | NoAra-Uniprot | NoAra-Uniprot
Pav_c292_g1_i1_len_592	cherry03_15A.15Aunique	0	0	0	0	0	2	0	0	0	0	0	0	2	Pav_c292_g1_i1_len_592 | NoPfam | NoAra-Uniprot | NoAra-Uniprot
Pav_c292_g1_i1_len_592	cherry03_19A.19Aunique	0	0	0	0	0	1	0	0	0	0	0	0	1	Pav_c292_g1_i1_len_592 | NoPfam | NoAra-Uniprot | NoAra-Uniprot
Pav_c29315_g1_i1_len_189	cherry03_15A.15Aunique	0	0	0	1	0	0	0	0	0	0	0	0	1	Pav_c29315_g1_i1_len_189 | NoPfam | NoAra-Uniprot | NoAra-Uniprot
Pav_c29315_g1_i1_len_189	cherry03_19A.19Aunique	0	0	0	0	0	1	0	0	0	0	0	0	1	Pav_c29315_g1_i1_len_189 | NoPfam | NoAra-Uniprot | NoAra-Uniprot
Pav_c30316_g1_i1_len_241	cherry03_15A.15Aunique	0	0	1	0	0	0	0	0	0	0	0	0	1	Pav_c30316_g1_i1_len_241 | NoPfam | NoAra-Uniprot | NoAra-Uniprot
Pav_c30316_g1_i1_len_241	cherry03_19A.19Aunique	0	0	0	0	0	1	0	0	0	0	0	0	1	Pav_c30316_g1_i1_len_241 | NoPfam | NoAra-Uniprot | NoAra-Uniprot
Pav_c30399_g1_i1_len_317	cherry03_19A.19Aunique	0	0	1	0	0	2	0	0	0	0	0	0	3	Pav_c30399_g1_i1_len_317 | NoPfam | NoAra-Uniprot | NoAra-Uniprot
Pav_c30399_g1_i1_len_317	cherry03_15A.15Aunique	0	0	0	0	0	1	0	0	0	0	0	0	1	Pav_c30399_g1_i1_len_317 | NoPfam | NoAra-Uniprot | NoAra-Uniprot
Pav_c30830_g1_i1_len_358	cherry03_15A.15Aunique	0	0	1	0	0	0	0	0	0	0	0	0	1	Pav_c30830_g1_i1_len_358 | AAA_5_PF07728.10 | ATPases | AT1G67120.1
Pav_c30830_g1_i1_len_358	cherry03_19A.19Aunique	0	0	1	0	0	0	0	0	0	0	0	0	1	Pav_c30830_g1_i1_len_358 | AAA_5_PF07728.10 | ATPases | AT1G67120.1
Pav_c30904_g1_i1_len_163	cherry03_15A.15Aunique	0	3	1	0	1	1	0	0	1	1	0	0	8	Pav_c30904_g1_i1_len_163 | NoPfam | NoAra-Uniprot | NoAra-Uniprot
Pav_c30904_g1_i1_len_163	cherry03_19A.19Aunique	0	1	0	0	0	0	0	0	0	0	0	0	1	Pav_c30904_g1_i1_len_163 | NoPfam | NoAra-Uniprot | NoAra-Uniprot
Pav_c31020_g1_i1_len_189	cherry03_15A.15Aunique	0	0	0	0	5	1	0	0	0	0	0	0	6	Pav_c31020_g1_i1_len_189 | NoPfam | NoAra-Uniprot | NoAra-Uniprot
Pav_c31020_g1_i1_len_189	cherry03_19A.19Aunique	0	0	0	0	4	2	0	0	0	0	0	0	6	Pav_c31020_g1_i1_len_189 | NoPfam | NoAra-Uniprot | NoAra-Uniprot
Pav_c31144_g1_i1_len_152	cherry03_15A.15Aunique	1	0	0	0	0	0	0	0	0	0	0	0	1	Pav_c31144_g1_i1_len_152 | NoPfam | NoAra-Uniprot | NoAra-Uniprot
Pav_c31144_g1_i1_len_152	cherry03_19A.19Aunique	0	0	0	0	0	1	0	0	0	0	0	0	1	Pav_c31144_g1_i1_len_152 | NoPfam | NoAra-Uniprot | NoAra-Uniprot
Pav_c31158_g1_i1_len_191	cherry03_19A.19Aunique	0	0	0	1	0	1	0	0	0	0	0	0	2	Pav_c31158_g1_i1_len_191 | NoPfam | NoAra-Uniprot | NoAra-Uniprot
Pav_c31158_g1_i1_len_191	cherry03_15A.15Aunique	0	0	0	0	0	1	0	0	0	0	0	0	1	Pav_c31158_g1_i1_len_191 | NoPfam | NoAra-Uniprot | NoAra-Uniprot
Pav_c31178_g1_i1_len_201	cherry03_19A.19Aunique	0	0	2	0	0	1	0	0	0	0	0	0	3	Pav_c31178_g1_i1_len_201 | NoPfam | NoAra-Uniprot | NoAra-Uniprot
Pav_c31178_g1_i1_len_201	cherry03_15A.15Aunique	0	0	1	0	0	0	0	0	0	0	0	0	1	Pav_c31178_g1_i1_len_201 | NoPfam | NoAra-Uniprot | NoAra-Uniprot
Pav_c31342_g1_i1_len_161	cherry03_15A.15Aunique	0	0	0	0	0	2	0	0	0	0	0	0	2	Pav_c31342_g1_i1_len_161 | NoPfam | Putative | RNHX1_ARATH
Pav_c31342_g1_i1_len_161	cherry03_19A.19Aunique	0	0	0	0	0	1	0	0	0	0	0	0	1	Pav_c31342_g1_i1_len_161 | NoPfam | Putative | RNHX1_ARATH
Pav_c32315_g1_i1_len_2604	cherry03_15A.15Aunique	0	1	0	0	0	0	0	0	0	0	0	0	1	Pav_c32315_g1_i1_len_2604 | U-box_PF04564.11 | ARM repeat superfamily protein | AT5G01830.1
Pav_c32315_g1_i1_len_2604	cherry03_19A.19Aunique	0	0	1	0	0	0	0	0	0	0	0	0	1	Pav_c32315_g1_i1_len_2604 | U-box_PF04564.11 | ARM repeat superfamily protein | AT5G01830.1
Pav_c32405_g1_i1_len_1381	cherry03_15A.15Aunique	0	0	0	0	1	2	0	0	0	0	0	0	3	Pav_c32405_g1_i1_len_1381 | NoPfam | Cysteine/Histidine-rich C1 domain family protein | AT2G16050.1
Pav_c32405_g1_i1_len_1381	cherry03_19A.19Aunique	0	1	0	0	0	0	0	0	0	0	0	0	1	Pav_c32405_g1_i1_len_1381 | NoPfam | Cysteine/Histidine-rich C1 domain family protein | AT2G16050.1
Pav_c32444_g1_i1_len_172	cherry03_15A.15Aunique	0	0	0	0	0	1	0	0	0	0	0	0	1	Pav_c32444_g1_i1_len_172 | NoPfam | NAD(P)-binding Rossmann-fold superfamily protein | AT1G54870.1
Pav_c32444_g1_i1_len_172	cherry03_19A.19Aunique	0	0	1	0	0	0	0	0	0	0	0	0	1	Pav_c32444_g1_i1_len_172 | NoPfam | NAD(P)-binding Rossmann-fold superfamily protein | AT1G54870.1
Pav_c32564_g1_i1_len_583	cherry03_15A.15Aunique	0	0	0	1	0	0	0	0	0	0	0	0	1	Pav_c32564_g1_i1_len_583 | NoPfam | NoAra-Uniprot | NoAra-Uniprot
Pav_c32564_g1_i1_len_583	cherry03_19A.19Aunique	0	0	0	1	0	0	0	0	0	0	0	0	1	Pav_c32564_g1_i1_len_583 | NoPfam | NoAra-Uniprot | NoAra-Uniprot
Pav_c32599_g1_i1_len_1046	cherry03_15A.15Aunique	0	0	0	0	0	0	0	1	0	0	0	0	1	Pav_c32599_g1_i1_len_1046 | zf-C2H2_jaz_PF12171.4 | C2H2 and C2HC zinc fingers superfamily protein | AT3G05760.1
Pav_c32599_g1_i1_len_1046	cherry03_19A.19Aunique	0	0	1	0	0	0	0	0	0	0	0	0	1	Pav_c32599_g1_i1_len_1046 | zf-C2H2_jaz_PF12171.4 | C2H2 and C2HC zinc fingers superfamily protein | AT3G05760.1
Pav_c32692_g1_i1_len_1838	cherry03_19A.19Aunique	0	0	0	0	0	0	1	1	0	0	1	1	4	Pav_c32692_g1_i1_len_1838 | UDPGT_PF00201.14 | UDP-glucosyl transferase 85A2 | AT1G22360.1
Pav_c32692_g1_i1_len_1838	cherry03_15A.15Aunique	0	0	1	0	0	0	0	0	0	0	0	0	1	Pav_c32692_g1_i1_len_1838 | UDPGT_PF00201.14 | UDP-glucosyl transferase 85A2 | AT1G22360.1
Pav_c3272_g2_i1_len_1220	cherry03_15A.15Aunique	0	0	1	0	0	1	0	1	0	0	0	0	3	Pav_c3272_g2_i1_len_1220 | UDPGT_PF00201.14 | UDP-glucosyl transferase 85A2 | AT1G22360.1
Pav_c3272_g2_i1_len_1220	cherry03_19A.19Aunique	1	0	0	0	0	0	0	0	0	0	0	0	1	Pav_c3272_g2_i1_len_1220 | UDPGT_PF00201.14 | UDP-glucosyl transferase 85A2 | AT1G22360.1
Pav_c3274_g1_i1_len_901	cherry03_19A.19Aunique	1	1	0	1	0	0	0	0	0	0	0	0	3	Pav_c3274_g1_i1_len_901 | HSP20_PF00011.17 | 17.6 kDa class II heat shock protein | AT5G12020.1
Pav_c3274_g1_i1_len_901	cherry03_15A.15Aunique	0	0	0	0	0	0	0	0	0	1	0	0	1	Pav_c3274_g1_i1_len_901 | HSP20_PF00011.17 | 17.6 kDa class II heat shock protein | AT5G12020.1
Pav_c32825_g1_i1_len_1437	cherry03_15A.15Aunique	0	0	0	0	1	3	0	0	0	0	0	0	4	Pav_c32825_g1_i1_len_1437 | DIOX_N_PF14226.2 | 2-oxoglutarate (2OG) and Fe(II)-dependent oxygenase superfamily protein | AT1G06620.1
Pav_c32825_g1_i1_len_1437	cherry03_19A.19Aunique	0	0	0	0	0	4	0	0	0	0	0	0	4	Pav_c32825_g1_i1_len_1437 | DIOX_N_PF14226.2 | 2-oxoglutarate (2OG) and Fe(II)-dependent oxygenase superfamily protein | AT1G06620.1
Pav_c32907_g1_i1_len_798	cherry03_15A.15Aunique	0	0	1	0	0	0	0	0	0	0	0	0	1	Pav_c32907_g1_i1_len_798 | NoPfam | NoAra-Uniprot | NoAra-Uniprot
Pav_c32907_g1_i1_len_798	cherry03_19A.19Aunique	0	0	0	0	0	0	1	0	0	0	0	0	1	Pav_c32907_g1_i1_len_798 | NoPfam | NoAra-Uniprot | NoAra-Uniprot
Pav_c32971_g1_i1_len_1106	cherry03_15A.15Aunique	1	0	1	0	0	0	0	0	0	1	0	0	3	Pav_c32971_g1_i1_len_1106 | NoPfam | Tetratricopeptide repeat (TPR)-like superfamily protein | AT4G17940.1
Pav_c32971_g1_i1_len_1106	cherry03_19A.19Aunique	1	0	0	0	0	0	0	0	0	0	0	0	1	Pav_c32971_g1_i1_len_1106 | NoPfam | Tetratricopeptide repeat (TPR)-like superfamily protein | AT4G17940.1
Pav_c3306_g1_i1_len_1521	cherry03_15A.15Aunique	0	0	1	0	0	0	0	0	0	0	0	0	1	Pav_c3306_g1_i1_len_1521 | NoPfam | unknown protein | AT4G17240.1
Pav_c3306_g1_i1_len_1521	cherry03_19A.19Aunique	0	0	0	0	0	1	0	0	0	0	0	0	1	Pav_c3306_g1_i1_len_1521 | NoPfam | unknown protein | AT4G17240.1
Pav_c33260_g1_i1_len_1157	cherry03_19A.19Aunique	0	0	0	0	0	0	1	1	0	1	0	0	3	Pav_c33260_g1_i1_len_1157 | NoPfam | with no lysine (K) kinase 5 | AT3G51630.1
Pav_c33260_g1_i1_len_1157	cherry03_15A.15Aunique	0	0	0	1	0	0	0	0	0	0	0	0	1	Pav_c33260_g1_i1_len_1157 | NoPfam | with no lysine (K) kinase 5 | AT3G51630.1
Pav_c33333_g1_i1_len_747	cherry03_15A.15Aunique	0	0	0	0	1	0	0	0	1	2	0	0	4	Pav_c33333_g1_i1_len_747 | Senescence_reg_PF04520.9 | Protein of unknown function, DUF584 | AT1G29640.1
Pav_c33333_g1_i1_len_747	cherry03_19A.19Aunique	0	0	0	1	0	0	0	0	0	0	0	0	1	Pav_c33333_g1_i1_len_747 | Senescence_reg_PF04520.9 | Protein of unknown function, DUF584 | AT1G29640.1
Pav_c33500_g1_i1_len_409	cherry03_15A.15Aunique	1	0	0	0	0	1	0	0	0	0	0	0	2	Pav_c33500_g1_i1_len_409 | NoPfam | NoAra-Uniprot | NoAra-Uniprot
Pav_c33500_g1_i1_len_409	cherry03_19A.19Aunique	0	0	0	0	0	1	0	0	0	0	0	0	1	Pav_c33500_g1_i1_len_409 | NoPfam | NoAra-Uniprot | NoAra-Uniprot
Pav_c33550_g1_i1_len_749	cherry03_15A.15Aunique	0	0	0	0	0	1	0	0	0	0	0	0	1	Pav_c33550_g1_i1_len_749 | NoPfam | outer envelope membrane protein 7 | AT3G52420.1
Pav_c33550_g1_i1_len_749	cherry03_19A.19Aunique	0	0	0	0	0	1	0	0	0	0	0	0	1	Pav_c33550_g1_i1_len_749 | NoPfam | outer envelope membrane protein 7 | AT3G52420.1
Pav_c33597_g1_i1_len_256	cherry03_15A.15Aunique	0	0	0	1	0	0	0	0	0	0	0	0	1	Pav_c33597_g1_i1_len_256 | NoPfam | ethylene-forming enzyme | AT1G05010.1
Pav_c33597_g1_i1_len_256	cherry03_19A.19Aunique	0	0	1	0	0	0	0	0	0	0	0	0	1	Pav_c33597_g1_i1_len_256 | NoPfam | ethylene-forming enzyme | AT1G05010.1
Pav_c33764_g1_i1_len_416	cherry03_15A.15Aunique	0	0	0	0	0	1	0	0	0	0	0	0	1	Pav_c33764_g1_i1_len_416 | NoPfam | NoAra-Uniprot | NoAra-Uniprot
Pav_c33764_g1_i1_len_416	cherry03_19A.19Aunique	0	0	0	0	0	1	0	0	0	0	0	0	1	Pav_c33764_g1_i1_len_416 | NoPfam | NoAra-Uniprot | NoAra-Uniprot
Pav_c33868_g1_i1_len_932	cherry03_19A.19Aunique	0	0	1	1	0	0	0	0	0	0	0	0	2	Pav_c33868_g1_i1_len_932 | Homeobox_PF00046.25 | homeobox protein 40 | AT4G36740.1
Pav_c33868_g1_i1_len_932	cherry03_15A.15Aunique	0	0	0	0	1	0	0	0	0	0	0	0	1	Pav_c33868_g1_i1_len_932 | Homeobox_PF00046.25 | homeobox protein 40 | AT4G36740.1
Pav_c33895_g1_i1_len_275	cherry03_15A.15Aunique	0	0	0	0	0	1	0	0	0	0	0	0	1	Pav_c33895_g1_i1_len_275 | NoPfam | NoAra-Uniprot | NoAra-Uniprot
Pav_c33895_g1_i1_len_275	cherry03_19A.19Aunique	0	0	0	0	0	0	1	0	0	0	0	0	1	Pav_c33895_g1_i1_len_275 | NoPfam | NoAra-Uniprot | NoAra-Uniprot
Pav_c33931_g1_i1_len_518	cherry03_15A.15Aunique	0	0	0	0	0	1	0	0	0	0	0	0	1	Pav_c33931_g1_i1_len_518 | NoPfam | NoAra-Uniprot | NoAra-Uniprot
Pav_c33931_g1_i1_len_518	cherry03_19A.19Aunique	1	0	0	0	0	0	0	0	0	0	0	0	1	Pav_c33931_g1_i1_len_518 | NoPfam | NoAra-Uniprot | NoAra-Uniprot
Pav_c34279_g1_i1_len_988	cherry03_15A.15Aunique	0	0	1	0	0	0	0	0	0	0	0	0	1	Pav_c34279_g1_i1_len_988 | MAM33_PF02330.12 | Mitochondrial glycoprotein family protein | AT2G41600.5
Pav_c34279_g1_i1_len_988	cherry03_19A.19Aunique	0	0	0	0	0	0	0	0	0	0	0	1	1	Pav_c34279_g1_i1_len_988 | MAM33_PF02330.12 | Mitochondrial glycoprotein family protein | AT2G41600.5
Pav_c34347_g1_i1_len_1257	cherry03_15A.15Aunique	0	0	0	0	0	0	0	1	0	0	0	0	1	Pav_c34347_g1_i1_len_1257 | HAUS2_PF15003.2 | unknown protein | AT2G32980.1
Pav_c34347_g1_i1_len_1257	cherry03_19A.19Aunique	0	0	0	1	0	0	0	0	0	0	0	0	1	Pav_c34347_g1_i1_len_1257 | HAUS2_PF15003.2 | unknown protein | AT2G32980.1
Pav_c34377_g1_i1_len_294	cherry03_15A.15Aunique	0	0	1	0	0	1	0	0	0	0	0	0	2	Pav_c34377_g1_i1_len_294 | NoPfam | NoAra-Uniprot | NoAra-Uniprot
Pav_c34377_g1_i1_len_294	cherry03_19A.19Aunique	0	0	1	0	0	1	0	0	0	0	0	0	2	Pav_c34377_g1_i1_len_294 | NoPfam | NoAra-Uniprot | NoAra-Uniprot
Pav_c34521_g1_i1_len_414	cherry03_15A.15Aunique	0	0	0	0	0	1	0	0	0	0	0	0	1	Pav_c34521_g1_i1_len_414 | NoPfam | NoAra-Uniprot | NoAra-Uniprot
Pav_c34521_g1_i1_len_414	cherry03_19A.19Aunique	0	0	0	1	0	0	0	0	0	0	0	0	1	Pav_c34521_g1_i1_len_414 | NoPfam | NoAra-Uniprot | NoAra-Uniprot
Pav_c34536_g1_i1_len_305	cherry03_15A.15Aunique	1	0	0	1	1	0	0	0	0	0	0	0	3	Pav_c34536_g1_i1_len_305 | NoPfam | unknown protein | AT2G14095.1
Pav_c34536_g1_i1_len_305	cherry03_19A.19Aunique	0	0	0	0	0	0	0	0	1	0	1	0	2	Pav_c34536_g1_i1_len_305 | NoPfam | unknown protein | AT2G14095.1
Pav_c34746_g1_i1_len_585	cherry03_15A.15Aunique	0	0	0	0	0	2	0	0	0	0	0	0	2	Pav_c34746_g1_i1_len_585 | NoPfam | NoAra-Uniprot | NoAra-Uniprot
Pav_c34746_g1_i1_len_585	cherry03_19A.19Aunique	0	0	0	0	0	2	0	0	0	0	0	0	2	Pav_c34746_g1_i1_len_585 | NoPfam | NoAra-Uniprot | NoAra-Uniprot
Pav_c34853_g1_i1_len_603	cherry03_19A.19Aunique	0	0	0	0	0	2	0	0	0	0	0	0	2	Pav_c34853_g1_i1_len_603 | NoPfam | NoAra-Uniprot | NoAra-Uniprot
Pav_c34853_g1_i1_len_603	cherry03_15A.15Aunique	0	0	0	0	0	1	0	0	0	0	0	0	1	Pav_c34853_g1_i1_len_603 | NoPfam | NoAra-Uniprot | NoAra-Uniprot
Pav_c34903_g1_i1_len_1370	cherry03_15A.15Aunique	0	0	2	0	0	1	0	0	0	0	0	0	3	Pav_c34903_g1_i1_len_1370 | PAP2_PF01569.17 | Phosphatidic acid phosphatase (PAP2) family protein | AT5G03080.1
Pav_c34903_g1_i1_len_1370	cherry03_19A.19Aunique	0	0	1	0	0	0	0	1	0	1	0	0	3	Pav_c34903_g1_i1_len_1370 | PAP2_PF01569.17 | Phosphatidic acid phosphatase (PAP2) family protein | AT5G03080.1
Pav_c34933_g1_i1_len_742	cherry03_15A.15Aunique	0	0	0	0	0	0	0	0	0	1	0	0	1	Pav_c34933_g1_i1_len_742 | CRAL_TRIO_PF00650.16 | SEC14 cytosolic factor family protein / phosphoglyceride transfer family protein | AT3G51670.1
Pav_c34933_g1_i1_len_742	cherry03_19A.19Aunique	0	0	0	0	1	0	0	0	0	0	0	0	1	Pav_c34933_g1_i1_len_742 | CRAL_TRIO_PF00650.16 | SEC14 cytosolic factor family protein / phosphoglyceride transfer family protein | AT3G51670.1
Pav_c35069_g1_i1_len_1518	cherry03_15A.15Aunique	0	0	0	0	1	0	0	0	0	0	0	0	1	Pav_c35069_g1_i1_len_1518 | PPR_1_PF12854.3 | Pentatricopeptide repeat (PPR) superfamily protein | AT4G18750.1
Pav_c35069_g1_i1_len_1518	cherry03_19A.19Aunique	1	0	0	0	0	0	0	0	0	0	0	0	1	Pav_c35069_g1_i1_len_1518 | PPR_1_PF12854.3 | Pentatricopeptide repeat (PPR) superfamily protein | AT4G18750.1
Pav_c35072_g1_i1_len_2482	cherry03_19A.19Aunique	0	0	1	2	0	0	0	0	0	0	0	0	3	Pav_c35072_g1_i1_len_2482 | TOC159_MAD_PF11886.4 | translocon at the outer envelope membrane of chloroplasts 159 | AT4G02510.1
Pav_c35072_g1_i1_len_2482	cherry03_15A.15Aunique	0	0	1	0	0	0	0	0	0	0	0	0	1	Pav_c35072_g1_i1_len_2482 | TOC159_MAD_PF11886.4 | translocon at the outer envelope membrane of chloroplasts 159 | AT4G02510.1
Pav_c35091_g1_i1_len_483	cherry03_15A.15Aunique	0	0	0	0	0	1	0	0	0	0	0	0	1	Pav_c35091_g1_i1_len_483 | NoPfam | NoAra-Uniprot | NoAra-Uniprot
Pav_c35091_g1_i1_len_483	cherry03_19A.19Aunique	0	0	0	0	0	1	0	0	0	0	0	0	1	Pav_c35091_g1_i1_len_483 | NoPfam | NoAra-Uniprot | NoAra-Uniprot
Pav_c35242_g1_i1_len_1061	cherry03_15A.15Aunique	1	0	0	0	0	2	0	0	0	0	0	0	3	Pav_c35242_g1_i1_len_1061 | EF-hand_8_PF13833.2 | Calcium-binding EF-hand family protein | AT5G39670.1
Pav_c35242_g1_i1_len_1061	cherry03_19A.19Aunique	0	0	1	1	0	0	0	0	0	0	0	0	2	Pav_c35242_g1_i1_len_1061 | EF-hand_8_PF13833.2 | Calcium-binding EF-hand family protein | AT5G39670.1
Pav_c3530_g1_i1_len_521	cherry03_15A.15Aunique	0	0	0	0	0	0	1	0	0	0	0	0	1	Pav_c3530_g1_i1_len_521 | NoPfam | NoAra-Uniprot | NoAra-Uniprot
Pav_c3530_g1_i1_len_521	cherry03_19A.19Aunique	0	0	0	0	0	0	0	1	0	0	0	0	1	Pav_c3530_g1_i1_len_521 | NoPfam | NoAra-Uniprot | NoAra-Uniprot
Pav_c3549_g1_i1_len_1947	cherry03_15A.15Aunique	1	0	0	0	0	0	0	0	0	0	0	0	1	Pav_c3549_g1_i1_len_1947 | RCC1_2_PF13540.2 | Regulator of chromosome condensation (RCC1) family protein | AT5G60870.1
Pav_c3549_g1_i1_len_1947	cherry03_19A.19Aunique	0	0	0	0	0	0	0	0	1	0	0	0	1	Pav_c3549_g1_i1_len_1947 | RCC1_2_PF13540.2 | Regulator of chromosome condensation (RCC1) family protein | AT5G60870.1
Pav_c35492_g1_i1_len_237	cherry03_15A.15Aunique	0	0	0	0	0	1	0	0	0	0	0	0	1	Pav_c35492_g1_i1_len_237 | NoPfam | NoAra-Uniprot | NoAra-Uniprot
Pav_c35492_g1_i1_len_237	cherry03_19A.19Aunique	0	0	0	0	0	0	0	0	1	0	0	0	1	Pav_c35492_g1_i1_len_237 | NoPfam | NoAra-Uniprot | NoAra-Uniprot
Pav_c35526_g1_i1_len_284	cherry03_15A.15Aunique	0	0	0	0	0	0	1	0	0	0	0	0	1	Pav_c35526_g1_i1_len_284 | NoPfam | NoAra-Uniprot | NoAra-Uniprot
Pav_c35526_g1_i1_len_284	cherry03_19A.19Aunique	1	0	0	0	0	0	0	0	0	0	0	0	1	Pav_c35526_g1_i1_len_284 | NoPfam | NoAra-Uniprot | NoAra-Uniprot
Pav_c3586_g1_i1_len_878	cherry03_15A.15Aunique	0	0	0	0	0	1	0	0	0	0	0	0	1	Pav_c3586_g1_i1_len_878 | Exostosin_PF03016.11 | Exostosin family protein | AT1G74680.1
Pav_c3586_g1_i1_len_878	cherry03_19A.19Aunique	0	0	0	0	0	1	0	0	0	0	0	0	1	Pav_c3586_g1_i1_len_878 | Exostosin_PF03016.11 | Exostosin family protein | AT1G74680.1
Pav_c36007_g1_i1_len_492	cherry03_15A.15Aunique	0	0	0	0	0	1	0	0	0	0	0	0	1	Pav_c36007_g1_i1_len_492 | NoPfam | NoAra-Uniprot | NoAra-Uniprot
Pav_c36007_g1_i1_len_492	cherry03_19A.19Aunique	0	0	0	0	0	1	0	0	0	0	0	0	1	Pav_c36007_g1_i1_len_492 | NoPfam | NoAra-Uniprot | NoAra-Uniprot
Pav_c36084_g1_i1_len_277	cherry03_15A.15Aunique	0	0	0	0	0	1	0	0	0	0	0	0	1	Pav_c36084_g1_i1_len_277 | NoPfam | NoAra-Uniprot | NoAra-Uniprot
Pav_c36084_g1_i1_len_277	cherry03_19A.19Aunique	0	0	0	0	1	0	0	0	0	0	0	0	1	Pav_c36084_g1_i1_len_277 | NoPfam | NoAra-Uniprot | NoAra-Uniprot
Pav_c36128_g1_i1_len_266	cherry03_15A.15Aunique	0	0	0	0	0	2	0	0	0	0	0	0	2	Pav_c36128_g1_i1_len_266 | NoPfam | NoAra-Uniprot | NoAra-Uniprot
Pav_c36128_g1_i1_len_266	cherry03_19A.19Aunique	0	0	0	0	1	1	0	0	0	0	0	0	2	Pav_c36128_g1_i1_len_266 | NoPfam | NoAra-Uniprot | NoAra-Uniprot
Pav_c36380_g1_i1_len_231	cherry03_19A.19Aunique	0	1	0	0	0	1	0	0	0	0	0	0	2	Pav_c36380_g1_i1_len_231 | DUF946_PF06101.7 | Plant protein of unknown function (DUF946) | AT2G44260.2
Pav_c36380_g1_i1_len_231	cherry03_15A.15Aunique	0	0	0	0	0	1	0	0	0	0	0	0	1	Pav_c36380_g1_i1_len_231 | DUF946_PF06101.7 | Plant protein of unknown function (DUF946) | AT2G44260.2
Pav_c36410_g1_i1_len_759	cherry03_15A.15Aunique	0	0	0	0	0	0	1	0	0	0	0	0	1	Pav_c36410_g1_i1_len_759 | NoPfam | Oligosaccaryltransferase | AT3G12587.1
Pav_c36410_g1_i1_len_759	cherry03_19A.19Aunique	0	0	0	0	0	0	1	0	0	0	0	0	1	Pav_c36410_g1_i1_len_759 | NoPfam | Oligosaccaryltransferase | AT3G12587.1
Pav_c36501_g1_i1_len_556	cherry03_15A.15Aunique	0	1	0	0	0	0	0	0	0	0	0	0	1	Pav_c36501_g1_i1_len_556 | NoPfam | NoAra-Uniprot | NoAra-Uniprot
Pav_c36501_g1_i1_len_556	cherry03_19A.19Aunique	0	0	0	1	0	0	0	0	0	0	0	0	1	Pav_c36501_g1_i1_len_556 | NoPfam | NoAra-Uniprot | NoAra-Uniprot
Pav_c3662_g1_i1_len_158	cherry03_15A.15Aunique	0	0	3	2	0	0	0	0	0	0	0	0	5	Pav_c3662_g1_i1_len_158 | NoPfam | NoAra-Uniprot | NoAra-Uniprot
Pav_c3662_g1_i1_len_158	cherry03_19A.19Aunique	0	0	2	2	0	0	0	0	0	0	0	0	4	Pav_c3662_g1_i1_len_158 | NoPfam | NoAra-Uniprot | NoAra-Uniprot
Pav_c3664_g1_i1_len_157	cherry03_15A.15Aunique	0	0	0	0	0	2	0	0	0	0	0	0	2	Pav_c3664_g1_i1_len_157 | NoPfam | NoAra-Uniprot | NoAra-Uniprot
Pav_c3664_g1_i1_len_157	cherry03_19A.19Aunique	0	0	0	0	0	1	0	0	0	0	0	0	1	Pav_c3664_g1_i1_len_157 | NoPfam | NoAra-Uniprot | NoAra-Uniprot
Pav_c36750_g1_i1_len_201	cherry03_15A.15Aunique	0	0	0	0	0	1	0	0	0	0	0	0	1	Pav_c36750_g1_i1_len_201 | NoPfam | NoAra-Uniprot | NoAra-Uniprot
Pav_c36750_g1_i1_len_201	cherry03_19A.19Aunique	0	0	1	0	0	0	0	0	0	0	0	0	1	Pav_c36750_g1_i1_len_201 | NoPfam | NoAra-Uniprot | NoAra-Uniprot
Pav_c36894_g1_i1_len_458	cherry03_15A.15Aunique	0	0	0	1	0	0	0	0	0	0	0	0	1	Pav_c36894_g1_i1_len_458 | RVT_2_PF07727.10 | cysteine-rich RLK (RECEPTOR-like protein kinase) 8 | AT4G23160.1
Pav_c36894_g1_i1_len_458	cherry03_19A.19Aunique	0	0	1	0	0	0	0	0	0	0	0	0	1	Pav_c36894_g1_i1_len_458 | RVT_2_PF07727.10 | cysteine-rich RLK (RECEPTOR-like protein kinase) 8 | AT4G23160.1
Pav_c36988_g1_i1_len_248	cherry03_15A.15Aunique	1	0	2	1	1	1	0	0	0	0	0	0	6	Pav_c36988_g1_i1_len_248 | NoPfam | NoAra-Uniprot | NoAra-Uniprot
Pav_c36988_g1_i1_len_248	cherry03_19A.19Aunique	2	0	0	0	0	0	0	0	0	0	0	0	2	Pav_c36988_g1_i1_len_248 | NoPfam | NoAra-Uniprot | NoAra-Uniprot
Pav_c37064_g1_i1_len_191	cherry03_15A.15Aunique	0	0	0	1	0	0	0	0	0	0	0	0	1	Pav_c37064_g1_i1_len_191 | NoPfam | NoAra-Uniprot | NoAra-Uniprot
Pav_c37064_g1_i1_len_191	cherry03_19A.19Aunique	0	1	0	0	0	0	0	0	0	0	0	0	1	Pav_c37064_g1_i1_len_191 | NoPfam | NoAra-Uniprot | NoAra-Uniprot
Pav_c37093_g1_i1_len_315	cherry03_15A.15Aunique	0	0	0	0	0	1	0	0	0	0	0	0	1	Pav_c37093_g1_i1_len_315 | NoPfam | LRR and NB-ARC domains-containing disease resistance protein | AT1G58602.1
Pav_c37093_g1_i1_len_315	cherry03_19A.19Aunique	0	0	1	0	0	0	0	0	0	0	0	0	1	Pav_c37093_g1_i1_len_315 | NoPfam | LRR and NB-ARC domains-containing disease resistance protein | AT1G58602.1
Pav_c37106_g1_i1_len_272	cherry03_15A.15Aunique	0	0	0	0	0	1	0	0	0	0	0	0	1	Pav_c37106_g1_i1_len_272 | NoPfam | NoAra-Uniprot | NoAra-Uniprot
Pav_c37106_g1_i1_len_272	cherry03_19A.19Aunique	0	0	0	0	0	0	0	1	0	0	0	0	1	Pav_c37106_g1_i1_len_272 | NoPfam | NoAra-Uniprot | NoAra-Uniprot
Pav_c3726_g2_i1_len_977	cherry03_15A.15Aunique	0	0	0	0	0	2	0	0	0	0	0	0	2	Pav_c3726_g2_i1_len_977 | NoPfam | NoAra-Uniprot | NoAra-Uniprot
Pav_c3726_g2_i1_len_977	cherry03_19A.19Aunique	0	0	0	0	0	0	0	0	0	1	0	0	1	Pav_c3726_g2_i1_len_977 | NoPfam | NoAra-Uniprot | NoAra-Uniprot
Pav_c37345_g1_i1_len_488	cherry03_15A.15Aunique	0	0	0	1	0	0	0	0	0	0	0	0	1	Pav_c37345_g1_i1_len_488 | Ank_5_PF13857.2 | Ankyrin repeat family protein | AT3G18670.1
Pav_c37345_g1_i1_len_488	cherry03_19A.19Aunique	0	0	1	0	0	0	0	0	0	0	0	0	1	Pav_c37345_g1_i1_len_488 | Ank_5_PF13857.2 | Ankyrin repeat family protein | AT3G18670.1
Pav_c37351_g1_i1_len_210	cherry03_15A.15Aunique	0	0	0	0	0	1	2	0	0	0	0	0	3	Pav_c37351_g1_i1_len_210 | NoPfam | NoAra-Uniprot | NoAra-Uniprot
Pav_c37351_g1_i1_len_210	cherry03_19A.19Aunique	0	0	0	0	0	1	0	0	0	0	0	0	1	Pav_c37351_g1_i1_len_210 | NoPfam | NoAra-Uniprot | NoAra-Uniprot
Pav_c37733_g1_i1_len_334	cherry03_15A.15Aunique	0	0	0	0	1	4	0	0	0	0	0	0	5	Pav_c37733_g1_i1_len_334 | NoPfam | NoAra-Uniprot | NoAra-Uniprot
Pav_c37733_g1_i1_len_334	cherry03_19A.19Aunique	0	0	0	0	0	2	0	0	0	0	0	0	2	Pav_c37733_g1_i1_len_334 | NoPfam | NoAra-Uniprot | NoAra-Uniprot
Pav_c37914_g1_i1_len_227	cherry03_15A.15Aunique	0	0	0	0	1	2	0	0	0	0	0	0	3	Pav_c37914_g1_i1_len_227 | NoPfam | NoAra-Uniprot | NoAra-Uniprot
Pav_c37914_g1_i1_len_227	cherry03_19A.19Aunique	0	0	0	0	0	3	0	0	0	0	0	0	3	Pav_c37914_g1_i1_len_227 | NoPfam | NoAra-Uniprot | NoAra-Uniprot
Pav_c37959_g1_i1_len_188	cherry03_15A.15Aunique	0	0	1	0	0	0	0	0	0	0	0	0	1	Pav_c37959_g1_i1_len_188 | NoPfam | NoAra-Uniprot | NoAra-Uniprot
Pav_c37959_g1_i1_len_188	cherry03_19A.19Aunique	0	0	1	0	0	0	0	0	0	0	0	0	1	Pav_c37959_g1_i1_len_188 | NoPfam | NoAra-Uniprot | NoAra-Uniprot
Pav_c38_g1_i1_len_1751	cherry03_19A.19Aunique	0	1	2	0	0	0	0	0	0	0	0	0	3	Pav_c38_g1_i1_len_1751 | zf-C3HC4_PF00097.21 | zinc finger (C3HC4-type RING finger) family protein | AT5G59550.1
Pav_c38_g1_i1_len_1751	cherry03_15A.15Aunique	1	0	1	0	0	0	0	0	0	0	0	0	2	Pav_c38_g1_i1_len_1751 | zf-C3HC4_PF00097.21 | zinc finger (C3HC4-type RING finger) family protein | AT5G59550.1
Pav_c38026_g1_i1_len_211	cherry03_15A.15Aunique	0	0	0	0	0	1	0	0	0	0	0	0	1	Pav_c38026_g1_i1_len_211 | NoPfam | NoAra-Uniprot | NoAra-Uniprot
Pav_c38026_g1_i1_len_211	cherry03_19A.19Aunique	0	0	1	0	0	0	0	0	0	0	0	0	1	Pav_c38026_g1_i1_len_211 | NoPfam | NoAra-Uniprot | NoAra-Uniprot
Pav_c38114_g1_i1_len_516	cherry03_15A.15Aunique	0	0	1	0	1	14	0	0	0	0	0	0	16	Pav_c38114_g1_i1_len_516 | NoPfam | NoAra-Uniprot | NoAra-Uniprot
Pav_c38114_g1_i1_len_516	cherry03_19A.19Aunique	0	1	0	0	0	0	0	0	0	0	0	0	1	Pav_c38114_g1_i1_len_516 | NoPfam | NoAra-Uniprot | NoAra-Uniprot
Pav_c38293_g1_i1_len_168	cherry03_15A.15Aunique	0	0	0	1	0	1	1	0	0	0	0	0	3	Pav_c38293_g1_i1_len_168 | NoPfam | NoAra-Uniprot | NoAra-Uniprot
Pav_c38293_g1_i1_len_168	cherry03_19A.19Aunique	0	0	0	0	0	0	1	0	0	0	0	0	1	Pav_c38293_g1_i1_len_168 | NoPfam | NoAra-Uniprot | NoAra-Uniprot
Pav_c38436_g1_i1_len_505	cherry03_15A.15Aunique	0	0	2	0	0	0	0	0	0	0	0	0	2	Pav_c38436_g1_i1_len_505 | NoPfam | small ubiquitin-like modifier 1 | AT4G26840.1
Pav_c38436_g1_i1_len_505	cherry03_19A.19Aunique	0	0	0	0	0	0	0	0	0	0	0	1	1	Pav_c38436_g1_i1_len_505 | NoPfam | small ubiquitin-like modifier 1 | AT4G26840.1
Pav_c38616_g1_i1_len_194	cherry03_15A.15Aunique	0	0	0	0	0	1	0	0	0	0	0	0	1	Pav_c38616_g1_i1_len_194 | NoPfam | NoAra-Uniprot | NoAra-Uniprot
Pav_c38616_g1_i1_len_194	cherry03_19A.19Aunique	0	0	0	0	0	1	0	0	0	0	0	0	1	Pav_c38616_g1_i1_len_194 | NoPfam | NoAra-Uniprot | NoAra-Uniprot
Pav_c38676_g1_i1_len_311	cherry03_15A.15Aunique	0	0	0	0	0	1	0	0	0	0	0	0	1	Pav_c38676_g1_i1_len_311 | NoPfam | NoAra-Uniprot | NoAra-Uniprot
Pav_c38676_g1_i1_len_311	cherry03_19A.19Aunique	0	0	0	0	0	1	0	0	0	0	0	0	1	Pav_c38676_g1_i1_len_311 | NoPfam | NoAra-Uniprot | NoAra-Uniprot
Pav_c3878_g2_i1_len_857	cherry03_15A.15Aunique	0	0	0	0	1	0	0	0	0	0	0	0	1	Pav_c3878_g2_i1_len_857 | Anticodon_1_PF08264.9 | ATP binding | AT1G09620.1
Pav_c3878_g2_i1_len_857	cherry03_19A.19Aunique	0	0	1	0	0	0	0	0	0	0	0	0	1	Pav_c3878_g2_i1_len_857 | Anticodon_1_PF08264.9 | ATP binding | AT1G09620.1
Pav_c38981_g1_i1_len_227	cherry03_19A.19Aunique	0	0	0	0	0	5	0	0	0	0	0	0	5	Pav_c38981_g1_i1_len_227 | NoPfam | NoAra-Uniprot | NoAra-Uniprot
Pav_c38981_g1_i1_len_227	cherry03_15A.15Aunique	0	0	0	0	0	2	0	0	0	0	0	0	2	Pav_c38981_g1_i1_len_227 | NoPfam | NoAra-Uniprot | NoAra-Uniprot
Pav_c39089_g1_i1_len_1132	cherry03_15A.15Aunique	0	0	0	0	0	0	0	0	0	1	0	0	1	Pav_c39089_g1_i1_len_1132 | Sugar_tr_PF00083.20 | Major facilitator superfamily protein | AT5G18840.1
Pav_c39089_g1_i1_len_1132	cherry03_19A.19Aunique	0	1	0	0	0	0	0	0	0	0	0	0	1	Pav_c39089_g1_i1_len_1132 | Sugar_tr_PF00083.20 | Major facilitator superfamily protein | AT5G18840.1
Pav_c39312_g1_i1_len_373	cherry03_19A.19Aunique	0	0	2	0	0	0	0	0	0	0	0	0	2	Pav_c39312_g1_i1_len_373 | zf-CCHC_4_PF14392.2 | NoAra-Uniprot | NoAra-Uniprot
Pav_c39312_g1_i1_len_373	cherry03_15A.15Aunique	0	0	0	0	0	1	0	0	0	0	0	0	1	Pav_c39312_g1_i1_len_373 | zf-CCHC_4_PF14392.2 | NoAra-Uniprot | NoAra-Uniprot
Pav_c39499_g1_i1_len_151	cherry03_15A.15Aunique	0	0	0	1	0	0	0	0	0	0	0	0	1	Pav_c39499_g1_i1_len_151 | NoPfam | Retrovirus-related | POLX_TOBAC
Pav_c39499_g1_i1_len_151	cherry03_19A.19Aunique	0	0	0	0	0	1	0	0	0	0	0	0	1	Pav_c39499_g1_i1_len_151 | NoPfam | Retrovirus-related | POLX_TOBAC
Pav_c39803_g1_i1_len_176	cherry03_15A.15Aunique	0	0	0	0	0	1	0	0	0	0	0	0	1	Pav_c39803_g1_i1_len_176 | NoPfam | Polynucleotidyl transferase, ribonuclease H-like superfamily protein | ATMG00710.1
Pav_c39803_g1_i1_len_176	cherry03_19A.19Aunique	0	0	0	0	0	1	0	0	0	0	0	0	1	Pav_c39803_g1_i1_len_176 | NoPfam | Polynucleotidyl transferase, ribonuclease H-like superfamily protein | ATMG00710.1
Pav_c4023_g2_i1_len_545	cherry03_15A.15Aunique	0	0	0	0	1	3	0	0	0	0	0	0	4	Pav_c4023_g2_i1_len_545 | NoPfam | NoAra-Uniprot | NoAra-Uniprot
Pav_c4023_g2_i1_len_545	cherry03_19A.19Aunique	0	0	1	0	0	0	0	0	0	0	0	0	1	Pav_c4023_g2_i1_len_545 | NoPfam | NoAra-Uniprot | NoAra-Uniprot
Pav_c40351_g1_i1_len_210	cherry03_15A.15Aunique	0	0	0	0	0	2	0	0	0	0	0	0	2	Pav_c40351_g1_i1_len_210 | NoPfam | NoAra-Uniprot | NoAra-Uniprot
Pav_c40351_g1_i1_len_210	cherry03_19A.19Aunique	0	0	1	0	0	0	0	0	0	0	0	0	1	Pav_c40351_g1_i1_len_210 | NoPfam | NoAra-Uniprot | NoAra-Uniprot
Pav_c40396_g1_i1_len_168	cherry03_19A.19Aunique	0	0	0	0	0	4	0	0	0	0	0	0	4	Pav_c40396_g1_i1_len_168 | NoPfam | NoAra-Uniprot | NoAra-Uniprot
Pav_c40396_g1_i1_len_168	cherry03_15A.15Aunique	0	0	0	0	0	1	1	0	0	0	0	0	2	Pav_c40396_g1_i1_len_168 | NoPfam | NoAra-Uniprot | NoAra-Uniprot
Pav_c40827_g1_i1_len_343	cherry03_19A.19Aunique	0	0	0	0	1	1	0	0	0	0	0	0	2	Pav_c40827_g1_i1_len_343 | Transferase_PF02458.11 | HXXXD-type acyl-transferase family protein | AT1G24430.1
Pav_c40827_g1_i1_len_343	cherry03_15A.15Aunique	0	0	0	0	0	0	0	0	0	1	0	0	1	Pav_c40827_g1_i1_len_343 | Transferase_PF02458.11 | HXXXD-type acyl-transferase family protein | AT1G24430.1
Pav_c41019_g1_i1_len_165	cherry03_15A.15Aunique	0	0	0	0	0	1	0	0	0	0	0	0	1	Pav_c41019_g1_i1_len_165 | NoPfam | UDP-glucosyl transferase 72B3 | AT1G01420.1
Pav_c41019_g1_i1_len_165	cherry03_19A.19Aunique	0	0	0	0	0	1	0	0	0	0	0	0	1	Pav_c41019_g1_i1_len_165 | NoPfam | UDP-glucosyl transferase 72B3 | AT1G01420.1
Pav_c41123_g1_i1_len_190	cherry03_15A.15Aunique	0	0	0	0	0	1	0	0	0	0	0	0	1	Pav_c41123_g1_i1_len_190 | NoPfam | NoAra-Uniprot | NoAra-Uniprot
Pav_c41123_g1_i1_len_190	cherry03_19A.19Aunique	0	0	0	0	0	1	0	0	0	0	0	0	1	Pav_c41123_g1_i1_len_190 | NoPfam | NoAra-Uniprot | NoAra-Uniprot
Pav_c41325_g1_i1_len_240	cherry03_15A.15Aunique	0	0	0	0	1	1	1	0	0	0	0	0	3	Pav_c41325_g1_i1_len_240 | Glyco_hydro_28_PF00295.13 | Pectin lyase-like superfamily protein | AT3G59850.1
Pav_c41325_g1_i1_len_240	cherry03_19A.19Aunique	0	0	0	0	0	1	0	0	0	0	0	0	1	Pav_c41325_g1_i1_len_240 | Glyco_hydro_28_PF00295.13 | Pectin lyase-like superfamily protein | AT3G59850.1
Pav_c4139_g1_i1_len_1765	cherry03_15A.15Aunique	0	0	1	0	0	1	0	0	0	0	0	0	2	Pav_c4139_g1_i1_len_1765 | TPR_12_PF13424.2 | Tetratricopeptide repeat (TPR)-like superfamily protein | AT4G21705.1
Pav_c4139_g1_i1_len_1765	cherry03_19A.19Aunique	0	0	0	0	0	1	0	0	0	0	0	0	1	Pav_c4139_g1_i1_len_1765 | TPR_12_PF13424.2 | Tetratricopeptide repeat (TPR)-like superfamily protein | AT4G21705.1
Pav_c4148_g1_i2_len_1528	cherry03_15A.15Aunique	0	0	0	1	0	1	1	0	0	0	0	0	3	Pav_c4148_g1_i2_len_1528 | DOG1_PF14144.2 | BEST Arabidopsis thaliana protein match is: transcription factor-related (TAIR:AT4G18650.1) | AT3G14880.1
Pav_c4148_g1_i2_len_1528	cherry03_19A.19Aunique	0	0	0	0	0	0	1	0	0	0	0	0	1	Pav_c4148_g1_i2_len_1528 | DOG1_PF14144.2 | BEST Arabidopsis thaliana protein match is: transcription factor-related (TAIR:AT4G18650.1) | AT3G14880.1
Pav_c41595_g1_i1_len_238	cherry03_19A.19Aunique	0	0	0	0	0	2	0	0	0	0	0	0	2	Pav_c41595_g1_i1_len_238 | NoPfam | NoAra-Uniprot | NoAra-Uniprot
Pav_c41595_g1_i1_len_238	cherry03_15A.15Aunique	0	0	0	0	0	1	0	0	0	0	0	0	1	Pav_c41595_g1_i1_len_238 | NoPfam | NoAra-Uniprot | NoAra-Uniprot
Pav_c41643_g1_i1_len_231	cherry03_15A.15Aunique	0	0	0	0	0	1	0	0	0	0	0	0	1	Pav_c41643_g1_i1_len_231 | NoPfam | NoAra-Uniprot | NoAra-Uniprot
Pav_c41643_g1_i1_len_231	cherry03_19A.19Aunique	0	0	0	0	0	1	0	0	0	0	0	0	1	Pav_c41643_g1_i1_len_231 | NoPfam | NoAra-Uniprot | NoAra-Uniprot
Pav_c41863_g1_i1_len_186	cherry03_15A.15Aunique	1	0	0	0	0	0	0	0	0	0	0	0	1	Pav_c41863_g1_i1_len_186 | NoPfam | NoAra-Uniprot | NoAra-Uniprot
Pav_c41863_g1_i1_len_186	cherry03_19A.19Aunique	0	0	0	0	0	0	0	0	0	0	0	1	1	Pav_c41863_g1_i1_len_186 | NoPfam | NoAra-Uniprot | NoAra-Uniprot
Pav_c42193_g1_i1_len_198	cherry03_15A.15Aunique	0	0	0	0	0	1	0	0	0	0	0	0	1	Pav_c42193_g1_i1_len_198 | NoPfam | NoAra-Uniprot | NoAra-Uniprot
Pav_c42193_g1_i1_len_198	cherry03_19A.19Aunique	0	0	0	0	0	1	0	0	0	0	0	0	1	Pav_c42193_g1_i1_len_198 | NoPfam | NoAra-Uniprot | NoAra-Uniprot
Pav_c42502_g1_i1_len_295	cherry03_19A.19Aunique	0	0	0	2	0	0	0	0	0	0	0	0	2	Pav_c42502_g1_i1_len_295 | RdRP_PF05183.8 | RNA-dependent RNA polymerase 1 | AT1G14790.1
Pav_c42502_g1_i1_len_295	cherry03_15A.15Aunique	0	0	0	1	0	0	0	0	0	0	0	0	1	Pav_c42502_g1_i1_len_295 | RdRP_PF05183.8 | RNA-dependent RNA polymerase 1 | AT1G14790.1
Pav_c42527_g1_i1_len_189	cherry03_15A.15Aunique	0	0	0	1	0	4	0	0	0	0	0	0	5	Pav_c42527_g1_i1_len_189 | NoPfam | NoAra-Uniprot | NoAra-Uniprot
Pav_c42527_g1_i1_len_189	cherry03_19A.19Aunique	0	0	0	0	0	3	0	0	0	0	0	0	3	Pav_c42527_g1_i1_len_189 | NoPfam | NoAra-Uniprot | NoAra-Uniprot
Pav_c42667_g1_i1_len_195	cherry03_15A.15Aunique	0	0	0	0	0	1	0	0	0	0	0	0	1	Pav_c42667_g1_i1_len_195 | PP2_PF14299.2 | phloem protein 2-A1 | AT4G19840.1
Pav_c42667_g1_i1_len_195	cherry03_19A.19Aunique	0	0	1	0	0	0	0	0	0	0	0	0	1	Pav_c42667_g1_i1_len_195 | PP2_PF14299.2 | phloem protein 2-A1 | AT4G19840.1
Pav_c42717_g1_i1_len_261	cherry03_15A.15Aunique	0	0	0	1	0	0	0	0	0	0	0	0	1	Pav_c42717_g1_i1_len_261 | NoPfam | NoAra-Uniprot | NoAra-Uniprot
Pav_c42717_g1_i1_len_261	cherry03_19A.19Aunique	0	0	0	0	0	0	0	0	1	0	0	0	1	Pav_c42717_g1_i1_len_261 | NoPfam | NoAra-Uniprot | NoAra-Uniprot
Pav_c42879_g1_i1_len_179	cherry03_15A.15Aunique	0	0	0	0	0	1	0	0	0	0	0	0	1	Pav_c42879_g1_i1_len_179 | NoPfam | NoAra-Uniprot | NoAra-Uniprot
Pav_c42879_g1_i1_len_179	cherry03_19A.19Aunique	0	0	0	0	0	1	0	0	0	0	0	0	1	Pav_c42879_g1_i1_len_179 | NoPfam | NoAra-Uniprot | NoAra-Uniprot
Pav_c43500_g1_i1_len_202	cherry03_15A.15Aunique	0	0	1	0	0	0	0	0	0	0	0	0	1	Pav_c43500_g1_i1_len_202 | NoPfam | NoAra-Uniprot | NoAra-Uniprot
Pav_c43500_g1_i1_len_202	cherry03_19A.19Aunique	0	0	0	0	0	1	0	0	0	0	0	0	1	Pav_c43500_g1_i1_len_202 | NoPfam | NoAra-Uniprot | NoAra-Uniprot
Pav_c43560_g1_i1_len_168	cherry03_15A.15Aunique	0	0	0	0	1	0	0	0	0	0	0	0	1	Pav_c43560_g1_i1_len_168 | NoPfam | NoAra-Uniprot | NoAra-Uniprot
Pav_c43560_g1_i1_len_168	cherry03_19A.19Aunique	0	0	0	0	0	1	0	0	0	0	0	0	1	Pav_c43560_g1_i1_len_168 | NoPfam | NoAra-Uniprot | NoAra-Uniprot
Pav_c4370_g1_i1_len_1309	cherry03_15A.15Aunique	0	0	0	0	0	0	0	0	0	0	0	1	1	Pav_c4370_g1_i1_len_1309 | PPR_3_PF13812.2 | Tetratricopeptide repeat (TPR)-like superfamily protein | AT4G19440.1
Pav_c4370_g1_i1_len_1309	cherry03_19A.19Aunique	0	0	1	0	0	0	0	0	0	0	0	0	1	Pav_c4370_g1_i1_len_1309 | PPR_3_PF13812.2 | Tetratricopeptide repeat (TPR)-like superfamily protein | AT4G19440.1
Pav_c43812_g1_i1_len_1541	cherry03_15A.15Aunique	0	0	0	0	1	1	0	0	0	0	0	0	2	Pav_c43812_g1_i1_len_1541 | FtsA_PF14450.2 | actin-related protein 7 | AT3G60830.1
Pav_c43812_g1_i1_len_1541	cherry03_19A.19Aunique	0	0	0	0	0	0	0	0	0	0	0	1	1	Pav_c43812_g1_i1_len_1541 | FtsA_PF14450.2 | actin-related protein 7 | AT3G60830.1
Pav_c43844_g1_i1_len_1827	cherry03_15A.15Aunique	0	1	0	0	0	0	0	0	0	0	0	0	1	Pav_c43844_g1_i1_len_1827 | NoPfam | RING/U-box superfamily protein | AT3G60080.1
Pav_c43844_g1_i1_len_1827	cherry03_19A.19Aunique	0	0	1	0	0	0	0	0	0	0	0	0	1	Pav_c43844_g1_i1_len_1827 | NoPfam | RING/U-box superfamily protein | AT3G60080.1
Pav_c43906_g1_i1_len_271	cherry03_15A.15Aunique	0	0	1	0	0	0	0	0	0	0	0	0	1	Pav_c43906_g1_i1_len_271 | NoPfam | NoAra-Uniprot | NoAra-Uniprot
Pav_c43906_g1_i1_len_271	cherry03_19A.19Aunique	0	0	0	1	0	0	0	0	0	0	0	0	1	Pav_c43906_g1_i1_len_271 | NoPfam | NoAra-Uniprot | NoAra-Uniprot
Pav_c43961_g1_i1_len_2049	cherry03_15A.15Aunique	1	0	0	1	0	0	0	0	0	1	0	0	3	Pav_c43961_g1_i1_len_2049 | NoPfam | unknown protein | AT3G11690.1
Pav_c43961_g1_i1_len_2049	cherry03_19A.19Aunique	0	1	0	0	0	2	0	0	0	0	0	0	3	Pav_c43961_g1_i1_len_2049 | NoPfam | unknown protein | AT3G11690.1
Pav_c4397_g1_i1_len_1844	cherry03_15A.15Aunique	0	0	0	0	0	0	0	1	0	0	1	0	2	Pav_c4397_g1_i1_len_1844 | Sec20_PF03908.9 | novel plant snare 13 | AT3G17440.1
Pav_c4397_g1_i1_len_1844	cherry03_19A.19Aunique	0	0	0	0	0	1	0	0	0	0	0	0	1	Pav_c4397_g1_i1_len_1844 | Sec20_PF03908.9 | novel plant snare 13 | AT3G17440.1
Pav_c44072_g1_i1_len_377	cherry03_19A.19Aunique	0	0	0	3	0	5	0	0	0	0	0	0	8	Pav_c44072_g1_i1_len_377 | NoPfam | NoAra-Uniprot | NoAra-Uniprot
Pav_c44072_g1_i1_len_377	cherry03_15A.15Aunique	0	0	0	0	0	1	0	0	0	0	0	0	1	Pav_c44072_g1_i1_len_377 | NoPfam | NoAra-Uniprot | NoAra-Uniprot
Pav_c44131_g1_i1_len_1406	cherry03_19A.19Aunique	0	0	0	0	0	1	1	0	0	0	0	1	3	Pav_c44131_g1_i1_len_1406 | NoPfam | unknown protein | AT1G27990.1
Pav_c44131_g1_i1_len_1406	cherry03_15A.15Aunique	0	0	1	0	0	0	0	0	0	0	0	0	1	Pav_c44131_g1_i1_len_1406 | NoPfam | unknown protein | AT1G27990.1
Pav_c44139_g1_i1_len_1114	cherry03_15A.15Aunique	0	0	0	0	0	1	0	0	0	0	0	0	1	Pav_c44139_g1_i1_len_1114 | GUB_WAK_bind_PF13947.2 | RING/U-box superfamily protein | AT5G53110.1
Pav_c44139_g1_i1_len_1114	cherry03_19A.19Aunique	0	0	0	0	0	1	0	0	0	0	0	0	1	Pav_c44139_g1_i1_len_1114 | GUB_WAK_bind_PF13947.2 | RING/U-box superfamily protein | AT5G53110.1
Pav_c44371_g1_i1_len_428	cherry03_19A.19Aunique	2	1	4	2	1	0	1	0	0	0	0	0	11	Pav_c44371_g1_i1_len_428 | Dehydrin_PF00257.15 | NoAra-Uniprot | NoAra-Uniprot
Pav_c44371_g1_i1_len_428	cherry03_15A.15Aunique	0	0	2	0	0	1	1	2	0	3	0	0	9	Pav_c44371_g1_i1_len_428 | Dehydrin_PF00257.15 | NoAra-Uniprot | NoAra-Uniprot
Pav_c4439_g1_i1_len_820	cherry03_15A.15Aunique	0	0	0	0	1	0	0	0	0	0	0	0	1	Pav_c4439_g1_i1_len_820 | NoPfam | phosphofructokinase 3 | AT4G26270.1
Pav_c4439_g1_i1_len_820	cherry03_19A.19Aunique	0	0	0	0	0	1	0	0	0	0	0	0	1	Pav_c4439_g1_i1_len_820 | NoPfam | phosphofructokinase 3 | AT4G26270.1
Pav_c44611_g1_i1_len_1690	cherry03_15A.15Aunique	0	0	0	0	0	1	0	0	0	0	0	0	1	Pav_c44611_g1_i1_len_1690 | IQ_PF00612.23 | IQ-domain 12 | AT5G03960.1
Pav_c44611_g1_i1_len_1690	cherry03_19A.19Aunique	0	0	0	0	0	1	0	0	0	0	0	0	1	Pav_c44611_g1_i1_len_1690 | IQ_PF00612.23 | IQ-domain 12 | AT5G03960.1
Pav_c44734_g1_i1_len_934	cherry03_15A.15Aunique	0	0	0	0	1	4	0	0	0	0	0	0	5	Pav_c44734_g1_i1_len_934 | NoPfam | NoAra-Uniprot | NoAra-Uniprot
Pav_c44734_g1_i1_len_934	cherry03_19A.19Aunique	0	0	0	0	0	2	0	0	0	0	0	0	2	Pav_c44734_g1_i1_len_934 | NoPfam | NoAra-Uniprot | NoAra-Uniprot
Pav_c44965_g1_i1_len_208	cherry03_15A.15Aunique	0	0	1	0	0	1	0	0	0	0	0	0	2	Pav_c44965_g1_i1_len_208 | NoPfam | NoAra-Uniprot | NoAra-Uniprot
Pav_c44965_g1_i1_len_208	cherry03_19A.19Aunique	0	0	0	0	0	1	0	0	0	0	0	0	1	Pav_c44965_g1_i1_len_208 | NoPfam | NoAra-Uniprot | NoAra-Uniprot
Pav_c44978_g1_i1_len_1089	cherry03_15A.15Aunique	0	0	2	0	0	0	0	0	0	0	0	0	2	Pav_c44978_g1_i1_len_1089 | NoPfam | ethylene response factor 1 | AT3G23240.1
Pav_c44978_g1_i1_len_1089	cherry03_19A.19Aunique	0	0	0	0	0	0	0	0	0	0	0	1	1	Pav_c44978_g1_i1_len_1089 | NoPfam | ethylene response factor 1 | AT3G23240.1
Pav_c45089_g1_i1_len_1799	cherry03_19A.19Aunique	0	0	1	0	1	0	0	0	0	1	0	0	3	Pav_c45089_g1_i1_len_1799 | bZIP_2_PF07716.11 | Basic-leucine zipper (bZIP) transcription factor family protein | AT5G44080.1
Pav_c45089_g1_i1_len_1799	cherry03_15A.15Aunique	0	0	0	0	0	0	0	1	0	1	0	0	2	Pav_c45089_g1_i1_len_1799 | bZIP_2_PF07716.11 | Basic-leucine zipper (bZIP) transcription factor family protein | AT5G44080.1
Pav_c45141_g1_i1_len_249	cherry03_15A.15Aunique	0	0	0	0	0	3	0	0	0	0	0	0	3	Pav_c45141_g1_i1_len_249 | NoPfam | NoAra-Uniprot | NoAra-Uniprot
Pav_c45141_g1_i1_len_249	cherry03_19A.19Aunique	0	0	0	0	0	1	0	0	0	0	0	0	1	Pav_c45141_g1_i1_len_249 | NoPfam | NoAra-Uniprot | NoAra-Uniprot
Pav_c45206_g1_i1_len_1578	cherry03_15A.15Aunique	0	0	0	0	0	0	2	0	0	0	0	0	2	Pav_c45206_g1_i1_len_1578 | Aa_trans_PF01490.14 | Transmembrane amino acid transporter family protein | AT2G38120.1
Pav_c45206_g1_i1_len_1578	cherry03_19A.19Aunique	0	0	0	1	0	0	0	0	0	0	0	0	1	Pav_c45206_g1_i1_len_1578 | Aa_trans_PF01490.14 | Transmembrane amino acid transporter family protein | AT2G38120.1
Pav_c45396_g1_i1_len_2770	cherry03_15A.15Aunique	0	0	0	0	0	1	0	0	0	0	0	0	1	Pav_c45396_g1_i1_len_2770 | Viral_helicase1_PF01443.14 | DNA replication helicase, putative | AT1G08840.2
Pav_c45396_g1_i1_len_2770	cherry03_19A.19Aunique	0	0	0	0	0	1	0	0	0	0	0	0	1	Pav_c45396_g1_i1_len_2770 | Viral_helicase1_PF01443.14 | DNA replication helicase, putative | AT1G08840.2
Pav_c45414_g1_i1_len_885	cherry03_15A.15Aunique	0	0	0	0	0	1	0	0	0	0	0	0	1	Pav_c45414_g1_i1_len_885 | NoPfam | unknown protein | AT3G29280.1
Pav_c45414_g1_i1_len_885	cherry03_19A.19Aunique	0	0	1	0	0	0	0	0	0	0	0	0	1	Pav_c45414_g1_i1_len_885 | NoPfam | unknown protein | AT3G29280.1
Pav_c45483_g1_i1_len_1263	cherry03_19A.19Aunique	0	0	4	0	0	0	0	0	0	0	0	0	4	Pav_c45483_g1_i1_len_1263 | NoPfam | oxidative stress 3 | AT5G56550.1
Pav_c45483_g1_i1_len_1263	cherry03_15A.15Aunique	1	0	2	0	0	0	0	0	0	0	0	0	3	Pav_c45483_g1_i1_len_1263 | NoPfam | oxidative stress 3 | AT5G56550.1
Pav_c45509_g1_i1_len_1377	cherry03_19A.19Aunique	1	1	0	0	0	0	0	0	0	0	1	0	3	Pav_c45509_g1_i1_len_1377 | Homeobox_PF00046.25 | KNOTTED1-like homeobox gene 6 | AT1G23380.2
Pav_c45509_g1_i1_len_1377	cherry03_15A.15Aunique	0	0	1	0	0	0	0	0	0	0	0	0	1	Pav_c45509_g1_i1_len_1377 | Homeobox_PF00046.25 | KNOTTED1-like homeobox gene 6 | AT1G23380.2
Pav_c45639_g1_i1_len_207	cherry03_15A.15Aunique	0	0	0	0	0	0	1	0	0	0	0	0	1	Pav_c45639_g1_i1_len_207 | NoPfam | NoAra-Uniprot | NoAra-Uniprot
Pav_c45639_g1_i1_len_207	cherry03_19A.19Aunique	1	0	0	0	0	0	0	0	0	0	0	0	1	Pav_c45639_g1_i1_len_207 | NoPfam | NoAra-Uniprot | NoAra-Uniprot
Pav_c45648_g1_i1_len_536	cherry03_19A.19Aunique	0	0	0	0	0	0	2	0	0	0	0	0	2	Pav_c45648_g1_i1_len_536 | NoPfam | NoAra-Uniprot | NoAra-Uniprot
Pav_c45648_g1_i1_len_536	cherry03_15A.15Aunique	0	0	0	0	0	1	0	0	0	0	0	0	1	Pav_c45648_g1_i1_len_536 | NoPfam | NoAra-Uniprot | NoAra-Uniprot
Pav_c45760_g1_i1_len_1071	cherry03_15A.15Aunique	0	0	0	0	0	1	0	0	0	0	0	0	1	Pav_c45760_g1_i1_len_1071 | DUF3537_PF12056.4 | Protein of unknown function (DUF3537) | AT1G67570.1
Pav_c45760_g1_i1_len_1071	cherry03_19A.19Aunique	0	0	0	0	0	1	0	0	0	0	0	0	1	Pav_c45760_g1_i1_len_1071 | DUF3537_PF12056.4 | Protein of unknown function (DUF3537) | AT1G67570.1
Pav_c46169_g1_i1_len_430	cherry03_19A.19Aunique	0	0	2	1	1	0	0	0	1	0	0	0	5	Pav_c46169_g1_i1_len_430 | NoPfam | CCCH-type zinc finger family protein | AT2G19810.1
Pav_c46169_g1_i1_len_430	cherry03_15A.15Aunique	0	0	0	1	1	1	0	0	0	0	0	1	4	Pav_c46169_g1_i1_len_430 | NoPfam | CCCH-type zinc finger family protein | AT2G19810.1
Pav_c46347_g1_i1_len_1950	cherry03_19A.19Aunique	0	0	1	0	1	0	0	0	0	0	0	0	2	Pav_c46347_g1_i1_len_1950 | Acetyltransf_1_PF00583.20 | radical SAM domain-containing protein / GCN5-related N-acetyltransferase (GNAT) family protein | AT5G50320.1
Pav_c46347_g1_i1_len_1950	cherry03_15A.15Aunique	0	0	0	0	1	0	0	0	0	0	0	0	1	Pav_c46347_g1_i1_len_1950 | Acetyltransf_1_PF00583.20 | radical SAM domain-containing protein / GCN5-related N-acetyltransferase (GNAT) family protein | AT5G50320.1
Pav_c4645_g1_i1_len_1577	cherry03_15A.15Aunique	0	0	3	0	1	0	0	0	0	0	0	0	4	Pav_c4645_g1_i1_len_1577 | NoPfam | VQ motif-containing protein | AT4G39720.1
Pav_c4645_g1_i1_len_1577	cherry03_19A.19Aunique	0	0	2	0	0	0	0	0	0	0	0	0	2	Pav_c4645_g1_i1_len_1577 | NoPfam | VQ motif-containing protein | AT4G39720.1
Pav_c4652_g1_i1_len_601	cherry03_15A.15Aunique	0	0	0	0	0	0	0	0	1	0	0	0	1	Pav_c4652_g1_i1_len_601 | NoPfam | NoAra-Uniprot | NoAra-Uniprot
Pav_c4652_g1_i1_len_601	cherry03_19A.19Aunique	0	0	0	0	0	1	0	0	0	0	0	0	1	Pav_c4652_g1_i1_len_601 | NoPfam | NoAra-Uniprot | NoAra-Uniprot
Pav_c46681_g1_i1_len_203	cherry03_15A.15Aunique	0	0	0	1	0	0	0	0	0	0	0	0	1	Pav_c46681_g1_i1_len_203 | NoPfam | NoAra-Uniprot | NoAra-Uniprot
Pav_c46681_g1_i1_len_203	cherry03_19A.19Aunique	0	0	0	0	0	1	0	0	0	0	0	0	1	Pav_c46681_g1_i1_len_203 | NoPfam | NoAra-Uniprot | NoAra-Uniprot
Pav_c46732_g1_i1_len_571	cherry03_15A.15Aunique	0	0	1	1	0	0	0	0	0	0	0	0	2	Pav_c46732_g1_i1_len_571 | LTP_2_PF14368.2 | Bifunctional inhibitor/lipid-transfer protein/seed storage 2S albumin superfamily protein | AT2G18370.1
Pav_c46732_g1_i1_len_571	cherry03_19A.19Aunique	1	0	0	0	0	0	0	0	0	0	0	0	1	Pav_c46732_g1_i1_len_571 | LTP_2_PF14368.2 | Bifunctional inhibitor/lipid-transfer protein/seed storage 2S albumin superfamily protein | AT2G18370.1
Pav_c46757_g1_i1_len_464	cherry03_19A.19Aunique	0	0	1	0	0	0	1	0	0	0	0	0	2	Pav_c46757_g1_i1_len_464 | AP2_PF00847.16 | Integrase-type DNA-binding superfamily protein | AT5G11590.1
Pav_c46757_g1_i1_len_464	cherry03_15A.15Aunique	0	0	1	0	0	0	0	0	0	0	0	0	1	Pav_c46757_g1_i1_len_464 | AP2_PF00847.16 | Integrase-type DNA-binding superfamily protein | AT5G11590.1
Pav_c4677_g1_i1_len_2378	cherry03_19A.19Aunique	0	0	1	1	1	0	0	1	0	0	0	0	4	Pav_c4677_g1_i1_len_2378 | NoPfam | unknown protein | AT4G30780.1
Pav_c4677_g1_i1_len_2378	cherry03_15A.15Aunique	0	0	0	1	0	0	0	1	1	0	0	0	3	Pav_c4677_g1_i1_len_2378 | NoPfam | unknown protein | AT4G30780.1
Pav_c47095_g1_i1_len_294	cherry03_15A.15Aunique	0	0	0	0	1	0	0	0	0	0	0	0	1	Pav_c47095_g1_i1_len_294 | NoPfam | NoAra-Uniprot | NoAra-Uniprot
Pav_c47095_g1_i1_len_294	cherry03_19A.19Aunique	0	1	0	0	0	0	0	0	0	0	0	0	1	Pav_c47095_g1_i1_len_294 | NoPfam | NoAra-Uniprot | NoAra-Uniprot
Pav_c4731_g1_i1_len_1025	cherry03_15A.15Aunique	0	0	0	0	0	3	0	0	0	0	0	0	3	Pav_c4731_g1_i1_len_1025 | NoPfam | NoAra-Uniprot | NoAra-Uniprot
Pav_c4731_g1_i1_len_1025	cherry03_19A.19Aunique	0	0	0	0	0	1	0	0	0	0	0	0	1	Pav_c4731_g1_i1_len_1025 | NoPfam | NoAra-Uniprot | NoAra-Uniprot
Pav_c47338_g1_i1_len_969	cherry03_15A.15Aunique	0	0	1	0	0	0	0	0	0	0	0	0	1	Pav_c47338_g1_i1_len_969 | zf-rbx1_PF12678.3 | RING/U-box superfamily protein | AT2G35910.1
Pav_c47338_g1_i1_len_969	cherry03_19A.19Aunique	0	0	0	0	0	1	0	0	0	0	0	0	1	Pav_c47338_g1_i1_len_969 | zf-rbx1_PF12678.3 | RING/U-box superfamily protein | AT2G35910.1
Pav_c47408_g1_i1_len_913	cherry03_15A.15Aunique	0	0	0	0	0	0	0	1	0	0	0	0	1	Pav_c47408_g1_i1_len_913 | NoPfam | NoAra-Uniprot | NoAra-Uniprot
Pav_c47408_g1_i1_len_913	cherry03_19A.19Aunique	0	0	0	0	0	1	0	0	0	0	0	0	1	Pav_c47408_g1_i1_len_913 | NoPfam | NoAra-Uniprot | NoAra-Uniprot
Pav_c48008_g1_i1_len_430	cherry03_15A.15Aunique	0	0	0	2	0	0	0	0	0	0	0	0	2	Pav_c48008_g1_i1_len_430 | NoPfam | NoAra-Uniprot | NoAra-Uniprot
Pav_c48008_g1_i1_len_430	cherry03_19A.19Aunique	0	0	0	0	0	0	0	0	1	0	0	0	1	Pav_c48008_g1_i1_len_430 | NoPfam | NoAra-Uniprot | NoAra-Uniprot
Pav_c4821_g1_i1_len_248	cherry03_15A.15Aunique	0	0	0	0	0	2	0	0	0	0	0	0	2	Pav_c4821_g1_i1_len_248 | NoPfam | NoAra-Uniprot | NoAra-Uniprot
Pav_c4821_g1_i1_len_248	cherry03_19A.19Aunique	0	0	0	1	0	1	0	0	0	0	0	0	2	Pav_c4821_g1_i1_len_248 | NoPfam | NoAra-Uniprot | NoAra-Uniprot
Pav_c48342_g1_i1_len_185	cherry03_15A.15Aunique	0	0	1	1	0	2	0	0	0	0	0	0	4	Pav_c48342_g1_i1_len_185 | NoPfam | NoAra-Uniprot | NoAra-Uniprot
Pav_c48342_g1_i1_len_185	cherry03_19A.19Aunique	0	0	0	0	0	1	0	0	0	0	0	0	1	Pav_c48342_g1_i1_len_185 | NoPfam | NoAra-Uniprot | NoAra-Uniprot
Pav_c48674_g1_i1_len_238	cherry03_15A.15Aunique	0	0	0	0	0	1	0	0	0	0	0	0	1	Pav_c48674_g1_i1_len_238 | NoPfam | NoAra-Uniprot | NoAra-Uniprot
Pav_c48674_g1_i1_len_238	cherry03_19A.19Aunique	0	0	1	0	0	0	0	0	0	0	0	0	1	Pav_c48674_g1_i1_len_238 | NoPfam | NoAra-Uniprot | NoAra-Uniprot
Pav_c4873_g1_i1_len_518	cherry03_15A.15Aunique	0	0	0	0	0	1	0	0	0	0	0	0	1	Pav_c4873_g1_i1_len_518 | NoPfam | NoAra-Uniprot | NoAra-Uniprot
Pav_c4873_g1_i1_len_518	cherry03_19A.19Aunique	0	0	1	0	0	0	0	0	0	0	0	0	1	Pav_c4873_g1_i1_len_518 | NoPfam | NoAra-Uniprot | NoAra-Uniprot
Pav_c49509_g1_i1_len_304	cherry03_15A.15Aunique	0	0	1	0	0	0	0	0	0	0	0	0	1	Pav_c49509_g1_i1_len_304 | NoPfam | NoAra-Uniprot | NoAra-Uniprot
Pav_c49509_g1_i1_len_304	cherry03_19A.19Aunique	0	0	0	0	0	1	0	0	0	0	0	0	1	Pav_c49509_g1_i1_len_304 | NoPfam | NoAra-Uniprot | NoAra-Uniprot
Pav_c49605_g1_i1_len_221	cherry03_15A.15Aunique	1	0	0	0	0	1	0	0	0	0	0	0	2	Pav_c49605_g1_i1_len_221 | NoPfam | NoAra-Uniprot | NoAra-Uniprot
Pav_c49605_g1_i1_len_221	cherry03_19A.19Aunique	0	0	0	0	0	1	0	0	0	0	0	0	1	Pav_c49605_g1_i1_len_221 | NoPfam | NoAra-Uniprot | NoAra-Uniprot
Pav_c49700_g1_i1_len_340	cherry03_15A.15Aunique	0	0	0	0	1	0	0	0	0	0	0	0	1	Pav_c49700_g1_i1_len_340 | NoPfam | NoAra-Uniprot | NoAra-Uniprot
Pav_c49700_g1_i1_len_340	cherry03_19A.19Aunique	1	0	0	0	0	0	0	0	0	0	0	0	1	Pav_c49700_g1_i1_len_340 | NoPfam | NoAra-Uniprot | NoAra-Uniprot
Pav_c4971_g1_i1_len_2735	cherry03_19A.19Aunique	0	0	1	0	0	1	0	0	0	0	0	0	2	Pav_c4971_g1_i1_len_2735 | MRP-S27_PF10037.5 | Pentatricopeptide repeat (PPR) superfamily protein | AT3G18020.1
Pav_c4971_g1_i1_len_2735	cherry03_15A.15Aunique	0	0	1	0	0	0	0	0	0	0	0	0	1	Pav_c4971_g1_i1_len_2735 | MRP-S27_PF10037.5 | Pentatricopeptide repeat (PPR) superfamily protein | AT3G18020.1
Pav_c49744_g1_i1_len_630	cherry03_15A.15Aunique	0	1	0	0	0	0	0	0	0	0	0	0	1	Pav_c49744_g1_i1_len_630 | NoPfam | NoAra-Uniprot | NoAra-Uniprot
Pav_c49744_g1_i1_len_630	cherry03_19A.19Aunique	0	0	0	0	0	0	0	1	0	0	0	0	1	Pav_c49744_g1_i1_len_630 | NoPfam | NoAra-Uniprot | NoAra-Uniprot
Pav_c49948_g1_i1_len_322	cherry03_15A.15Aunique	0	0	0	0	0	1	0	0	0	0	0	0	1	Pav_c49948_g1_i1_len_322 | NoPfam | NoAra-Uniprot | NoAra-Uniprot
Pav_c49948_g1_i1_len_322	cherry03_19A.19Aunique	0	0	0	0	0	1	0	0	0	0	0	0	1	Pav_c49948_g1_i1_len_322 | NoPfam | NoAra-Uniprot | NoAra-Uniprot
Pav_c49970_g1_i1_len_314	cherry03_15A.15Aunique	0	0	0	0	0	2	0	0	0	0	0	0	2	Pav_c49970_g1_i1_len_314 | Pkinase_PF00069.21 | receptor-like protein kinase 1 | AT5G60900.1
Pav_c49970_g1_i1_len_314	cherry03_19A.19Aunique	0	0	0	0	0	1	0	0	0	0	0	0	1	Pav_c49970_g1_i1_len_314 | Pkinase_PF00069.21 | receptor-like protein kinase 1 | AT5G60900.1
Pav_c50505_g1_i1_len_181	cherry03_15A.15Aunique	0	0	0	0	0	1	0	0	0	0	0	0	1	Pav_c50505_g1_i1_len_181 | NoPfam | NoAra-Uniprot | NoAra-Uniprot
Pav_c50505_g1_i1_len_181	cherry03_19A.19Aunique	0	0	0	0	0	1	0	0	0	0	0	0	1	Pav_c50505_g1_i1_len_181 | NoPfam | NoAra-Uniprot | NoAra-Uniprot
Pav_c50549_g1_i1_len_505	cherry03_19A.19Aunique	1	0	1	1	0	0	0	0	0	0	0	0	3	Pav_c50549_g1_i1_len_505 | LRR_8_PF13855.2 | Leucine-rich repeat protein kinase family protein | AT5G53320.1
Pav_c50549_g1_i1_len_505	cherry03_15A.15Aunique	0	0	0	0	0	1	0	0	0	0	0	0	1	Pav_c50549_g1_i1_len_505 | LRR_8_PF13855.2 | Leucine-rich repeat protein kinase family protein | AT5G53320.1
Pav_c5081_g1_i1_len_188	cherry03_15A.15Aunique	0	0	0	1	0	0	0	0	0	0	0	0	1	Pav_c5081_g1_i1_len_188 | NoPfam | NoAra-Uniprot | NoAra-Uniprot
Pav_c5081_g1_i1_len_188	cherry03_19A.19Aunique	0	0	0	0	0	1	0	0	0	0	0	0	1	Pav_c5081_g1_i1_len_188 | NoPfam | NoAra-Uniprot | NoAra-Uniprot
Pav_c51286_g1_i1_len_193	cherry03_15A.15Aunique	0	0	1	0	0	0	0	0	0	0	0	0	1	Pav_c51286_g1_i1_len_193 | B_lectin_PF01453.20 | receptor-like protein kinase 1 | AT5G60900.1
Pav_c51286_g1_i1_len_193	cherry03_19A.19Aunique	0	1	0	0	0	0	0	0	0	0	0	0	1	Pav_c51286_g1_i1_len_193 | B_lectin_PF01453.20 | receptor-like protein kinase 1 | AT5G60900.1
Pav_c5139_g1_i1_len_190	cherry03_15A.15Aunique	0	0	0	1	0	0	0	0	0	0	0	0	1	Pav_c5139_g1_i1_len_190 | NoPfam | NoAra-Uniprot | NoAra-Uniprot
Pav_c5139_g1_i1_len_190	cherry03_19A.19Aunique	0	0	0	0	0	1	0	0	0	0	0	0	1	Pav_c5139_g1_i1_len_190 | NoPfam | NoAra-Uniprot | NoAra-Uniprot
Pav_c51456_g1_i1_len_223	cherry03_19A.19Aunique	0	0	0	0	0	3	0	0	0	0	0	0	3	Pav_c51456_g1_i1_len_223 | RVT_2_PF07727.10 | cysteine-rich RLK (RECEPTOR-like protein kinase) 8 | AT4G23160.1
Pav_c51456_g1_i1_len_223	cherry03_15A.15Aunique	0	0	0	0	0	2	0	0	0	0	0	0	2	Pav_c51456_g1_i1_len_223 | RVT_2_PF07727.10 | cysteine-rich RLK (RECEPTOR-like protein kinase) 8 | AT4G23160.1
Pav_c51469_g1_i1_len_390	cherry03_15A.15Aunique	0	0	0	0	0	1	0	0	0	0	0	0	1	Pav_c51469_g1_i1_len_390 | NoPfam | NoAra-Uniprot | NoAra-Uniprot
Pav_c51469_g1_i1_len_390	cherry03_19A.19Aunique	0	0	0	0	0	1	0	0	0	0	0	0	1	Pav_c51469_g1_i1_len_390 | NoPfam | NoAra-Uniprot | NoAra-Uniprot
Pav_c51494_g1_i1_len_156	cherry03_15A.15Aunique	0	0	0	0	0	1	0	0	0	0	0	0	1	Pav_c51494_g1_i1_len_156 | NoPfam | NoAra-Uniprot | NoAra-Uniprot
Pav_c51494_g1_i1_len_156	cherry03_19A.19Aunique	0	0	0	0	0	1	0	0	0	0	0	0	1	Pav_c51494_g1_i1_len_156 | NoPfam | NoAra-Uniprot | NoAra-Uniprot
Pav_c51770_g1_i1_len_152	cherry03_15A.15Aunique	0	0	0	0	0	1	0	0	0	0	0	0	1	Pav_c51770_g1_i1_len_152 | NoPfam | NoAra-Uniprot | NoAra-Uniprot
Pav_c51770_g1_i1_len_152	cherry03_19A.19Aunique	0	0	1	0	0	0	0	0	0	0	0	0	1	Pav_c51770_g1_i1_len_152 | NoPfam | NoAra-Uniprot | NoAra-Uniprot
Pav_c52409_g1_i1_len_257	cherry03_15A.15Aunique	0	0	0	0	2	6	0	0	0	0	0	0	8	Pav_c52409_g1_i1_len_257 | NoPfam | NoAra-Uniprot | NoAra-Uniprot
Pav_c52409_g1_i1_len_257	cherry03_19A.19Aunique	0	0	0	0	0	3	0	0	0	0	0	0	3	Pav_c52409_g1_i1_len_257 | NoPfam | NoAra-Uniprot | NoAra-Uniprot
Pav_c52823_g1_i1_len_194	cherry03_19A.19Aunique	0	0	0	0	0	5	0	0	0	0	0	0	5	Pav_c52823_g1_i1_len_194 | NoPfam | NoAra-Uniprot | NoAra-Uniprot
Pav_c52823_g1_i1_len_194	cherry03_15A.15Aunique	0	0	0	0	0	1	0	0	0	0	0	0	1	Pav_c52823_g1_i1_len_194 | NoPfam | NoAra-Uniprot | NoAra-Uniprot
Pav_c52942_g1_i1_len_262	cherry03_15A.15Aunique	0	0	0	0	0	2	0	0	0	0	0	0	2	Pav_c52942_g1_i1_len_262 | NoPfam | NoAra-Uniprot | NoAra-Uniprot
Pav_c52942_g1_i1_len_262	cherry03_19A.19Aunique	0	0	1	0	0	1	0	0	0	0	0	0	2	Pav_c52942_g1_i1_len_262 | NoPfam | NoAra-Uniprot | NoAra-Uniprot
Pav_c52980_g1_i1_len_263	cherry03_15A.15Aunique	0	0	1	0	0	0	0	0	0	0	0	0	1	Pav_c52980_g1_i1_len_263 | NoPfam | NoAra-Uniprot | NoAra-Uniprot
Pav_c52980_g1_i1_len_263	cherry03_19A.19Aunique	0	0	0	1	0	0	0	0	0	0	0	0	1	Pav_c52980_g1_i1_len_263 | NoPfam | NoAra-Uniprot | NoAra-Uniprot
Pav_c53027_g1_i1_len_152	cherry03_15A.15Aunique	0	1	0	0	0	3	0	0	0	0	0	0	4	Pav_c53027_g1_i1_len_152 | NoPfam | NoAra-Uniprot | NoAra-Uniprot
Pav_c53027_g1_i1_len_152	cherry03_19A.19Aunique	0	0	0	0	0	1	0	0	0	0	0	0	1	Pav_c53027_g1_i1_len_152 | NoPfam | NoAra-Uniprot | NoAra-Uniprot
Pav_c53035_g1_i1_len_367	cherry03_15A.15Aunique	0	0	0	0	0	1	0	0	0	0	0	0	1	Pav_c53035_g1_i1_len_367 | NoPfam | NoAra-Uniprot | NoAra-Uniprot
Pav_c53035_g1_i1_len_367	cherry03_19A.19Aunique	0	0	0	0	0	1	0	0	0	0	0	0	1	Pav_c53035_g1_i1_len_367 | NoPfam | NoAra-Uniprot | NoAra-Uniprot
Pav_c5357_g1_i1_len_321	cherry03_15A.15Aunique	0	0	0	0	1	3	0	0	0	0	0	0	4	Pav_c5357_g1_i1_len_321 | RVT_1_PF00078.23 | RNA-directed DNA polymerase (reverse transcriptase) | ATMG01250.1
Pav_c5357_g1_i1_len_321	cherry03_19A.19Aunique	0	0	0	0	0	1	0	0	0	0	0	0	1	Pav_c5357_g1_i1_len_321 | RVT_1_PF00078.23 | RNA-directed DNA polymerase (reverse transcriptase) | ATMG01250.1
Pav_c53616_g1_i1_len_267	cherry03_15A.15Aunique	0	0	0	0	0	2	0	0	0	0	0	0	2	Pav_c53616_g1_i1_len_267 | NoPfam | NoAra-Uniprot | NoAra-Uniprot
Pav_c53616_g1_i1_len_267	cherry03_19A.19Aunique	0	0	0	0	0	2	0	0	0	0	0	0	2	Pav_c53616_g1_i1_len_267 | NoPfam | NoAra-Uniprot | NoAra-Uniprot
Pav_c53980_g1_i1_len_158	cherry03_19A.19Aunique	0	0	0	0	0	2	0	2	0	0	0	0	4	Pav_c53980_g1_i1_len_158 | NoPfam | NoAra-Uniprot | NoAra-Uniprot
Pav_c53980_g1_i1_len_158	cherry03_15A.15Aunique	0	1	0	0	0	0	0	0	0	0	0	0	1	Pav_c53980_g1_i1_len_158 | NoPfam | NoAra-Uniprot | NoAra-Uniprot
Pav_c54174_g1_i1_len_166	cherry03_15A.15Aunique	0	0	0	0	0	1	0	0	0	0	0	0	1	Pav_c54174_g1_i1_len_166 | NoPfam | NoAra-Uniprot | NoAra-Uniprot
Pav_c54174_g1_i1_len_166	cherry03_19A.19Aunique	0	0	0	0	0	1	0	0	0	0	0	0	1	Pav_c54174_g1_i1_len_166 | NoPfam | NoAra-Uniprot | NoAra-Uniprot
Pav_c54219_g1_i1_len_274	cherry03_15A.15Aunique	0	0	0	0	0	1	0	0	0	0	0	0	1	Pav_c54219_g1_i1_len_274 | Glyco_hydro_17_PF00332.14 | O-Glycosyl hydrolases family 17 protein | AT3G24330.1
Pav_c54219_g1_i1_len_274	cherry03_19A.19Aunique	0	0	0	0	0	1	0	0	0	0	0	0	1	Pav_c54219_g1_i1_len_274 | Glyco_hydro_17_PF00332.14 | O-Glycosyl hydrolases family 17 protein | AT3G24330.1
Pav_c54224_g1_i1_len_170	cherry03_15A.15Aunique	0	0	0	0	0	1	0	0	0	0	0	0	1	Pav_c54224_g1_i1_len_170 | NoPfam | NoAra-Uniprot | NoAra-Uniprot
Pav_c54224_g1_i1_len_170	cherry03_19A.19Aunique	0	0	0	0	0	1	0	0	0	0	0	0	1	Pav_c54224_g1_i1_len_170 | NoPfam | NoAra-Uniprot | NoAra-Uniprot
Pav_c54367_g1_i1_len_176	cherry03_15A.15Aunique	0	0	0	0	0	1	0	0	0	0	0	0	1	Pav_c54367_g1_i1_len_176 | NoPfam | NoAra-Uniprot | NoAra-Uniprot
Pav_c54367_g1_i1_len_176	cherry03_19A.19Aunique	0	0	0	0	0	1	0	0	0	0	0	0	1	Pav_c54367_g1_i1_len_176 | NoPfam | NoAra-Uniprot | NoAra-Uniprot
Pav_c54495_g1_i1_len_167	cherry03_15A.15Aunique	0	0	0	1	0	3	0	0	0	0	0	0	4	Pav_c54495_g1_i1_len_167 | NoPfam | NoAra-Uniprot | NoAra-Uniprot
Pav_c54495_g1_i1_len_167	cherry03_19A.19Aunique	0	1	1	0	1	0	0	0	0	0	0	0	3	Pav_c54495_g1_i1_len_167 | NoPfam | NoAra-Uniprot | NoAra-Uniprot
Pav_c54581_g1_i1_len_205	cherry03_15A.15Aunique	0	0	0	0	1	2	0	0	0	0	0	0	3	Pav_c54581_g1_i1_len_205 | NoPfam | NoAra-Uniprot | NoAra-Uniprot
Pav_c54581_g1_i1_len_205	cherry03_19A.19Aunique	0	0	0	0	0	1	0	0	0	0	0	0	1	Pav_c54581_g1_i1_len_205 | NoPfam | NoAra-Uniprot | NoAra-Uniprot
Pav_c54732_g1_i1_len_194	cherry03_15A.15Aunique	0	0	0	0	0	1	0	0	0	0	0	0	1	Pav_c54732_g1_i1_len_194 | NoPfam | NoAra-Uniprot | NoAra-Uniprot
Pav_c54732_g1_i1_len_194	cherry03_19A.19Aunique	0	0	0	0	0	0	1	0	0	0	0	0	1	Pav_c54732_g1_i1_len_194 | NoPfam | NoAra-Uniprot | NoAra-Uniprot
Pav_c5595_g1_i1_len_1350	cherry03_15A.15Aunique	0	0	1	0	0	3	0	0	0	0	0	0	4	Pav_c5595_g1_i1_len_1350 | NoPfam | unknown protein | AT1G53035.1
Pav_c5595_g1_i1_len_1350	cherry03_19A.19Aunique	0	1	1	0	0	1	0	0	0	0	0	0	3	Pav_c5595_g1_i1_len_1350 | NoPfam | unknown protein | AT1G53035.1
Pav_c5609_g2_i1_len_189	cherry03_15A.15Aunique	0	0	1	0	0	0	0	0	0	0	0	0	1	Pav_c5609_g2_i1_len_189 | NoPfam | NAC transcription factor-like 9 | AT4G35580.2
Pav_c5609_g2_i1_len_189	cherry03_19A.19Aunique	0	0	0	1	0	0	0	0	0	0	0	0	1	Pav_c5609_g2_i1_len_189 | NoPfam | NAC transcription factor-like 9 | AT4G35580.2
Pav_c5614_g1_i1_len_196	cherry03_15A.15Aunique	0	0	1	0	0	0	0	0	0	0	0	0	1	Pav_c5614_g1_i1_len_196 | NoPfam | Subtilisin-like serine endopeptidase family protein | AT5G67090.1
Pav_c5614_g1_i1_len_196	cherry03_19A.19Aunique	0	0	0	1	0	0	0	0	0	0	0	0	1	Pav_c5614_g1_i1_len_196 | NoPfam | Subtilisin-like serine endopeptidase family protein | AT5G67090.1
Pav_c5712_g1_i1_len_418	cherry03_15A.15Aunique	0	0	0	0	0	1	0	0	0	0	0	0	1	Pav_c5712_g1_i1_len_418 | NoPfam | NoAra-Uniprot | NoAra-Uniprot
Pav_c5712_g1_i1_len_418	cherry03_19A.19Aunique	0	0	0	0	0	1	0	0	0	0	0	0	1	Pav_c5712_g1_i1_len_418 | NoPfam | NoAra-Uniprot | NoAra-Uniprot
Pav_c5727_g1_i1_len_162	cherry03_15A.15Aunique	0	0	0	1	0	2	0	0	0	0	0	0	3	Pav_c5727_g1_i1_len_162 | NoPfam | NoAra-Uniprot | NoAra-Uniprot
Pav_c5727_g1_i1_len_162	cherry03_19A.19Aunique	0	0	1	0	0	1	0	0	0	0	0	0	2	Pav_c5727_g1_i1_len_162 | NoPfam | NoAra-Uniprot | NoAra-Uniprot
Pav_c5733_g2_i1_len_743	cherry03_19A.19Aunique	1	0	6	0	0	0	1	0	0	0	0	0	8	Pav_c5733_g2_i1_len_743 | Glyco_hydro_18_PF00704.24 | chitinase A | AT5G24090.1
Pav_c5733_g2_i1_len_743	cherry03_15A.15Aunique	0	1	2	0	0	1	1	0	0	0	0	0	5	Pav_c5733_g2_i1_len_743 | Glyco_hydro_18_PF00704.24 | chitinase A | AT5G24090.1
Pav_c5769_g2_i1_len_1413	cherry03_15A.15Aunique	0	0	0	1	0	0	0	0	0	0	0	0	1	Pav_c5769_g2_i1_len_1413 | PPR_3_PF13812.2 | Tetratricopeptide repeat (TPR)-like superfamily protein | AT5G16860.1
Pav_c5769_g2_i1_len_1413	cherry03_19A.19Aunique	0	0	0	1	0	0	0	0	0	0	0	0	1	Pav_c5769_g2_i1_len_1413 | PPR_3_PF13812.2 | Tetratricopeptide repeat (TPR)-like superfamily protein | AT5G16860.1
Pav_c5852_g1_i1_len_1840	cherry03_15A.15Aunique	0	1	0	0	0	0	0	0	1	0	0	0	2	Pav_c5852_g1_i1_len_1840 | NoPfam | unknown protein | AT3G09730.2
Pav_c5852_g1_i1_len_1840	cherry03_19A.19Aunique	0	0	0	0	0	0	0	1	0	0	0	0	1	Pav_c5852_g1_i1_len_1840 | NoPfam | unknown protein | AT3G09730.2
Pav_c5865_g2_i1_len_329	cherry03_15A.15Aunique	0	0	0	0	0	1	0	0	0	0	0	0	1	Pav_c5865_g2_i1_len_329 | NoPfam | NoAra-Uniprot | NoAra-Uniprot
Pav_c5865_g2_i1_len_329	cherry03_19A.19Aunique	0	0	0	0	0	1	0	0	0	0	0	0	1	Pav_c5865_g2_i1_len_329 | NoPfam | NoAra-Uniprot | NoAra-Uniprot
Pav_c5892_g1_i1_len_276	cherry03_19A.19Aunique	0	0	0	0	0	1	1	0	0	0	0	0	2	Pav_c5892_g1_i1_len_276 | NoPfam | NoAra-Uniprot | NoAra-Uniprot
Pav_c5892_g1_i1_len_276	cherry03_15A.15Aunique	0	0	0	0	0	1	0	0	0	0	0	0	1	Pav_c5892_g1_i1_len_276 | NoPfam | NoAra-Uniprot | NoAra-Uniprot
Pav_c5949_g1_i1_len_886	cherry03_15A.15Aunique	0	0	0	1	0	1	0	0	0	0	0	0	2	Pav_c5949_g1_i1_len_886 | NoPfam | ROTUNDIFOLIA like 12 | AT4G13395.1
Pav_c5949_g1_i1_len_886	cherry03_19A.19Aunique	0	0	0	0	0	1	0	0	0	0	0	0	1	Pav_c5949_g1_i1_len_886 | NoPfam | ROTUNDIFOLIA like 12 | AT4G13395.1
Pav_c5961_g1_i1_len_163	cherry03_19A.19Aunique	0	0	0	0	0	3	0	0	0	0	0	0	3	Pav_c5961_g1_i1_len_163 | NoPfam | NoAra-Uniprot | NoAra-Uniprot
Pav_c5961_g1_i1_len_163	cherry03_15A.15Aunique	0	0	0	0	0	1	0	0	0	0	0	0	1	Pav_c5961_g1_i1_len_163 | NoPfam | NoAra-Uniprot | NoAra-Uniprot
Pav_c5985_g1_i1_len_332	cherry03_15A.15Aunique	0	0	0	0	0	1	0	0	0	0	0	0	1	Pav_c5985_g1_i1_len_332 | NoPfam | NoAra-Uniprot | NoAra-Uniprot
Pav_c5985_g1_i1_len_332	cherry03_19A.19Aunique	0	0	0	0	0	1	0	0	0	0	0	0	1	Pav_c5985_g1_i1_len_332 | NoPfam | NoAra-Uniprot | NoAra-Uniprot
Pav_c6276_g1_i1_len_173	cherry03_15A.15Aunique	0	0	1	0	0	1	0	0	0	0	0	0	2	Pav_c6276_g1_i1_len_173 | NoPfam | NoAra-Uniprot | NoAra-Uniprot
Pav_c6276_g1_i1_len_173	cherry03_19A.19Aunique	0	0	1	0	0	0	0	0	0	0	0	0	1	Pav_c6276_g1_i1_len_173 | NoPfam | NoAra-Uniprot | NoAra-Uniprot
Pav_c645_g1_i1_len_240	cherry03_19A.19Aunique	0	0	0	0	0	4	0	0	0	0	0	0	4	Pav_c645_g1_i1_len_240 | NoPfam | NoAra-Uniprot | NoAra-Uniprot
Pav_c645_g1_i1_len_240	cherry03_15A.15Aunique	0	0	0	0	0	3	0	0	0	0	0	0	3	Pav_c645_g1_i1_len_240 | NoPfam | NoAra-Uniprot | NoAra-Uniprot
Pav_c6534_g2_i1_len_2268	cherry03_15A.15Aunique	0	1	0	0	1	0	0	0	0	1	0	0	3	Pav_c6534_g2_i1_len_2268 | PRP4_PF08799.7 | WD-40 repeat family protein / small nuclear ribonucleoprotein Prp4p-related | AT2G41500.1
Pav_c6534_g2_i1_len_2268	cherry03_19A.19Aunique	0	0	0	0	0	0	0	0	0	1	0	0	1	Pav_c6534_g2_i1_len_2268 | PRP4_PF08799.7 | WD-40 repeat family protein / small nuclear ribonucleoprotein Prp4p-related | AT2G41500.1
Pav_c6590_g1_i1_len_1380	cherry03_15A.15Aunique	0	0	1	1	0	0	0	0	0	0	0	0	2	Pav_c6590_g1_i1_len_1380 | NoPfam | unknown protein | AT2G24550.1
Pav_c6590_g1_i1_len_1380	cherry03_19A.19Aunique	0	0	0	0	1	0	0	0	0	0	0	0	1	Pav_c6590_g1_i1_len_1380 | NoPfam | unknown protein | AT2G24550.1
Pav_c6707_g2_i1_len_250	cherry03_15A.15Aunique	0	0	0	0	0	0	0	1	0	0	0	0	1	Pav_c6707_g2_i1_len_250 | NoPfam | Tetratricopeptide repeat (TPR)-like superfamily protein | AT5G48850.1
Pav_c6707_g2_i1_len_250	cherry03_19A.19Aunique	0	0	0	0	0	0	0	0	0	0	0	1	1	Pav_c6707_g2_i1_len_250 | NoPfam | Tetratricopeptide repeat (TPR)-like superfamily protein | AT5G48850.1
Pav_c6768_g1_i1_len_527	cherry03_15A.15Aunique	0	0	0	0	1	0	0	0	0	0	0	0	1	Pav_c6768_g1_i1_len_527 | PPR_3_PF13812.2 | Pentatricopeptide repeat (PPR) superfamily protein | AT2G02750.1
Pav_c6768_g1_i1_len_527	cherry03_19A.19Aunique	0	0	1	0	0	0	0	0	0	0	0	0	1	Pav_c6768_g1_i1_len_527 | PPR_3_PF13812.2 | Pentatricopeptide repeat (PPR) superfamily protein | AT2G02750.1
Pav_c6784_g2_i1_len_535	cherry03_15A.15Aunique	0	0	0	0	0	2	0	0	0	0	0	0	2	Pav_c6784_g2_i1_len_535 | Aa_trans_PF01490.14 | Transmembrane amino acid transporter family protein | AT1G08230.2
Pav_c6784_g2_i1_len_535	cherry03_19A.19Aunique	0	0	1	0	0	0	0	0	0	0	0	0	1	Pav_c6784_g2_i1_len_535 | Aa_trans_PF01490.14 | Transmembrane amino acid transporter family protein | AT1G08230.2
Pav_c6957_g1_i1_len_297	cherry03_15A.15Aunique	0	0	0	0	0	1	0	0	0	0	0	0	1	Pav_c6957_g1_i1_len_297 | NoPfam | NoAra-Uniprot | NoAra-Uniprot
Pav_c6957_g1_i1_len_297	cherry03_19A.19Aunique	0	0	0	0	0	1	0	0	0	0	0	0	1	Pav_c6957_g1_i1_len_297 | NoPfam | NoAra-Uniprot | NoAra-Uniprot
Pav_c6998_g1_i1_len_547	cherry03_15A.15Aunique	0	0	0	1	0	0	0	0	0	0	0	0	1	Pav_c6998_g1_i1_len_547 | NoPfam | NoAra-Uniprot | NoAra-Uniprot
Pav_c6998_g1_i1_len_547	cherry03_19A.19Aunique	0	0	0	0	0	1	0	0	0	0	0	0	1	Pav_c6998_g1_i1_len_547 | NoPfam | NoAra-Uniprot | NoAra-Uniprot
Pav_c7053_g1_i1_len_788	cherry03_15A.15Aunique	0	0	0	0	0	0	0	0	0	0	0	1	1	Pav_c7053_g1_i1_len_788 | 2-Hacid_dh_C_PF02826.15 | cinnamyl alcohol dehydrogenase 9 | AT4G39330.1
Pav_c7053_g1_i1_len_788	cherry03_19A.19Aunique	0	0	0	0	0	0	0	0	1	0	0	0	1	Pav_c7053_g1_i1_len_788 | 2-Hacid_dh_C_PF02826.15 | cinnamyl alcohol dehydrogenase 9 | AT4G39330.1
Pav_c714_g1_i1_len_1415	cherry03_19A.19Aunique	0	0	3	0	0	0	0	0	0	0	0	0	3	Pav_c714_g1_i1_len_1415 | NoPfam | unknown protein | AT2G46490.1
Pav_c714_g1_i1_len_1415	cherry03_15A.15Aunique	0	0	0	0	1	1	0	0	0	0	0	0	2	Pav_c714_g1_i1_len_1415 | NoPfam | unknown protein | AT2G46490.1
Pav_c7225_g1_i2_len_1109	cherry03_15A.15Aunique	0	0	0	0	0	0	0	0	1	0	0	0	1	Pav_c7225_g1_i2_len_1109 | NoPfam | NoAra-Uniprot | NoAra-Uniprot
Pav_c7225_g1_i2_len_1109	cherry03_19A.19Aunique	0	0	0	0	0	1	0	0	0	0	0	0	1	Pav_c7225_g1_i2_len_1109 | NoPfam | NoAra-Uniprot | NoAra-Uniprot
Pav_c7254_g1_i1_len_1128	cherry03_15A.15Aunique	0	0	0	1	0	0	0	0	0	0	0	0	1	Pav_c7254_g1_i1_len_1128 | NoPfam | unknown protein | AT1G75810.1
Pav_c7254_g1_i1_len_1128	cherry03_19A.19Aunique	0	0	1	0	0	0	0	0	0	0	0	0	1	Pav_c7254_g1_i1_len_1128 | NoPfam | unknown protein | AT1G75810.1
Pav_c7339_g1_i1_len_1715	cherry03_15A.15Aunique	0	0	2	1	0	1	0	0	0	0	0	0	4	Pav_c7339_g1_i1_len_1715 | TCP_PF03634.9 | TCP family transcription factor | AT5G51910.1
Pav_c7339_g1_i1_len_1715	cherry03_19A.19Aunique	1	0	0	0	0	0	0	0	0	0	0	0	1	Pav_c7339_g1_i1_len_1715 | TCP_PF03634.9 | TCP family transcription factor | AT5G51910.1
Pav_c7361_g1_i1_len_1720	cherry03_15A.15Aunique	0	1	0	0	0	0	0	0	0	0	1	0	2	Pav_c7361_g1_i1_len_1720 | zf-C3HC4_3_PF13920.2 | Ca(2)-dependent phospholipid-binding protein (Copine) family | AT1G79380.1
Pav_c7361_g1_i1_len_1720	cherry03_19A.19Aunique	0	0	0	0	1	0	0	0	0	0	0	0	1	Pav_c7361_g1_i1_len_1720 | zf-C3HC4_3_PF13920.2 | Ca(2)-dependent phospholipid-binding protein (Copine) family | AT1G79380.1
Pav_c7362_g1_i2_len_479	cherry03_19A.19Aunique	0	0	2	1	0	15	1	0	0	0	0	0	19	Pav_c7362_g1_i2_len_479 | NoPfam | NoAra-Uniprot | NoAra-Uniprot
Pav_c7362_g1_i2_len_479	cherry03_15A.15Aunique	0	1	0	0	1	8	1	0	0	0	0	0	11	Pav_c7362_g1_i2_len_479 | NoPfam | NoAra-Uniprot | NoAra-Uniprot
Pav_c7518_g1_i2_len_715	cherry03_15A.15Aunique	0	0	0	0	0	1	0	0	0	0	0	0	1	Pav_c7518_g1_i2_len_715 | Prefoldin_PF02996.13 | Prefoldin chaperone subunit family protein | AT1G26660.2
Pav_c7518_g1_i2_len_715	cherry03_19A.19Aunique	0	0	0	1	0	0	0	0	0	0	0	0	1	Pav_c7518_g1_i2_len_715 | Prefoldin_PF02996.13 | Prefoldin chaperone subunit family protein | AT1G26660.2
Pav_c7531_g2_i1_len_448	cherry03_15A.15Aunique	1	0	0	0	0	0	0	0	0	0	0	0	1	Pav_c7531_g2_i1_len_448 | NoPfam | NoAra-Uniprot | NoAra-Uniprot
Pav_c7531_g2_i1_len_448	cherry03_19A.19Aunique	1	0	0	0	0	0	0	0	0	0	0	0	1	Pav_c7531_g2_i1_len_448 | NoPfam | NoAra-Uniprot | NoAra-Uniprot
Pav_c7610_g1_i2_len_3327	cherry03_15A.15Aunique	0	0	0	0	0	1	0	0	0	0	0	0	1	Pav_c7610_g1_i2_len_3327 | PPR_3_PF13812.2 | Pentatricopeptide repeat (PPR) superfamily protein | AT5G43820.1
Pav_c7610_g1_i2_len_3327	cherry03_19A.19Aunique	0	0	0	1	0	0	0	0	0	0	0	0	1	Pav_c7610_g1_i2_len_3327 | PPR_3_PF13812.2 | Pentatricopeptide repeat (PPR) superfamily protein | AT5G43820.1
Pav_c7620_g1_i1_len_1572	cherry03_15A.15Aunique	0	1	0	0	0	1	0	0	0	1	0	0	3	Pav_c7620_g1_i1_len_1572 | DSPc_PF00782.16 | indole-3-butyric acid response 5 | AT2G04550.1
Pav_c7620_g1_i1_len_1572	cherry03_19A.19Aunique	0	0	1	2	0	0	0	0	0	0	0	0	3	Pav_c7620_g1_i1_len_1572 | DSPc_PF00782.16 | indole-3-butyric acid response 5 | AT2G04550.1
Pav_c7622_g2_i1_len_359	cherry03_15A.15Aunique	0	0	0	0	0	0	0	0	0	1	0	0	1	Pav_c7622_g2_i1_len_359 | NoPfam | NoAra-Uniprot | NoAra-Uniprot
Pav_c7622_g2_i1_len_359	cherry03_19A.19Aunique	0	0	1	0	0	0	0	0	0	0	0	0	1	Pav_c7622_g2_i1_len_359 | NoPfam | NoAra-Uniprot | NoAra-Uniprot
Pav_c7760_g2_i1_len_543	cherry03_19A.19Aunique	1	0	0	0	0	1	0	0	0	0	0	0	2	Pav_c7760_g2_i1_len_543 | NoPfam | NoAra-Uniprot | NoAra-Uniprot
Pav_c7760_g2_i1_len_543	cherry03_15A.15Aunique	1	0	0	0	0	0	0	0	0	0	0	0	1	Pav_c7760_g2_i1_len_543 | NoPfam | NoAra-Uniprot | NoAra-Uniprot
Pav_c7890_g1_i1_len_168	cherry03_15A.15Aunique	0	0	0	0	0	1	0	0	0	0	0	0	1	Pav_c7890_g1_i1_len_168 | NoPfam | NoAra-Uniprot | NoAra-Uniprot
Pav_c7890_g1_i1_len_168	cherry03_19A.19Aunique	0	0	0	0	0	1	0	0	0	0	0	0	1	Pav_c7890_g1_i1_len_168 | NoPfam | NoAra-Uniprot | NoAra-Uniprot
Pav_c8117_g1_i1_len_267	cherry03_15A.15Aunique	0	0	1	0	0	0	0	0	0	0	0	0	1	Pav_c8117_g1_i1_len_267 | RVT_2_PF07727.10 | cysteine-rich RLK (RECEPTOR-like protein kinase) 8 | AT4G23160.1
Pav_c8117_g1_i1_len_267	cherry03_19A.19Aunique	0	0	0	0	0	1	0	0	0	0	0	0	1	Pav_c8117_g1_i1_len_267 | RVT_2_PF07727.10 | cysteine-rich RLK (RECEPTOR-like protein kinase) 8 | AT4G23160.1
Pav_c8596_g1_i1_len_3313	cherry03_15A.15Aunique	0	0	1	0	0	1	0	0	0	0	0	0	2	Pav_c8596_g1_i1_len_3313 | Pyr_redox_2_PF07992.10 | LSD1-like2 | AT3G13682.1
Pav_c8596_g1_i1_len_3313	cherry03_19A.19Aunique	0	0	0	0	0	0	0	0	0	0	0	1	1	Pav_c8596_g1_i1_len_3313 | Pyr_redox_2_PF07992.10 | LSD1-like2 | AT3G13682.1
Pav_c8617_g1_i1_len_912	cherry03_15A.15Aunique	0	0	0	0	1	0	0	0	0	0	0	0	1	Pav_c8617_g1_i1_len_912 | NoPfam | NoAra-Uniprot | NoAra-Uniprot
Pav_c8617_g1_i1_len_912	cherry03_19A.19Aunique	0	0	0	1	0	0	0	0	0	0	0	0	1	Pav_c8617_g1_i1_len_912 | NoPfam | NoAra-Uniprot | NoAra-Uniprot
Pav_c863_g1_i1_len_191	cherry03_15A.15Aunique	0	0	0	0	0	1	0	0	0	0	0	0	1	Pav_c863_g1_i1_len_191 | NoPfam | NoAra-Uniprot | NoAra-Uniprot
Pav_c863_g1_i1_len_191	cherry03_19A.19Aunique	0	0	0	0	0	1	0	0	0	0	0	0	1	Pav_c863_g1_i1_len_191 | NoPfam | NoAra-Uniprot | NoAra-Uniprot
Pav_c8650_g1_i1_len_156	cherry03_15A.15Aunique	0	0	0	1	0	3	0	0	0	0	0	0	4	Pav_c8650_g1_i1_len_156 | NoPfam | NoAra-Uniprot | NoAra-Uniprot
Pav_c8650_g1_i1_len_156	cherry03_19A.19Aunique	0	0	0	0	1	0	0	0	0	0	0	0	1	Pav_c8650_g1_i1_len_156 | NoPfam | NoAra-Uniprot | NoAra-Uniprot
Pav_c8686_g2_i1_len_249	cherry03_19A.19Aunique	0	0	2	0	0	0	0	0	0	0	0	0	2	Pav_c8686_g2_i1_len_249 | NoPfam | NoAra-Uniprot | NoAra-Uniprot
Pav_c8686_g2_i1_len_249	cherry03_15A.15Aunique	0	0	1	0	0	0	0	0	0	0	0	0	1	Pav_c8686_g2_i1_len_249 | NoPfam | NoAra-Uniprot | NoAra-Uniprot
Pav_c8797_g1_i1_len_620	cherry03_15A.15Aunique	0	0	0	0	0	1	0	0	0	0	0	0	1	Pav_c8797_g1_i1_len_620 | NoPfam | S-locus lectin protein kinase family protein | AT1G11330.2
Pav_c8797_g1_i1_len_620	cherry03_19A.19Aunique	0	0	0	0	0	1	0	0	0	0	0	0	1	Pav_c8797_g1_i1_len_620 | NoPfam | S-locus lectin protein kinase family protein | AT1G11330.2
Pav_c8931_g1_i2_len_2133	cherry03_15A.15Aunique	0	0	0	1	0	1	0	0	0	0	0	0	2	Pav_c8931_g1_i2_len_2133 | PLDc_PF00614.18 | NoAra-Uniprot | NoAra-Uniprot
Pav_c8931_g1_i2_len_2133	cherry03_19A.19Aunique	0	0	0	0	0	1	0	0	0	0	0	0	1	Pav_c8931_g1_i2_len_2133 | PLDc_PF00614.18 | NoAra-Uniprot | NoAra-Uniprot
Pav_c8950_g2_i1_len_386	cherry03_15A.15Aunique	0	0	1	0	0	0	0	0	0	0	0	2	3	Pav_c8950_g2_i1_len_386 | NoPfam | unknown protein | AT5G50360.1
Pav_c8950_g2_i1_len_386	cherry03_19A.19Aunique	0	0	1	0	0	0	0	1	0	0	0	0	2	Pav_c8950_g2_i1_len_386 | NoPfam | unknown protein | AT5G50360.1
Pav_c9029_g2_i1_len_396	cherry03_15A.15Aunique	0	0	0	0	1	0	0	0	0	0	0	0	1	Pav_c9029_g2_i1_len_396 | PPR_3_PF13812.2 | Pentatricopeptide repeat (PPR) superfamily protein | AT3G07290.1
Pav_c9029_g2_i1_len_396	cherry03_19A.19Aunique	0	0	0	1	0	0	0	0	0	0	0	0	1	Pav_c9029_g2_i1_len_396 | PPR_3_PF13812.2 | Pentatricopeptide repeat (PPR) superfamily protein | AT3G07290.1
Pav_c9194_g1_i1_len_480	cherry03_15A.15Aunique	0	0	0	0	0	1	0	0	0	0	0	0	1	Pav_c9194_g1_i1_len_480 | NoPfam | Disease resistance protein (TIR-NBS-LRR class) family | AT5G45200.1
Pav_c9194_g1_i1_len_480	cherry03_19A.19Aunique	0	0	0	0	0	1	0	0	0	0	0	0	1	Pav_c9194_g1_i1_len_480 | NoPfam | Disease resistance protein (TIR-NBS-LRR class) family | AT5G45200.1
Pav_c9252_g1_i1_len_1362	cherry03_15A.15Aunique	0	0	1	0	0	0	0	1	0	0	0	0	2	Pav_c9252_g1_i1_len_1362 | NAM_PF02365.11 | NAC-like, activated by AP3/PI | AT1G69490.1
Pav_c9252_g1_i1_len_1362	cherry03_19A.19Aunique	1	0	0	0	0	0	0	0	0	0	0	0	1	Pav_c9252_g1_i1_len_1362 | NAM_PF02365.11 | NAC-like, activated by AP3/PI | AT1G69490.1
Pav_c9420_g1_i1_len_874	cherry03_15A.15Aunique	0	0	0	0	0	0	0	0	1	0	1	0	2	Pav_c9420_g1_i1_len_874 | RRM_6_PF14259.2 | RNA-binding (RRM/RBD/RNP motifs) family protein | AT5G12190.1
Pav_c9420_g1_i1_len_874	cherry03_19A.19Aunique	0	0	0	0	0	0	0	0	0	0	1	0	1	Pav_c9420_g1_i1_len_874 | RRM_6_PF14259.2 | RNA-binding (RRM/RBD/RNP motifs) family protein | AT5G12190.1
Pav_c9446_g1_i2_len_618	cherry03_19A.19Aunique	0	0	0	0	1	3	0	0	0	0	0	0	4	Pav_c9446_g1_i2_len_618 | NoPfam | NoAra-Uniprot | NoAra-Uniprot
Pav_c9446_g1_i2_len_618	cherry03_15A.15Aunique	0	0	0	0	0	2	1	0	0	0	0	0	3	Pav_c9446_g1_i2_len_618 | NoPfam | NoAra-Uniprot | NoAra-Uniprot
Pav_c9640_g1_i1_len_311	cherry03_15A.15Aunique	0	0	0	0	1	0	0	0	0	0	0	0	1	Pav_c9640_g1_i1_len_311 | NoPfam | NoAra-Uniprot | NoAra-Uniprot
Pav_c9640_g1_i1_len_311	cherry03_19A.19Aunique	0	0	0	0	0	1	0	0	0	0	0	0	1	Pav_c9640_g1_i1_len_311 | NoPfam | NoAra-Uniprot | NoAra-Uniprot
Pav_c973_g1_i1_len_1435	cherry03_15A.15Aunique	1	0	1	1	0	2	0	0	0	0	0	0	5	Pav_c973_g1_i1_len_1435 | Glyco_hydro_18_PF00704.24 | Glycosyl hydrolase family protein with chitinase insertion domain | AT4G19810.1
Pav_c973_g1_i1_len_1435	cherry03_19A.19Aunique	0	0	0	1	0	0	0	0	0	0	0	0	1	Pav_c973_g1_i1_len_1435 | Glyco_hydro_18_PF00704.24 | Glycosyl hydrolase family protein with chitinase insertion domain | AT4G19810.1
Pav_c981_g1_i1_len_168	cherry03_15A.15Aunique	0	1	0	0	0	3	0	0	0	0	0	0	4	Pav_c981_g1_i1_len_168 | NoPfam | NoAra-Uniprot | NoAra-Uniprot
Pav_c981_g1_i1_len_168	cherry03_19A.19Aunique	0	0	0	0	0	1	0	0	0	0	0	0	1	Pav_c981_g1_i1_len_168 | NoPfam | NoAra-Uniprot | NoAra-Uniprot
Pav_c9899_g1_i1_len_1146	cherry03_15A.15Aunique	1	0	1	0	0	0	0	0	0	2	0	0	4	Pav_c9899_g1_i1_len_1146 | Pkinase_Tyr_PF07714.13 | phosphoenolpyruvate carboxylase kinase 1 | AT1G08650.1
Pav_c9899_g1_i1_len_1146	cherry03_19A.19Aunique	0	2	0	0	0	0	0	0	0	0	0	0	2	Pav_c9899_g1_i1_len_1146 | Pkinase_Tyr_PF07714.13 | phosphoenolpyruvate carboxylase kinase 1 | AT1G08650.1
Pav_c995_g1_i1_len_1923	cherry03_15A.15Aunique	0	0	0	0	0	1	0	0	0	0	0	0	1	Pav_c995_g1_i1_len_1923 | Ribosomal_L1_PF00687.17 | Ribosomal protein L1p/L10e family | AT2G42710.1
Pav_c995_g1_i1_len_1923	cherry03_19A.19Aunique	0	1	0	0	0	0	0	0	0	0	0	0	1	Pav_c995_g1_i1_len_1923 | Ribosomal_L1_PF00687.17 | Ribosomal protein L1p/L10e family | AT2G42710.1
		73	95	376	203	138	756	84	60	44	68	45	49	1991
