# Supplementary material for: Transfer of endogenous small RNAs between branches of scions and rootstocks in grafted sweet cherry trees
Source: PLoS One. 2020 Jul 28;15(7):e0236376. doi: 10.1371/journal.pone.0236376 (PMC7386610; doi:10.1371/journal.pone.0236376)
Supplement: S1 Data — (FA) [file pone.0236376.s005.fa]

>Pav_c1_g1_i1_len_184
TAGTCTTTAGTAGTCTTTAGTCTATAGGTTATATAGCATTCAACAACAACACACAAAATT
TGCATTTACATGAAGATAAACAAAGTACAAACACACCAAAATTAATAAGCATATATATCA
TTACATTAAGAGAAGCTAAGCTAGAGGCCACCGTTCCCAATCTCCCTGAAACGGCGTTGA
TCAG
>Pav_c1_g2_i1_len_195
GATGATGATAATGATGATGATGGTCATGGAGAGGATGATGCAGTGACATGGGCTCGGAGG
GAGCTGAAGAAATCAGACACTTTTAGCGACAGGGTGTCGTTGAGAAGGGAAAAGTCCATG
ACTCAGGAAGAGTTGAACCAGCGAGCAGAGGCGTTCATCAAGAAGTTCAACAATGACATG
AGGCTTCAGAGGCTA
>Pav_c3_g1_i1_len_392
GTTGAATCCTTGTCCTCCCTGTCTGCCCTGTTCATCGCGGGTTCCATCGGAATACAGCTC
CGCAATGCGTTTCAAGAACTGCTGATACTGCTTTCGATCGCCGAAGCTGCGAGCTGAAGA
TGTGACAATGGCATCTGCGGGAACTTGACCCCAGTTACACTGCCGATAATCGTTGATGGG
TGCCCGGCGACCATCGCGACAGAGCAGCTCAAAAGTGTCGGGCGACAAGTTTTGGAATTC
GGTGGTCTGCAGCATTTCAGTTACTGTGGAATGGCGCAAAAAGGCCACATCTCCCTTTTC
CAGCAGACACTTAAAGGCGCCTTCGTAGCCAAAGTAAGGATCTGCCGACGAACAACGTCC
CCCGGGGATTTTTCCAGTGCAAAGCGTACAAA
>Pav_c5_g1_i1_len_1710
ACGATCTTCCAGTTCCGTGTACTTCGTCTGGAAACAAGTGGCCACCACTCAAATTTCCTT
TTTCTTAACCGCCCCACCCCGCGTTTGTTTCCCGAGAAAATTGAGAAGAAGAGAAAAATG
CGAAGAGTGTGTTGAGCATTGCAATTGCGAGCTCAGACACTTCGGCAACATTCTTCCATC
TCCTCCTTATTCTCTTCTCACTCAAAAAAGCTTCAATTTTTATTTATTTATTTATTTTTC
CGACTATTTCAGCGAATTTTAGGGTTTAAGAAGCCGGACTAATTTAGGTTAATTTTCGAC
GGGGGAAATATGAAATTCGGAGATACTTATACGGAGTTTCTGCATAAGGAACAAGTACGA
GAATCGGAGAAGTGCTCGCATGTCGAGTATAAGCGGCTGAAGAAAGTCCTCAAGACTTGT
CAGAGTTGTAAGACATTGCAAGAAGCTTCAACTGCTGATCAAAAAGAAGGTGCTGCTAAT
CAAAATAAACAGTTGTGTCAATGTCAATCTTGCCCTGGTTGCAGGGTTTAAAGACCGAGG
TTGAGATTTACCCAATTGCTTAGTTCAGCGTGTGATCAGGCATTCTTCGCAGAGTTAATG
AAGGAAGTTTCAGACATAGCTCTATGCTTCAGTTTGAGAGTCAGACATCTCCTCCATCTC
CATGTTGCTACTGGAATGCAGAGATACTTACTGAGGTTGCGTCAATGTTTTATGAATGAT
CAGCAAGCCATGGTAGAAAAAGGGCGGATGCTGATAGAATATGTTACAATGAATGCAATT
GCTATCAGAAAAATCCTTAAGAAATATGATAAAGTACATAGCTCTCAAAATGGCAAGATT
TTCAAATCCAAAATGCGGGCTGAACATATCGAGCTTTTGCAATCACCTTGGCTCATAGAA
TTGGGTGCTTTTTCTTTGAATCTTCATGGATCGGATGGTGAAGGCCTCAATGAGCTTTCT
GGTCACTTCTCTTGTGATCTTGATGCGACACCACCTATAATAACATTGATACTTCCTGAC
TCCTTGAAGATGGAATATGATCTGACTTGTGCTGTATGCTTGGAAACTGTTTTCAATCCA
TATGCTTTGAGCTGCGGCCACCTTTTCTGCAAGTCTTGTGCTTGCTCAGCTGCTTCTGTG
TTTATCTTCCAAGGCCCTAAATCTGCAGCCCTGGATGCAAAGTGCCCAATATGCAGAGAG
GCTGGAGTGTATGCTAAAGCAGTGCACATGTTGGAACTAGATCTGCTCCTGAAAATAAGG
TGCAAAGACTACTGGAAAGAGAGGTATACTGCAGAACGTGCAGAGATACTGAAGCAAAGT
AAGGAGTTTTGGGATTTACAAGCCAAATATGCGGTGTATTGATTGATTGACAGGAGCTCC
TATCTTACCCAATAAAGCTGTGGAAGCTGCAAAATGCATCGGTTTAGAAAGATCATTCTT
CTTAGTTTATGCATTGACATGTTAGGAAAATTCGATCTTCTTAGCATTCATAACTTGTCT
TTCAAGTCTTTCAAGTCTTTGAAATTAAAATTGTTTGGCCCGTGAGCCTTTACTGAAGTG
ATATGTGGGCACAGACCTTCGAATTTGTGTAAGCAAAGAAAGAAAAGAGCACTAAATTGT
ATGCTTTAAAGAGGAAATTAGATTTTAGACTTTGTGGAATGGTGGATATTTTCATTAGGT
TACACTTGCATTACATCGGCTTGGTTTCTG
>Pav_c6_g1_i1_len_1163
ATCCACAGATACAAAATTTTCTCCAATTTTGTTTACAAAGAACACATAAGAGCAGATACA
GGAAAAAGTGAAAATACCGTCCATCATTTAGTTCTCATAGTGATTCACAAGATGGTTCAA
ACTAGTAAAGAAAATAATACATTACCTAAACATGATAGAACAGCTAAACTGTTTTATACA
AACTTAAAATGCTTTAGAAATATATACATATATAAATGTATCAATCTGACCTCATTTGAA
CAACTGCTACTGCACCCATTTCTAAACTGTACATTACTTGCTTGAACTTCGTACTGGAGA
CATTTCTTCATCTGTGTCAATTCCAACCCAATCGATGAAAGCAAAGAGGAACTCCCTGAA
ACTGACCTTCCCACGTTTGCTCCAATCCATTTCTTTGAATCGAGTCCTGGTGACATGTGC
AGGAGATTTCTCCAAAGGATAAGCCTCATTCAATGCCTTCACCATGTCTGTCTTGTTCAG
TTTCCCATCACCATTTTTATCCAGAAATGAGAATACTTCAATTACGGTGTCAAAAGTTGC
TTCAAGCTGTGGCGAATCTATCTTGGATGTATTATGAGAGGATGAAGGTTCCTTTAATAG
ATAGATGAGGCATAGAAGAACAATGAATTCATTGAATTGTATCCCTTCACTCCCATCCAT
GTCACATGAATGAAAAAGATCCTCAATCTCCTCCGCTGTCAGATGGAGTTGCAGTTTCTG
TAAGCATTTCTTCAGTTCCTCAAGGTCAATAGTTCCATTTGAGTCCTCATCATACTGTTC
AAAGACATCTCTTATTTTCTTGAGTTCCTCCCTGAACTGAGGGAACCTCATGATTATGCT
GTCAATTGACTTGAAATTGCTATGGCCCAAGGAACCTCTTTTAACTTCAACCATTTTCTT
TTCAAGCTTTGCATCCAACCTGCTATACTTGTTGGTTGAACCACGACAACAAAGCATGCT
TCCTACTTTGTTTGATAACGACTTCAGATAAGGGCAATGAGATGTGCCTGTTGAAGTTGA
ACCCTTCATGGAAGCTAATTAAGCTAGTTCTTACAGGAGAGCAAGGCAGTATTATCAAAA
CAAAGCAACGACAGAAAGAGAAAACAAAGAGTAGCAGCACCTACCCACCAAGCAAAAGTG
AGAGAGAAAGGTTTAAAAGGGAG
>Pav_c7_g1_i1_len_944
ATTCAATAAAGGAAGGAACTTTACTCAAAATTGATAGTAGCAGAGTAGATCTAGAGCTCA
GCTGTCGGTAGGCAGCTACTTGTACCACTTCTTTTTACAGTGAGCTCTCATCAGAGTTTT
GGTTCCGCATGCCTCAAACCCATGGCCATAGTCACTTCTTCACAAGTCCCATTGCTGTTC
TTTGCCAGGATCTCTGGGCTTCTAGTTGCAGTGCTGGTCCTTTTTTGGGCTTTGTCCTTC
AAGTCCAGCTTCCTTCCTCGTCACTCTTCCTCCCAAGAAGACCAGGGCCTCATCTATGCA
GCTCTTCATCCTTTGTTCATGGTCATTGGCTTTATTCTCATTAGCGGAGAAGCGATTCTG
GTTCATAGGTGGTTGCCTGGTTCAAGGAGTTTGAAGAAATCAGTGCATTTGTGTCTTCAA
GGCGTGGCCTTGGCTTCTGGGATCTTCGGGATTTGGACAAAGTTTCAAGGGAAAGATGGC
ATTGTGGCTAATTTCTATAGTCTGCATTCTTGGATGGGTTTGATCTGCATCCTCTTGTTT
GGAGCTCAGTGGTTGATGGGTTTCCTGAGCTTCTGGCATCGAGGGGAAGTGCGCACAGTG
AGGCTAAGGCTGTTGCCTTGGCACATATTCCTCGGACTCTACACTTATGGTTTGGCCGTG
GCCACAGCAGAAACAGGGCTTTTGGAGAAATTGACGTTCTTGCAAACACAGAGGAATGTG
TCTAAACACAGTCCAGAGTCCATGGTTGTAAATATTTTAGGTCTGGGGCTGGCATTGGTC
AGCGGCATTGTAATATTGGCTGCAGTTTCACCCAAGTACCAAGCCCTTAAAACTAAACCC
ATTTACTCAACACATACCAAAAAATGCTTGTCTTCCCAATAAATTTTGTTTGTTGTTTTG
GTTTTTTTACTGTTCTTGTGATCTTTGTAATAATACAATCTGGG
>Pav_c8_g1_i1_len_784
GGTTATTTCATGGAATGCATAACGGGCGGGCCCCTATGGATTCCTCCAACTCAATGAATG
AAGGGAGGAGTATGAGGAAGGCCGGCTTTCTATATGAAGATTCAAACAAAAAGAAAAAGG
GTCAAACCATATCTTACTGAATAATCAGACTGAATGAGGAAGAGCTCTTTATGTGGTCTC
ACTTTACCACCATCTGAAATGCGCGAAACTTCGATTGGTGGAAGCCAGTCTATGAAGATT
CTCTCTTTTCTTACGTGCAATTCCCCTCTTTCGGTAAGCATCCAGTATCTCAGCAAATAA
ACATTTCTCTAAGCTTATCCTGTAGCTTATACGTCGTTTGAAAGCTGCTTCAAGGATCCA
ACGAATAGCTAAGGTTTGTTGACGATCCCTGGCTACAATCCCAGGGACATCATAAATAGT
ACCTGCTACTCCTACCTTTTCCACTTCGCATATGGGCTTTATATTCTCTACGGCGTCAAC
CATAAGTTTGATTACATCGCGTTCGGTTTGAGCTAGGCGATGAAAAGTTTGATAAACAAT
AGCACGAACTCTCGTTCTTTTACCTTCTTTCATGCGAAAGTTGACCAACTTCTTGATCAA
TTGTTTTTGCTCACCATCCAAGCCCCCCATATAGCTTAGAATTTCCGAGCAATTGGAAGC
CGCTTTCAATGACGAGGCCGATAAATTGATATTACGCAATCGTTACTGTCCATCTTTATC
AGCCAACTCCCCTGTTTCCATCTTTCCTTTGACCAACGAGTCCTCGAACCAACCTGTCCT
GGGT
>Pav_c9_g1_i2_len_1610
AGTTCATAAGTATATTCATAAGCATACAATACAAGGCCCATTTGTTTAGTTTAGTGAAGC
ATTAATCCTATTGTTTCAATCAGTCTTTGTTACAAATCATAAAATAATTGAAGAGGGTGC
AGAGCCTGCCCTGTTGAGAACATGACATACAACCTTGCCAGCACTTTACCCTGCTTCGTC
GGGCATTTTGGCAGTTAGGCTTCGTCTTCAACCTCTTGCATTACCTTCTGCATTTCTAAA
CCCAAAAAACTAGGGATACAGAGTGAGTTAGTTCACTCCAATTAAGGCCTCGTTTGGTTT
TCCAAAAATGTCACTCACCTCCGTTTTCCTCCTCCTCTACTTCTCTCTCTTCACCTTCCT
CACCACTCACTCCAAACCCCATCTCCCTTCCCCATACCTCTCACCCACCACAATCTTCCC
AAACTACCAAAACATGCTCAAATCTTTCAAAATCTTCATCTACAACCCTAACACGCCCTT
CACCTTCAACTCTCCATCTCAGTCCCTCTTCTACACCACTCTGACTCTCCAAGATAACGC
CTTCGTCACCCAAGACGCCGAGCAAGCCCACCTCTTCTTCGTCCCCTTCCCTTCCGATCT
CTCCACGCGCTCCATCGCGCGTCTCATCAGAGGCCTTCGCAATGATCTTCCCTACTGGAA
CCGCACCCTTGGAGCTGACCATTTTTACCTGTCCTGTGCCGGTATCGGGTACGAATCGGA
CCGAAATCTTGTCGAGCTCAAGAAAAACTCGGTCCAGATCTCGTGCTTTCCGACACCGGC
CGGTAAGTTCATACCTCACAAGGACATTTCCCTCCCTCCGCTCGCGAGCTCTCACTCACC
AACGAACAAAACGAAGAGGTTTTTGGGCTACGCCAGGTTCAATTGGCTAAAGGAGTCAAC
GTTGGTCAACGAATTGAGCAGCGACCCGGAGTTTCTGATCGAATCCGAACCGTCGGATCT
GAATTCTTATGCGGAGAGAATCGCCAGCAGTAAGTTCTGTTTGTTCGAGTATGGAGGAGG
CGACGTTTCGGGTATCGGCGAGGCGTTGCGTTTCGGGTGTGTGCCCGCGGTGCTTACTGA
CCGCCCGATCCAGGACCTGCCGTTCTCGGACGTGCTGAGGTGGCAGGAGATCGCGGTATT
CGTGGAACGTAGAGGGGTTGGGGAACTAAAACGTGTGCTGGCTCGCAGGTGCGGGGACCG
GCATGAGAAAATGAGGGGGTTGGGTGTGACGGCGAGTCGGCATTTTGTGTGGAACGAGAC
ACCACAGCCGTTGGATTCGTTTCATACGTTGCTGTATCAGCTGTGGCTGAGACGGCACAC
CATCAGATACGTGCGGAGAGAATCGGCTTAGAGATTCTACTCGCCGTTGGATTATGATGT
ACGGATGGAATGAATTTTGTCAGTTTGTTTAGAGACTATCTGTATGTATGTAATTTTAAC
TGATTTAGATTCTACTCACCGCTTCATATGGTTGGGTATCACGATTCCGATTGGTTTGAT
AACGTCTCAAATAACTAAATCAAACTATTTATTTACTGCCCCATTTGGTTTGCTCATTTC
TTTTCAGAAGTAATGAAACAAAAATTATCTAGTTTCGTTGTGCACATAAG
>Pav_c10_g1_i1_len_558
AAAAAAAAAAAAAAAAAAAACATACGCGTGGATGGAAATTTATACTCATAGGATAAATAA
CGAAATTTATTTGTTTCAATAGGACGAACCTTGAACATAAATTCAAGGAAAGAAAATACT
CATCTGGGTGTAACCAGGTTCATTTAAAGTTTTGAACTTCACGTCATGAAATACACATTC
AAGGAAGAAATTTAAGAGCAGCCTATCTGGGTTATCAAATACTCTGTGTCGAAGGCTGAG
GAGAACACAAGTTTGTATCGTGATATTGATAGGATTAGATCTCTAATATTTTCTTGACTC
GAATTGCCACCAAAAATAAAAGTACGGATTTTTTTGCTGACCATAAAAAATCAATCTTTA
CTGAAACAACAAAGTATTACTGTAAACTGGAAGATTAAAATCTGGGTCAGAAGAATGAAA
GAATCAGGCTGTCTATTTATCGGAGTCTAAACTACAACAAAGAAAAAGGAAAGGAAAATG
AAAATTTTTAATTTTTTTTAAAAACACTTATCAGATGGAAAGCAGGATTACTCACATAAA
AGGCAACAACAACTCCAG
>Pav_c12_g1_i1_len_1979
TAGTGAATGCACTCATCCTGCTCAAATCTATAAGAAAGTTATCTCTGGGAAAAAACCAGA
AGCTCTATACAAAGTAAAGGATCCTGAGGTGCGGCATTTTGTTGAAAAATGCTTAGTGGC
CGTGTCTCGTAGGCTTTCTGCTAGGGAGCTTTTGAAAGACCCTTTTCTCCGGGTTGATGA
TTATGGATATGATTTAAGGCCAATAGAGTATCCAAGGGATATGTATGAAATAGGGCCCCT
CTTAAGACAACCTTACTCTGAACTTCATCACAGTAACAGCTCTTTGAGCAATGAGTATGG
CCATTGTCTTGGTTATGAAACTGAAAATGATTTGGATTACCATCCGGTTGATTACAGATT
GAGTGAAATTGATCTATTTGCTTGTCAAGAGGATGAGCATTTGGGTGATCTTGACCTCAC
AATCAAAGGAAGGAGGAGAGAAGATGATGACATCTTTTTAAGGCTCAGAATTGCAGATAA
AGAAGGCCGCATCCGAAACATCTACTTCCCATTTGATACTGAGACTGACACGGCATTGAG
TGTTGCTAGAGAGATGGTTGCTGAGCTTGATATCACAGACCAAGATGTGACAAAAATAGC
AGAGATGATTGATGGTGAAATTTCTACCTTGGTACCAGGGTGGAAGAGGGGCCGAGGCAT
AGAACAAAGTCCCCATTGCAATAATGCAAGTTTTTGCCAAAATTGTGCCTCATATGGTTC
CATTCTGGATTATGCATCATCAGATAGTCCAGGTGTCAAGAACCTCCAAGTTCTTCAGTG
TTCTAAACATGGATCTGCTGCTGTCCATGGCCGTTTCGAAGAGATTACCTACCAAGTTGA
AGGGTCAGAACAATGTCTTACAGGTGGTGCACCCAGAACATCAAGCCATTCTAATGGTGT
GCACTATGCTGATATCTGGGCTCAAAGAGATGGACCAGAATCCAGCTCACAAGGTTCAAG
AGAATCAAGAGAGATCCATTGTGATGAAAATCATGAAACAATGGATGTAACAAACTTTGG
AAAGGAAGAGAGAATTATAACTATGGACAATGAGAGCGACTCCAAAGCAAGAAATTCTTT
CTCAGAGAAACTTTCAACCACTTCTGATCAATTAGATGATTATGAGAATGAGCTTCGTCA
AGAACTAAGATGGCTCAAAGCAACGTATCAAATACAGTTGAGGGAGATTAGGGACCAACA
GCTTGGAGTAAAACCAAAAACTTCAAGCCTAAGTCCAAATTCTGATCACTCGGAGCACAG
GGAAAAGAATGGAGCTTTAATGTCCTTGGTTTCACCCCGGCGGACGAAAGAAAACAAAAA
ACCTTCCCTGAAATCCTTTTCCTCAGGAAAGCATTTCACATATTTTCCAGTGGATGCTGA
AAAGAAATATTTGGCAAACCAAAGTCTCCAAAATTGTGAGGCAATTGATGGGGCTTACAG
TCCTGAGCAAATGATCACCGCAAAGAGTTTCTACGTAGGAGCGTTGCTTCCACACTCTCT
TCACAGGGCAACTTCTCTACCAGTTGATGCTATAGATGTTTAAAGCTTGCAAACTTCTCT
AATTCTGTCACCAGGTTTTAAGCCTCACACTCTCAAATAATACTAGCAGCTGCCTCTTTT
CACAGATAGGAAAATTGAATGTGATGGATTTTAGTTGTACAATCAGAGAGATGTAATTTA
CAGTTTGTAGGTTCTGTTCTCAGATGGAAACAATTCAAGGTAAAAATTGGATCAACATGC
ATTGCTCCCTAACATGAAAGTAACAAGCCGGATTCCTTGAATTTCTGTGTCTCATCTCTC
AGAAGGAAGGAGATTTTCTTATGACCCTCCTATGCCTATTGGAGATAAGGTTAATGTGGT
TTATGACAACTGCAGATGACAGTGATGGGGTGTATTATAATGAATGCTGGCCACTAGAAG
GTAAGAAATTACCATTTCAAAATCTTCACCCCACGGGTCTACATGATCCAGAAATGAAA
>Pav_c13_g1_i1_len_729
AACATATCATCAGCAACAGGACCTGTAAAAAAAGAAAACTTAATTGTAAACCACACTGAA
ACAGTAGTATTTTGTAAGAAACTTCAATAGTGAAACCTTGATGCCTCTTTTCTCTTCTGC
ATTAAACCCCAGTTCTTACCAAAAAAAAAAGTGTGGTTAAATAATTAATTACATACAATA
TTTCAAAACAACCAATATATCCACCCAACCGGAAGAATGCAAGGTAACACTAACCAGTCG
CATACATCTCTGATTAAACTAACCAGTCGCATACATCTCTGATTAAACTAACCAGCCGCA
TTGGGTCCTTCCCGAAGGAACTATCAGGACTTTACAATAAAATAAACTGCTGAGGACAAT
ATTTTTGATACCATAACAAACACATTTACCTAAGGCAAGAGGGAGAGAGCATTAAAAGTC
TCATTTAACCAGCAGCCTAAGATACCAAGCAATGCACAATAATGAATGAGAACACTGTCT
TCATATAATCAGCTGAACTCTCTATGCCAATAATGAATGAGAACACTCTCTTCATATAAC
CTCCATGAATCAAAAGCAAGGACACAACAAAAATTCTAGCTGGGAAAAGATGAACACTTG
AACTATAACTGGTCAATGTGGAACTTCACATGTACAAGCTACCAACTGACTGGAAAATAT
ACATAACAAAATAAAGATTTGAAAATTATGAGAGAATAGAAAAAATACCAGCACTGCAGG
ATGCGGGTG
>Pav_c14_g1_i1_len_296
GCTTCATCACCCCCGAGAACGGCTCCGCTGACCTCTTCGTCCACTTCCGCGCCATTGAGA
AGGACGGCTTCAAGTCCCTTAAGGAGGGTGAGACCGTCACCTTCGTCGCCGAGCAGGGCC
AGAAGGGCATGCAGGCCTCCAGCGTCCGCAGCGCCTAAGCGTTGCTCGATGATGACCACG
ACAAGCATGAAATGAACCTCCCTCGACACCATTCATGACGCGATGAGGGCAAAGCAAACG
GGTGTGAACAAAAACTGGGACTTTTTTACGATGTCGATGTTGCCTGCACTGGGAGC
>Pav_c15_g1_i1_len_1969
AGCCGTTTCTCAGGCTCCCTCTCATACCGACCCTGAAATTCCCATCTCTTCCCCACCCAC
TCTTGCTTCTCTCAGGCAATCCACTCGTCCCAAACAACCACCGGCATGGACTAAAGACTA
CCACATGTCCAACCAAGTCAATCACTCTTCTTTGCCATCACGTTCTACGAAAGGTACTCA
TTATCCCATCTCTGATTTTCTTTCCAACTCTCGTTTCTCTTCTGCCCATTGCTCTTTTTT
AGCTAACTTTACAGGTCCATCTGAGCCTACCACCTAAGCTGAAGCTATCCTTGATTCGAA
CTGGCAACAAGCTATGCAAATAGAATTAGATGCGTTACACCATAATCACACTTGGGACTT
GGTTCCTCTTCCCGCTGGTCATAAGCCTATCGGCTCAAAATGGGTTTTAAAAAAGAAATA
CAAGTCTGACGGTTCTCTTGATCGTTACAAGGCTCGTGTTGTTGCCAAAGGATACACACA
GGTTGAGGGAGTTGATTACCAGGAAACCTTTTCACCCACTGCCAAACTCACCACTTTGCG
TTGTCTCCTTATCATTGCTACTGCCCGCACTTAGTTCATTCACTAGTTAGATGTTCAAAA
TGCTTGTCTTCATGGCACTCTTCATGAAGAGGTCTACATGGATCCCCCTCCGGGTCTTGG
CCGACAAGGTTAGAATCTTGTATGTCGGCTCAACAAGTCTCTTTACGGACTCAAATAGGC
ATCCAGAACTTGGTTCACCACCTTCTCAGACGCTATTCAGAATGCTGGATATGGTCAATC
GAAAGCGGATTATTCTTTGTTCACCAAGGTCCAAGGTACTTCAATCACTGTCATTCTTAT
TTATATGAATGATATACTTATCATAGGAAATAATATCCAAGAGATGGAACAACTCAAAGC
ATTTCTTCTCAAACGCTTCCGCATCAAAGACCTCGGTGATCTAAAGTATTTTCTGGGTAT
TGAGTTTGCACACTCAGAAATGGGAATTTTTATGTCACAAAGAAAATATGCACTTGATAG
TCTACAAGACTCATGGTTACTCGATGCACGACCAGATTCTTTTCCGATGGAACAAAACTT
GGCACTTACATCCACAGATGGAGCATTGTTGAATGACCCAACTAAATACAGAAGGTTAGT
TGGGAGATTAATATATCTCACTGTTACTAGACTAGACATCGTTTATCCTGTTCGTACTTT
GAGCCAATTTATGCACGAGCCAAGGAAACTGCATTGGGATGCAACTATGCGATATATCAA
AGGGACTCCTAGTCAAGGTCTACTATTTTCTGCCAACAATAATCTAGACTTGAAAGCTTA
TTGTGATTCTGACTGGGGACGATGTCATACCACGAGAAGATTAGTTATGGGATATTGTGT
TTTTCTTGGCAATTCACTCATTTCGTGGAAGTTTAAGAAGCAAGATAATGTGTCCAGATC
ATCAGCTGAGGCAGAATACCATGCTATGGCAAATACTTGCCTGGAAATAACTTGGCTACG
TTACATATTACAAGATTTACGAGTTCCCTAGAAATTTCCCGCTTCATTGTTTTGTGATAA
TCAGGCAGCCTTGTACATCACAGCAAATCTTGTTTTTCACGAACGTACCAAGCATATTGA
GATAGATTGTCACATAGTTCGAGAGAAATTACAAGCTGGTATAGTTCGTCCTACGTATGT
GTCTACGCTTTTTCAATTAGCTGATATATTCACGAAGGCTTTAAGGAAGGATCAGTTTGT
GAAGCTGCGAGACAAGTTGGGCGTTCGTAATCTTCACTCTCCAACTTCAGGGGGAGTATC
AAGAATATATTGTAATTAATGTATAATATTGTATTTGTCTAAACTAGGAAAGGCTATTCC
ATGTATTGTGGATCACGGCTTTATAGGATTAGAATTAGGATTTGACTTTACCACTTGTAT
TTGTATATATATGGGCTACATAGCCTCTGTTCAATGTACTAGAAAGTAT
>Pav_c17_g1_i1_len_906
GATAATTATTTGAAAACGACATTACAACTACATCCCAGACAAAAGTTGTCTTGTAATAAA
ATTGCAAGCAAATAATAAATAAATAAATTTATTAATCACTAGGCCATGCTAAAGAAACCT
TACACGCATGCTTATCTTCATCCTCATTCAATCATCATATCATTGGTCCATTATCTTCAT
AGTATTTGACAATTTGTACACCCACCGCCATCAAAAACAAAATTAAAACAATATAAAAAA
ATATCTAAATTACTACAACGACATTATCGAAAACCAAACAAAAATAAATAAATAAATAAG
GGTAAACTGACGGCGCCATGTCATACGGTCAACCTTCCACCAGCCAGCTCATTGAGTGGC
CATTCCAGCAATCAAATGCTTACAACACCTCCGGGCGCAAGATAGCCACCCCGGCGTATT
CTCACTCACCCGTACACCGCCACGTCTTTACTCGATTCTGGTAACCCGGACCTGACCGGA
GGATGCGAGGCAAACCGGGTCGAGAAATCGCGAAATCCGCCGACTTCGTCGTCTTCGTCC
TCCTTGCCTTCGTCGAAGTTCAGAGCATAACTCAAGGGGTCGTATTGGAATTTCCCGTGG
TGCCGCCCAGCACCGGAGCTGCCGCCGCTTCCGCTTCTGTTCCGGTTGAATCGGCGAATG
AAAGTCTTCCACTTTGGGCCTGCGACGATTTCGGACCACTCTCGAAGCTTGTAGAAGGCT
TGGAGGCCTCGGGACCACCAGCGGTCGTTGTTTTGGTTCGCTCGCATCCGCTCCCACCAG
GCCGACGACGCCGGGATACAGAAGCAGCAGCGCGAACTGGTTCTTCCGTGGCCTATTGAC
TCCAAGTCAACGCCTTCCATGGCCATATGGACTTGTACAGACCACAAGAGAGAGAGAGAG
AGAGAG
>Pav_c18_g1_i1_len_448
GTTGTCTTCCACATCAGCGCGAGCGCCGTCCAATTGGCTTGCTGTTGCAGATTAGACCAT
AAGATTTTGTTTATGGCACTTGGGACTATCCATGCAATTGCAATTAAAGCACCGAACACA
TTGAACTCCACGTCTGTTACGGTTGCTATTGCCACACCTGCTGAGACAACAGCTAGAGCC
AAAACCTTGTTAAAAGAAATGGTTTTCCTGAAGAGAATGAACTCAGCAGAAACAATGGTA
GGAGTGACAGCAATTTTAGCCATCTGGTAGAAGCCAACACTGTTATGCTTTAGGCTTGTA
TTGGCAAGACCTGAGGCAAAAGCCATGACAGCACCTAAGGAGAAGATAGAAGAGAAAGGA
GTAGTTTTAGACGGAGGAGCAACTGGAAGAATTGAAAGTGTCTTGAAAATGGCAAGAAGC
AACCATGATGTCACATAATGGATCAATG
>Pav_c19_g1_i1_len_1059
TGATCAAGTAAAAGGCACAGATTCAATGTTTACAGAAAGAAACTATTGCAGCATAAACAC
ATTACAAACTGTGCATATTGCTTTCAATAGGATCCAAATCCAATCCAATCAATCCAACTA
ATATCAAAAGTTACAACTTTCTCTCACATGAAAAAACCAAAGCCATTATAATCAAGCTCA
AAAGTAAGTGCATACAAGACTTCAATAGCAAAAGTACAATAATATCCAATCCCTAAATTC
TGGTTGATTAGATAGAAAGTAAAACCAGCATGCTGATCCCAATTTCTAAAGTTTCCCAAC
AAGATAAAGAAACCCATTTGAAACAATTCCACTACCAAAGCTCCTGCAATCTAAAAACCC
ACTACCTAAATCCTTAGACATAGAAAAAGAAAACCCATATTTCAAACATTCAAATGCCTA
CCAATCTCAAAGGAAAGAAAAGCATCAACACAAGCATACTGAACCTGGTCACAAGTAAGC
CACTGATTGTCCCATCTGCTCATGGTGATCCTATTGGGCTTCTGAACCTCCTTCCCCAGC
ATCTGCCTGGCCAATCCCTTCAACCCAGCATTCCTCAGCTCCCTCGAATCAAATCTATCC
GCTGCGAAAACCGCAAGATCAACCGCATTGGCCACGTGCAGCCCGTAGTCAATGAGGAGC
TTCTCCACGTCGCTGTCGATGCCTACGCCGACGAATGTGTAGCTACGGTTAGCGAGGAAG
GCGTAGAGGGCCTGGGGAATGTGCTGGGTGTGGATGAGCTGGTAGATCAGGCAATCGGGG
CCCACGCAGAGCTGCAGCGTGGCCACTGGGTTTTCGATCGAACGGTTGAAGTTGGGGCGC
CACTCCACGTCAAGCCCTACGATTCGGGACTGGAGGTTGGTTTGGGCGAGCCATGAATCC
ACCATGGACGAGCTGTGAGTGACCAGAGTGTGGATCCGATCGCCGTGAAACGACACGTCG
TACTCATTGTGGCTGTCGTATGGCAGTTCATAGTCTACTATGCTGATGGCCATTGTGGCT
GCGCTGCTGCTGATGCTCGGAGAGAGAGAGAGAGAGAGA
>Pav_c20_g1_i1_len_2277
GAAAGGAATATATATATGAACATATGGGGCAAAATTTGAATTTACAGAAATACAAGGGTG
ATTGTATAAGTACAAATTACAGAGTCTTTCAAAAAGTCGTTACCAACTAACTTATTCCAA
CTGTCTGACGTATTCGCGGTTTTCTACACACGTACAAAACATCGGCGAGTAAAGTCAAAA
CAGTCGCCGCAAAACACCTCAGATGTAGCTCTAAAGTCTCAACGAACTCCGCCGATGAGA
CGAAGAATACTGCGACGAACCATCCAAGTCCATGGTCCCGAAAAACAGGTCCGACAAGTG
ATTTTCAACATCTTCAGGGGTAAATCTGACATACAACGCCACGTTTCTCCCGCCCCCAAC
CGTCAGCCTATGGGCGTCGTAAAACTCCCTGTAAGCCGACACCAGCTTTTTTGCTATGGA
CACCTGCATCTCTTCTCGGAGTTTCCGGTCCGGTACGACACTCGTCCTCTGTTTCCGATG
CGCTTCCTCGAAGCTGAAATTGAAGTTTCGGAAGATCAGTCTCGCTTCCTCCGGAGAAAT
CTCGGCCGTCCGATTTTCGGGCAATGAAGCGAAAACTTTCCCCCACGCCAACCCCTCGTA
GTTTTCTGCGAATTGGCTCACCTTTCGTTCGTGCTTCGATATCCAGTCCTCGCCGAGAAG
GTACTGCAGATTCGATGTACGGACTTTCGAGATCATGTGCTGGAGATTGTTCGCTAAGAA
GAGGTACGAGAGCGAAACGTCCTTGTAGTGCTTTGCCTTGTCGTCGAGCTTGCAGAGGAG
GACGAGTAGGAGCCACGCCATGCGGAGGGAGATCACCGGCGCCGGGCCGTCTTCAGAGTG
GGGGCTGTCGAAGTACGATTCTGGAAGCGACGATTTCGCCGGCGGAGGCCAGTCGGTGAC
AATGTCGACGAGGACGTTGCTGTAGTCGGTAAGGAGAGAGAGGTAATTCATCACGCAGAG
AGTGAGATCGTGGACGCCGCCGCCGGGAGCGACCGATTTCGACGAGTCTTTCTGGATCGT
TGACTCAAAATCGGAGAGCATTGATCTGACCGACTCGCTGAGTTTAATGAGCGAGTTGAG
CGCCTGAGATCGGACGGCAGCAGTGGACTCGAACGAGAAGATGGAGTCGATCTCTGGCCA
GCGCTCGGAGATCGAAGTGTACATATCGAGAAGGCGAAACACTTCTAGAGACGACGAGCT
TTTCTTGCTCTTCGCGACTAGAACTTGAGGGAAGCAGAAGAGTAAAGTCGCGGCTTCACG
AGATATGTGCGTGAAGCAAGACTCTCTGATGGAGGCGGAGGATGCGAACACGTGATCGCA
CAGGATTCGCTCTCCGTCGAAGAGCGTGGAGATTGACATCTTCACCGCATTCAACCAGCT
CCTGATTCTCAAATCAAGAACCTCCCTGTCCATCTTGTGGATCTGCGAAGAGCTCAATCT
CTCAACTCCTAGCTTGTACATTCCCTCGTCGACGATAGATTTTCTGATAATCTTGTAGAT
GTGAACGCACTCTTTGGCGTAACCGGAGGAGATCATACACTCGGCTATGGATTTCAAGTC
CGCCATGGGGATCGACGAGACGTGCTCGACTTCGGAGATGGATTCTCCAGCGAATCGCAC
GTCGTCGTCTGTGGTGGCGCCGCCGTCGTCGTAATCGGAGGTGCTGGACCGGGCAGACGT
GACGGAGGATCTGGACCGGGTCGAGATCGATTCCGGGTCTAAATGGGCTCGGTTCATGGA
TAGGATCTGGTAGAACTCTTTCTGCAACCGCTTCATTGCGATCTCCATGAGGCTCTGCGC
GTGTACGATTTTCTCGGAGGTGGGGTCCTCCGAGACGAGGAAGTGCATGGCCTTCTGGAG
CTCCGTCACGCACCTGATAAACTGCTGCGCTTCCTTTTTGCTCTCGTAGAAGAGAGAGGT
GACCTTGGCGTATGTCGAAGTCTCCGGGTTCCACTTCATGACCAAAACGGCGGCGTTCCC
GATGATATCCTCTATCATTGGGTCGGTGAAGTTCGTTACGGGGACACGCTGTGGGGTTGG
GAATGAGACGGAGGAGGGTCTAGAAGGGGAAGAAGAGTAGGCGGCGAACGACGGCGATTT
GGAGTGAAAGAACAGGCTCCTCATTCCTTTTTTTGGCATTTTCAATTTTAAGATAATTAG
TACTGGATTGGATTGGATTGGCTTGGATTAGATTTTCTCTCAGGTCTGAGCTCTCTACTT
TCTGTTTGTTTCTCGAGAAAATTGGTGGCTATGTTGTTGTGTGTGGGATTTGGAGGG
>Pav_c21_g1_i2_len_177
CCACTTTTCCAAGGACAATCCATCTGCAAGCCATACGCTATATGATGTGAGTGTGGGAAG
AAATTAATGTGAAAGTACTATATTCAAGCCTTAGTGTTTACATGTGTGTGTGTTTGTCAT
ATGCATTTGGTAAAGAAGGAGAGATGGGACAACCAGTTGAGATAGACAATAAGCGGG
>Pav_c22_g1_i1_len_185
GCAAGGGATTACTGGAGTTACGTAGTTAGCAGTAGCAACACAAACTTATCCAAAGTTTCG
TCAGCGAAAACCGGCCGTGGTCCACTTTTAGAGGGATCCGGTTGGAATCTTCCCTACCAG
TAGTTTAACCCTGTTGTTTATGAATTTACGACGTGTCAGTTACTCACAGTTTGTTTTATG
TTTCT
>Pav_c23_g1_i1_len_195
GAAACGAAGAGGTCATGGACTGCTATCTATACTTCAGCCGAAATTCAGTGGTGTACTAGA
TCACTGTTTAGAAAACAGTTCTGGAGCAAGCAATAGCCGATATGAGCTTCAGGGAAAATA
TGTGTTTCCTGGCACGTGAGATTGCAACCCAGCTGGAAGGGAAAAGTGTGTCTTGTTGGA
AAGGGCAATGGCTGG
>Pav_c24_g1_i2_len_447
TACCGACTCAAAACCTGTTGGGTAATTATAGCTTGTGTGCAATAAGCTTAATGAATGAGT
TAGAAAACTTGAACCTTGGAAGATCCCAGTTTGCCTTTTTCCCCCGCCTCCTTCCCCATC
CCGTTCGGGTATTGTGATTGTTTAATAAGTTGCACTACTGTGATAGAATGTGTCTTTTAC
CTCTATGATGTGAGGAGCAAGGCGGTGTTCTTGGTTATACAAGATTTTGTTTGTCAACAT
TTGAACATCTGATATTGTCTAATACACGTGCTTTAAAGAAAGTTTCAATTTCATTAAGCC
TGCAAATTCTGTTGTTTTGCTTCTTCATGAGCATGTTTGCTCGGTGTAATTCTCTTTTGA
TTTCATTTATTGTGATTACTTTCCTTTTTTCACTTTGTTACTTGAAATGCAAAGGACACG
AGGAACATTTTCTTTTGAAGCTTGGAG
>Pav_c25_g1_i1_len_668
GAATCCGAGAGAAGCTCATCACCTAGTATGAATACACTAAAATTGGTCAACAACTTGAAA
CGAGAGCTTCGATATATATAAGCTCAATAAAAAAAATCAGATCGAACAAGAAGAACCTCA
CAAACAAACTTATAAAAGTATCTAAGTTAAAGTACTTAGTTAACCCATCCAAGTTTTAGA
ATTGCGTCATGATAACAAAGCTATATTCAATCCAAACATCTTCCACCAACCACATCACAT
GCATATGCCAACAAAAATACAAAAAATAGTTCGAAAACCATTGAAATACTGATTAAAACT
ACAAATTAGGTTTTTTTAATCAGTTGAACAGAACAAATTCAGTAGCTTGACAAAATATAC
ACAACATGCAGCCCAGTAGCTGATTACATAAAAAAAAAAACTTGCACATGATCAACACAA
AATAAATACAGCAGCTATAGATCAAGAAATTTGTGAAACAACAAGACGAATACGGCAGTA
GTGAAAATTGGGCGCCAGTGAACAAAATCAGATCCCTAGCCTAACTTAAAATTTGGAGAT
TTAACAGAGATCTAACTTCGTATCATCCCTGAAAACTAATACTGAACACAACTAAAACCC
TAATTTAAGACAGAGAGGGGGAAAATAAAATAACGGGGGAAATTACCAGTGAGGAGGTCT
TGGTAAAC
>Pav_c26_g1_i1_len_836
TATTTAGTCATATACCCATTCTTAACACTAATTATATAAATAAACCCTATATTTAATTTC
TATAAACAAACTCAAAAAAACACCAAAAACAAGAACATCTAAGTTTTACGTGCTTCACCC
AAATTTCATTTGAGTTCTGGGCTGCTTCATCTGTGATCACATAGCATCCAGCAACCACTG
CACAAAATCCCCAATTTCCAACACTCCAGCAACTCAAATCTACAATTTGCATGCTTAAGA
GCTAGACATTTTAACCCTTCTGTAAGAACCTTAAGAACAAAAGAATCTGAAACCCTTTTC
AACACTTCAGTATATATGATAAACTTGCCAAAGGCAACCAATGATAATGCGGGGTTAAAC
ACGGTCGTTCCATTAGAGTTGCTGTAAAAGTAATGGCAAGACAGCTATAGAATTTTAACA
AGCTACCGTACATGAAACTGTCTTGTATAGCACAATGTCACGCACCATCTCAAGTCTTGA
AAGTTCATCTGCCAAAAACATCATGACAACTCGGAAACTTTCACTTGGGTCCTCCAAATT
TGCTCATCATCTTTTCAATTATAGGAGCCACCTTGGGATTTGCTTGATGCTTTGCAAGGT
TAGCAGGGTTCTTCATTACATCTTGAAGAGCAGCCATGACTTCTGGATCGCTAAATGCAG
ACATCAGTTCAGGGTCATTCAATATTTTGCTAAAATCGACATTTCCGGGCACCCCTCCTG
GCGTGCTACCAGGGAAACCCCCAGGTGCACCACCCCTAGGCGCACCTCCAGGTGCACCTC
CAGATGCACCTCCAGATGCTCCTCCTGGAAAGCCTCCACCCATGCCTGCTGGGAAG
>Pav_c26_g2_i1_len_1132
ACCCATGCCTGCTGGGAAGCCTCCTGGCATTCCTGGAAACCCTCCTGGCATTCCTGGAAA
GCCACCAGGCATTCCTCCTGGAAACCCACCAGGCATGCCTCCTGGCCTTCTACTAGAAGA
TGACTGCTCTTGCTTCTTAGCCTTCTCATACGCAGCCTGAGCTTCAGCACGGCGGCGTTG
TCTCTCGCGTTCAATCCTTTTATCCTCCCTTTCTTTGCGAAGCCTATCATACTTCCGACG
GTGTTCCTCAATCCTGTGCACATTTGGTTCAACCTTCTTAAGTACAGCACTTATTTCTTC
ATCATAATCTAACTTCGATGCCAAGTGAAGATCCTTGGCAGCCTCTTCCCATTGACCAAG
CATTGCTCGTGCTATGCCGCGAGACTTGTAGCCTTTAGCAGAGTCAGGATTGATCTCTAG
AGCAGCATTGGCATCACGAATAGCGGCATTAGGTTTCTTCATTTTGATGTACACACTAGC
TCTGGTGCCATACATAATTGCTGAAGTAGGGTTGAGCAAAATTGCCTCCGTGAGATGCTC
AATCGCTTCCTCCAAGTTACCTTCTGAAATGGCCTCGACAGCTTTGGATTTTGCTGCCTG
AGAGGCCTCGCGGTTTTCATCACTGACCTCAACCGACGCGTCTCCCATCTTCTGAGGAGG
TTCATTGTCAGGCTCCACAGTGTCGCCCTCGAGCTCAACGTCAGATTCGATTATCTCATC
TTCCTCTTCTTCTTCGACATGGACTTGAGCGGCTTCAGCGTCCGCCATGTCGTCGTCGCT
CTCCTCCACCACATAGCTCTTCGATTTGGAATCGCCGTGACTGTGAGAATGGGCAGGGAT
CGTAGCGCCGAGACTTTCGAGGTAGTCGCGGAAGAAGGAGAGCGAAGGATCGCTAAGAAC
GCAGGGATCGGCCTTGCACTGTTCGACGAAATGCTTCAGTTGGTTCAGCTTCGCCTCGTC
CATTGTAAAAGCTTGAGATAGGGAGAGCGGAGCAAGAAATAGGGTTTTAGAGAGATTCTG
AGGGAGGAAGTAAGTGAGTGAGAGAGAGAGAGCGGCACGGTTTTTGGCTCTATGTATGCA
TTTCGGTTTTCAATTGTTTGGGTTAGAGGGTCGCGGAAGAAGGAGAGCGAAG
>Pav_c27_g1_i1_len_1456
TTTGGTTGGTTCTTAAATACAATTTTTATTTCAAATAATAATAAACATTAAACAAATTAC
CATTGCATTTCATAGGTGGAAGATACACCAAATTATGCTTAGAAAATTATATGCATTACA
ACAATAAACACCAACTCCTGACCAAGAATAAGAAAACTGTACAAGATTCAGAAGCTTCTT
TCACCACTACAACTAACAGATCCATCCCAAAATTCCAGCACACTTAAAGCACTCAAAAAT
ACCCATCAATCACAAGCACTCAAAATCCCTAATTTATATTTTTTTTCTTAATGCCACTCT
TCATTGCCCAATTTCATCATATTGAGGTGCCTTCATTCAAAAGGAAAAGGCCCTTATATG
ATTGTGGGACATTTATTTTCCCTAATGATTTTTTTTTTTTTTTGTTGGGGGGTATGGCAT
ATGGAAAATGGTAATTTAAGGCTTAGAAGAAGGACTTTTTTGCAGGTGCTCTTCCAACAG
CTCTCATTAAATTGGCTATTTCAAGAACTCTTGCCACTTTTGTTCCCCTTTTAGCCTCAG
CTGATGCCCTCCTCTCCTCTGCTTTTCTATGAGCTTTGGCTATATCATTCTGCATCTTTT
CTAGGGCCCTTGCTCTTTTCTCCTCCAACTTCCTCTCAACTTTCTTCATCCAAGAAGAAG
CTTTCTGAACCTGCTCACTTTCCCAACCATTAAGGATAGCATCCTCCCTCTTAAACCTGT
TATTAAGCTTGGCAATCTTGTTGTTTTGCCAAGCTGATATCTTTGACTCCACCTCTTCTT
TCTTCACCCTCTGCACAGAAACCACCTGATCACCTCCTTGATGACCCTGAGTCCCAGCAA
TGCTTGATGAAGACCCAACTGCATAATTCCTAGCCCCAGCTTGTCTTGGAGAAGCAATTG
GCTCTGATGGGTTGTAATTATCTGGTACTATAGCCAAAGGGTTAAGTTCCTCCTCAGGCA
TATTGTCCTCCTCTCCAATCCTGCCCAAGTTATTGTTCCCATGATTTACAGCGCTATCAT
TTTCATTGGTACTATTATTAGTCCCAATAGCTGATCCTGCAACCACTAGAGCACTGAACT
CTCTACTTATGCTACTGAAATTCTCACTTGGAGCACCTTCTGAGCTAGCCATGGACAAAG
ATGATGATCTATGGCTACTAGTCTCCCAAGCTTCCCTTCTTCGGCCCCGATTAGCCAGCT
GTGGCGGTGCGTGAGGTGGTGTCAAGGCGTGGATGTCCCGGATGATTTGCTCATCTTCAC
CATGATCATCTTGATCTTGTATTCCTTGGCTTGTGCCAGCCCTTTGATCATTCATAGCAG
AGTGTTTGTCAAGTGTTTTAGAAAATGAAATGGGGTTGTGACAAAGAGAGTAAAGGGCTT
AAGTTAAGACTTGTATAAGGGTCTTGACTGTTGACAATTGTTCAAAGAGAAATTTAAGCC
ACACACATGGAAATAG
>Pav_c28_g1_i1_len_2872
CCCCTTTGTCTCATCTCTCCAAACCAAGTTATCATTCAAGCTTCAAAGGAATTGTGTTTT
TTTTCTTCTCATTTTTATATGATAAATAAATAGTATTTTGTAACGCCTTTTTCTTTCTTA
TTTTCCATATGAAATGAAAGAGAAGGCCACAGCAGATTCGTGTCCTAGACTCTAGTGTGT
AAGCAAGAAACTCCCCTTTCTCCCTCCCTCTCTCCGACTCTCTCTCTCCAATATATCCAT
TTCAATCAATTCCAAAGCCAGCAGTTCATTTGCCGTCGAAGAACCAAAGCTCAAGCATTA
ATTCCTCATCACTAAATTAAGAAACCCATTGATTTTTAACACTTTCCTGATATGAATTTG
ATCACTCGATAGAAAAACTTTCCTTCATCAAAACCTACTTCCATGAAAATCATAAACAAT
CCTACCCTTTCCTTTATATCCATCTTTGCTCTTTCAGTACTTCTCGCAAACACGTCCCAT
GCATCAACCCCCTCCCCCTGCAACCGGTCGTGCCCAGGCGTCGGGACCGACCCGATCCAA
TACCCATTCGGATTCTCACCCGGCTGCGAAATCCGCCTCAAGTGCACCCCACACACCGGA
ATCTTCATCGGCGAATTCCCCATCCAAATCATAACCCCAGACAGCATAAGAGTCACCCTC
CAGAGCCGATGCAATCGTCCCTTGCACACCCTCAGCCAGCTCTACGGCCCCAGATACGCC
CCAACGTCCAGAAACGCCATCCTCCTACAGAACTGTACCGACGGGCAACCCTCGAGCAGC
TGTGAGATACCCAACATTCTGGTCAAGGCCCGGTTCGACGCGCCGCCCAATTGCAGCTCC
AACAGCAGTCTCAGCTGCTACGCGGAGACCGGAAAGGATGTCCGGTTTTTGGATTTTGAG
AGCGTCAAGCACAGGGATTGCAAGTTCTTGTTGTCGTCGATATCGGCGTCGCCGCCGCAG
CTGTTGAATAGCTCTGCGGCGCCACCGCTGTTTTTGGAGGTTGAGGTGGTGGAGTTGGGG
TGGTGGCTTGAAGGAACTTGCGGGTGTCATAAGAACGCCAATTGTACCACTGTTGTGTCG
CCCAATGGGACCCAAGGATTTACGTGCAAGTGTAATAATGGGCTTCTTGGAGATGGATAT
GTGGCTGGCTCCGGTTGCTGGAAAGGCTCACTGGTGTGCAACCCTGCAAAATACTTGTCT
GGGCAATGTGGAGGAAAGACCAGGTTCATCGTTTTGATTGGAGCCGTTTTTGTTGGAGCT
TCCTTGATGATCAGTCTGGCTCTAATATGCTGTTTTATTCGACGCCAATCCAAACTGAAA
GCAAGACACTGCACAAAACGCCTTCTATCTGAAGCTACAGGCAACTGCAACATTCCCTTC
TATCCCTACAAAGAAATTGAGAAAGCCACAAATGGCTTCTCAGAGAAACAAAGGCTGGGG
ACGGGAGCCTACGGAACTGTTTATGCAGGAAAACTCCATGATGAATGGGTTGCCATAAAA
AGAATTAAGCATAGAGGTAATGACAGCATTGACCAAGTCATGAATGAGATCAGACTCATT
TCATCTGTAAGGCACCAAAATTTAGTCCGCTTGTTGGGTTGTTCCATAGAACGTGGTGAA
CAGATTCTTGTGTATGAATTCATGGCCAATGGAACATTATGTCAACATCTACAAAGAGAG
AGAGGTGACGGACTTTCTTGGCCGATACGCCTCACCATCGCCACTCAAACCGCCCAAGCA
ATTGCTCACCTGCACTCTGCTGTCAAACCTCCAATATATCATAGAGATATCAAGTCAAGC
AACATTCTTTTAGATTGCAACTTCAAAGCCAAACTTGCAGATTTTGGTCTTTCAAGGCTT
GGCATGGCTGAATCGTCCCACATTTCAACAGCTCCACAGGGGACGCCAGGTTATCTTGAT
CCTCAGTACCATCAGAACTTCCATCTTTCCGATAAAAGCGACGTCTATAGCTTTGGTGTA
GTTCTTGTTGAGATTATAACAGGGTTGAAAGCAGTGGACTTTAATCGTCCCCATAATGAA
GTGAACTTGGCTGCTCTAGCCAATGACAGGATTGGAAGAGGGTGTTTAAATGAGATCATA
GACCCTTTTCTCGAGCCCCATATGGATGCTTGGACCCTTTCTTCGGTTCATAAAGTAGGT
GAATTGGCATTCAGATGTCTAGCATTTCACAGAGACATGAGACCTTCAATGATGGAAGTA
ACAGCTGAATTAGAGCTAATCAAGCTAAGCAGATGGCCATCTTCATCAGAAGATAACACG
TACACTGCTTCATCAGAGGGATCCTCTTGCTGTTCTTCGTCTAGCGTAAGCGAGAAACCT
CTGAACATTAGCAAGTCCCAATCAGAGCGAAGTGTCATTTTGCTGCAGAGTGGAGCTGCT
GGCAGCTTAAACTCAACAGAAAAGTTGAAGAAGGATAATTCACCAGTTTCTGTTCATCAG
GATTCATGGTTAAGTGATCAGAGCTCACCTTCATCAAACAGCTTGCTAAGTAATGCAATT
CAGTGACACTGAAGGTGATTAGATTTTTTTTCTTCTTATTGGGTGCCTAGCTTCATGTCA
TTATGTTAATACCATAAAAGTAGTTTTGCATCACAGCAGGGGAATTCAATTTTCCCTTCC
TCATCGTCGTTCATTATGTACTGATAATAAGCATAAGCTTGTAGAGGAAAAAATCTTTGT
TTTTCAACTTTTCATATATGTACCTATTTTTTGTTTTGTAATTCGTAGTTAAAATTACAC
AGACTAGAAAGTTGTAGGCGGCTTGGTGATGGTGTTGACCAGAGGAAACTCTGATCAGAT
CACACAGTAGTTTTTGATGCAGTATCAAACAAGCCTGGAGAAAGATCTTTAT
>Pav_c29_g1_i1_len_1027
AAAACAAATCTCAAACAAGTTAAATTTCACTTGGAAGGTAATTTAACGGAAGAACGACAT
TAAAAATTAGTATGCTAATTATTTCTTCACTGGAATACTAAGATAAAATGGAGTTTGGAT
TGTACAATCCATAACTCGACGGTGCACTAAACACAAACAAGAATCTCTCTTCAAAGATGA
AGGATTAAGGATCATCCATTTCTATTTTATTTGTTTCCTTCTAAAAACTGAATATGACAA
CATCTCGTATGAACGTGTTAATTTGTAACAGATAACACAACAAGTTGACTTCTAACATTA
AGGGCTAATTAGAAACATCACAGCAGTTTTCAAGCTCCAAAGAAAATATTCTGCCATCAA
GAGACCAATATGAAGCCCTAAAGCTGAAGCCAGTACAATCGACAAGGTAATGGAGGTTGA
AAAGGATAAGACATTCCGAAATTTTCAGATCCTTGACTCCATCTTACTGATGGCGTTCTC
TATAGCAGGTACATTCTTCTTGAAGACTGCCCATTGCTCCTCTGTCAAACTTATTCCTTT
GGTAGTAGGAAGCTCTTTGCCATCTTTACTATAAAACTCCCTTATAGACACCAATGATTT
CCCTCTGAATTCTTGAAGTGTCACCTTCCTCTTCGATGAAAGCCTGCAAATGACGAGATC
GCCATTATCATCATACTCCTGGTCCTGGGCATCACCAATTTTCGGGTTTTCATCTTCTTC
TACTTCTTGTTGTTGTTGTTCCTTTTGATTTTGCTCTTCGAGGAAGGACTGGACGACCCG
TTTGACGAGCGCCTTGTAGGGGGGTTTAGAGAGGTCTAGGTCGAGCACTTCAGAGGCCCG
CTTTCGAATCTTGAACTCTGTCATCTCGTCCATGTCCGATTTTTCCAGTATTCCACGCAC
CGTTTTTTCGATCTTTTGTTCGGTTTCGGCATCCATTTTTTTGTCTTCTGAAGTTCTTGC
ACGGAGAGATTCTACGAACTTTTTTCTTTGCTTAATTGGGGAAGCTCTGTGCCACTGTGC
AGCTCCG
>Pav_c30_g1_i1_len_3116
ATAACAATAGTCTATTTCCTTTAACAGGACATTAGAGTTGCAATAATTGAATTAATGGAC
ATTAGAGTTGCCAATACTTACAAAATCAAATGTGATAGCGTGACATTGGTTAGAGAAGAA
AAAAGAATTGGAATAACAAGTTGGGAAGTCTAGCATTGTATACTGCTGTAAACTGCCTTG
ATATAGTTCGAATTCGCCTCGTATTCAGCTCGCTTTTAGATCGTTCAAGCTCGATTCGCA
AAATATTAAGCTCTTTACAAAAATGAGCAATCAGCCGAGGAAAAGAAAGACACAAATGCA
ACAAATTTTCCCAATTCAAACACAATAAACATGTGTTAGATTGTGAATCAATCTTTGTCA
CTTTTTTATTATGATGGATAGGAACACAGCATCAGCATATCCTCGATACAATTTCAACTC
CACATTCTATCAGGAAAAGAACCAAATACCCAGTAAACAAGGGAGAAAAGGTACCACAGC
ACTCTGAAGACTTACAGATATGTTAGCTGCTAATAACAGAAATTTCTTTGTATCTTTCAT
TCTTGAATATCAAACTGTATTTCCACTTGACTTGAGCAACAAACCCCCCAAAAAAATATC
CAGGATATAACTAAGGTATGGACCTGAAACAACTGGAGCAAAAGAACTAAATACAGGGGG
TGAAAAACAAAAGAGAAAATATCAGATCAGAGTGAGTATTCCATTTTTATCATTGCCTAT
AACCATGACTGAGTATCATAAACCCAGTATTCGATGGACCCGCCAAAGACACAAAATAGC
ACCAACAAAAGAAAACTGGGATTTACTTCTGAATCATTTCTGTTGATCCCCCTTTTTGAT
AAGAGAACCATCCTCTAGTTGTAATGCTCTAGGATCAAGAGGGATAGTTCCAACTGTTAA
ATTACCCAAGGATTCAGCAAATCCATTAACTCTAACAGGCATTGAGCCTACAGTAACAAC
ATCAAAGCTTTTGGCGTTAGTAGCAGCAGCAGCTGAAGATTTTGAGTCCACCTGCTTTCG
ATTAATAGTGAGTGAACCAATTTTTAAGGTAGATACAGCATCATCTTTTGCTTCAGGTGC
CTTCTTCTCAGCATTTCCATTCGTAATACTTGTGTTTATAACACCAAAGTTAGAGGAAAC
CTGCGCAGAAGCAGGGACAAGAGTCTTTTTCGAGTGGTTTGCATCGTCACCCGCAGAGTT
TAGCTTGCGGGGGGGACCCAAACCCGTTACTAGAAATGGACTTTCAAAACTTCTAACAAG
TAACCTGCTTCTCTCTTCCTGCATGAATTTCTGACGCTCTTCATAGTACATAAAGTCATC
AAGTAAAGATGTCTTCAATGTGTGATTCTTGAATATTTTCAACATCTCCAAGCCTTTCTT
ATACATGATCTCTTGTGTATCCCTGCTATTAGTCACCGGCTTGTTTTCATTGTTCTCTAA
TACGATGTGCCTGAAACTGGTGTTTGGCACATCTTTAATGATGTGCCACTTAACAGGGAA
GCTCCCACTCCATTTATCTTGCTGCCAAAAGTCCATATCCTTGTTGAAGTCAACCGGGCC
ACCCATCTCTGCGACACCACAGAATTGACCACTTGCATTAACAGAAAAGAAAAGGAAGAT
AGGACAGCCTCTACGTTTTCCAGCAGCTATTCTTAGGGCATCTTCATAAGCACTATTGAG
TTTCTTGTTGCCATGGGGTGTAGATGACCAAACATTGTATTTGATGCTCTTGTGAACATC
ATCCTCACTGTATGATTTTATTACAAAAAATTTTGCATCCACATAGTCAACAGGCAGTTC
ATCCTTGTTATACTGATCAGTACGAATAATGATATTCCCTTGAGCATTACAATCTCCTGC
CTTAGTCGTGTAGGCTTCAACAGCTATTTGATTTTTTAACCTATTGATTCTAGGACCACA
ATTCTGCTCACCCAAAGCCTCTAGGCCACCATGTACATCATTCAAGGCCCTGCCAACATT
AAACTTTGGCCGAAGCTTACCCACAGCACCCCGTCCTTGAGCAATAGATCCGAAGTTTGA
CAAGCCATTACCAACGGGGATTTCGACCTTCAATTGATTATGATTAGGCAATACTTTCCC
ATTTGGAAGGTTATCCACGGCCGAAATTGAGCCAGATGCACTTCTAACCTGATGAACATG
TGATGAGGCTGGGGTTGAGAAACGACCAGACACAACACTGCCATGTGTAATAGCATGCTT
GCTCGGTCCATTACCTCTTGAACCTTCTGATACCTTTGTCAAGGGACTCATCTGATTTGC
AGATGACTTAGGGGTGTTAGGGAAGCCTCCAGAAGCTGAATTTAAGTTATATTTGACCCC
TCTTCCATCAGGTCTATTAATTGATGCTCCATTATCAAACAATGAGTCAGGTGAACTATT
GGGAACAACATCAGGTTGAACAACATGAGGGATATAAGCAGGTGAAGAGAGAGAGTTTTG
ATAAGGGGGGATGGTGCAATACTGTTGGCCATCAACGCCTATCATAGCACCAGGTATGTA
AGGATTGTATGGGTTGTATGGAGACTGTGCATATCCATAGCTAGGTGTATAATATACAAA
AGGCAAACTTTCATTTTGTGCACCCGTGTATTGGATATCCGGACCATCTATGCCAAAAAT
CCTTCGGTGGTCCTCCCATTCACCGGGTGATTCAAATCCTGTACAGTAATACCCATAGTT
GGTGGCAGCCGGATAATACAAGCCCTGATCAACAACATACTCAGGGGCTCCTTCATTGTA
CATAGCTTCAACTTGTTCGAAGGGAGTTGTAAAATGCAGGTTTTGTTCCATGCCTTGAAT
CATATAAACCTCATCATTCGCGTGTTCGGGAACATTATACATTTCCATTCCAGTACCGCC
ACCCCAAGAAATAAGCTGAATCAATCCATGGTTGACCTAGAAAGTTCTAAGAGGGAGGAA
TCGGAGAATTTGCAGAGAGTAGGAGGGGTTTTCTGCAACATTATTTTTTTGTTTTATATA
AATATTTATAGGCGAAGCAGACGCGCTTGAGAAACCCTAACCATAAGGGAGAAGAAAAGA
CAGAGAGAGAGAGGCTTGGAAAAGAAGGCGGTTTTGGTGTGTGAATGTGTGTGTTT
>Pav_c30_g2_i1_len_295
CAAGCCTTTCTTATACATGATCTGCACAGTAAAAATAAATAATTAACAACCAACCTAAGA
AGTCCCCTATTTATATGGTGCAGAGGAACCCACATATTCACAACACTAGCTGGACACTTA
TTGCAATTATAAGCTACGTGCCTGCACACAACCATTTAACCATTCTGCCTTGTCTGGCAG
TCTGGGTTCCTGTTCTCCAAGTCACGTTTCTCCGTAACCATGGTGCATGGCATGACTTCT
AACTCTATGCTAGTTGGCAACTCAAGGCAATACAGGAAAATAAATCTAAATATAC
>Pav_c31_g1_i1_len_1859
GCCTCCTATGACATATTGACAGATCATATTGAAATCTGTAGCAAGAAAGAATAGTCTACG
ATGAACAATATTACATGAGAGTTTATGATCATATGAAATTTACAGAAAGAGATTTACAGG
GAAGGATCGTCTCGTATGAACAATGGCATGCAGTAGTCCACTTATGAACAATATTACTTG
AAGGTTTCAGTGAAAGTTTATGATCACATTGAAATTTAAAGCAAGAATTGTCTATATGAA
CAACTTGTGCATAATGCCGTGCGGCGTGCCCCTTCATCGATCTTCATTTTTTCTTTATCT
TTAGAACTATCATTACTTCTCACTCCTACTAATGCATCAAGCTATATTTTCTACCTCATG
CACAAAATGTGACATTCCGATCCTGAGATTGCCGACACGAGTAGTAGAGTTCTTGGTGTT
GATCTGAAGCATCTCCTCTTCACTAAGTTTTCTAAAATAATCGACTAGCGCAATCTTCGA
CTATCCTGTGGCTGAGTCCCTGTTGTGATCAAACTAATCTGACTCTTCAGGCAGAAATAT
TGCGCTCAGAAACTCTTGAAAGCGAGAAGAATAGGCTTTGGGATTCACAGTCTTGATGGA
TTTTGAGTCATATTTTATTGCCTTGCAAGCATGCTCAATGCGCTTTTTCATATTGTAATT
CTGACAAAAATCTACTATTCCAAAGATTAAAAGAACCTTGAAGCATTCCTGTGCACTGGT
GCACGACCTATATGATTTACTTTCCATTGCATTCCTGAATGCCCGGACAGCACGTGCTGG
CAGTCTATCCCCAAATTTAAACCCAGGCCTGTCAAGTAGATCGCAGATATCGGCAAGAGT
TAACTCTGAGCTTTCATTTTGTTCTGAAGTATCATCTGTTTTCTTTTTGGCACTAGAACT
TCTGGAAGCGTTTTCATCAATTGAACCTTCATGTGAAGCTTCTATGTGTATACCAAGCAA
AAAACTATAATCCATGATGCCCTCAGCTTCCAAAAACTCGCAGTCATACTTGACTTGTGC
TAAGAGCCGAGCTCGGACTAATGGATCCAGGTAAAAGCAAAAATCAAAATCCAGATCCTT
AAGTATGGCTCTATCCTCAACGATTGTTTTACTGCAGGCTCGGCCTATTGAAGAGCCTTT
GAGATCATAACACTTATCTATGCAAATTTCTGATGGCATCATGTTTCCCCAAACAGCACA
GTAAACCTTAATCCCTCCCGCTGGCCTGACAACATGAAGTCCATACAGTTTTATTAATAG
TGAGGCCCGATACTTCTTAACATGGCAGTAGTAGTTTGGAAGCATCTCTAAGTATACCTT
CAGTTCAGACTTCCGAAGGGTTTTAATCACAAATCGATTGTCATTGGATGATACAATTAC
CCTGCCATATCTTCCCGGTAAACAAACCTCCTTTAGAGTCCGATGTCCACATATTGACAG
CTGATACTGGTCATAATCAATACTATCAAGCTCCAGCATACGTCTGAAAACTGCAGGACT
GTAATCTTTCCATTCAAAGTCAGTTGTGATATAAGGAAGTTGTAGAAAGTCCTGTCTAGA
ATATTTTATGCTGTTAGTTTTAGTAGCTTTGAAGTCAGCTGGTGAAAACTCCTCTTTCAA
AAGCTCCATGTGTTTTCCTTTGTCAGAAGAAATCCCTTTTTGGAATTCCAAGAATTTCCG
AGGCAAATGAGAGAACAAGGGGGTTTGGTTTTTCATCGAACTTTTTGGCTTCTGCTGCAT
CATCATCATCAGTTCTAAAATTTCAGCTTTAGTAGTTGTTGTCATGGTTATGACAGAGAG
GCGGAGAGGATTGCCCACCGGACTGTTTACTGAACCAAAAACCATTGCCCTTTTACGCG
>Pav_c32_g1_i1_len_267
TTCAAGCTCGTATTCCTGGGCGAACAAAGTGTGGGAAAGACGTCTCTCATCACCCGCTTC
ATGTACGACTCGTTCGACAACACCTACCAAGCGACAATCGGCATCGACTTTCTGAGCAAG
ACCATGTACCTGGAGGATCGAACCGTCCGCCTGCAGCTCTGGGACACCGCCGGCCAAGAG
CGATTCCGCTCGCTGATCCCCTCGTACATCCGCGATTCTAGTGTGGCCGTGGTGGTATAC
GACATCACGAACAAGAAGACATTCGAG
>Pav_c32_g2_i1_len_151
GACATACGGTCAGAAGATTGCTTCCGATACTCTGGGATAGCACCTCTCCAAGTTTTTTGC
TTTTCTTTATAGAACCTCCAGCCCTACTCCACAATGGCGCAGTCGGGGTACTCAAACCCG
CTCAAGAAGTTCAAGCTCGTATTCCTGGGCG
>Pav_c33_g1_i1_len_681
CTCCCCATGCCAAACTGCATAAACATAACATATTAAGTTTTCATATTTTTGACATTCATA
AAGTTGCCATATCGCTACAATTCATGCATCATTGTTGAAAAATAATGCACATTTGGTGGA
GATTTCTACAAGCTAGCAGAATTTTCTAGGACAATTTAGAATGCAAAGTTGGCGGATGTA
TTCCCTAAACACTAGTCACTAACTTAATTGAAGCTAGTAGAAAGTTCTAGTTGAAGCTAC
AATATATGCGGCTGGAATTACAAGTTACTGTCGGTTTACTAGAATAACCGACTTTACTAG
ATGGTTGTTCCCTCTATAAATGGGCACTAAGCTTTCTGTTTGTAATCAATCTAGTGATAA
AGGCCAATAGCTACAACTAACAGGCCAAATAGCTAAGCCTTGTATCCATCCTATTGTTGA
ATAAATAAAATCACTCTATTCTTCTTTTAAAAACCCAACAGTGGTATCAGAGCGCTACTC
ACACACTTTCTAAAACCAACAATCATCAAGGTCTTTTTCCAAATATATATGTAATGTTAT
TTTCATTTCATGTACTTAACTAATAGTCGAAACCTCAAATTCATAGCCTGGCAACATATA
TATAATATAACATGTCAGAATATTGACATATGAGGAACTAAGGGGAAGAAAATTGACCAA
GAATCCATAAGCGAATGTGGA
>Pav_c34_g1_i1_len_1090
GGAAGGAGTCGTACAAAAAGCATTTTAAGCAGAGAATTATATACATACCACAAATCCAGA
AAGATGGGAAAGGAGTCTTGGTAGTGCTATAATACCAGGAAGTAAGGAAAAGCATACAAC
CAGCATAAGTGGAAAATATAATTGGAAATCCACTTGTAACATACATGATGACATCCGTAA
CAAATAAGAAAAAACATACATGATGATGACATAGCATATACAAGTCTTTTAGCTCATGAA
GGACCATTTCATATTTGCCCCATACAAGTTTTCCCCAGAAGCCCCCAACCCAAACTATGG
AATTGATCGACTCAATCTCATACTACAATCATATCATGGCCCCCCAACAAAACGAAAATG
TCAAATACCAGAACTATACCTTCTCAAATCCACTGGTTTGCTGTTGCTGCTGCTCATGAT
TTGCATAATTAGAAGTGCTCATGCCAAGGCCTTCATTTCTGTGCTTCTCCCATCCCCCAG
TATCAGCTTTGGAATGTGCCCAGTAGTAAAAAATTGACCCTGCCAATGACAACAGTGTAA
GAGCAGCGGCGGCGGCAAACACGCCCTTACGCAGAGTGGAACAGGACAAGTCATCTGCGT
TAAAGATTCCCCGGTACTTGGTGTGGTACGCATTCTTTGCTGACCCTGCCAACAAGCATG
CCTCGGCTCCCAAAAAGCTTGTCCAGGAGAAGACGAAGAAGAAGACGGTCCAAGTGGTGG
CGCTGCCAGTCACTAAGCCTTTGCCGCAGCAGAGACACCTCGTGACGCCGTTTAGCACCG
TCTGGCTGAGGAAAAGCAGCCCAAACGCCGCTAATCCGTACGCCGTAGAAGCGTCCGTCC
CGTACACGCAGTAGGTGTGCTCGTCGTACTCATCAGGCACTATCTTAGCCGTGCTACGGC
GTCGTTCAGCACCGACGGCCAAAACGAAGGCGATGAGGTGTAGAGAGGTGACGATTGCCA
CTATGGGTATGGAGACTGCCATTACTCTCTATGTGCGAGCGAGTGTGTGTGGTTGGGTTC
ACTGAAAATATCTCTGCTTTTGATGAAAAAGAAAGAAGTAGGCAACTTTCGTTTTTTTTT
TTTTTTTTTT
>Pav_c35_g1_i1_len_573
AACGGTTATGTGTTAGTATTTCTTTCACAATACATATGATATGAGGGAGCGCTTATTTGT
GGTGAAACCTACATGTATGTTGTGAAAGGAAGGTTATATATAACCGGCGCATACAATCTA
GATTTCGTTTGTTCTAAATTACACCAATTCAGAAAAGGGTATTCTATTCCTTTATTAAAA
AAAATGATATAGGTGGAGAGAATCCTATTACAACATCCAGGGGTAAATGGTGCTGTTGTG
GTGGGAATTCCAGATGCTCGCCTCACAGAGATGGTTGTGGCTTGTGTTCAAGTAAGAGAA
GATTGGCAGTGGATAAATACAAGCATCAGACAGTCCGTCTCAAATCAATTGCTTCAAATG
TCCAGTGAGATCCTTTGCCAATTTTGTAAAGAAAAGAATTTGACCGGGTTTAAGATACCA
AAAGTATTTATTTTAAGGAAGAAGCCATTTCCAGTGACGACAACTGGAAAAATAAGAAGA
GACCTAGTCCGGGGAGAGGCTATATCTCAGCTGCAATATATTATTAGCAATCTATGATTT
TTTTTAATAATATTTTTTTTGGTAGTGTTTACG
>Pav_c36_g1_i1_len_157
GAGAGAGAGAGAGAGAGAGAAAAAAAACCAGTCAAAGAAAACACCAAAGCTAGTCCAGTA
GTGAAGTGAAATTAAGTTTTAAAGGCTTAAGATTTTAAAAGGGATTAAAATTGAGATGAG
CCGTGAGTGGATACAATACAAGTCTCTCTCAACTCTG
>Pav_c36_g2_i1_len_1263
CATTCGAAGAGCTGGAGAGGGCCATTTCTGAACTCTTAAGTTTGCTTAGCGTAAAACCTC
AGGAAAGGAAAAGGGACTTGAATATAAGGTCGAATCGGAGAAAGAGAGAGAGAGAGAGAA
AAAAAAAGCGATGGCTGCTTCGGATGAAACTCCATCGGCTAAGAGATGGCTTCCTCTTGA
AGCTAACCCTGATGTTATGAACCAGTTCCTTTGGGGTCTGGGTCTTCCAGAGCATGAGGC
AGAATGCTGTGACGTTTATGGGTTGGATGGAGAACTCTTAGAAATGGTTCCGAAGCCTGT
ACTTGCTGTGCTGTTTCTTTATCCTATAACCGCTCAGTCTGAAGAAGAGAGAATGATGCA
GGCTAACGAGAAACGGGAACCCAAAGGTAGAGTTTATTTTTTGAAACAAACTGTGGGAAA
TGCTTGTGGAACTATTGGGCTTCTACATGCTGTAGGAAACATCACTTCCGAGATCAAACT
TGTTGAGGAGTCATACTTGGATAGGTTTTTCAAAAGTACTGCAACAATGGATCCATTGGA
GCGTGCCGCATTCCTTGAAAAGGACAGAGAAATGGAAGTTGCTCATTCAGTAGCAGCTAC
TGGCGGTGAAACCGAGGCATCAGATAATGTGGACACTCACTTTATCTGCTTCTCATGTGT
TGAGGGGGAACTTTACGAGCTTGATGGGAGAAAATCAGGTCCAATTTCTCACGGTCCATC
TTCACCAAACAGTCTATTGCAGGATGCAGCTAAAGTCATACAGGGCATGATCCAGAAAAA
TCCTGACTCCCTCAACTTCAACGTCATTGCAGTTTCGAAGAAATCAGGGGGCTTTCCTTA
AGTTGGAGCACATTGGTGCCCCTCAAAGGTGGTTCAATGTTTAATGCAATAGTAGCACTT
GATGTACGCATCTTTGTACTGAACAATTCCTTTTCCCTGTTAACATGTGTGGTAGCATCT
TAGCATAAGCTTACTCAACTAGCGTTAAACTGGTCTTAGACTTTGCTGATCATAGCATTG
ATGTACTGGCCAAGCCTGTTGGGTATATGGATAGATTTCCAGTTTTGCTTAACCCGGTAC
TGAATGTATTGGTAATGATCCTGGCAAAAGAAATTATTGTGTATGGTAGATGCAGGTTGG
AATTTTGAAAACCAAAAGCGAACTGATTTCCAACTTTTAGTTCCCTAGATTGTAAGAACA
GTTTGTTTGATTGTCGGCATGGAATATGTGCCTATTGCAATGAAAAAAAAAAAAAAAAAA
AAA
>Pav_c37_g1_i1_len_1926
ATTGACCGTCTCAAGCGTTGGAGGGTATGTTTACCTTTGAATTTGATATTGCTTTTTTGT
TGATTATCCTTTGCATTTTGCTGTTGTAGATTTAATTTTATTGATGTATTTTCTGCAACT
TGTTCTTTGTCTCTGTATGTATGGCTATGGATTATGTTGATTTGGGCGGTCAGTCGGTGA
ACATATTTTTTTGGGTGGTGGTTTCTATTTTTGTCAAATTACACCTTTACTCTCATCTGG
AGTTGGGAGATTAAAGCGTTTGATGTTTAGTTTTCCAATATTTTTTTTTTGTGTGTCTGC
GGTATTGTGTGGTAAGTTTCTATATATAGTAATTGTCCCCTGGATCTGGACTTGTGTAGT
TTCAAATTTTTAGGAAAAGGGCTTTGGGTCTGTTTAAAACTGAGTTAGGTTCAGTAGGTC
CAAAATTGGAAGAGGTAGTGCATGTACAGTTGAAAGAAGATATGGAAAAATGTTGGCTGA
AAGAGTATTTTTGATGTGGAAGGAGGAGTGATATTAACTCTCCTTTTTCACTAACAAAGT
CAATATAACGTGAAATGGTAAAGAATTTGGATGATAATTTTGGTATTCTTATGATTTTAA
GGTGCTATTAGCAACATAATTCTTTTATTTATTTATTTAACCATGAGAAGTTGTGATGAA
TGACTATTAGCTTCTCTACATATGGTGGATAGGAATAATACGTACTGCTTCATGTTTCAG
CAATGCCGCATTAGTCTATAAAATGTCGAGCATATTGACAAAATATGAGCTATGTACACT
CCTTTTTTATGTGCTTATTGTGTCACTCTTGACTCTAACTTGTAGTTTTTCTACCTGTCT
GAAACTGGGCCTATATCTCAAGGACTGTTGCATCCTACAATAGCTAAATAAATGAACAAA
TCCTTTTGTGCCGTTGCATGTGTACGAGCCCCTTTATCAATAAAGGAGTGAAGTATTTAA
TCAACAATCTGAATACAATATGCTGGGTTAGGGATGTAAACAGGTATAAAGAGGCACTAG
CAGAGGCTACTTTGTGGCGCTGACCTTGCCCCAGGAAATGTTGGCATGTATGATCTAAGA
GAAAAAAGTATAAAATCCATCCCATAGTACTGATTATATGACAGGTGCATGAAAATTAAG
AGTTCAGATACAAATGCTGAAAAACATATGTAATTATAATACTAATGCATATATAATGAT
ACCAAGTCATATGTCATACTTAAAAATTATTATATCAACAACAAAGTGCACTAGTATATG
TGTATATATAGATACAAGGTAATGCTCTCTTCTGAGATATTTGGCATGTTATGTTGCCAG
ACTATAGATCTGGACCACAAACTTTAACTTTGGCAACATAGCCACACCGTCTCACAAGAG
AGGTTTTTTCATTTTATATGTATCAATTATCGCAGATCACATAATACTAACATATATATA
TGTAATAAGAAAATCTGTTGATGGGTGAGTCGAATGAGATCATCAACAAGAAAATCTGTT
GATGGGTGAATTTTGTTTTACAAAATTGTTACCAAAAGTGAACTAAATTTTCAGCTAAGT
TTGGGTTTTTCTGGTTTTCAATATTGTGACAATTGGTTCCAAAATCAAAGAAAAACCAAA
ACAAAGCACTCACTGGGTCCATTGCGATGCCACTCTGTTAAGGGCTTTACTACCCTAGAT
GCCAGTGGCTGTGCACCAATGGTAGGTTTCTCCATGAATGTGTGTCGGGCTTGGTGGGAG
TCCCTGAACCACCTCGGTTAAGTCAAATTGTACTACCTGGGTTCCCTGTATATTTTGACT
GATAATTGAAATTCTCTATTGGTTGCTTAGTTATAGTTGTTAGTGGAAGGAATTTTTTTT
TTTCAATCAAGGCTTTGGCTAAACCATGTTATGTTTCTTTGTAGCAAGCGGCACTTGTGC
TGAATG
>Pav_c38_g1_i1_len_1751
TCTCTAAAACTCTCCTTCTCTCTCTAAAACTCTCCTTCTCTCTCTAAAACTCTCCTTCTC
TCTCTAAAACTCTCCTTCTCTCTTAACCCTTCAGATCTCTGAACCTCTATGGCCACGTCA
TCGCCGTCGCCGACGACGTCGTATTGGTGCTACAGATGCACTCGCTTCGTCCGTGTCTGG
GTCCAGGACTCTACCCTCTCATGCCCCCACTGCGAAACCGGTTTTCTAGAAGAGATCGAA
ACGACGCCGCAACCACAGCCACCGCCGATCCATCACCACCATCGATTCCCGTCCACCCAC
GTCCACGATCAAAACCCGGCTCCGACTTCCCGCCGAGTCCGTCGAGCCACCGTAGACCGG
TCCTCCCCCTTCAACCCGGTTATTGTCCTACGTGGCGGGGCCGAGTCAAATACTGAGTCC
AACTCGTTCGAGCTTTATTATGACGACGCTGCCGGGTCGGGGCTCCAGCCCCTCCCGCCC
ACCATGTCGGAGATCTTAATGGGCTCGGGCTTCGACCGGTTGCTCGACCAGCTCTCCCAG
ATTGAAATCACCGGGCTGGGCCGACCCGAAAATCCGCCCGCGTCTAAATCAGCCGTGGAC
TCTATGCCCGTTGTTCAAATCGGCGAAACACACGTCGGGTCGGATGCGCACTGCGCGGTC
TGCAAGGAAGCATTCGAACTCGGGTCGGAGGCCCGAGAAATGCCGTGCAAGCACATATAC
CACTCGGATTGCATCCTCCCCTGGCTTGCTATGCGAAACTCGTGCCCTGTTTGCCGGCAC
GAGCTGCCCGCCGACCGAAATGACCGAAATTCGGATCCGGGTCTCGACGAAGAGACCATG
GGGCTGACCATCTGGAGATTACCCGGCGGTGGGTTCGCTGTGGGGAGATTCTCGGGCGGC
AGACGACCCGGAGAGAGGGAATTGCCGGTTGTGTACACGGAAATGGATGGCCCATTCAAC
GGGAACGGGGCTCCGAGAAGGGTACTATGGTCATCGAGAAGTAGAGGAAGTGAGAGTCAT
GGGATTCGCAGGGCTTTCCGTAATCTGGCGTCGTTTTGGGGTCGGTTTAGGTCCAATTCG
TCTTCTTCGAGGTCCGGGTCCGAATCCGGGTCGGTTTTCAGCAGAAGTCAGAGTCACTCA
AGTTCGGTGTTTGGCCGGTTCGTCCAGAGGCGTAGCAGGGCTTGGGTGTTGGATGATTAA
AAAGGCCGCAAATTTTGTTTCTTTTTGGGGTTTTATTTATTTATTTTTATATTCATCACT
GTATATACTTTTATAGCGTTGGAGTTTCGAAGAATTTCAAGGTTGCCGGATTTGGGTTCT
GTGTTCATGAAAAGAGCAACTGAGCTGAGAACTAGCAGGCCTCTGTTTTAAAGCAAAATT
TGCTCAAAAGGTAGCATTTTACAGCAAATTCGAAATGTAGTTCTTAAAACTTAATTACAG
CAACTTCTTCTGTTGCTCATTTCAGTTTAATTAGTAGATTTTCTTTACACTTAAGTTCGA
ATTCCCGTCCCGATAAGTTAGAAAAGAAGTTAGATTTTATTTATGAAGTGAGTGACAGCA
GAAGTGTCAACTCATAGTTCTGCCTATGTAGCTTGAGAATGTGACCGTGAATGAATGAAT
GTTTTGTTTGGCCTTTGTGGCTGGAAAGCACCAAATTTTGGCTATCTCTTCTCTCAAATA
ATTGAAGTTTACAGTGTTTATATCCCGTGAGTTGGGTTGTCATGGGTCATCTCACTTATA
GCAAAAAAAAG
>Pav_c39_g1_i1_len_1663
ACAGAGGAAGAGTTGTTGGAGGCGAGCATTGCAGTGAGAGAGAGAGAGTCCGAGGAGCCA
AAGGCAAAAGCAAAACTCGACCTTTGGGACACTCGGAAGGATAACTTTACACACCATTTT
TGCCTCCAACAACTCTTCCTCTGTATGATCTTAGTCCCCTACCCCCTATATTAAGTCCCT
TGCGTCACCCAAAGCCCTCTCATACCATCCTTTGATCCAATCATGTCTCATTTGGCTATC
TCTCAGGGTTCACTTACTGCTCCTGTTGGAAGCGATTTTTCTATCAGAAGATCAGTGTTC
AAGGCACAAAGCATAAACTTTAATGATAAATCATGGGCACCTCTTTTACCTTTGGACTTG
AAAACAAAGAATAGGGGGCTGAGAAATCAGCGGATAGTATGCATGTCAGTGCAACAAGCA
AGTGTTCCTAAAGTTGCTGTATCTCCTCTACAACTTGAAGATGCTAATGAGCCACCATTA
AATACATACAAGCCTAAGGAACCTTATACTGCCACCATTCGTTCTGTTGAGAGGATTGTA
GGCCCAAAGGCTCCTGGAGAGACCTGCCATATTGTAATCGATCATGGTGGTAATGTTCCC
TACTGGGAAGGGCAAAGTTATGGTGTAATTCCTCCTGGTGAAAACCCAAAGAAACCTGGG
GCTCCACAAAATGTTCGTCTTTACTCAATTGCATCCTCAAGGTATGGAGACTATTTTGAT
GGCAAGACAACCAGTTTGTGTGTCCGCCGTGCTGTCTATTATGACCCTGAGACGGGAAAG
GAGGATCCTTCCAAGAATGGTGTGTGCAGCAATTTTTTGTGCAACTCCAAACCAGGAGAT
AAAATTAAGATCACAGGGCCTGCGGGCAAGATCATGCTTTTGCCTGAAGACAACCCAAAT
GCCACCCATATTATGATTGCCACCGGCACTGGTATCGCACCATACAGAGGTTACCTTCGT
CGCATGTTCATGGAATCTATTCCCAAATTCAAGTTTGGCGGCCTTGCATGGCTATTCCTT
GGTGTGGCCAATACTGATAGTCTCCTCTATGATGAAGAGTTCACCAAGTATCTCAAGGAC
TACCCTGATAATTTCCGGTACGACATAGCGCTAAGTAGAGAACATAAGAACAAGAGAGGA
GGGAAGATGTATGTTCAGGATAAAATTGAAGAGTACAGTGATGAGATCTTTAAGCTCTTG
GATGATGGAGCCCACATATATTTCTGTGGGCTCAGGGGAATGATGCCTGGGATTCAAGAA
ACCTTGAAGAGGGTTGCAGATGGAAGAGGGGAGAACTGGGAGGAGAAGCTTTCACAACTG
AAAAAGAACAAGCAATGGCATGTGGAAGTCTATTGATATGGCATGAAGCCTCCTATGTTA
GGTAAAATTTCTTTTGGTTAGCCAATCATCAGCTTTTACATACGGAACTTTTGAGTTAGC
AATACCATTGATATGTATCAGTAAACAAAGAGGCAAACCCATCTTCTTTTGGTTGAACCA
ATTTGAGGAACTCTTTGATTGTTGATTTATGTTTCATCTTCTCCCTCCATTTAGTTTTTT
TTTTTATAAATATTTATCAATGTAATAACCAGAAAATTCAAAATTCTGGTAAATTTGTTC
TATCGATTTTATTATGAATTGCAAGCGCAATGTTTTCCCTATA
>Pav_c40_g1_i1_len_1273
GCTATTTTATGATTTATGTTGTAATATATCATATTTTAAGAAAACTTGAGCCAAAAAACG
TTATGAGGCTATAATTCAAAACATACGAATATAACCTTGTTAGAGTTGTACACGTCAACA
AATTATTGTACGCTCTCTTTACAGATTGATTTAATAGATGGAAGTTCAGATAGCCGAACA
ATTATGTAATTACTGTAACAGAATCAGAATTATAAGTTCATTACTTCTTCCCTTCTGCGG
CATAGAGTGTCTTGATTTCCTCAACATCATCATAGCTGCCAAGGAAGATTGGAGAGCGCT
CATGGATCTTGTTTGGAACTAGGTCAAGGGCCCGTTCCTTGCCAGTGAATGACTGACCGC
CTGCTTGTTCCATCAAGAAAGACATGGGGAAGACTTCGTAGAGAACACGCAGTTTCCCAT
TTGGGCTCTTCTTGTCAGCAGGATACAAAAAGATACCTCCATAAAGCAGTGTCCGATGAA
CATCAGCAACCATGCTTCCAATGTATCTTAGAGACTTTGGTGATGAACCATCTGTCGGGT
ATTTGCACTTTTCCACATACTTGGCCGTCGGACCATCCCAATTTTTGGCATTCCCTTCAT
TCACTGAATAGATTTTTCCTTTCTTTGGAATCTGGATGTCTGGGTGAGTTAGTATGAACT
CCCCAAGAGATGGATCCAGAGTGAACCCATGAACTCCAGTTCCAGTGCTCAACACAAACG
TGCAAGAGCTTCCATACATGCAGTAGCCTGCTGCAACCATATTCTTTCCAGGTTGCAAGA
CATCGTGCAGAGCAGGTTCAATGCCATCTTTTACCACATAAATCCCAAAAATCGTTCCAA
TGGAAACACCACAATCAATGTTAGACGAACCATCCAGTGGATCAAATACAACACAGTACT
TTCCACGCTTGGATGGCTCCACAAATATGGCCTCTTCATCTTCCTCCGAAACAAGGATAG
AAGTTCTGCCACTGCTAACCAGAGCCTTAACAAAAACTTCATTTGAAAGCACATCCAGTT
TCTTTTGCTCTTCACCCTGAACGTTGGTCTCTCCAGCAAGCCCAATAAGTTTGGCCAGAC
CCGCCTTGTTGACAGCAGAGCAGACAAACTTGCAGCCAAGAACAATATGATTGAGCAAGA
TGGTGAAGTCTCCGCGAGACTCAGGGTGCTTGGACTGCTCATTCAGCACGAACCTCGTTA
TGGTCATCAAATCCGTACGGTGAGCATCGGCTGCGTGATCCATTTTCGCCTATTTCTCTC
TCTCTCTCTCTCT
>Pav_c41_g1_i1_len_2252
TGCGTGTAAGGTGTTTGATGAAAGTTCTCACCGGGATGTGGTCTCCTACAACGCCATGCT
CGACGCCTTTGTTAAGGCCGGTGAGGTTTCTAGAGCGCGTCAACTGTTTGACGAAATGCC
TGTGCGGGACTCCGTCTCGTGGGGTACCGTTTTAGTTGGGTATGCTCAGATGAATCAGTG
CGAAGAAGCGATTCAACTGTTTGATCAGATGCTTGGTTTGCGAGTTATCCCTGATGATAT
CTGCTTGGTTTCTGCTCTTTCTGCTTGTGCGCAGCTGGGAGATTTGGAACGAGGTAAAAA
CATTCACGATTACATCAAACGGAACAGGGTTCGACTCAGTTCCTACTTCTTAACAGCGTT
AGTGGACTTGTATGCCAAGTGTGGGTGCATTGAGACTGCCCTGGAGATCTTCGAGGCAAG
CCCAGATAAGAATGTGTTCACATGGAACGCCATGCTTGTTGGGCTTGCAATGCATGGCCA
CGGCAAGCTGTCACTGAATTACTTCTGCAGAATGATAGAGGCCCGAGTTAAACCAGATGG
GGTGAGCGTCTTAGGGGTTTTAGTGGGGTGTAGCCATGTGGGCTTTGTACATCAAGCCCA
GAAGCTTTTCGACGACATGGAAACAGTTTATGGGGTCCCTCGAGAGCTCAAGCATTATGG
ATGCATGGCTGATCTGCTTGGGAGAGCAGGTTTGATCAAAGAAGCAATGGAGATGATAGA
CAAGATGCCAATGGGTGGTGATGTGTTTGTGTGGGGTGGGTTGCTAGGAGGGTGTAGGAT
ACATGGTGATGTTGAGATGGCAAAGAAAGCAGCAGAACATGTAATGGAGTTGGACCCTGA
AGATGGTGGAGTTTATTCAATCATGGCCAACGTTTATGCAAATGCAGGGAAATGGGATGA
TGTGGTGAAGATTAGAAAATCCATAAAAGATGCTAAAAGGGTGAAGAAGATCAGTGGTTG
TAGTTTAATTAACTTGAATGGAAGCATCCACAAGTTTATTGCAGGTGATAGCTTGCATCC
TCAATCAGAAGCAATATATTGGGTTTTGGATGGACTTTGGAAGCATCAATTCGAAGCATG
CTAAGCAAGTTTTGATTTTGATTTTTGTTATCATACTTCTACAAATCTTACAGAGGAGAG
AAGTTGAAATTGGGTATGTGGCTTTGATGTTTGCTACTCTGAAGTAATAAGTATTTTATT
AAGCTTTTGTCCCTAGTATAGGATAAGAATGATGCTGACGTGCTGCTTCAGGAGGGTTCT
ACTGGCACTGTGCAGTGTTGGTTCTTGGACACGTGTCCCATTGGGTTCTGCACTGTGATA
CGTGGCTCCAGAACACTCTACTCTTTTTTCTTGATTAGGAGAACTCTCTATTCTTTTCAA
TATTCATCTTATAAGTAAGATCTAGCAGCTCTTGCTTCAAGTTAAGAATCGCTTTTATTT
TCATCAAGTTTGTGTTTAGCGGAGACTTGCTACTCTTACTGTGGAAGCATCTATTGTCTG
ATTTCTATATTTCTCTGCGTAAGATCATGGCTTTTAGATCAAGGAACCACTGGGAACAAA
TGGCGAATGGGTTAAGACAATATGCAACCTCAACCTCACCCAAGATGAAAGCCTACACCC
CAAGTGCTGGTGTCACTGCACAAAGCCAGCAGGGCTACAAAAGGTTCTTGAGGGGTGACT
TCGTGCCTGTCTATGTAGTTCTTGGGATGATAACAGTGTCACTCGGGTTGGGGCTCCACA
CCGCGATGCATCAGCTGAAGCACAACCCCCATGTCTACGTGAAGAAGCAGCGACGCGAGA
CGCTGCCGGAGGTGGTGGAGCCGGAGCATGTGGTGGAGGAGGCCGAGAAGTTCATCACGA
ACTCGTTTTTCAGGAAGGTGGCTCATGTTCAGGAGTATGACGACTACAATCACGCCGTTA
AAGATCCTACCCGTAGAGATGCTTTTGCTTACAAACCCTCCAACCCGCGAGAGCGTACCG
TGACTCTCAAGGACGTTGGAGCAGACCCTGTCCAACCCAAGGCTTCATCCTAGTTTCCTT
TTTGGATTTTTTAGTCTCTGTTTTTCGTTTGCTGAATTTCTCTGTTTTTTTTTTCCTTGT
TCACTGCTATGGCTTTCTAGTAACTCCCATTTGAGTTGTACTTTTTGGGGTTAGAGGAAG
AGAGCCATTTCTACTACTACTGGTGATGGTTGTTTACTGTACTGTAACTTCACTCTGACA
TTGTATATATTCCAAAAGGCAATAGACTTGAA
>Pav_c42_g1_i1_len_3797
TTAGGATTTTTTTTAAAAATAAATATATAATTATCTGGCTGAGTTCGGGGACGGGGATAT
TAATACCGTACCCAACGAGAATTTTTAACACTCGGAGAATACCCGTACCCGTACCCAATC
TTTCCCCGAAATTGCCTCTGGTTAGGGTAGGGGACCAGGAACTGCCATTCCTAAATGAAA
GTATTGTGCTCGACTGATTAATTTTTTCATTCGAAAGTGCTACATGGAGTTTTTTTAAAG
TATTAGACATGATATTGTTTATAAAAAATTTATAAAATATCAAGTTAGAATGAGACAATT
TAGGAAAGCTATGTGAGGGATTGGACTCGTACGCATTGTTTCAAGATTTGTGTTGGACCC
AAGAGTTTAGTAGTCTTGGTACATGGCCAAGTTGCAAGTCCGTCCATCCAGATTTGTGTT
GAATTGAAGCCGTTGCAGAAGCAGAAGGCAGACCAACTTGCAATAAGCTCCTTCATCGAT
TTGCGCTATTTATATTTCAGTCAGTCTCATCTCTTCTCACTCTCTCTGTGTATAATATGT
AAATATTTGTCTGCATAGAATTCCATTCTATAATGGTGGGGAGGAGGAGGAAGCCTCTGG
TACTCACTTCCACCAAAACGCTAATCAATTCCGTACTGAGTTTGTCGCGACCGAGTGAAG
ACCACCGAGTCGACGATGCCGATGACGCGTCGACTAGCTTGCAGTTGCCGCCGGGAATTC
TCCGAATTTCTAAGGACAAAACGGCCATTTCAAGCCCCAAATTGGCTTCTTTCGACGACT
CTGCTTTGGTCGGGCTTTCCACTTCTGTCCTCAAAAGGCTCTCCATCACCTCAGGCTCAC
TGGTGGTTGTAAAGAATGTCGAGACAAACATACAAAGAACCGCTCAGGCCATTGTTCTGG
ATCCTCCGAACAGCCATGACTGCGCCGCAGATGTTGAACCATCCTTGTCCCAAGTTTCTC
ACACAATGTTTATTTTGCCATCTTATACTTTCCCTGAAAATGACCAAATGTCGTTAAACC
GGGAAGTTGCCTATTTATCGCCTCTGTTAGCATTTAACCTTGACTTGCACACATTGTGCT
TGAAATCACTCGTTCATAGAGGGGATGAGACTCTGGCATCTTATTTTGGAGTTAGAGTGG
ATGATGAGATGAGTGGGAAAGGCATTGAGGCTTCCGTAGTTGGATTACTGTTGGAACCTC
AGCCTCAGTTGCCGAGATATGCTTCACACTTGAGAGCTTCTTTCGTGAAGATACCGGAGT
GTGGTATACTTGACTCTCTTAAAGGAAATTCTTCTGTTGATTATGAAGATCGTCAAGAAA
TGATAGATTTGGCATTACAGAACTACTTTGGAGTTGATAGGTATCTAGCAAGAGGTGATA
TTTTCAGCATTTGTATAAATTGGAATTGCAAGTCAATGATGTGCATTCCTTGCAACCAAA
GATCGCAAGATGGAAGCAATAACATCTATTTCAAGGTTGTGGCTATGGAACCTTCAGACG
AACCCATTCTTCGAGTTAATTGCTCTCAAACGGCCCTCGTGCTTGGAGGAAGTGTCTCTT
CTTCTGTTCCTCCAGATTTGTTGATTGCTGGACAACAAGGTTTTGCACCTTTGCAAGGGG
ACACAGTGAAAATATTGGCTTCCGTACTTATGCCACCTCTCTGCCCCTCAGCTCTATCTT
CAAAGTTCAGAGTTTCAGTTCTATTGTACGGATTGGCAGGATGTGGGAAGAGAACGGTTA
TTAGATATATTGCTCGTCGATTGGGCCTGCATGTGGTTGAATATAGTTGTCATAATCTAG
TGGCATCATCTGAAAAAAAGATGTCCATTTCACTAGCTCAAACCTTGAATACAGCTCAAA
GATACTCGCCTACAATACTTCTTCTCCGTCATTTTGACGTTTTCCGGAATTTGGTCTCAC
ACGAAGGTTCGCCCAATGATCAAGTTGGCATCACGTATGAAGTTGCATCACTTATCAGGG
AATTTACTGAGCCAATTTCTGATGACGGAGACATTGATTCTGAAGGAAAGTGGAATGGTG
ATATGGATGCTGGGAAGATAGGTAGGCATCGGGTGCTGTTAGTTGCAGCTGCTGACAGTT
CTGAAGGTCTACCACCAACTATTAGACGTTGCTTTAGCCATGAAATAAGTATGGGTCCTT
TGACTGAAGAACAAAGGGTTAAAATGGTGTCACAGTCTCTGCAAACGGCCTCTGAACTCC
TTTCTAATACTGGTTCAGAGGATTTTATAAAGGATATAGTTGGGCAGACATCTGGTTTCA
TGCCTAGAGATATTCGTGCTTTGATTGCTGATGCTGGTGCAAATTTGATTCCCAGAGGCA
ATGTTCCAATTGACACCGTTAAGTCAGAGGAATCGGATGGATCTCTCAGAGCTGATATGG
AACCGGACAGTAAGTCCTCCGAAGTTGCACCTCAGGTACTGGGGAAAGAAAACTTGACTA
AGGCATTGGAGCGCTCAAAGAAAAGGAATGCATCAGCCCTGGGTACTCCAAAGGTCCCTA
ATGTGAAATGGGAAGATGTTGGCGGTCTTGAGGATGTGAAGAAATCAATTCTGGATACTG
TTCAGTTACCTCTTCTGCACAAGGACTTGTTTTCATCTGGTTTACGGAAGCGTTCCGGTG
TTCTGTTATACGGGCCACCTGGAACTGGGAAAACTTTGTTGGCAAAAGCTGTTGCAACTG
AGTGTTCCCTGAACTTTCTCAGCGTAAAAGGACCTGAACTAATCAATATGTACATAGGAG
AGTCAGAAAAAAATGTCAGAGACATTTTCCAGAAGGCCAGATCAGCACGCCCATGTGTTA
TATTTTTTGATGAACTTGATTCTCTTGCTCCAGCACGGGGTGCCTCTGGGGATTCTGGGG
GTGTTATGGACAGAGTGGTTTCTCAGATGCTGGCAGAGATTGACGGCCTAAACGATTCAA
CACAGGACTTGTTTATAATTGGAGCAAGTAACAGACCAGATTTAATTGACCCAGCTCTTC
TACGGCCTGGACGATTTGATAAGCTGCTTTATGTTGGAGTTAACTCTGATGCATCTTACA
GAGAGAGGATCCTCAAAGCACTTACCCGAAAGTTTAAACTACATGAAGATGTACCACTTT
ACTCAATAGCAAAGAGATGTCCCCCGAACTTCACTGGTGCAGACATTTATGCCTTGTGTG
CAGATGCTTGGTTTAATGCAGCAAAGCGCAAGGCTTTGAGTTCAGGTTCAGATGCTTCTT
GCATGGATGACCAATCCAACTCGGTTATTGTTGAATATGATGATTTTGTCAAGGTGTTAG
GGGAGCTTTCTCCCTCCCTCTCCATGGCCGAGCTTAGGAAGTACGAGTTGCTGCGAGATC
AGTTTGAAGGAGCTCCCAAGTAAACCCCCCGCAGAGGGGAATTGAAATTTTGATCCACTT
GTTGCATAATCAACTGTATATGATATCTGTATGTACTTGGAGAGAAGAAGGAAAATAAAA
TATAAAATAAGACAGAAAATAAAGAAAGAGTGAGTATTACTATTCCCATTGCATAATTCT
TAAGATATATCATCCCAATAAATAAATAATATGTTGTTGCAATCTGATCTGAGTGACATT
GGATAGTGAAATTTTAATGGTACAAATCCAATCCAAGCATATTCTTTCATAATTAGCAAC
GAGTATATTCCAACAAAAACCTTTCCTCTCTTTCTCCTCCAACTATTATGCAGAGAAGAA
AGGCATCCTTCTCCTCCCAACCCAACCCTGTAGTGTAGGACCCAATTATAATTAATAATT
ATTGATTTGATTATCAG
>Pav_c43_g1_i2_len_1677
GAATAATGGTAATTTCTTGTCAGAATTGTGAAATACAGCTTCATAGTTCAAAACATTCAC
AAGAAGATTATAAAAATAAGGGACGGAGGGGGTAATTGTTGGGTTACTAACACTGGACAA
AAATACAAAGAATTAGAAAGAAGGGACGAAAGGTAAAAGAATCAAAATGGAGGTAAAAAA
AACAAAATCCTAGAGTTGTTATTTAGCATAATTAACATTTACTGAACAGCTAATGATAAA
TATGGAACCAATTGAAGAAGCTTATTTCTTAGACCAATTGACTCTTTTCTTCATCTTCTC
CACCATTTTCGAGTCGAATCCTTTCATGTTCAGTTGAAGCTGGTTTTGAAATCTTGGGCT
GGGCAGATGAGTTTGAAACCCTCTGGTTTGCTTTGTTTTCGGGCAAGAGCTTCAATGTGA
TCCCCATACCTATGAGCAGAAGTCCAGTCCCGTGCTCTTCAGTTAATGGCTTTGTGAATA
TCAAGTATGATAGAAGTAATGTGACTGCCTTTCTAGCCGTTGTGATCATGGCTGTGGTGG
CAGCACCAAAAAGCGCAATGAGGGAAAGGACGGAGACTTGGCCAATGAATGTGGCCATGG
CTTCGAAGATTAACACGCCGTAGACATATGGATGCAGCCAACATGAATTCCATGCTTTGA
ATAATTCTCCTGTCAAAAGCATGGGTGGAATCAAGAAAGGCAGGCCAACTACTGTAGAGC
AAAACAGCATCTCCATCTGAGTGGTTTCAGGATTCATGGTAAATATTGCTTCTTGCAAGT
TACCCAAAAAGGAATCCATGACTAGAGCACCCGATACCATCAAAACACCAATCACACTGA
AGTTGGGAGATGTTTGTGCATCCGCTAAGGTGAATAGGATCAAACCCACCACCAACAGGA
CTGCAGAAACGTACTCGTGAGGCGGATACTTCCGTCTCAGACCTGGTATGAAGGCTCCCA
TTACCATTACAGGCAGAACCTTTGTTGATTTGAACATGAGCTGTGCAGGATAGTTGAGAA
AAGCCAGGGAGCCTTTGGTAAGACCATGGGAACCCATAAGCACAGCAGATAGCTTCACAT
AAGTCTTCCATGGGTTCACCATTTGCTTGGTGGTGAAGCCTTGGAGGTAAATCAGAAAAA
GATACACAAATCCTTGTACAAATGTGAAGTACCAACCATAGCTGAATTGTAGCCTATTAT
ACACATATTCCTCGCAGACACCATTAACAAGGTAGCCAAAGAAGAACCCAGAAGAGCAAA
AGAGAAATTGTTGCCATTTGGGTCTGTCAGAGAGCGAAATCCCAAAAAGAAACCGAGCTT
GCTCTTCGTTCTTCATCGCTTTCAATCGTTTTCTCAGAGACCCAACTGAGAACTGGGTTT
ATTGGGTATTGGGTACCCAACACAGAAACTCAAAATCAATGAGAAGGGGCCTTGAAAAAT
GGTGTATTTTGATCAAAAACCAATGCGAGAAGAATATATGAAATTCATTACAGTTGGTGA
ACTTGCATGTTGACCTTCCCAACACAGAGAAAACGATGATTTTGTGTGTGTATATATATA
AGGAAAATGGTATCGGGTTGATCACGGTGACTATTTATTTTTTACTTATAAAGCATGATG
CCATATAAGGAAAAATCTAGAGAGAGAGAGAGGGAGACAAACGTACAAAATATGATA
>Pav_c44_g1_i1_len_208
GTCGATACCGGCCTCCTTGTAGAGGTCGATAATGCGGAGAGCCTTCTGGATGGAGATGTC
CTTGTCGAAGGAGAAGCGGGCGTCGACCTCAGTGGAGACCTTGCCGGGGACGATCTTGAG
GATCTCGCTACCGAACTGGACGAGGAGGTTGTCGAAGGTGGCATCGATCTTCTCCTCGGT
GGTCTTGCCGTGCTTCACACCGTAGGCG
>Pav_c44_g2_i1_len_254
GCCGTGCTTCACACCGTAGGCGACGGCATCGTCAATGAGCTTGGCGTACTCGGGCTTCTT
GGAAGCGGCGAGGATGAGGGAGGGGTTGGTGGTGGCATCCTGAGGCTTGTACTTGCCAAT
GGTGGCGAAGTCACCGGAGTCGCAGACGACGGTGGTGCCGGAGGCCTTGAGCTGGTCGAG
AGAGGAAGACATGATTGCTGGTGTGTGTGTAAGAGGTTATGAGGGTAATGCAGGTGCAGG
TGGCGGTGCCGGAG
>Pav_c45_g1_i1_len_858
TTTATTTGGGTAATCTCCTGTATTGGCATTCAAAACAACTTTTATAAGGATGGGTTAATA
AGTGGTGTTGGGAGGCCACCTATTGAACCCTCCTTGTTTAAAATCAGTCCTAGTTAAAAA
GGGATAGGATGTACATTTAGTTCGATTTTTGATTGAGATCCGTTCTTGATTATGAGAATG
AACTTGTGTGGCTGTTCTTTAGATTTTTAAACATAAACGGGGATTGCTACAGGTGCAAGC
ATCTTCAAGTTGTTGAGCAAAGGTTTTCTTGTAAGAGTGGATGAAATGCATCTTAACTGT
AAATATCTAATGTGAGGATGACCTGCAGTCCAAAAATTAGTTTATTAACTTGTCTCTGAA
CACACAACACAATAGACACATCCATATATATGTACAATCTGTAAGTTCTCTAGATTTAAG
CCACTGAAAGAAAGCGATGTTGGTTGCAGATAATGCATTGGTAATTGAAACAGTCCAGTC
ATGATTGAATAGTTCGTCAGTGACTGAAATATGAAGTAAGAAAGGTAATAAATTAGAAAA
CAAGAGGTCCTATGCACTACAATTTTACTTGAACTAAAAAGTTGAGAAATTAATAAAATA
TGAAAGAAAAGGCATCTAGTTGCAAGAATATGAAGCTGTCTATGCTCCCAATATAGGCTA
TTATGACAGAGAATTAAAAGGCCAGCACACAATGGCTTAAAACATCACCAAACGTCAAAA
AAATCCGCACATCTGGATTTGAGAAAAACTGTATATATATTGATGTATGTCTTAAAAAGC
AGAACCTTGATACTATTGACTTTCTCATCTGATATTAACAATGCCTTGGTCTCAGTCCAT
TGTTTGTTACTTGGAAGA
>Pav_c46_g1_i1_len_282
ATAAGAAGAGAATGGAGGTCCTACATGATGAGCTAAATGAAAAACAATTAAGGTGGGATG
AGAATCATACTGAGATAAGGCGCATCACCCGGGAGATAACCGAAACCGGGGCTAGAGAGG
AACAATATTGGCACCAACGGTCCAGGATAAAGTGGCTTTCAAAGGGGGATGCAAATACTG
CTTTCTTCCACCAATCTACGCTTGCTCGTAGACGACAAAATTGCATCCTTAGAATTAAGA
GTGATGATGGGAGTTGGCATGTGGGTGAGCAAGCTGTCAGAG
>Pav_c46_g2_i1_len_281
GGCCTAATACCTCCATTAGTCACCACCCGGCCATCGGTTCTGATCACAACCCACTGGTCT
TGGAAACAATCAGGTATCACAAAATACATAATAGGCAGTTCAAATTCGAAGCCTATTGGG
CCGATGAGGTGGAGGCTAAACAGATTATTGAAAAAGGATGGGAAAAGCAAGTTCATGGTC
CGTGGATTCATAAATGGAAAGCTAAACTTCAATATTGCACTACCCTCCTTCAAAAATGGA
GCAGAGAGAAGTTCTCGAACAATAAGAAGAGAATGGAGGTC
>Pav_c47_g1_i1_len_315
TCCAGCTAACTTCTCTTTGGCATCTACAATGCCCGCGAGATTATCGTCTTCAAGGAAAAG
AGACACTCCCTGCAGATTTTCACTTCTTCGGATCATAATGGGAAGTATTCATGCCTTGTT
CAACAAGATAACCTTGTTTTCTTTATGGAATGTCTTCGATTGTTTTGATGATCTTCAGCA
ATCAGGTTGAAATTCAATGCCTCTCCCAAAGATTCTTGGTGGAAACACATAGCTTGACAG
AGAATTCTTGTGCATGGACCCCAACTTATTTGCTCGTCTATGAATTCATCAATTTGATCA
TAACTCCTAACAATG
>Pav_c48_g1_i1_len_544
AGGAGGAGGAGGAGGAGGAGGGTAGGAAGAAACAAAGGGAAGACTTCGGAGAATGAGAAA
CCGAACCCTCCTGGGAAAAGGAGCAAAATGGAACAAATGCTCCAAAACCCTTGCCAACAA
AAACGTATACTCCTCCATCAGCTCAGCCACACCCGCCACCAGTATCATTTTTCTCTCTCT
AGCTTCTGTATCTGCTCACCCACTTAATTTCTCAAAGAACCCAACAATTATAACACCCAA
CTTGAACACAAAAGACTCTTGCTTGACTCTAGAAATTTCTCTTGAACGACTGTTTCTTTG
TTTCTTAGTCTTCTCTCAATTGACTCTTATACTAAGAATTTATACATGACATGTGGAAGT
CGGTGGAGGGTAGTGGCAATTATGACAGAGGGTCATGTGATCTGATGTGGGCTTGGTTTT
GGTTTCTGAGTGAGCATTACCACGGCGCCCCCACAGCCCCGGACTTTCTAGTTTCCAGTG
TGCTCAGCTTGTTGGCTGCCACGTGTGCGTCTCCACCAGGTGACTCACGGGATTTAGATT
TTTA
>Pav_c48_g2_i1_len_317
CCTCCTCCTCCTCCTCCTCCTCTGATAGGAGCCCCTGCTGCTGCTTAATGTTTCAAGGAT
AGGGCTTTTTGTGTTTAGCATGTAAGGGTTCATTGGTTAATTTTTTTTCTCTGTGTTTTT
TAGAATTCTGATGCGGTGAATGTTCTGTACAAATTTGGAATTTTTCTTCTCCTCCCTGAA
CAAAGTTGGTTGCTTTCGATTAGTTTGATGGATGTTATGGCCACTCTTTGACCTATATTC
TTTAAAGTTCATAGCTTTTTATGAATATATGGATATGAATTTGATGAGATTGGATGACTC
TTTTAGATTAAAGTTAG
>Pav_c49_g1_i1_len_2665
GGGATATTGTTTGGTGGACTGGACTGGATCTGTCCATTTAAAATAATAAAATATATATAT
ATGTTGCCTTGTCCGTTTTTATTTCTACATACTTCTGATAATTTACTAAAAAAACGTTCA
AAAAGAAAATATATATTGCTCCTCACTCTCGTTCTCACTCTCACTCTGTCACTTACTCGC
AGACACCTCTGGCTGTGGGGGCTTTCCCTTAAATGTTGGTTCCTCTACAGTTCCCATCTT
ACAATTAGCTCCTCAGCTAAGCTTCAGCAGACCTTCACTCCCCAAAATGTCTGATCTTGA
AACTCCTCTGCGTCCAAAGAGGAAGACAGCCATTGTGGACTTTCTAGTTCAATTTCGATG
GATTGTTGTTATCTTTGTTGTCCTTCCCATCTCCTTCACCATTTACTTTCTCACATACCT
TGGGGATGTAAGATCTGAGATGAAGTCCTACAAGAGGCGTCAAAAGGAACATGATGAAAA
TGTCCAGAAGGTTGTAAAACGACTCAAAGAAAGGAACCCATCTAAGGATGGTCTTGTTTG
CACAGCACGAAAACCGTGGATAGCTGTTGGAATGCGAAATGTTGACTACAAGCGTGCTCG
TCATTTTGAGGTTGATTTGTCTGCTTTCCGAAATGTCCTTGAAATTGATAGAGAGAGAAT
GATTGCAAAAGTTGAGCCATTAGTCAACATGGGGCAGATAACTAGGGTAACAGTTCCATT
GAATCTTGCCCTTGCTGTGGTTGCAGAGTTTGATGATCTTACTGTTGGTGGCCTCATTAA
TGGCTATGGAATTGAAGGAAGCTCTCACATCTATGGACTATTCTCTGATACTGTTGTGGC
TTATGAGATAGTTCTAGCAGATGGTCGAGTTGTCAGAGCCACCAAAGATAATGAGTACTC
TGATCTTTTCTATGCTATTCCATGGTCTCAGGGAACATTGGGGTTTCTAGTCTCTGCTGA
GATCAAGCTTATACCGATAAAGGAATACATGAGGCTGACATACAAACCTGTTGTGGGCAA
TCTTCAAGAGATTGCACAGGCATATAGTGATTCTTTTGCTCCCAGAGATGGAGATCAGGA
CAACCCTGAGAAGGTTCCAGACTTTGTTGAAACCATGATATACACTCCAACAGAAGCTGT
GTGCATGACAGGGAGATATGCATCAAAAGAAGAGGCCAAGAAGAAGGGGAATGTGATTAA
TGAAGTTGGGTGGTGGTTTAAACCCTGGTTCTACCAGCATGCGCAGAAAGCACTGAAGAA
AGGGGAGTTTGTAGAATATATCCCAACAAGGGAATATTACCATAGGCACACTCGGAGTAT
CTATTGGGAGGGAAAGCTTATCCTTCCATTTGCTGATCAGTGGTGGTTTAGATTCTTTTT
GGGCTGGATGATGCCCCCCAAGATTTCTCTGCTCAAGGCTACTCAAGGTGAAGCCATTAG
AAACTATTACCATGACATGCACGTCATTCAAGACATGCTAGTTCCTCTTCACAAGGTTGG
GAATGCTTTAGAATGGGTTCACCATGAGATGGAGGTGTACCCCATTTGGCTCTGTCCTCA
CAGAATGTATAAGAGTCCCATCAAGACAATGATATACACTGAACCGGGGTTTGAGCACCA
TCGCAGACAGGGAGACACGCATTATTCTCAGATGTACACAGATGTTGGGGTCTACTATGC
ACCAGGCCCTGTGTTGAGGGGTGAGGTTTTTGATGGTTCAGAAGCAGTTCGCAGGATGGA
GAGTTGGCTGATTGAAAATCACGGGTTCCAGCCGCAGTATGCTGTGTCTGAGCTGGATGA
GAAAAACTTCTGGAGGATGTTTGATGCAGGGCATTACGAGTACTGCAGGAGGAAGTATGG
TGCTGTGGGAACTTTCATGAGTGTGTACTACAAGTCCAAGAAGGGAAGGAAGACCGAGAA
GGAGGTGCAGGAAGCTGAGCAAGCCATCGTTGAGACTCCTTCCGCTGAGGTTGATGAGCC
AGTGGACTATTGATTTTGCAAGTTTCGGATTCTGTCAGGATTTCTTGCTTTTCTTTTCCT
CCCTTGATTTCTAGTGGTCTGGTAGTTTCTTTTGCTTTTCACCCCCCGCTTCAGTTTTCA
CTTAATGTCGCTGTAGCAGATCTTATTCGACTGTTTTTCATTTTGGATTATGAGACCTTG
GATTTAATAACTTAGACTGACGTTAAGTAAGTCTTTGTGTCTTTCTTCTCATACTTTTCG
AATTGAATTTAACCATTGGATTCATTCAATTTCAATGCCATGAAGGCAGATTCGGCACCC
CTTGTGAGTATGCACCGTACGTTAACCCTTCATTTAGACAGAGGAAAATAACTAGGAATT
TAGTTAAAAGTTAGGAAAACAGGCATTATCAGCACGATAATCTCTCCTCTTTACTTCTAA
ATTTTCCCAGCTCAATACTATATGGTTATTTCTCTATCTACTCTCTGTCATATGTCTCCT
ATCACTTTCCTACTACAAAGACATGCAAACCTTCTTTTTTGTATTCTCACAATTTTTATG
TTGTTTCATTCATGTTTGTTTAATTTATTTTTTCGTACTATAATTTGGAATGGTGCGATT
TTATACCCCATCATGTTATTTTATAGTGGTGTAATTTCATTGCCCATCACATTGTAACAC
ATTATCGTAATAAAAATAATGGTGC
>Pav_c50_g1_i1_len_1306
AGCTAGCAAGAAAAGTAGAGCCTGAAATTCCATGGAGAACCATTATAAAAGAAACTTTTA
GGCCAACAAAACACCAAACAATTTTTTTCACTGCACTGGATTCAAGAATCACAATAGAAG
AACACTCTCATCTTAGCAATGATTTTGTGCAGCTAAAAAGCAAATAATGTACAAAACTTT
TCAGACCACAAGGAAATCTTAACCAATATCAGATAAAGATGTACAAGTCTACGAAGAAAT
TTTAACTACAACCAGAAGACTCTAGCAGCAGCTGGCTGGCAATATCTGATATAACACCAT
TTCTAGAACTAACATTTCAATGGTTTTGTTCTTATAAAAACAGTTCTGTCAATGTTTTTC
AATAAGAGATATAATTTTACTATAAGAAAAGAAGAACGTTACAGAACAGATAACTAAATA
TCCACCGATCCATCTAGTATCTGCAAATGCCATTGAAAAATTGATTCATATCAGTTTCAT
GCAATGAAAGAATTCCCCAACAGGAACAATATCACGAAGAAATTGTATTTAGAAATACAA
TAAGATCCTCGCTCATGCTATTGCACATACACTTTTAAATCATATAATGAATCATAATTA
CTACTAATCAAACTTATGCAAACATTTCAATCACTGTCATTATGATGTAGACACAAAATA
AGACCATGAAGAAAATGCATTCAGAAATACAGCAAGATCCTGGTTCATGCAATTGAGAAT
ACACTTGAAGATCATAAAATCAATCATGATTACTATCAATCCAGCCGCACAAAATAGATA
ACTAGAAAATATGGATTCATACAACAAAATAGAATTCAACTTATAAGCAAACCAGTACAA
GCTGACATCAAAAGCATAAAATGTTTCTTCCAATGCTACATGTTCATTAGGCCATGCAAG
AACCAACGCCATGGTAGCACCCACTTCAAGTATTCTAGCCAATGAGAAACAACAGAGAGG
TAAAGTTCCACAGAAGCATCAGGTAAGATAATGTTTTACAGTTTCCTTTCAGTGATGCAT
TGCTAGCTAAAAGATGCCCACCCCCTTCTATACTTCTTATATATTTCTATATGGGAATAA
AAAAAAATAAAAATACAATTCCAAATAAAATACGGGGCAGGCAGGGGGCATTTTTCCCTC
CCAGAAAAGAGACGGTCATGCCAAAGCAATCTTCCTTTAGTTGATTGAAGGATGTAATCA
TAATTCCACCAAAGGAACAAAAACTCAAACCAAAATATGTCGAAACTGAAGAGACCCTGA
CAAGATTTTGGATACTTTAGTTACCTCGAAGACAACGGCTCCAAGA
>Pav_c52_g1_i1_len_2282
AAAAAGAAGAACAAGAAGAAGAAGCTGGGGAAAATAGAGAAGGTGAATAAGAAAATCAAG
GGAATTGAAGAAGATTTGGATATTGGTTCCGAGGAAGACTTTGATATGCAAGATACAAAT
ACTCTTAATGGTGCTAGTCCTTTAAGAAGAACTGTGAGTGTGCTGGCAGGTGGGATGTTT
GAAGAGAAAAAGGAAAAGACCATGAAAGAGTTTGTTCAGAGGCTTTCCCAATTCTCGGGG
CCATCTGATCGTAAGAAAGAAATCAACTTAAATAGAGCGATTATTGACGCACAAACTGCA
GAAGAAGTGTTGGAGGTTACTGCAGAGACAATCATGGCTGTTGGGAAAGGCTTGAGTCCC
TCACCTCTCTCTCCTTTGAACATTGCTACCGCTCTTCATCGAATTGCTAAGAACATGGAG
AAAGTTTCAATGATGGAGACACGTAGGTTGGCATTTGCTCGCCAAAGAGAGATGTCTATG
CTTGTAGGAATAGCAATGACAGCCTTACAAGAGTGTTCAGCTCAAGGTATCTCTAATATC
GCATGGGCATTGTCTAAGATTGGTGGTGATCTGATTTACTTGTCAGAAATGGATAGAGTT
GCAGAGGTGGCCTTAACCAAGGTTGGGGAGTTTAATTCACAGAATGTAGCTAATATTGCA
GGTGCTTTTGCTTCAATGAAGCACTCTGCTCCTGATCTCTTTTCTGAATTATCCAAAAGG
GCATCAGATATAATTCACACTTTCCAGGAGCAAGAGCTTGCTCAGGTGTTGTGGGCTTTT
GCTTCTTTATCTGAATCTGCTGAACCTTTGCTGGAATCTTTAGATAATGTTTTCAATGAT
GAAAGCCAATTTATATGCTGCTCAAGCAAAGAAAATTCAGAATTTGACAGAGAAAATGGT
GTGGACAACATAGGAGATCTTGACTTTGATGGCGTTATAAGCTCTCCTGTTCTCAGTTTT
AGAAGGGATCAGCTTGGGAATATAGCTTGGTCTTATGCTGTTATTGGACAAATGGATCGG
ACTTTCTTTTCCCATGTGTGGAGAACTCTGAGCCAATTTGAAGAACAAAGGATTTCAGAG
CAGTATAGGGAGGATATCATGTTTGCTTCTCAGGTGCATCTAGTGAACCAGTGCTTGAAG
CTTGAGTACCCCCACCTTCAGTTATCTTTAAGGGGAGATCTTGAGGAGAAAATTGCTCGT
GCTGGTAAAACTAAGAGATTTAATCAGAAAATGACATCATCATTTCAAAAGGAAGTCGCC
CGTCTTCTTGTTAGCACTGGTCTCGATTGGGTCAAAGAATATGATGTGGATGGGTACACT
TTGGATGCTGTATTGATTGATAAGAAGGTTGCTATGGAGATTGATGGCCCAACGCATTTC
TCAAGAAATACTGGTGTGCCCTTGGGACATACTATGCTAAAAAGGCGCTACATAACTGCT
GCTGGTTGGAAAGTTGTGTCAATATCTCATCAAGAGTGGGAAGAACGTCAAGGTGGTTTT
GAGCAGCTAGAGTACCTAAGAGAAATTCTGAAGGAGCACGTATATGTGGACAACAATACC
ATCCTCGTATAGGCAGTGGGAAAGGTAGTTGATAATGGAATTGAATTCTTGAAAATCTGG
CAGATGAGTACAGTTGAAAATACATATTTGTTAGCGAGTGAAATGCGTAAATATAATTTT
CACAGATGCATTTGTTTCGGAGCAGCTAATATGCCAATATCAAACTTCCTCCGCCTGGAC
TGATCTAAGCTGATTAAGTAGCTAAACAACATAGAGGTGTTGATCCACATCATTCATATA
AAATACGCCTGACGAATTGAGTGCCATCTTGGTTTTCACTTACAGCCTCATCACTGTTCT
TCTGGTGGTCTCTGGTCAGTCTCTAGACTGTCTGTTTTCTTCTGTAGAGCTCGGTTGGAG
TAACGCCGAGCTCCATAGAAGCTCATTCTCCTGGTGAGGATGTATTGGTATGAAAGGCTA
TTTATTATGATGTCCTAACTTGAATAGCAAGGCTTACTCTGCTAGTCAGTTACTAGTTAA
AGCCGCTGAGCCAAGTTTTCGTCCATTTTGGACAATATTAGATTCGATGAACAACTTAGC
AATGTTGGTGCTGTCACAGCCCCATAACTAGTAAACATAACAGATGAGACTTGCTATTGA
CAATGACTTTTTACTACTGCCACATTAGATTGGAAGAATTCTGTCTTAATCTTAGAATTT
GAAATCTTACACTCCTGAAAACGATGAGTATTGAAAAAATTAACTTGACTCTCCTTGTGA
TT
>Pav_c52_g2_i1_len_946
ATTCCAGACAAGACAACCTCCCTCCTACTACTTGTAGGGGTAAAAGTTGTTCTGTTTTAA
ACAGTAACTATTTTTTAAAGGATGGAAGTGTAGAATTCCTGAACTTTTCGACATTATCCT
TTCCAACCTTTTTCTGAAACTCAACAACTCAACTTTACTCTACTCCATTTCTCCGTCAAT
TCTTCGAAATTTCATCTTCGAGCTTCAAATTTTATTCGTCTTCTTCATTTCTTGTTATGA
TTTTCTTCTATCCCACCACAACCTCAGCCTTCTCTCCCTCCCATTTCTTTTCCCTTATTA
ATATTATCTTCTAAATTGGCTACCCTAAGAGCTGCAACAACAACAGCATCACAACAGCAA
CGCAGCCTTCAAATTCCCCTTCTCTTTAGAAGCAGTGGATATTGTCTTTTGGGTATGTTC
TGTTTGCTCAAGAATTGCTGATTTATCTCATAAATTATATTGTCAGTTGGCAGTTGCTTT
GAATTGTGTTTTTCATTTTAAGATTGTTAGATAAGTATGCAAAGCTTGCTTAACACCTTC
CCTCATCAAATTTGCTTCAAACCCTTCACTTTTAATCCTGATATTGCTCATAAGCTTCCA
ATAACAAGAACTGGGCTCTTAGCCCAAAGGCTTGAGCTTGTCTTTCCGAGAAGATTTTGC
GTAAATGTAGGCAGAGATAATGCTGCTATTAGCTCAAGGAGTGTTGAGAGTGACGATGAG
GAAGAAGAAGAAAATGGAGATGGTAATATGGATTGGGAGTTGGAGTTTCTTGGAGATCTT
GACCCTCTGGGTTTCCAGGCCCCCAACAAGAGGAAAAAGCTTAAAAAGTCTAAGGTGCTT
GAAGAAAGTGAGGGAATGGATTGGTGTGCGAGGGCAAGAAAGACTGCTCTAAAATCGATT
GAGGCGAAGGGCTTGTCTCATCTAATGGAAGATATGATGACAGTAA
>Pav_c53_g1_i1_len_207
AGATCAATTTGATGGTTTTGGGGATGCTGAAACAAAATACCTTCTGAGATAAAATGTCCA
CAATGGTCCAGAACTCTGATTGATTCCATGGCTGACCTATAAAACACATGCAATCTCATA
AAATAGCCAAATTGTTCAAACAGAGAAAAAACCACAAGACAAGAACCAAAATTGAATGAG
AATTAAAAGTGAAAATGGATTGAAACA
>Pav_c54_g1_i1_len_2262
CTCTCTCTCTCTCTCTCTCTGAAAGTACTGTCTTTTCTTGGTTTTGCTGAGATACCCATT
TCATTTTCGGTGCTCTTTATTCTCAATTACTCAAAGTTGGAAGGAAGATGAAGGTGGGCC
ACCAAAGTTTAAGTGATGAGTTAGTTGGCGTCTCATGAAATTCCGGTGGAAAAAGCTTCA
GAGTAGCTCTTGGGTTCTTTGATTGATCCTTAAAGGTGAAAATGGAACCATTAAATCAGA
AGTCGCTTGAGAGAGCTGTTTCTCAGAAGGCTTTGCAAATGGGGAGTTCTTTTCCATGCC
AAATTTGTGTGGTTGGTTTTCTGTGTGGAGTTTGTCTCACTTCTCTGTTTCTGGCTACTC
TTACTTCATTTGGTACTTTTGAGTTTGGTGGATTTTCATTTTCGACCATTTCTGAGGGTG
CTTCAGCTGGGAATTCAAGCTCAGAGATCATCAGCACAAACTGCAGTTTTAAACCGCTAA
TCAGAACAGAGAGAATAGTTGATTCACTGAGAAGTGAAGAAATGATCAATAATGAGAGAG
TCTCATTGTTGTATTCAGCTTGGAGTGCTTTACTGACTGAATCAGAGTCTGGAGAAAGTG
ATGACTTGCAGAGACTTGGAGTAAGCACATCCAGTGTGCCAAATGCCCCTCATTTGGAAA
ACTGCAAGTTAAAAACACAAGTAAATGAGCGCCTCGATAAGCGTGCAGAGAATGAGACTT
ATCCTCCCTGGACAAGTTGGAAGGGGTTGTTGGCCAAGTACCCAGCAGCTGCAACTAACG
AGCATCAAGCTACATCTGAAGGTGCTTATGCTCCCTGGATTACAGGGTCTGATGACGAAA
ATTACCCCTTGACCAGAAAAGTGCAACGAGACATATGGATGCATCAACATCCTTTGAACT
GCAGGGATCCTGGTGTAAAATTTCTTGTAGCTGACTGGGAAAGATTACCTGGATTTGGAA
TTGGGGCCCAGATTGCTGGAATGTGTGGACTTCTAGCTATTGCAATCAATGAAAAGAGGG
TCCTTGTTACCAACTACTTTAATCGGGCTGACCATGATGGTTGTAAAGGTTCATCCCGCT
CCAGTTGGTCTTGCTACTTCTTTCCTGAAACATCCCAAGAATGTCGAGATCGCGCATTTG
AGCTTATGGGAAGTGAAGAAGCCTGGAAAAAAGGCACCATTAAGGCAAAAGAAAGTTATA
ATTCAAAGCAAATATGGGCTGGACCTACACCTAGAATATGGGGTGATCCTTGGAGTCATT
TGCAACCTACCACAGACATCAATGGAAGTTTAGTTGCTTATCATCGCAAAATGGATTGGA
GGTGGTGGAGGGCACAGGGAGTACGATACTTTATGAGATTTCAAACTGAGTACACATGTG
GCTTATTGAATGTTGCTCGTCATACTGCATTTGGAAAGGAAGCTGCCGATATGGTCGTCA
CAACTTTTGAAGGGAAATGGCCTAAGGATGCTACAGTTGATCGAAGGTCTGATATTGAAG
AATTTGTTTGGTCTAGTCACAAGCCTTGGATGCCTAGGCCACTACTCAGCATGCATGTAA
GAATGGGAGACAAAGCATGTGAAATGAAGGTAGTTGAATTTGAAGAATACATGGGTCTTG
CTGGCCGCATTAGAAAGCGCTTCCCACAGCTCAAGAGTGTTTGGCTCTCCACTGAAATGC
AGGAAGTCATTGACAAATCCAGAAGTTACCGTCACTGGGACTTTTACTACACGAACGTGA
CCCGCCAAGTCGGAAACACGACAATGGCAACTTATGAAACGAGTCTCGGCAGGGAGACTA
GCACAAATTATCCACTTGTCAATTTCTTGATGGCAAGTGAAGCTGACTTTTTTGTTGGAG
CATTGGGTTCCACTTGGTGCTTCCTTATAGATGGAATGAGAAATACCGGGGGGAAAGTTA
TGGCCGGATACTTGAGCGTGAACAAGGACCGGTTCTGGTAGAGATCCATCTAAACTACAG
GCAATGAGAATTATAGATATGTAAATAATTAGGGTCAACAATTTTGTTGTCTGTATATCA
GTATGTATTATCTACCTCTTAATCATGTAAGTTATGTACATGCCCACATAAGCAAAAATC
CATTAGAAAAGACTTTTAACATAGAACGTCTTTGATTTATTACTTTTGCTCGAGAGTGCT
CGAGTTGAGTGGGATAATACAAGTAGAAATGTGTTGGCTTCCATTTTTGCATGTGTAGAA
GTAGAACTTCCCACACTTTATGTTGTTCACTTCACAAAAGAG
>Pav_c54_g2_i1_len_373
AGAGAGAGAGAGAGAGAGAGTTTGTGACTTTGTTTGTGGGTGTGAATTTGTGATGTGTGT
GGCAATGGGGAGGTTGTTAGATGTTGAGTTTCTCAAGAAGGAAACAGACATCTCATCTCC
GAACAACCGCGGCCATCCACTCGACGTTGTTAAGATTTTTATGCAGTTTATGACAAGAGA
CTCTGTCAGTGTCTAAGATAGAGTGATGCACAGTGGACACATGGCACAAACCCAATTGAA
ATGAAAGAAAAAGATGGTGTTTTTATGGTGCAGGTAGTACAAGACCTATAATCTCTAGCT
CATTATCAAATACCAACTGCCCCCCAAAAACGACGTTTGATGATGAACCTCTCTCATTAT
TATGAGTTGTATT
>Pav_c55_g1_i1_len_809
GCAACTCAAACTCCAACAGTACCTAAGCAAAGTACACAACTCAACTTAGCACAAAACTCC
AAAATCCAAGATTTCGCAACTAATGACGAAATTGCCCTTTGGACCAACCGGGGGTCCAAA
GCGATCAAATCTCGTCCAACCAACTTCAAAACTGTGACATACGTGCTGTCGACGTCGAAT
CATGACCAATGACACCCATTGTCCAAAAGGTCACTATTTGGGTCCCGTGGGTCCCACATG
TCTAACCGACACTCCAAAAATCCGCCTTTGGCCCACAACCTCGGATTCCAAATCCGATCT
CACCAATGGACTCTAAATAGTCCCGATATTACCCTGCAACAATTTGGACCCAATCCAACG
GTCGGATTATTCTACATTACACGATCGAATGGCGATCGCTCGTCTTAACTTTGAAAAATT
ATAACTTAAGATCGGGATGTCCGATCATCAATCTGTCTGAACCTGCAGACTCCTCACAAC
ACCAGCTACAACATAATTAAAATTGGACACGATCCAACGGTCCGATCATCTCCAATCAAT
GGTCCAGATTTGTGAGGCTCCGATCGTCGATTAAACGACGGAATCTCAACAATTTAAACA
TACTATCATGTTCAGTAACTCCAGGACTACATTCTGTCTCTAAAGCCTTAATTCAGAATC
GCCACCCTGCGCCGCCACCGCCGGTGGTGGTTCGGGGTACTATTCCGGAGACGGACCACC
CTAAAATCGCCGGTCAAGACCTATGCCAAAATGTTCGTAATACTGAGTAGAACAACTTTA
ATTCTTACCTCGAGGTCCAATTCGAAGTG
>Pav_c56_g1_i1_len_2208
GCCCCACCTTTGTCCATTTTCATCTGCACAATGTTTTTAATCTTTTCCTTCTCTGTCCTG
TGGTAGCTTCCATCACTCTCTCACTCTCAGAGATTGCACCGAGGAAGACACACTACGGCA
CTCACTCTCTTAGATCTGAAACCCACAAACCCCAAAAACCCTTTGCTCCAAGGACGATCT
GTCTAGGTGGTGATTTAACAAAAATGGCTGTCACGGATGCTGAAAACCCTCGTCTTGGAG
AAACGACTTGCGGTTCTTTACTGCAGAAACTGCAGGAAATTTGGAATGAAGTTGGCGAGA
GTGATGAAGAACGAGACAAAATGCTTCTTCAATTAGAGCAAGAGTGCTTAGATGTATACC
AGAGGAAGGTCGAGCTGGCAGCAAATTCAAGGACACAGCTTCTTCAGGCATTGTCTGATG
CCAAACTTGAACTTTCCAGTCTTGTATCAGCTCTTGGAGAAAAAAGTTTTGTCGGAGTTC
CCGAGAAGACTTCAGGAACAATCAAGGAACAGCTTGCTGCTATAGCACCAGTACTGGAGC
AGCTGTGGAAACAGAAAGAGGACAGGGTGAAGGAGTTTTCTGATGTACAGTCACAGATAC
AAAAGATTTGTGGAGAAATTGCTGGGAACTTGAATCTCAGTGAGAGTCCTGCTGTTGATG
AGTCTGATCTATCCCTGAAGAAATTAGATGAATATCAATCCCAACTTCATGATCTTCAAA
AGGAAAAGAGTGAAAGATTGCACAAGGTGCTTGAATTTGTGAGCACAGTGCATGACCTTT
GTGCTGTACTTGGGCTGGACTTCTTGAGTACTGTTACAGAGGTCCATCCTAGCTTAAATG
ACTCAACTGGTGTGCAATCCAAAAGCATTAGCAATGATACTTTATCTAGGCTGGCGAAGA
CTGTCTTAGCACTAAAAGAAGATAAGAAGCAGAGGCTGCATAAGCTCCAAGAGTCAGCAA
GACAACTACTTGATCTGTGGAATCTGATGGATACCCCTGATGAGGAAAGGGGATTCTTTG
ACCATGTTACCTGTAACATATCAGCTTCAGTGGATGAAGTGACTGTTCCTGGGGCTCTTG
CCTTGGATCTGATTGAGCAGACTGAGGTTGAAGTTGAGCGGCTTGATCAGCTGAAATCAA
GCAGGATGAAGGAAATTGCATTCAAGAAGCAATCAGAGCTTGAGGAGATTTTTGCTCGAG
CTCACATAGAAATAGATACAGAAGCTGCGAGAGAAAAGATTATGGAACTGATTGATTCTG
GGAATGTTGAACCTACTGAATTACTCGCTGACATGGATGATCAAATAGCGAAAGCGAGGG
ATGAAGCTCTAAGCAGAAAGGATATATTGGACAAAGTTGAGAAATGGATGTCAGCCTGTG
AAGAAGAGAGTTGGCTTGAGGACTACAATCGCGATGAAAACAGGTATAATGCAAGTAGAG
GCGCACACCTAAACCTCAAGCGTGCAGAGAAAGCACGTATTCTGGTTAACAAAATTCCAG
CTCTTGTGGACACATTGGTAGCCAAAACTCGTGGGTGGGAGGAAGATCATGGCATATCAT
TTACTTATGATGGTGTTCCTCTTCTTGCTATGCTAGATGAATATGCCATGCTTAGGCAAG
ACAGAGAAGAAGAGAAGCGGAGGATGAGGGATCAGAAGAAATATCAAGAGCTACAACACA
CAGAACAAGAAACCATATTTGGCTCAAAGCCTAGCCCTGCTCGACCAGTTGGCACAAAGA
AGGTAGTAGGTCCTCGTGCAAATGGAGGTCCAAATGGAACTCCTAGCAGACGGCTATCAC
TCAATGCTCATCAAAATGGAAGCAGGTCTGTAACGAAAGATGCGAAGAAGGATCTTAGGC
CTGTTGCTCCAATGAACTATGTTGAGATAGCAAAAGAGGATGCTGCGTCCCACATTTCTG
GCTCTGATTCAGTTCCGGTGTCACCATAATAGTAAGGGAGATAATTGTAGGTTACCTCTG
TCAAATTTTAGTGTTTTTAACTAGTTACTGTTGTAGGGATATAATGTATGAAACAGTGAG
GGTAAATTGGAGAGTGAACTGTGTGTACCTGTGCATGTTATGTTTTAGCATTCGGAGGCT
TTCTAAATACACGTTGCGTTCTCTGTTCTTCATGTTTTGGCCGTAGCTATTCTGTGTTCG
AAATAAAATCCTGTCTCTGCATTCTTGCCAGTAGACTTATGAATTTCG
>Pav_c57_g1_i1_len_1240
TTTTTTAAATTTAATTTCCTCAAACAATTTATTTCCAAGAACAAAAATATGAAACCATTC
GGATGAAGAAGACAGTGGGAGGAGCAGAGAGGATGAAGTAAATTTCATTTCCTCAAACAA
TTTGAATCAGCATCTGCATTGTCTTTTAGGACGGTAAAGGGGATAAAAGATAATATGAAA
CCACTTGCTGTATAAAGAAAAAAATAATTCTGTTTTGTAAAATTGTCTCATAGATCTCAA
TAAGTAGGAATTGTTGGATCAACCCTTTGAGCATAGTCATGAATTCCACCAGAAATATTG
AATACTCTCTTAAACCCCTGTGTCTGCAACCACTTGGCAACTTGTAATGATCGGACGCCA
TGGTGACACATAACATAAGTATCCTTTTGAGGATTAAACTTCGTAGTTATTTCAGGTCCC
CAGCTTCCAAATTTTCGAAGGGGAAGAACCTGGAAACCCAGCAAAGAAGCTTGCGCCACT
TCTTCGGGTTCTCGAACATCAATCAACTGGGCCTCATCTAGGAAACTGGGATCTTGCATT
TTCACATGAAGCTCCTCAGGTTGAATGTCTTGGAGTACTGATTCTTCCCTCTCTGACAGT
ACTTGCAGTAAATGCCACCCAAATTTTGTTTTGCACCTTACAACTTTATTCAAAGATGCA
TTAAATGCAGCCTCCTCGAACTCAGGTACCATTTGCCCCTTTCTCACCCAGCCAAGCATT
CCCCCCTCTTGTTTGGATGGACATATCGAGTATTCCGCAGCAAGATCACTGAGGTCTTCA
CCTCCTGAAACTCTCTGCTGGAGATCTACAAGAAGCTTAAGGTTGTCTTCTTTAACAAGC
AAGTGCTGCACCAATATTTCCCTTCCATCTCGAGAGCTACTTTCAGCACTAAACGAAGCT
GTACCCTTGGGACATGGATTGCCAACCATACGCTGCAGAACCCACTTCACGCTCAAAGAA
GGGGAATGTAGGGAACTGGGTCTGAAGATTAGGGAGAGAGAAGTCTGAGAATGTGCAAAA
GTAGAGACTTTGTGAACGTTGGAAGGAGAAAGGAGGTTGAGAGTGGGGCTCAGAGATAGT
CTAAGAGCACTGAGAGCTGGAGGCGCTATTGGTGTCAGATGAGAAACTCTTAACATTTTG
CTTCCTTCGGTTTTCAATTTGATTAAGAGAGAAACAGAGAGAATTGTGTCAAGACTTTCA
GTATATTGTGAACCCTCTTGTATAGGAGGTTGAGAGTGGG
>Pav_c59_g1_i1_len_2038
GAAACTTTGAAACTTTGAAGCCAAATTGAGGTCAAGCGACACCGCCGTGCCTTCTGGTTT
TTTGGCGCTCTTCTTCTTACACAGTGTTTCGCTTCTTGAAGTTGCAGTCTTGAGAATATG
GGACTTTTCAGCACTCTCTTGGGGATTTTTGGTTTTGGCATTGGAAGTCTTCTTGGACTC
TTGGTGGGTTTCTTCCTTTTCATCTATTCAGAGCCTGAGGAAGTGAAGGATCCAGTCATC
AGGCCACTGCATGAATTAGATTCAAGTACTTTGCAAGGTCTTCTACCTGAAATGCCAATG
TGGGTAAAATTCAGCGACTATGATCGAGTAGATTGGCTAAACAAGTTTCTCTTTGATATC
TGGCCATACCTTGACAAGGCAATTTGTAGTACAATAGGAAGCATGGCACCACCTATCTTC
AAAGAGTACATAGGGAAGTTCCACATTGAGGCAATTGAGTTTGACAAGTTAAGTCTTGGA
ACTATGCCGCCCATACTATATGGTCTAAAAGTTTATGAGACTAATGAGAACGAATTAGTT
ATGGAACCGGCATTTAGATGGGCTGGTAATCCCAACATAGTTCTGGTGGTAAAGTTGTTG
TCTCTGAGAATTACAATTCAGTTAGTGGATTTGCAAGTATTTGCAGCGCCACGGGTAACT
TTGAAACCTCTCGTGCCGACTTTTCCATGTTTTGCAAGCATTGTGGTGTCTTTATTGGAG
AAGCCACATGTAGATTTTGGAATCAAAATATTGGGAGGGGACATCATGTCCATACCAGGC
CTCTATCGGTTTGTTCAGGAGACCATCAAAAAACAAGTCGCAAGCCTCTATCTCTGGCCT
CAAACACTAGAAATACCTGTTCTTGATGCTTCAGCAGTGGCCAAGAAGCCTGTAGGTATA
CTTCATGTCAAAGTTGTTCGAGCACTGAAACTTCTGAAGATGGACATTTTGGGAAGTTCT
GATCCTTACGTCAAACTAAGCCTTACTGAAGATAGGTTGCCAGCAAAGAAAACCACAGTC
AAGATGAATAAGTTGAATCCTGAATGGAATGAGAAGTTCAAGCTTCTTGTGAAGGATCCT
CAAACTCAAGCCCTCGAGTTACAACTTTATGACTGGGACAAGGTTGGCAGACATGACAAA
TTGGGAATGCAGTTAGTTCCTTTAAAAGTGCTAACACCCGGTTTGACAAAGGAACTTGTG
CTGGATTTGGTCAAGAACACAAATATCAATGATCCTCAAAACAAGAAGCGTAGGGGACAA
ATTGTGGTGGAGCTTGCTTTCGTTCCATTCAAATCAGAAAGCAGTAAGCTTAATGGTACT
GAATATGGGAGAAGTGAAAGTGGAATTAGTAGGTCCTCAGACAGTTCCGAGTCCCTCGGT
GGAGCAGGTTTACTATCTGTTCTGATCCAGGGAGCTGAGGATGTAGAAGGGGAGCATCAC
AACAATCCTTATGCTTTGCTTTGCTTCAGAGGTGAAGAAAAGAAAACTAAGATGGTGAAA
AAAACTCGTGATCCACTTTGGAATGAAGATTTCCAATTTATGCTTGATGAGCCTCCTTTA
CAAGACAAGATTCGTATTGAGGTCATGAGCAAAAGCAGAGCCATTTTCCGAGCAAAGGAA
TCGTTGGGGTACGTAGAAATCAATCTCGACGATGTTGTACACAATGGACGCATCAACCAA
AAGTACCATTTGATTGACTCACAAAATGGAAGGATACACATAGAGCTAAGTTGGACAAAG
GCTTGAGACATGAGATACTGAAAAACTATGAGTTGCAAGTAATCTCAAGTCTCAACTGAC
CTTTCCAATTGTTACAACTTACAACAGAGGATTATACGAGGAAATGGGAGGAAAAGAAGA
GAGATTCTTGAATTCAATTGATTGTTTGGATATTTCAATCTTTAGAGTAGTCATTCATAG
AAAATGGGCTTCAACATTTTTTTTTCCTTTTCATTCTAATAGTTTTTCTATTAAATTTTT
GGTGAATTAGTGCTTTACCAGATCAACAATCAGTTACCATGAGAGGTTAAAGTCAAAC
>Pav_c60_g1_i1_len_664
AAGAATGTTGGCTCCAGCGGATTAGAAAAATGGCCAGATGTTGGTGTAGCTTCTTTTGTA
GGCTATGCGACTTTTGGATGTGGGCTAATATCAACCACTCATTGGTGCCTTCTCCAATAC
ACTTGCTTTGAACCTCATATGGAGAGAGTGATATTGGAGTTAAGTGTGGCCGTCATATCT
ACAAGAGAGAAACGCTCTCTTTTGAGTTGGGAAAGGAAGAGATCCGGGCTCTTTGCTTAT
TCTCCTAGTGTGGTGGTGCCCCATATTTAGAAGAGAAATAAAGGAAGGGCAATCACCTAT
TTGAAGAGGAATCTCCTATCTGACCTTGGTGGGTTGCATCCTTGTGGGAGAGTGAAGTAA
GCTTCTCTTTGTCTACAGAATATGTTGAGAGAGAGTAATCAATTTGTGAGAAATCAAGTC
TCTTTGTATTAGTGTGTAGGTTGATGCAACTTTGTGTAAGAGTCTCTCTTCTTTGGCTTG
TTGCACATCAGCTATACTTCTAGGTTGGTTCTCCTTTTTTGTTTCTTGTGTTTGTAACTT
CTATGTAATAGCTCTCTGTGTCTCTTTTCTCTGTGAGCAAGAATTTGAGATTTGTTCTTC
GCTCATATGTATCTGTATTATTTATGAGTGTGAATGATTTGGTGTATTTGGGATTTGGGT
TGTG
>Pav_c61_g1_i1_len_172
ACCATGTAGCCTTTCTGAAAGCTGTAAGATAATAAAGTGAAAATTGTAACTACAACAAAA
GATGTCACAGGTGAAATCTGCCAAATATACCAGAAACAAACAAGAAAAGAACAAAATTTG
AAATGAAAAAATATTACAGCAATGCATTCATTGCATCAACAATAGTGTTTCA
>Pav_c61_g2_i1_len_587
CATCAACAATAGTGTTTCAGAAGAGCTTTACATTGGATGGATAATTCAAGTTATGAGTAA
TCCACAATACAAAGTTGAGATCAGGAGAATGGGTTGTTAGTTCCACAGGCAAATCATTTG
CAAAGAATTGTATACTCATAAGTCACAAGCAACCATCAGGATAGAAGTATCTTATAAATG
AAGGAAAATGCGCATTTACAATGCGAATTTTATATTTGATTATGAAGAACTTTTAAGAAG
CACACATCCCCTGCCTAATCCTTGCTGATACCTAGAATTTAAGCCACCAACTTTAAACAA
TTGTTCTACAGTGTACTGCATAGTAATGGAAAAGGACTCATCGAGAAATTAACAGCGTTT
TATTGATGGAGAACACCACTAGCAGCCCCAGACTGGAAAAACCGCTTTCTTGGGAGTTAA
ACTTGATCAACACTTTCCAGCAGCCACCAAAGATTATCCAGTACTCGAAGCCTTACCCTA
CCTCTTCAATATCTCAGGGGAAAGAAAGATAATGTCCTAGCCGATACTATCTGTTCTTTT
ACAAGAATGCATGTGTTAAAGGCAGGTTGCAACTGGTTCAAAGTCAG
>Pav_c62_g1_i1_len_1016
ACAAACAAAAACAACACGTGAATCTAGGCCCTGAAGCAATGGAAATAGTTTGAATTTTAC
ATGAGAGTGAAAATCCATTAGTCAATTTCAATCACTACAAGTTATGAACAATTCATGAAA
ATCACCTAATATAAACCGTCAATTCAACGAAGACCACAACAAACTTTACTTATGAACCAA
AACAAAAGGAAATTATCAAAGTCCAGGCCTACGAATTAAAAAAAAAAACAAAAAACAAAA
AGAGAAAACCCAAACCATGGAACAATAACAACAAAGGCAGAGAAGATCCAGTGTGATCCA
AAAAGAAATCATAGAAGAACAGGGGCCAATTGAGATAAGGAAAACCAAAAACAAATAATA
CGCAGATGGATAAAATCATTAGGATACAATCTGCCAGAGGAGCAACGGTGGCCAAGTGTT
TTTGCCCAGCAGCACTTCTAAGGAGAAGCAACTCTCATGTGCTTCTTGAAAAACCACTCC
AAGTGCTTTTGAAACTAACCCAAAGCACTTTTACCATTTTTGCCAAACATCCTTATGAAC
AGACAGAAGTGCTTTTACCCATTTAGACGCTTTTAGCATTTTCAAAAGCACTCCCAAACG
AGCCTTGAATGTCCTAAAGCCAGAGTTACCTAATGTCCAGAATTTCCTGTCACAGTTTTC
CGGTGACCTATCCATTCTTCGGAAGTATAGCTTAACCTTAATGCTCTTTTTGGATAGATT
AACTTTTGAGAGGGTGAATTTGCGGTTCTCTCTGTCTTCCCTTTTGCATGTCCCTTCAGA
CATTTGTTGAGCTTAGTTATGAACAAGTCTTCACATATATTGAAAATAAGACAAGCAATA
TATTGTGTCAGATATAGTAATTGAAAAATGGTGTGAAAACTCTGGAATTTTTTAGTCGTA
TTTGAGTTCAGTGAACTATATTGTAATTATGGTTTTGGAATATGTATTGTCTCTGAGTGC
TGTAATTTTTCTCCTTTTCTTTTCAATGGTTTAGGGTCAGCAGGTCAGTGACAAAG
>Pav_c63_g1_i1_len_2175
GTCAATTTTCCAAAGAGATTTTTGAAAATGGATCAGAGCTAGAGAGAAGAGACACTCGTC
ATCCCAATCCGACAACAAAATCTCCCTCTCCGTCACAAAGTTTGAGCTTTGAGTGCTCCA
TATACAGAGGAAGAGGGAGAGACGCCGTGTTTTCTCTGAAATTAGAGGTGTGTAGGTATC
TCTGCAGCTAAAGCCTTAGGCTTTTCCTCCCCAATTCGCTTTCTCAGAGTTTAGGGTTTA
TGCGATGCGATGCTACAGAAGATCACAAATTGTGTAATTGAAAAGGAAGACGAGTAGTAA
AATATGTGTTACGGTCTGGTTCTAAGTCTGAAGTGAGTGTATTGGGTTTTTCTGAGAGGA
ATTAATGGAAGGGGGAAGGAGAATATCGGCAAGTCCTCGGCCTTGCAATGGTAGGAGGGT
GGTAGCGAAGAAACGTCCTCGTGTTGGTGGCGTGGATGGGTTCGTCAACAGCGTTAAGAA
GCTTCAGAGGCGCGAAATCAGCTCCAAGCGTGACCGTGCTTTCACTATGAGCGATGCCCA
AGAGAGGTTTCGCAATATTCGTCTCCAGGAGGAATATGATACGCATGATCCAAAAGGTCA
CTGTGCCATGGTTCTGCCTTTCTTGCGAAAGAGGTCAAAAATTATTGAGATTGTAGCAGC
GCGTGACATTGTGTTTGCTCTTGCGCAATCTGGTGTTTGTGCAGCATTTAGCCGAGAAAC
CAACCAGAGAATATGCTTTCTGAATGTCAGTCCCGATGAAGTGATAAGAAGCTTGTTTTA
TAACAAAAACAATGACTCACTTATCACTGTTTCAGTTTATGCTTCAGACAATTTCAGTTC
CTTGAAATGCAGAAGCACTAGGATTGAATACATACGAAGAGGTAAACCAGATGCTGGCTT
TGCTCTTTTTGAATCAGAGTCACTGAAATGGCCTGGTTTTGTAGAGTTCGATGATGTAAA
TGGGAAGGTTCTCACTTATTCTGCACAGGATAACATATACAAGGTGTTTGATCTGAAAAA
CTACACCATGTTGTACTCCATATCAGATAAGCATGTCCAAGAAATTAAGATTAGTCCTGG
AATCATGCTGTTAATTTTTACTAAAGCTAGTAGCCACGTTCCTCTTAAGATCCTGTCCAT
AGAGGATGGTACTGTTCTCAAATCCTTCAACCATCTCCTTCATCGGAATAAGAAGGTGGA
TTTCATCGAACAGTTCAATGAAAAGCTTCTTGTAAAGCAAGAAAATGAGAACCTCCAAAT
TCTTGATGTTCGTAATTTTGAGCTGACAGAAGTTAGCAGAACTGAGTTCATGACACCATC
AGCCTTTATATTTCTGTATGAGAATCAGCTATTCCTGACGTTTCGAAATCGAACTGTGGC
TGTTTGGAATTTTCGAGGAGAACTTGTAACTTCTTTTGAGGATCATCTTTTGTGGCATCC
CGACTGCAATACCAATAACATATACATTACTAGTGACCAGGATCTTATTATTTCTTACTG
CAAGGCTGATTCTGATGATCCATTATCTGAAGGAAATGCAGGTTCCATCAATATCAGCAA
TATTTTAACTGGGAAATGCCTTGCTAAAATAAGAGCAAGCAACAACAAGGAAATTGAATG
CAGCTGTAGTGGTAAGTGTTGTGGCAGCAGCTGCAATTCGAAGAAGCGGGCCCTTTCATC
CAGAATTAGAAGTACAGTTGCAGAAGCCTTGGAAGATATTACTGCTCTCTTCTATGATGA
AGAGCGGAACGAGATCTACACGGGCAATAGGCTTGGTCTAGTTCATGTATGGTCTAACTA
ATGGTTTCATCAATCAGTTTGTTCACCATGTATGCACACCCCCCTGGGCCATGCCCCCCC
CCCAATTAGATTCTTTGTTGGTCTTCTAGATGGTTGAATTGATTGTGCTGCCTGCCCCCA
CTGCAACGACTTCCTAGAACAACTGTACCATGAATTGCCCTTGTACAATTAATCCCTCTG
TTTACCTAAATCCGAATTCCTTCCTTGTTGTGTCTTGTCTGTGTTGAGCGTGAAAACTTA
TTTATAGAGTGTCTTTTTCATGGTGGTGTAATATAAATGTAGAATTGAGTTTGTCTCTGT
ACGAATCTTTGTTTATTTTTATATATTTATTTATATATCTAATTCGCAGCATGGTAAATT
GTTGTTTGCCATTTT
>Pav_c64_g1_i1_len_1223
GGAAGCTGAACTGAAGGGAAAAATCCCAACTTGGGTGCCGAAGCAGAATGAGAGCTGAGA
GCTTCAATGCCGCTTTCTCCTCTGGTGTCCGTACAATACAAAGGCCTCTGAGCTCTTCAA
TTTTCGGCGTAACGAAGCCTAAACTTATCGCTGCTACGCCTTCTAAAAGCTCCAGATTTA
CTCGAATTTCAATACGCTGCGCGGTTCATTTTCGACCTTGCATTGATATACACAAGGGGA
AAGTGAAACAAATTGTTGGGTCTACCCTTTCGGATTCGAAGGAGGATGGGTCTGCTCTTG
TTACCAATTTTGTGTCAGATAAGTCAGCGGCGGAGTATGCAAAGATGTATAAGGAAGACG
GCCTTACAGGTGGTCATGTGATCATGCTTGGAGCTGACCCTTTGAGCAGAGCTGCAGCCA
TTGAAGCTCTGCATGCCTATCCTGGTGGTTTGCAAGTTGGAGGTGGGATCAATTCAGATA
ATTCTTTGCGTTACATAGAAGAAGGGGCTAGCCATGTCATTGTCACCTCGTATGTATTCA
ACAATGGGCAAATGGACCTTGAAAGGCTCAAAGACCTTGTTTCTGTTGTTGGAAAAGAGA
GGCTTGTTTTAGACCTCAGCTGCAGAAAGAGGGAAGGCAAATATGCAATTGTTACAGATA
GATGGCAGAAGTTCAGTGACGTGTATCTTGATGAGGAAATATTGGACTTTCTTGCCAACT
ATGCAGACGAATTTCTAGTTCATGGTGTTGATGTTGAAGGGAAAAAGCTGGGCATTGATG
AAGAGCTTGTGGCGTTGCTTGGAAAGCATTCACCGATTCCTGTAACTTATGCTGGTGGTG
TCACTGGAATGGGTGATTTAGAGAGGATAAAAGTGGCAGGGCTAGGACATGTGGATGTTA
CTGTTGGCAGCGCTTTGGATGTCTTTGGGGGCAACTTGTCATACAAACATGTCGTTGCTT
GGCATGCCCAGCAGGAGGCCTTGACTGTTTAGGGCATTTCTATGATCTTTTGGTTTGTGT
ACACCATTTTGATATCTAGGTTGTTGTGGCTTTTTATATTTTGGAAATCCGTAGTAGAGT
TCAGTTGTGTAACCTAGAATAAAATGCTACGTTGTACCTTATGAATAGAAGCTATTTACT
TTTGTGGCCACTGAAATGAAAACTTGCAACAGCCTAATATGGTGAAATTGAGTTATGAAT
CGAGATTCTACTTCTTTTGTTTT
>Pav_c65_g1_i1_len_1686
GAGGAGAAGCTGGTGGTGGAGGGATGAGTCCAACAAAGTTCAGGTTATTTATTTAGATTT
GAGTGAAGTATGTGACTTATTTGGAAGGTCCTAGTTCAGCGGCACTTGGAGTTGAAATGA
GAAGACAACATTCCTTGTCAAGTTGTCATACAACAAGACGATATAAACGGGCGTTATCTA
CAACCTTCTCTTTTTGAAACCACTCATCCTGGCATTCTAGGAAAGGAGAAAGGCCTTGTT
CAAATCACCTGCTCTCAAATTCGACAGAAAAAAGAAATGCCGACGTTGAATTTGTTCACA
AATCTGCCAGTGGATGCAGTGGTGGCCTCTGACATTCTCAAGGACGCCACCAAAGCCGTT
TCTAAAATCATTGGCAAACCCGAGTCTGTTAAGTCTCTCCCTTTTCCCTCTTCTTGTCAT
CGTTTTGTTGATGTATTTGGTATGAACATAAACTGTTCGATGAAAATACTCAATGAAATA
GTAAACTTTATCAATATGGTATTAGTGGCTTGCATTCTAAATTACATATTCACTTTGTTT
TTTGGTTTCATATTCTTCAGTATGTGATGATTTTGCTGAACGGGTCAGTGCCTATGGCAT
TTGCGGGCACGGAAGAACCGGCAGCCTACGGAGAATTAATCTCCATTGGGGGCATTGGAC
CGAGTGTTAATGGAAAACTGAGTTCAACTATTGCAGAAATTCTGGAAACCAAGCTTTCCA
TCGATAGCTCCCGCTTCTATATCAAATTTTATGACGTTGAGCGGCCCTTCTTTGGGTTTA
ACGGCTCAACATTTTGATCACCACTGTTCTTGGCTAATGTTTCTATGAAGTGTAGAAGGT
GAGGCTGGCTAATGGCTTCTTCTCTCCCTCAGTTGTAATTTTCTTTTACGTAAAAAGAAA
ACTCTTTAGTCTGTATTCTCTGATGAAATTTGAACTGTTATTTAGATCAGAAATAGCCAG
TTGTGTATTATGCCATACATGAAATTTAAACTGATTAAACCGTGATATAGAAGTTAGATG
GTGCTTATATGTTATGAGCTCAAGGCTTTGCATTTTAGTAGTGGTCTAAAATTCTCAAGG
CTTTTTGCTTTTAGCAGTCGTCTGTAGTTCTCTTTTACTTATTTTATTTATGGCAAGGAG
CCATATGGTCCTGGTTAGTGGAGGCGAACCAATCTGGTTCCTCCTCCATTCCAGATCACT
GTTGGAGATGGCATGGGCAAAATGAGTTAAATTTGTGAGCTGCTGTAGGGACAAAACTAA
AAGGAAATAAATTGAAACCGGCACAGAAGAGAATGTATTTCTTCAACAAGCCCACCCAAC
AGCCAAGCAGTCATCATGTTGGAGAAGCTGCACCACCTCTTGAACACACCTTGAAAGGCC
AAGGTCAATATCCCCAACTTCATCGTCAGATCGCCATGGCTAACGATTTTCTTGTCAGAG
TTGTCGGAATTGGGCAAAGTTAGACATGAAAGTGAGGTTTTAGGATGATAAACGAGGCAA
AATAAGTTTTGGGATGCAAAGTGAGACGCATTGTTTGTGGGCATGAGCATAATCAAGTCT
ATTTACATTATGTAATATGGGCTTTGATATATGAAGAAATGTGTACATATTAATTTTAAT
CTATTCGCGGTAAAGACTACTTTTTATAAAAAAAAATTATCAACAAGTGTCTTCTTGAGA
TTGGAT
>Pav_c66_g1_i1_len_3705
GGCTCATCATGTGAATTGTTTGAATTAACCAATAAACAAAGCGACCACAAGAAATCAGAA
TGCCTTCAAATTTACTAACCAAAACTACGAGACAGAAAGCATATATGGGCATAGGACAGT
CGTACAAAACACAGCATCATATTTTTAAATGACAGATTTAACCAAGAGCATAATAGTAAC
AATAATAACGTAGTCCTTTTCTGTTTCCATGTTTCATTGCTCAGCAACATTATCTTATAT
CAACACCCTTTCAAACTCCCCAGTTATATCATCTAAGTTAATAACATTTCTCTCATTTCC
TTCCACTGTACCAAGTCTATAAAGCTCAGAATTCAACTCAGCAATTTGCTTTTGTATCTT
CTCTCCCTTATCTGGTAATCTTGAAACCATAGCCTTATTTGCAAGAGTTTGTGACAGCCT
ATTGATTCTCTGTTTAATCTCCGATTCTGTCAGTTTACCCGCATCATTTGGTGAAGAAGG
CTTCTTGTTTAATATTACATCCTTTGGCTTGAAAGCATATTCAGCCCCGTTCACATTGCA
TTCGAGTAAAGAACTTGAAGATGACCTTCCTGCAGTTGAAGCTCCCCTGATCCTTTCAGC
TTCCTCCTCTTCCTCTACAACTGCTACAGGTGCTGTCTTGGAGAAGAGTAAACTGTGATG
ACTGACTCCTGCTATGCCTTGTGTTTCCAGGAATTCAATATGGGACTTAAAGGATTCGTC
CATTGTGTGCTGGCGATCATGCTCCTCATATAGCTGCTGCTGAGTAAGGGAGATATCAAA
ACCTTCTTTTGGGAGACCAAAAAGTTCACATAGATCCTGTTGACTAAAGTACCGCATCTG
TTCTTTATGCTCGGTTGCAGTTTTAAACAATCCCCCCTTGTATATCTGTTTTCTGTATAT
CTTCTCTTCAACAGTCCCACAAGTCATTAATCTATATACAATGACATCCTTATTTTGCCC
AATTCGATATGCACGATCCACACTTTGGTTATCCGTACTTGGGTTCCAAGCAGGATCAAC
CACAATCACACGATCTGCTCGTGTAAGCGTAAGGCCCAAACCACCTACTTGTGATGTTAG
GAGAAATATGGGAGCCCCGTTACCCTCTTGGAAATCATCAACAACCCTCATTCTGTCAAT
GGCTTTTGTGGTACCGTCGATGCGTAAGAACTTGTAACCATTGGACACTAGTGATTCCTG
AATAAGATTAAGCATCTTTCGAGTTTGAGAAAAGATAAGAACATTATGTCCCTCTGGAAT
TAAGGTTTCCAGTAAAGACAATATAAAAGATATTTTGCATGAGATGTTGGCATGCTTCTC
ATCAAAGTCCCGTCTCTCATCCAAGTCCTCCTTCTCAGCAACATCTGCTATGTACATTGC
TAGTTTTTCTGCCATGCAAGTATCTTCTGGCTTCATCATCGAATCCATCTCTTCTAGTAC
ATCTTCAGCAGCTCGCTTTGTCAATAAAAGTGGATGATCACATATTTTCTTCAGGATCGT
AAGTGCGGCCAATGGGGAGCCATCAAAAGCAGAAAGAACCAGCTCACTCTTTAGAAAAGC
TTCATAAAGTTTCCGCTGACAGCCAGTCAATCTTAACCAAACAATGATCTCATTCTTTTT
AGAAAGTTTGGCATTTGTTTGACCTTTGTCTTCATTAAATACCTCATTCTTTAAGCGGCG
CAGAAAAAATGGTTGAATACGTTCTCTTAGTTCCTTTGCAACCGTGGAACCAATACGCTT
TTCCCTATCTGAAGCATTTTTCTCATTTCCACGAAGAATGAGAGACTCAAATTTTTCCTT
AAACCATTGCTTATCACCCAGTAGCTCAGGGCAACAGAAGTTGAATAAGGCCCACAACTC
CTTCAGATTGTTTTGCAATGGCGTGCCACTTACAATAATCCTATGGGCACAAGGAATCTC
AAGCAAACTTTTGGCTCTTTGTGTACTTGGATTCTTTATGAGATGCCCCTCATCAAGTAT
CATATAATCCCATATGATATCTTCACTTTCATCGTCATGGACATAGCGGCTCCCCCTCAA
AGATTTTGAATTAACCCGCACAATATCATAAGTTGTGAGAAGAACGCCTTTGTCCTGTAG
TACGTATTGAAGCTCATATTGCCGAGCTTTGGCACAAGTCCCATAGTATTCTCTTATCTT
ATCAGAGAGGCCCACGAATGATAATTCTTTAATCCAATGGGAAAGCAGCGTTTTAGGGGC
CACAATCATTACTCTTTTAATCAAACATGAATGAAATAACCCTGCTAAAAAGCTACAAAT
CTGCATTGTTTTACCCAAGCCCATGTCATCACCTAAGATTCCACCCTTACCCTGACAATG
CAGAGACCATAGCCACTTTAGGCCATCACGCTGATGTGGAAACAAAATCGTTGCAATCTT
ACCTGGCAACTTGTAAGTAGATTTGAGGCCACTTAAAGTAATAGAACTATCATCCCCCAA
ACCAGAATCATCTGTAGAATCATCAACCACAATAACCTCATCAGAATCATAGTGCTCTTT
AGAATTACCACTATACCTCCCCAGTTCTTTAACTATCTTCTTGTCACGCAAAACTACACA
ACCATCCTCATCATCAACCTCTCCTTTCCCACCTTTAGAAACCAAGGAACGGCACTCAGT
TTTTGGTTTCTTATCCACCAATGAAGCTTCTCTTTTCTTTTGTCTTTCATCATGTTTTGT
AGGCAGCCTGTCCACATAATTATCACCACGGGGTTCACTCTGCAAATAAGCCTTTGCCTC
CTCTCCTTCAGTTTCAGACACAAAAGAATCCCCAACAAGCACTAATTTCGCACCCATACT
TCTGGATTCATTTCCACCAACCCCTTTACCAGTAATCTTCATACCATGGGTCTGCTTACC
AAATTTGTCACCCTCAGACTCATATTGAATACGTCCCTTGTCTTCATAATCATCTACCAC
ACTCTCGACACCATTTCTAGCCTTCTTAGTAGCATCTAAAGAAGAATCAGACATGTCAGA
AGCAAGTGAAAATGAAGAGCCCGCACTCTCATACTCAGGCAAATCAACTTTCTTTCCATC
GTCAACTTCTTTACAAATAACCGAAGGGAAAGAACCTTCAACCATGTCAGCTTTTCTGGC
ACCCCTCCTCTCGATTGACAGAAACTCAAGCCTCGAGCTCAAGTCATCAAGAATATCCCT
AATCTCATTCCCACCAGTGTTGGCACTAGTCTTACTCGCATTCCTCTGAGGCAGTGTCGG
TGACTCAAAATCAGTAATATCAGAAAAATTGGGCTCATCAAGCACCGCTGCTTTCTCAGC
TGGAGCATTTTCTTGCCGCGATGAGATTTTACAAAGACGCCGTCTACCTTCAACCTTAAC
CTTTGTGGGTTTTTCTGGTTCTACAATTGTTTCAGGAGAAGAATCAAAACTAGTGAGTGA
GAAATGGGGAATGCTATGATCACTGCGGTTGTTGTCGTTGTTGCTTTGGTCTTTGGATGA
AGCTCTGCCTTCGATCTTCACCATAGATGGCTTTAAGTCCTCCATTTCCTCTTTATCGTC
CTCAGCGAGTCTGGAAAAGGGTTTAGCAGAAGGAGAACCGAGGTCTTGGAGGAGGCGATA
GTGGCTGTCATTTAGGCTCTGTGGTTTCTTGCTGCTTTTCCTCTCCGCCATTTCAAAATA
ATACGAACGAAATAAAAAAAAGAACCTTGAGATTGTGGCCCTATA
>Pav_c67_g1_i1_len_278
CAAAGTATTGAACGCTTTCATCCAACAGGGCAATGTATTCCTGTTGACAAAGATTACACA
TGGATGCATGAACCTATTGCTTCCAATGCAAAACTCTTAAGACAACAGATTATATCTCAC
AAGGGAGGTTGTAGGGAATTGAAAAAACTTTGTTGGAAAAATTACTGGTTTATTAAATGT
CAACTTCGAGGATAAAAAAAGAATCAGAAGCTGGAGCCCTATGATGATGAATGGTTAATG
GTAGGATTTGGAACCAATCAACAGTGAGCCCACTAATG
>Pav_c67_g2_i1_len_157
GAAGTTTTATCCTATATTTTAACTGCAAAAGCAATAATTACTGCCACTGATGTTTAAACT
AGCCTGTAGTGCTACCAATGGCTTTCTTAAAGGTATCTGGGTGCGAGTGAGTCTTGGTTT
ACTTATAATTATAGCCTCATAGAATTTAGATTGACGT
>Pav_c69_g1_i1_len_423
GCATGGGACTCAATATCTGGGGTGAGTGTTTCTTAAGCATTTTCCATGATTACCTATAAA
GAAAATACATATATCATGCACAATAATTTATACATAATACAAATGATAGGAAATTTGGGT
TTGGGAAAGTTACTGAATGTGTCTCTCAATGCCCTCCTACTGAACCACTGTCTTGGCTCT
AGTTCAGTAAAATCTTGGGAGAGCTGGTGGTTTGTTTATTTTTATTTTGAGTTGTTACTT
ATAACAGAACTGGCTAGGCACTGGAGCTTGCAGTCAGTGCTGCTGATAGACTCTCAGGCT
TGAATACTCTGTTTTACTTGGGCCGCTCAAATCCAGCCAAATGAATTATACAGAGTGTTT
ACTTTTTAGTTCCCAGTCAAATGCATTATATATACTTCCTATCACAGTCTTCTGGATTTA
CTT
>Pav_c70_g1_i1_len_426
TTTGTTGAGTCCACCTTTTCCTGAAATTTTTTTTTGCAGACAGAACTTGTAACGTGGTCC
GATTCAACACGAAAATAAGAAACAAAGTATTGGAAAACAAACCCTCAAACAGTCATGGCA
CAAGTCAAAGATTTTTTGTTTTTAGAAAAATAACTCGAAAGAAAAATTGATAAATATCTC
AACAGAAAAGCCATTAGTGTCACAATTCCAAACCAAGGACACACAAAACACCGATCCACA
AGACCAATTACTTAAATAATCATCCGATTCTTAATTTGGTGAAAGCTTTTTGATTACGTC
AAATACACTTTCTAGAGATTTTGGAAAACCACAAAACAGCAACGAGAGATGGATAGTTAC
CTAAGGATTCTATAAGCATGCATAGCTATTTTGTCCGTGTACAGGTTTTTGAGAGAGAGA
GAGAGA
>Pav_c71_g1_i1_len_535
GACATGGAGTTTGATGAGGCTTCGTCGTCTAGCAGCTGGGAGACTGATTACGCTGTGATA
CAGAAAAAGTTTGAGAATCAAGGGTATGGGAATGCGGTGCCGCGGATTGTGTTTTGGAAT
TTGAGGCACTCCAAGGCGACGCCGGTGACCGGGACACAATCCGGAGTGGCTCTGTCGAGT
GGCTTCTCTAAGAATTTGCTCAAGCTCTTCTTGGATAATGACGGGGAAGTTCAACCGGAC
CTGGAAGCTGCCATATCCGGCCAAGAGTATCAGAAGCTGGTTGTGTTGGATTGAATTGAT
TGATCATCTCTGCTTAAGTGGTTGTTTTTGTTTAGTTTAGACGCAAGTTAATATTCCATT
TCTCAATTTGTAACAAGCTGTGAAAACAAAAGGTGAAATATATGCAGAGAACCACTAGTC
CAGTTGTTTGGGGTAATTACTCCTCCGGTAAGGTATTGGGTTCGAGTCCTAGCACGCGTG
TATTGTGTGTAAAATGGAAAGGTCCTCAAAAGGTGAAATATTATTCGTGTTTTTT
>Pav_c72_g1_i1_len_3366
TGAAGAGACTCTGAAGTCTGAACCCAGCAGAGCAAACCAAACCAGAGCAAAGCAAAAGGC
CAGAGCTCTTGCTTTGTTTTAATTTTAATTTTTTTCCAAATAACACCGACAATTCTTCAA
CTTTGCATAACATGCTGTTTCTGGGTCAAGTGAAGTAGTGAAGTGAAGAGGCAGAGCCTA
TATCTGACAAACTTTGACATATCTAGTTTCCACAAGTCCATATATATCTTTTAAAAAGTT
GTATTTTTGGAAGCAAGCGAAAATGTATGGGGATTGCCAAGTAATGTCAACCATGGGAGG
TGGGAACGTAGTCACCTCGGAAACCCTCTTCTCGTCGCCGATCCAAAACCCTAACTTCAA
CTTCATGCCTTCCCAGCTCCCTTTCCAACCTTTCTCTTCCATCATCAATCCTAAAGAAGA
AAACGGGCTGCTGATGAGAGGCAAGGAGGAGATGGTGGAGAGTGGTTCTGGGAGTGAACA
AGTTGAAGAAAAGTCTGGAAACGAGCAAGAGGCTGATCAACTTCAACAGCCTCCTAAGAA
GAAACACTATCATCGCCACACTGCTCATCAGATCCAAGAAATGGAGAATTTGTTTAAGGA
GTGTCCTCACCCAGACGACAAGCAGAGGCTAAAACTGAGCCAGGAGCTGGGACTGAAGCC
ACGCCAGGTCAAGTTCTGGTTCCAAAACCGACGAACTCAAATGAAGGCACAACAAGACCG
GACCGATAATGTGATGCTTAGAGCAGAAAATGATAGCCTGAAGAACGAGAATTACCGGCT
ACAGACGGCGCTGCGCAATGTTATATGCCCTAATTGTGGAGGACCATCTATGATTGCGGA
CATTGGCTTGGATGAACAACAACTTCGACTTGAGAATGCTCGACTCAGAGAAGAGTTGGA
ACGAGTTTGTTGTCTGAGTTCACGATATACTACTGGCCGGCAAATCCAAACAATGGCACC
TGGAGATCCTCTCATGTCAGCATCCAGCTTGGATTTGGATATGCACATCTATTCAAGGCA
TTTCCAAGACCCAATGACTTCTTGCGGGGACATGATCCCCATGCCTTTGTTGCCACCAGA
AGTGCCTTCCCACTACAATGAGGGTGGTGTATTGTTAGATGAGGAAAAGTCTCTTGCGAT
GGAGCTTGCCGCTTCATCGGTGGATGAACTTGTTAAGATGTGCCAGGCTGGTGAGCCTCT
TTGGATCCGGAACAGTGAAATTGGGAAGGAAGTGCTTAATGTTAAAGAATATACCCGGAT
GTTCCCAACGTGGCCTTTGAACCTCAAGCACCACTCAAGTGATCAGTTTAGGACAGAAGC
TACTCGTGATAGTGCTGTTGTTATCATGAATAGCATCAATCTTGTAGATTGTTTTCTTGA
TGCTAATAAGTGGATGGAGCTGTTTCCTTCTGTTGTTTCTAGAGCCAAAACTGTTCAAGT
TATTCAAGCAGACCCCTCTGGTCAAGCAAATGGTTCTCTTCAGCTGATGTATGCCGAATT
ACAAGTTCTTTCTCCTCTGGTGCCAACTAGAGAAGCACATTTTGTACGTTATTGTCAACA
AAATGCGGAGGAGGGATGTTGGGCAATTGTAGATTTTCCCATAGATAGCTTCCATGACAA
CCTCCAGTCTTCGTTTCCCCGATACAAGAGATTGCCCTCCGGCTGCCTTATCCAAGACAT
GCCCAATGGATACTCAAAAATTACATGGGTAGAACATGCAGAGATAGAGGAGAAGCCTGT
CCACCAAATATTGAGCCACTATGTCTACAGTGGGATGGCTTTCGGGGCGCAACGCTGGCT
TGCAATCTTACAAAGGCAGTGTGAAAGGGTTGCAAGTCTCATGGCCAGAAATATATCAGA
CCTTGGAGTGATACCTTCCCCAGAAGCACGAAAGAATTTGATGAAACTGTCACAGAGAAT
GATAAGAACATTTTGTGTAAACATGAGCACCTCCAATGGGCAGTCATGGACGGCTCTATC
TGATTCCCCAGACGACACTGTTAGAATAACCACAAGGAAGGTCACAGACCCTGGTCAACC
CATTGGTGTTATTCTCAGTGCTGTGTCCACCACCTGGCTCCCATATTCTCACTACCGTGT
CTTCGAACTCCTACGGGACGAACATCGCAGAGCTCAGCTTGATGTTCTTTCCAATGGGAA
TTCCTTGCACGAAGTGGCTCACATTGCCAATGGCTCTCATCCTGGCAATTGCATTTCTCT
TCTTCGCATAAACGTAGCGAGCAACTCAGCACAGAACGTAGAGCTAATGCTACAAGAGAG
CTGCACCGACGAGTCGGGCAGCCTTGTGGTGTACACAACCATGGACGTGGACGGCATCCA
ATTGGCAATGAGTGGGGAGGACCCTTCCTGCATTCCCCTCCTTCCTCTCGGCTTTGTCAT
TGTCCCACTGCACCCTATGGAATCTACCGGCCCAACACCCAATCACCTCACCTCATCATC
GCCAGATCATCGTCAAGAAAACAGCACTGCCACCACCACCACGACCAGCAATGTTATCAA
CTCAGGTTGTCTGCTGACTGTGGGACTCCAAGTCCTTGCCAGCACAAGTCCTTCCGCAAA
ACTCAACCTCTCCAGCGTCACCGCAATTAACAACCATCTCTGCAACTCGGTGCAGCAGAT
TATCTCCGCTCTCAGTAGCGGCAGCGACACGTGCATTGCCGCTGCTACAACTGAGAATGG
CAGCGTTGGCGGCGGCGCCCCTTGCTCCGACCCAACTGCTTCCAGCCCCAGGCAATAGCT
TGGATGGCCGGGACATCCAGCTACGTGATAAATTACCCAAAAACCTGTCCTCTCTCCCAG
CAGTCTGGCTTTTCTGTAATCATACTAAATTTAGGGTTTGTGTCCGGGAGTTGTTATTTC
TACTGCAAACCAAAAAAAAAAAAATCATCCAGCATTCCTTTAACAGCTATTTACTGATTC
AGTAAGTAGTAAGTGAACCATAAGGAATGCAGCATGATTTTTTATTTATTGTTAATTTGT
TAAGTTTGTAATATCTTAGTAGTGGGAGGGGTAGGGATGTCAAAGGAAGTTAATAGGTGT
GCCAGTGGTTTCTTGGTAAATAAAGGAAAGATGGCGGAGCTAGCTAGAGGAGCTGGTCTG
GTAGCTGGTAGTTGGTAGTGGGTAGGTAAGTGAAGGTGGAGGGAGTTAAGAGGGAGTCAA
GAGCGCACCACAGAAGAAGACCCTTTGGTTTTGCGGTGAGGTTCAGAAATTAAAGAGAAT
GGGCCTCACCAGTCTCTGCAAGGGGTGGTGGTTCGGGTATTGACTTCTCCTTGTCTTTTG
CCTTTTTTTTTTTGGACGAACTTGTGTGTTGGCTTTTGTGTTTATGACAAGGATTCAATG
CTTCTG
>Pav_c73_g1_i1_len_593
GCAGTTGGTAAAAAACCCTACTCTCTCTCTCTCTCTAAAACCCTTGGCTTCGTTTATCTT
TGCGAGCTGGGAAGGAAAATCTTAGCAGAGCCTGTGGGAGCAGCCATGGTGAAGTATTCG
AGAGAGCCAGACAACCATACCAAATCCTGCAAAGCAAGGGGCAATGATCTCCGAGTGCAT
TTTAAGAACACAAGAGAGACTGCCCATGCTATTCGCAAGCTGCCTTTGATCAAGGCTAAA
AGGTATTTGGAGGATGTTTTGGTCCACAAGCAAGCCATTCCATTCCGTCGCTTTTGTCGT
GGAGTAGGGCGAACTGCTCAGGCTAAGAATCGCCATTCAAATGGACAGGGACGGTGGCCT
GTTAAATCTGCAAAGTTTATTCTGGACTTACTTAAGAATGCTGAGAGTAATGCAGAGGTG
AAAGGTTTGGATGTGGATTCGCTTTACGTATCTCATATCCAGGTAAACCAAGCCCAGAAG
CAAAGACGCCGCACATACCGTGCTCATGGGAGAATTAATCCTTACATGTCATCTCCATGC
CATATTGAGTTGATTTTGTCAGAAAAGGAGGAGCCTGTCAAGAAAGAGCCTGA
>Pav_c73_g2_i1_len_308
AGCCTGTCAAGAAAGAGCCTGAGACTCAGCTGGCGAGTAGGAAAGCAGAGAAGGGTCGAA
CTCTACGCAGTGGTGCTGCTTCTTAAACAATGATGACCTAATTTAAGATGTTATGAGTTG
GGGTTTTTCTTTTCTTTCTTGTCATCAGTAGCAAGAGAACCTTGTGGTTCTGTTAAACCT
CATGTCGGAAATGTTATGGTCCTTGTATTGTTTCTTGGATCTTATATGAAAATGTGAAAC
TTGTTTAGACTCCTTCAAGCTCCGTTTGCCCTGAGTACAATGTTTCGAGACTGCAAACTG
AAGACGAT
>Pav_c74_g1_i1_len_194
GTCCTCTTGATGAAAAGGAAGTAATCTTGGGAGCAAGTCCGTCTCCAATGACAGTTCCTT
TAAACAAGATTGTGGCTGCAGGACTTGAGGTGGAGTTCAGATAGGCTTTGATTTTAACAC
CTGCAACATAACCCACATGTGTTGCGGGAAGTACATGAGGGTCAGCTCAGGTGCTATCAC
CATCAGTCTCTGCA
>Pav_c76_g1_i1_len_349
CTCTATTCATCCAAGCCTGCCCCTAAGTACAGACAAATCACTACCGTCTTCAGAATGCAC
AACTCACAAGTTCAGAATGAGTTAAGTACAGAGTACAAACATAAATGGCATAGAGATTTA
ACCAAAATTCATACACCCGTTTGCCCAAAAAACACACAGAAGGGCTAAAACAACAAAGCA
ACCAAGCCCTAATGAGGCATCAAGAACACATTCATCAATGCTTCATTCATAGTAACAAGA
CCAGCAAAAACAGAATCATGCATTCGAAATAATGAGGCATCAAGAACACATTCATCAATG
CTTCATTCATAGTAACAAGACCAGCAAAAACAGAATCATGCATTCGAAA
>Pav_c77_g1_i1_len_1048
GGAGGATCCTGTTTCTCTGTGGGGTAAGTTTTATTTTCCTTCATAGTGCAATGAGAAATA
TGAAATTGTGATGCCGATCAATATTGAGAATATATAGTATCGAGATTTGCCCTTTTACAG
ATACTTCTGAAAGATAGTGAAAATAACCTGAATAGGCTTTACCAGATTTGCCACAATTCT
GGTGTGATAAGGTTCCATCATTCATTCCTATGTGTTTTTTCAATGTTTTGGTGGTATGAT
TCATTGGTCTGCGTACCTGGGTCCGTTGCCCATTGGAATACTTTGTCAGGTCATTTGTGT
GAGTTGTGAACCTGTGAAAGTAAATCCAAACATGTGTACTGGTCATCTTTCAAGTTGTTT
GAATTATGGATTCTAAACATGATACATAGACAAGTACATCCTTTATGAATTTTAAAAGAC
TTCTTTACTTTAATTTTCCGGAAAGTTGACTACTGAAGAATTTCAATTTCCCCCTTCCCC
TAAAACTGAATACCTCCAATACCCAAGCCAATTTGGTCTCCAAATTCGAAATGCTACTAC
TGCCCTAGACCCATAAATTAGTTGCTGTCAGATTTCATAAGAACCTATTTTCTTGAAACC
AGTTGTTTGTTTTCCCTTTAAAACCAAATTCTTTGAAGCATACCTAAACTTCTCTACCTA
CAACGCCAAAAGTTATACAACTTGACAAACCTTAAAGCCCACCACGTTTTGGAAGCTGCT
TATTTAACAGTGATAAGATGGTCCATAAATCCAGATTGGCTACTTGTCAAACCTTAAAGC
CCTCCAAATTCAAAATATTATTTTACTTGTCAATATCAATAGTGATAAGATGGTCCATAA
ATCAAGTTTGGCTACGTGTTATAATTCACTGTAAATCTAGTAAACCCCTTGACAAGAACG
TTAAAGCTGCATGTTGTTTGTTTATGAACTAATTGTTATCTACGTATTATTCTAGTCAAT
GATCAAAATTTTATATTTCTCACGGTTACTAAGCATCATTCACTTTCTCTCCCTCAACAC
TTGTAGGACTTCATGGAAGATTATGAGG
>Pav_c78_g1_i1_len_2782
GTTGGTCATTGCATCCTCATAATCCTCCCGCACATTTCGCAAAAACCGAGGACTCATTGG
AAACACCTAAAAAACCACCCAAAAATGGCGACTCTGTTTTCTCCCGAGGGCTTAAGCCTC
CCATTATTGTCCCTCCCCCAATTTTGGCTTCGTATGCAAACCCATTTTTGAGCTCGTAAT
GCTGTAGGAGTAACCTCCCTTTATCGACCCATCTCCCGATCTCGGCCGTCGATCTTCCGC
CACCCCACATTTTTCCGATCGATCGATGCTGGCGGGATTTGGCGGCGGTGAATGGGTTGC
ATCAGCTCGAAGCGGGCGGCTGCCTCGGAGTCTCCTTGTTTCGAGTACTCGGCCGCCGTG
GCCTACAATGGCTCCGTCGTTCTGGAGCCTTCTTCTTCTTCCCTGAAGAACAGCGGCGCC
ACCACCACCAATAACAACAGCAAAATCAACCGATCCAAATCCAAATCAAAATCTAAGTCT
AATTCAAATTCTTCCGAATTTAAGAAAACCAACAGTAAGAAGGACATTCAACATCAGGAC
AAGTCGGAGGATCGGAGCAGAGAGTTGATTCAGTTGAAGAAGCCAAAGAAGGAGAAGGAG
GGGTCTCTAAATAGTTATAATAGTCACAATAGTCATAATGGCGGGAAAGGCAGCGGTTTT
AGCTTCCGGTTGGGTTTTTCTAATCGATCGTCTTTGGAGGCTGAGCAAGTCGCCGCCGGT
TGGCCCTCCTGGCTCAGCGCCGCTGCCGGTGAAGCCATTTATGGCTGGGTCCCCCTCCAA
GCTGATTCTTATGAGAAGTTGGAGAAGATTGGACAAGGTACGTACAGCAGCGTGTTTCGA
GCACGCCAAGTTGAAACAGGGAGGATTCTTGCACTCAAGAAAGTGCGTTTTGACAATTAT
CAGCCGGAGAGCATTAGGTTTATGGCACGAGAAATTATGATTCTTCGTAGGCTTGATCAT
CCAAACATCATGAAATTGGAGGGGATAATAACATCTCAATCATCGAGTAGCATATACCTC
GTATTTGAGTACATGGAACACGATCTTGCTGGACTAGTAGCTAGTTCTGACATCAAATTC
AGTGATATGCAGATTAAATGTTATATGAGGCAGCTATTATCTGCAGTCGAGCACTGTCAT
TTAAGAGGCATTATGCATCGAGACATCAAAGCATCAAATATTTTGGTAAACAATGACGGG
ATTCTAAAGTTGGGAGATTTTGGATTGGCGAATGTCGTTAACTCCAAGAACAAGCAACCG
CTGACCAGTCGTGTGGTGACCTTGTGGTATCGTCCACCTGAGCTTCTGATGGGGGCAACA
GAGTATGGAGTATCTGTGGATCTATGGAGTGTCGGCTGTGTATTCGCAGAACTTTTTCTT
GGGAAGCCTATCCTTAAAGGGAGAACTGAGGTTGAACAATTACACAAAATTTTCAAGCTT
TGTGGCTCTCCACCAGAAGAATACTGGAAAGCGTCAAAGCTTCCTCATGCAACCATGTTT
AAACCTCAGTATTCTTATGAGAGTTCTCTTAGGGAGAGGTGTACAGAATTTCCGACAACT
GCAGTGGACATGCTAGAAAATCTTCTTTCAGTAGAACCTTACAAGCGCGGGACTGCCTCC
TCTGCCCTTATGGCTGAGTACTTCAGAACAAGGCCTTATGCATGTGATCCCTCTCATTTG
CCTAAGTATCCTCCTACCAAAGAAATGGATGCCAAAAGTCGTGAAGACTCGCAAAGGAAA
AGGCCTGGTATTCGAGCTCGAGAGACATCAAGGAAGCCAAGGAGAGTTCGTAAGACCTTG
CAAGAGTCAAATAATTCCGCTAAGTTAGCACCAAAAGAGGATGGGCAAGATGATAATACT
CAATCTGCTCGTAGCAACCCACTTATCTTGAGGGCAAAAGGAGGTCTTCTGCGCCGAGAG
TCTCTAAAACCGTCGTTCGATACAGTTTCAGAGAATTGCGAGTTGAACACATCCCAGGGA
GATAGTACATTATCTTCTGGTGCACAAATCTCAGCAGCAAGTGGCTTTACATGGGCAAAA
AGGCGAAATGAGGATGGTACAAAATCCGCAGTTTCAGATGGGTCTAAAAGCCAATTCAGT
GCACTGGATACAAATTTTGCAAAGAGTGCATTTGACTTTACCAGACAAGGGAATGGAACT
TCCAAGATTGCAATGCGGAAGCTCAGAACTTTCGATACATCTGAACTTTGCAGGGCAGAT
GAATCAGAAGATACAGGAAACGACATGGATTCCATTGATGAAGAGAAGCATGTAATTGAG
TATTCGGGGCCGCTATTTTCCCAACCGTGTAGAGTGGATGAACACTTGCGGAGGAATGAA
AGCCATATACGCCATGCAGCTCGCAGATCAAGGTTTGAAAGAGAGGTAGAACCCCAGGCA
TTACAAGTGGCTTTATGAGATACGAGATACGTAGCTGGCAAATGTGGTACAAATAGTTTT
ATTATGCAGCGTATGCCACGGAAAAGGCGAATGTGTCGTGCATGGAACTTATATATGTGC
AGAGAAATGGTGCAAGAGCTGGCAATGCTTGTTGAATCAAGTTCATCATCAACCCTCGAG
TATAATTGGAGCTCAAATGACAAATTTCTGCTGGGCACCTCAAACCCTTTGTATCATCAT
AAACAGAGAAAAGGCATAAAATTTATACAGATGTACAACAACACCATACACAATGCAGCA
AACGTTTGGCAACCCAAATCACTTTTTCATAAGCTACACAGCTCGCCTCTGATCACTTAG
CTGACCATTTCGCCCTTTATAG
>Pav_c79_g1_i1_len_322
TCCACATTCGCTGGTGTCACGAATGAACCAACCGGATTTGATGTGTTCCCAGGAATTCTG
AGCCCGGAGAAGAAGAAATCATTTGCTGTGGCAAGCTTCGGGTCCTTGCAGAATTTCCCA
TTCACAAACACAGCAGATTCGGTGTTATTTATTGCTACGCAGAAGTCTTGCAGAGGACTG
GGGTCTGAGGCAGAGACAAGGAAGGTGGCCAATGCCAATGTGGCAACAATAGATAGCGGG
AAATGAACACCTTTCATCATCGTTCGTACTTGTATACTTAACTAGGTTGCCCCTCTCCTC
TATATCTCTCTTTCAATCTTAG
>Pav_c80_g1_i1_len_524
ACTAATTAGAGCTCGCGTGTTTTCATCGCTTGTTATCGTCTTGTGCTTCCCAAGCGAACT
GAAGTCAATTTTCACTGCTTCTCAACAGATATGGATCGAAGAAAGATTTTGTTGATCTTA
TTGTTGGAGTTGTGGCATTTAGAGACAATGTGTGCTTGCACTATTCTTGTGTTGATGATG
CTTAAATCAAGAAGGAGACATATTGAAAGGTGCTCTTTGAATAATCATTCATTGGTTAGA
CGTGAGACTCGTTTGCGTTATCTTGATAGTCTAATAGGAAGTAGTGATATAAAATGTGTC
AACGAACTTAGAATGGATAGAAGGACTTTTGGTCTATTATGCGATTTACTTCGCCAAGAT
GGAAGGGTAAAAAATGATGGTTTGGTGTCTTTGGAGGAGCAAGTATGTGTGTTCTTACAT
GTACTTGCACAGCATGTTAAGAACCGTACTATTGGTAGTAGATTTTTTCGGTCAGGAGAG
ACCATTAGTAGGTATTTTAATTCCGTCTTGCAAGGAGTTTTGCG
>Pav_c80_g2_i1_len_1002
AAGGAGTTTTGCGATTACAAGACATCCTACTAAAAGTCCCGGATCCCGTGCTTGATAATT
GTGAGGATTCTAGGTGGAGAAGGTTTAAGAATTGCTTGGGAGCATTAGATGGGACTTATA
TTAAAGTGCGTGTAGCCGAAATTGACAAGCCAAGATACCGAACAAGAAAAGGTGAAATTG
CAACAAATGTGTTGGGTGTGTGTTCAAGAGATATGCAATTCATATTTGTGTTACCAGGTT
GGGAGGGCTCCGCATCGGACTCTAGGGTGCTGCGTGATGCCATAACTAGACCCAATGGGT
TAAAGGTTCCCAATGGATATTATTACCTTGTAGATGGTGGTTACACAAATGGTGAAGGAT
TCCTTGCACCCTATAGAGGAACAAGGTATCACCTATCCGAATGGAGAGATGGACATACAC
CTTCCAACCATGAGGAATATTTTAACATGAAGCATGCATCGGCGAGGAACGTTATAGAGC
GTTGTTTTGGCTTGATAAAAGTTAGGTGGGGCATACTTAGGAGTCCATCTTTCTATCCAA
TAAAGACCCAATGTCGAATAATCACCGCTTGTTGCCTTCTACATAATCTCATTAGGAGGG
AGATGTCCATAGATCCAATAGAGCATGAAATAAATGAACTTGAAGATGGAGAAAACATGG
TAGAAGATGATATGCTTGGCACCATCGGACCGTCTGACCAATGGACTGCAAAGAGGAATG
ATATGGCCTTGCAAATGTATAATGAGTGGAGAATAAATAGGCACCACTAGTTAAAAAAAC
CATTGTCATTTGTGTTAGAGTCTTGCAGAATACTTGTGTTAGAGTCTTGCAGACTACATT
TGTTGGTTTATGAGCTATTGCTATATGTATTTTCTGTTAATTATAAATTGAACATTTTAT
CATTGTATTTGTTTAAGTCGAATTGATTTTCTATTTGTCTTTCTTTAGAAAAACTGAATA
ATAATGTGTTATGTAATATGCAATATGAAAGCTGAATCTTGT
>Pav_c81_g1_i1_len_1036
GTTAATATTGAATGTTGATTTTGCCGGATGGTCGGTGGGTTAACAATCATAAAATGCTGA
AACATCCATAGCTGTGGGTTGCCCAATACATACAAAAGTGAAAAGTTACATTAATTCAAT
TCAATGTGTAAAGAACAATGAAATCGAAATTTGTAGTGTGTTTAGTGAAGACTGTAGCCG
AAACTCAACGGAGACCGTTGAACTCAAATTGCACCAATAAAATAAAACCAGAGAATTCAT
GGAACTAATAGTTTTCCTCGCATACAAATAAAAAAGAAGTGCAGGGATCATCTTGTTGTC
TGTTTAAAGTCCCTTAAGCTGGTCAATAAGCCCGGTTAATGATGTCCATTTCTCAATTGC
GTTGGCAGAAGACACAAAAGCGAGTTTGGAGGAATCTATATCATTCCGAGTAACTGATGA
TATCAATGAAGCCAAGGATGAATTGAAAGTATCCACCTCAGTCTTCTCTTCAGGACTAGA
GCTTAGCTTATTCAAAGCAATATTGGCCTTCTGAACCCAATCTGTATCTGTGCTGGCCCC
AAGAACTGAACTAGCTGTTGGCAAATCGTTGCTTTCAATGGCTTGGCCTGCTTTGCTCAG
CCTGTACACCAGTTCCTGCAGATATCCTGTTTCTTTTTTGGCTGAGCTGATAACTCCCTG
TCTTTCAAGCCTCTTCTTTCTGTCCCTTTTAACCTTTTCCAAGAGCTCCTCATCATCATC
AGCTTCAAGAATTGCTGCATTAGAACTGGAGCAGTCTTTACCAACCAATGAGAAGACAAA
GCTAGTGACAAAGCAGATAGAAAGGCTTCTTTTGGTCAGAATTGGAGAAGCTGATTGTGG
TGGCTCACTCAGGGCCTTGCAAACAGCCAATGGTCTCTTGGCATTTCGATTTTGGAAACA
AACTAATGTTGGTATTGTCAATGAAGAAGAAACAGCAGAAGATGGAGAAGAGGACAGAGT
TGAAGGGAGGAAGGTGTATGCAGTAGAGAGAATGGCTGTGGCCATTTCTTTCCTTCTTTC
TTTTCTTTTCTTTTTT
>Pav_c82_g1_i1_len_214
ACAGAGGGCAATGATGTCAGCAAACCGCGAGACTGACTTGGGAGGGTAGAGTCCACGGAG
AGCAGGATCCACCATTTGTGACAAGGCATCGAGATCATGGAGCTGTGGGGTTGCCCACCG
GACAAGGCACTGCTCCACAGGTGGTTTTGAACTGTCAACCGGCATACGACCTGTCAATAA
CTCTAACATGACTACCCCAAAACTGTAAACATCA
>Pav_c82_g2_i1_len_608
AAAATTGTTTAAAGTTGATATCAACATTCATCAATTTGAGCAATGAACAAAACCAAGACT
CGGTTGGGGGACAAGACCAAGTTTACAAACTATTCCTAACCATCCCCCAAAATGCATCAT
GTTGAAGCATACACTCTCCCTGAGGTTGGCTTTGTAGTCTCCCATGAACAATTTCCAATA
ACCTTTTTTTTTTTCCTCTTTCTCAAATCTGCTTCTCCAATAATGAACTAGCTAAACTGC
CTTGAACAACTTTAGGGCCCAGGTTTTCATGAGATTAATTTTGAAGTAAGTCTATTAACA
AATATTGGGCAGCTTTGGGAGAGACAGAGAAAAACATTTAATGGAATGACTCAATCTGTG
TCTCCTATATGCTTGCTTACATGATATTGATCAAAATGCAAATCACCATCAAAAGTCGGT
CAACCTGCGAGAAGCTGCAAGATCCTCTTTCATGCTGCTCATGGCACTCGAGTGACGAGA
CGCCCCGAGACCAAGATCCTCTCTCATGTTCATACTAGAGCGCTGAACTAACCGCACTAA
CTGTTGCACCACCTCTGACATAGGTGGCCGGAATTCAGGCTCCCGCTGAACACAGAGGGC
AATGATGT
>Pav_c83_g1_i1_len_206
GGCTGGTGCCTATAAAATGGCTTCAAGAGGAAGGAGGAGTACTTAGCATTTGAGAGTTGT
TTGAAGACAATAGGAATAGGCAATTTCTAGCGAGATTTTGAGTGAGCAAAGGCAAGGCGA
TTTCCTGCGAATTTTGCAGTGGTAATAACAAGGTATTTTCGTTTTGCCGCCCTCTTTTTT
AATTGACATGCACTTTTTATGTGAAG
>Pav_c83_g2_i1_len_215
TTTTATAGGCACCAGCCATACCGGCGCCTTAACTTACAACCCATCGCCAATTTTACATCT
CAACCGCTCGCATTAACGTCTCGATTTCCACACCAACGAAACCCTAACGAAGCCTATTCG
ACTCCCACTGCTCAGACCTACATGGCAGCACTTGTGCACGACTCATGCATGATGTCAACC
CTACCGATTGACAGGGTATGTACTGATCAGGCAGG
>Pav_c84_g1_i1_len_368
TTGACTATCCTTTTCACTTCTTAATCTGATAGGATCTTGTACAACAGAAAGCTACCCATT
TAAACTTCAGCGATTCCCCATTAAACCATTTCAAGAAAAATAAAAAACCATCGAAGGAAA
ACAAAGTCCACCCGATTCAAACCATAAACACAAAGTAAAAGATAAACTATACAGAAATGA
AATACCCAAAACACAATTCAGATCCAAGTCGTAAGATTTCAAAGCTAGATTAACTAAACC
CACAAAAGGGTATACCAAAATTAATAACTTTCAGCCAAAAACACCACAAACAGAATCAAA
AGTTACAAGTTCATGACGTTGGAGAAATTTCAAACCATTTTGAATAAAGAACGGAAGATG
TAGATCCG
>Pav_c86_g1_i1_len_216
AGAGGCTTGAATGTAATTGCTTGAATTATGTGATGGATTCAGCTTGCTGTTTAATTGAGA
AATTGCAATTGTCCAGCTAGTGTGTTGCTTGTGTATCAAAATTCTATTGCGTGAGATTAT
GCCCTTGGATTATTATTAGTACTATTATTATTTTGTGTTGAGGAAACATTATAAATAGGA
AAATATACATGATTTGATATTTGGATCTGGCTGCTA
>Pav_c87_g1_i1_len_295
GTTACAACAAAGTTTGCTAACCACTAAAGTAAGCATTGAAAACAATCCTAGCTCAATTAA
GTCCTACAATTATGCTAGACTTAGAACCGATTCAACCCAAGAAACCACAACTCTGGGAAA
TAAACCTTCCTATTGTTTTGCAAAACACTCAAACTTCAATAGAGACAATCTAGTAAATCA
ATCCTCCAGCAAGGAAAGAAGTAAACTTTTTTTGCAAATAAAAGATCAAAGTGAATTCTA
ACAGAGATGGTAGATGGTCGCGGTAATTATACCTTAGGTGGCCTCCTTAGTGTAT
>Pav_c88_g1_i1_len_597
TGGGTGCGGAAAGACCACACAGGTTATGATTTCTTTGCTTTGTCTTCTTTATGGTATATT
TATAATAAGTTGTCTGGTTCTGTTTCAAAAGAAGTCCATTTAATTTATTTTGTTCTTTAT
ATTGCAACATCTTTTTTTCCTTTCCTTGGTCTCGGAAGTGACGTAAGTTGCATGGATATC
ATTTTCTATACTGTTAACATATTCTGGTTGATTTTACCTTTTAAAACCTGCCCGCATAGG
AAATTTGGTACCTTTACTTGCAAACTTCTATACGGAGCCCTGTACATGTCACTTTTTGGA
TTTTTAAAAATGACAAAAGAGGGGAGAGCATGGAGTATCAAGACTTGAACTGATCTTGCA
TATTTGTGGACATGCATGTTCAAGAGTGCAATTATCATTGTTATAATTGGGAGTTATGAA
TCTTGATCAGTTTTTGATACTCATGAGATTATTTGTTTTTTATGATAATCTTCATTAGTC
AGCTTGTGTTCATCAGTCATTTCAGGATGTATATGACATGCTTTTAACATTTCTTGATGT
TTTCTTTGTACTGTGGAGTAGTTTTTCCTGCTTAATATAGCATAGCATTAATCTTTT
>Pav_c89_g1_i1_len_381
GAACCATTTTGGGTTTGCAGTGAAAAGGGAGTAAATAACATGGTTAAACAATCTAATGCA
ACTCTCTTAATCATAGTAAAGAATTGCGGTGAAGGGGAAAAGCAAGTCATATTTTAAGCT
AAAACATGAGCAATTCTTTGTCATGTTAATTCTTGTTGATGTTTTTTGTACATGATGAAA
ATTTCTCATATTTGGCCCCCACCTAGAAGGCATGTATTCTAGGTTCTAGTGAATGTTTTT
TTTTTCTTATGGCTAGTTGGTTACTTGCCTCTTTCAAGCTTTCTGTTTTTGCTGTGTTAT
ATTTGTGTTTGTTGTTGGCATGCTGGGTTGTGCTGTAACTGCTCTTAATCATGCATGTAG
GATATTGATCATGAGAGTAAT
>Pav_c89_g2_i1_len_384
TTTTGTATCTGCAGTGAACCAACTGGGTTTGGTCATAATTGGTCGGTTAAAAGACCTTAC
TACAGACGTGCTTTACATGAAGATTCCATCAGAACTAGAAACTAAGTGATGATAAGAAAA
AGAAAAGGAAAAAAAAAAAAACTAGTATTGTTAAAATTATCTAAACCTCATTTAATAACT
AAACAAGTCAGCTTTAGATCACTTGAGCCAGCAACCATTCTAATCAAATAAAGGACAAAT
CACCACCACAAACAACTAGGTGGTACTAACCAAAATCATGCAGCAAGATCCAATCAACAT
AGACACAAGGTCAGAGAGTACTGATTTCCATTAGATAAATACTGAATTCACTAATACCAA
AAACAACCAAAAAAGAATAACGAG
>Pav_c90_g1_i1_len_643
TTGGCAAAATAATCCGGTGAAAAATACCAGCTCTCTGTACAAAACATTGGATTTGTATTG
CCCAAATTTCGAGAGAAACATAACTCATTTCACCTATTGGTCATGCTTGGTGTCCAATCC
AACTTAATCCCAACCTTGGGTCTAATCCATGTTTTTTGACTACCAAACATCCCACCATAT
AATCCAAACCCACCAGAAAAGTCCATCATCAAGTCATACTCAGAGGGTTTGTACATACAA
ATTACCAAAACGAATGTTTAAAACGACTCAACTTTTCCAGGTTGACAAAACAAGTTTATC
AGCTGTGAATAAAAGATATCTTTTTTTTCTGAACTCAAGGGCATTAAAATATAAATGATA
AACTTTCACTATTGCAACAATATCCAAAATTGGAGTGGCCAACAATGCCAATTAATCCAT
ACATAAAATCGAAACAAAAAATATGTCGATCGTCTAGGCAAAATGGTAAGGAGAATAAAT
ATTGAGGATGGGGGGAAGAAAAAAACTTATCGCTTTCCACCACCACCTCCAAGCTTAGGG
GCTTTGGGGGCAGCAGCCTTGGGCGCGTTGCCCTTGGACTGACCCTTTGACTTGGACACC
AATTCAGCCTTCTTCGCCTTCTTCTCATCCTTAGTCTTCTTAA
>Pav_c90_g2_i1_len_498
CTGGCCCAGAGAAACGCGCGACCTTTGGTCAGTCAGTTGAAGTTAAATTGGTAGCCGAAG
CAGTAGGGTTTTTTAGACTTTGGACAGGGCTCGGGGATTTTGCAAAGCAGCAGCGGCGGC
GGCGACACCAGAGCTTGAAGCTTCGACCACCATATAGCAGAGCAGCCATGGTTCTGAAGA
CCGAGCTCTGTCGTTTCAGCGGCGCCAAGATTTACCCCGGAAAGGGAATCAGATTCATCC
GCTCTGATTCTCAGGTCTTCCTCTTCGCCAACTCCAAATGCAAGAGGTACTTCCACAACC
GCCTCAAACCCTCCAAGCTCACCTGGACCGCCATGTACCGTAAGCAACACAAGAAGGACA
TTGCTGCTGAGGCTGTTAAGAAGAAGCGACGCTCAAACAAAAAGCCTTATTCGAGGTCCA
TTGTTGGTGCCACATTGGAAGTTATTCAGAAGCGAAGGACCGAGAAGCCCGAGGTCCGCG
ACGCCGCCCGTGAGGCCG
>Pav_c91_g1_i1_len_512
GACTTGTTTTAGATTTATTAGCATTAACCTCATAACTTGTCACAGTTTCGTTGTCCTTAT
CTGATTCATTATAGGATGAAGAAGATGAAGTAGGAGGTGCTTGATCAACATCCTGACTCG
TTGATCCCTCAGACTTTTCCTTATCTTTTCTTTGTCTAGAGTTACCAACAGAAGTACACT
GTTTCACTGGGGTGTCATCGTCTTCTTTCTCAGTGACATTACCAGAAGTGTAATGTTTTT
CCTGACTGTCATGACTTCTAGTCCCAGAAACATTATCACTACAGCCAAACCATTTTCTCC
AAATCCTCTTAAAATAACCCACCTCAGATGCAGAATCTTGCGCAACCGCCGGAGGAAAAT
GAGGCTTAGTATCTAAATTTTTAGCCACTTCCACAAACTTCTCATCAATGGGCACTGAAG
CCTTCACATTATCAGGGGAAGGAGCGGACAGTGACTTCTCATCAAGCGGAGAAAGATGTG
GTTTCGCTGAAGACTTCACATTCTCAGGGGAA
>Pav_c91_g2_i1_len_250
ACTTCACATTCTCAGGGGAAGGAGCCAATATTGACTTCCCATCCGACTTAGGTGAAAAGG
GCTGTTGCAATTCTATAGGGTCTTCCACATTTGGTTCATGGGATGTAGGTGATGACAACT
TTCTATTTGTACTTATATTAATAGACTTGTCCTCATAATCTAACTGTGAAGCTAAACTGA
GATCCCAGCCTCCATTATCACCACTGGACTCTGTAGACATACCTACATTGGACTGACATG
GTTCAGATGA
>Pav_c92_g1_i1_len_845
AACTCTTTGGTAGTGATGCAACCTATGTGCAAACAAACATGAATTATAAGTAAGTCTCTT
TGTGCAAAACTTATGTGGTCTTCTGCCTGACAAATCAGAAGTAGCAGCAGAGTGAACAAG
ACAGAACCCATAATATGTTTATCACACAGAGACATCAACATTTCCAGAACTCATCTCAAG
CACATGTGGCCCAATGGATGAAAAGGATATGTTGTACGCTGACAACTTAAACCTATGCAT
TACCAACCCCAGTTTTATGCTATGAATGTAGAACTGATAGCCTAGTAGCAGAAGAGGTTA
GAAATAAATCGTGGGTTTTACAAGACAAGAGGGCCAAGTCCATAAAGAATATTCTACAAT
GTAAAACAGAAAACCACAAAAGAATTTTAGGTCCAGAGATTGGGGTAATTCAAAAACTTG
ATTCATGAACTTCTCTTCTAACTACTTTTTTTCTTCTTTTTTTTCGTATCCCTTGGAATT
TAGTTGTATAGAGCATTTCTTATCGCATATGCAATGAAATCCAATACCAAGTCAAGTGGA
TATTGATTTAAAATTTTCTCTCCTATTCTCCCGATAAAATAAAAATATATCCTATACTTC
AGTTCAGTAAATATTCTTCAAATGTTTTAGGGACCTAATGAACCTAAAAAATCAACGTTA
AAGGAAACAAAGAAGCAAGAAGAACTAAATAATGGTCACGAAGAGCAATCCTTTACTTGA
TTTTGCTAGAGGAAGAAGACAGTATCAAATTCATAATTCATAACCAACAAAAGTAAATAA
ACCCAAGAAATCAAGACATGAAATATAATAATGGGTAGAAATACCATCGCCATCTTTGTC
AAAGA
>Pav_c93_g1_i1_len_757
GTTCTACATGACTCTTCAATGATTTAAGGCTTCAAGTTCAAGAGATAAGGCCACATTTTA
AAATTGTTTTAGCCCTGCTATGATTTTCAACATACCAAAATAAAACATAAAAACTAAACA
AAACCATAACATTCCAATTTTTGGTGACAAAATCTGCAGAACAAAATCTCTAATTTCAGT
AAGTACAAGATGAGCAATGACAGTCCAGTCCACCATGACTTGATTCACACTTCGTCTTCA
TGAAGTAGCATATTGGGTATTCCCTTAGAAACCGGAAACCGGCGACCAGTCTCGGGGCAA
ACGAGCGCACCCTCCTCGAGATGAAGCTCCAAAAGGGCATGATGGAACTTGCGCAGAAAA
TCTTCAGAATCAAGCCTGGAAGGCTCAACCTCCTCAGGGAGCTCGACATAGCCCAAAGTA
TGAGCGGCACCGACAAGGGCCTTCCACTCAATCTTGGGGAACATGTTCCTAAGGAAATCA
GCATTGAAGTCAACCTGCTTCTCCACGACCTTCTCTATTTCAATGCGCAGAGGGAAGCCG
TTGGTCACACCCTTGATGTTGGAAGATAGCATGTTGTGGGTTAGCAGCCTCATCTCTCTC
TAACTATCTAGCCTAAACAGCAGTGATTTTTCCTTTCACTTTTGCTTGAGGACCTCTGAT
TCTCCGAAGTTGGGGACTGAAATCTGGCCGCCGCCGGCAATGTAGAGAGAGATGGAGAAA
GGGAGATAGAATACAGAGAGTCGGAGAGGAAGGTGAG
>Pav_c95_g1_i1_len_562
GGTCGAGTGAAGATCCACAGTATGTATTTCAAATGAAATTAGCTTGCTGTTGATTGTTTT
TAATGGCAAAGTTTCAATCTTGTATTCAGTCATGGTGAATTTTCCATGTCAATCAATCGA
TAAACTACTTCAAATCGAGAATTTGAATGGAAAAGGAAGGTTTAAGCTGTGCAATACTTT
AACTTTAATTGCTTTTTTGTGTTGGGATGTCTGGATACATGTCAAATCTGATTGGGGCTT
GTGGAATAGGGCTGCTTGTGTGGTTAAATTAATCAGTTTATGTGTGGCCTTAAGGAGTTT
TACCCTGATTTGATCAGTGAGAACTAGCTCAATTTTTTTTGGTGCTTTGCTCTAGGTGGG
TTAGTCCGGATTACCCTCTACTTTTCAATCACTAATATTGATTCGAAACACTATTTTTTC
AAGTCCAAGAAAAAAATTATTTAATGGTTGCATTCTGCTATTTAGTTCATTCACCATCCC
TCTCATCTATAATATAACCGCATAGCTCGTGCCCGTTATTGACGAATTTGCTCCTCAGGT
ATGGGGGCGAAAGGATATGGCC
>Pav_c96_g1_i1_len_273
AAAACGTCGTTTAGCACAAACCAGTTGCCCGCATCGTTCTTGAGCTGGAAAGCCTGAGTA
AAGCTCATTGGCTTGGACTCGCCCCCAAGCAGAAGCGCACCAGTCACCAGAACGAGGATA
CCATCGTCAGCAGAAGGCTGAGCGTCGACGGTGTCGGTGCGATGTTGGATCTCCTGGAAT
GGCAGGTTCTGGAGCTTCTCTACGATGGCGGCTGAACCCTGAGTTCCTTGTGCCTCAAAA
GTGAGCATAGAATGCTCCTTGTAGAGGGCACCG
>Pav_c96_g2_i1_len_180
CGTCATATCGCCGTCGCGTAGCAATTCCCCAACTCCGCAACCAACTCCAGCCTCCATCAG
ACAATTCACGTCGAGGAACCGCAAATATGTCCGACTTCAACGCCATTGCTCAGCAGTTCG
TCGAGTTCTACTACAAGACCTTCGATGGTAACCGCGCTGGTCTCGGTGCCCTCTACAAGG
>Pav_c97_g1_i1_len_306
AGGTAACTGTTAGAGACTCTATCTGAATGGAACGTTGAACACCTAAAGGCGTCTTCGCCA
TGGGGTTTTTATATTTTTCAAAAGGGAGAATGATTCCTGAATATGCTCTATCAGATAATT
CACCCAGACCTAGAGGTTCCAGTATATATTTTTTTAGTAAGAAAAACAGCTATTACATTA
CCCAAAACACAAAAGACACGAACTTTATGTAAACCAAATAGGAATTTAACAAAACAAAAT
CAGATGACAAATGTGAAAACGACATCATATTCGCATACATACCCGGATATCTCTAGACAA
AGGATG
>Pav_c98_g1_i1_len_1280
ACGTAACATCATGTCGGATTGATTGTGCAGGAAAATGTGTTCAAATAACATTTACAAGCT
TAATTAAACAAATATCAATATAATGTAACTCTGTTTATGTACACTACACTAGTCTACTCT
ATGATATTCTCATCTTTTTAACACAATATGGTTTATGTTCTTTTTTTCCCCATCATTTTT
TTGTGCATAGGTAGGGCCACAACACAACCCACTTGCTATGTTCCATTCTCCTTCCAGTCT
CCAGTCTCCAGACTTGCATCGCATCGCATCGCATCATGAGACAATAACGATACCAGCATC
TTTTACGGTAAACTTGTCTCGAAAACTAAGTGAAGGCAACAACCATTCCGACAAATAGAA
GGAATGTTCTTCATAGTGTCTTATAGGCATATGATCATCTGAAGCTCGCACAAGTATCTT
GTGTGTAACGAAGGACTGCCAGACAGATGGCATATACTCACGATATGGAAGTTGTTGAGT
ATTGCTTGCTAAATTTCTTAACCCTGAGGCATCCAGCAAAGATTTATTTTGTTTGACCTC
ATCCCCGCCATATGCATTCCCCAATATGATTTCTTTTGTAGCCATCACTAGCATGGGATG
CACCAGCAGAAGCTTCTTGATATCCTGAACGACAGCGTCAAACACACTCTGAAGAGAGAG
GCATTTCCTCTTATTTCCCCCCAAGGGAAAGAATGTTGAGCCACGATCTACCCAATGGAA
AGGTCCAATACTGTCAATCATGAGCAATTGAATGCCAACATGATGTACTTCTTTTTCCTT
TTGAAGCCGATAGTGCAATGTCTTGAGAGTGGCAAGAAATTCAAGACTATCATAACAACG
GACATACAAAAAGCGTCTCATGCACAAAGCATACAACTCCTCATCGTAATACATTGACCC
ATTGGGCTCCATAATTTGGTGCTTTAGCATTTCCGAGAGGCGCAGAATGTCAAAGCGGCA
ATCCAAGTCAATGAACATTACCAAACGCTTCAAGCCCCCATAGTGCACCCCATTCCACTC
TTTAGGGAGAATGCAATTCACAGCAGCTTGAATGAGGATGTGGGTTTTTGCCGAAGCAGA
GGGGCCGACGAGCTCCACTACATTGCCGACACGGAGAGGAACTCGATGAAGAGGCGGAAG
AAGCAAGAAGGGTCGCTCCGTTGCAACCCTACCAAGCATCTCAGCTGCGCTCTCGTCACC
ATCGATCCACCCTTTGGCCGCCATTTGCATCGTTCTCAGCGCTAAGATTTTGAGCGGGAG
CGGGAGTGGCACAATGGTTG
>Pav_c99_g1_i1_len_1330
TTGCAATTCAATTAGGAGTAAATCAGAGAATTTTTGACAGTTTGATAGAATATTCATAAA
AATTCACTTTTCTTTGTCGACAAAATTTTCTATAGTGGCTTTGGCTGCTGCAACTTTTCT
CATCTACTTCCCAGATTACAAAGATGCTGCATTTGAATCACGAACAATCTCGTATAGTGA
TATAATGTTCTCTATACTCAATAGGAAGATGATGCACCATTCCAGAAGATCCGATTTTCT
ATTTTGAAGGACTTCTTGCAAGAAATGAATGTTGTGCTCTACAAATTTTAATTTAAAATC
CAAGTTTCCAAAGCGTTGTGTAACCTCATACTCTTCCCGAAGGTACTCATGTATTTTAGC
ATATTTTGCATCCCTCCAAGCAATTTCTGATCTCTCAAAAAGACCAACTTTAAGAATTAC
ATCAGCTAGGTTTGAGTTAGCCTTCCCAACAAGTTGAAGGAGCTTCTTTTTATGCATTGT
GAAAGTTCCAGTTTTCTCCATGCCACGATTTATATCTGCAAACTCTTCAACCATACCATC
AACCTGTGATACGAAATAATCTAAAGCAATGCTTTGGCCAAGCACACTTCCAATAATGCG
AATAGCATCAGTGTCCAAAGTTTTAAGAACTATGTAGTCTGGGCCACCCTGCATGTCCTC
CTCCAGCTTTGGCTTCTCTCTTACGGCATAATCGTCTTTCCTCATCTCTGGAAGTAATCC
AGAAGCATGCCTTATAACTATATCAAGGTAAGCTCCAACTTCATGGTCCTCAACATTAAA
CAGAACAGCAGATCCATACTGGAATACGACCATGTAACGACAGTAGCTCGGTTTCCCCCA
GATTCCAAGTTCAGCATTTTGTGAAGGGAAATCGCAAAATCTGAGGGCAATATAATTTGT
TGAGCGAGAAGAAGGAGGAATGACATTGCTTAAATTCTCGGCTTGCATGCTCTTCAAATT
GATACTGGTACAAAGAAAGTAGGCTTTAACAGGAACTTTTTTGGTTTCCTCGTCTTCTTG
AGCTTGGCTGTGGGCATAATAATGAGGCTCAGAGTCATAATCATTGGTATCAATGGAAAC
CCGAGATGGGATTGCAGAGAAAGGTCTTGAATTGACGAAGTGAAAGCAGAAGATGGGGCT
TGAAGGACGTAAGAGATGGAAAGGAGGCTTCGCAGCTACAGAAGATTTGGAAGCTGTGGT
GGCTACGTGATTGAGGAGACGAGAAGCGGCTCTCCACCTCCCCATTCACTGAAATTCAAG
GTTTTGGAAGTTAATTTTACTGCCGTGTTTGCCGTTTCTTCGGTTTTTTCAAGTGGGGCC
ACCACCCAAG
>Pav_c100_g1_i1_len_364
AAGCAATTCATAAAAATCCATTCCTGCAACAATCAACGGGAAGCTATAATAAATATAATT
ATGTACAATACTAACATAATTCTTCCAGAATTAGGCAAATCAAAAGCAAATTAACTAAGC
TTAGATTGAAAAAGGACCAAGCGAAAAATGTGCACAAAATTTTTGGATAGCACAGTAATA
TTAATTTCCAGTTGTGAAGTTTAACTCATGATCTGCATGATATGACTGAATTCAACAACA
GACGACAACATGTAGCAAATTTTCAAGCCTAACACATGGACAACATATTTTGGGTGACGT
GGAGCACGTGTGGCAGTTTGGCTTTCACACGTGGGAAACCCGCTCTGATACCATGAAGGA
AGTT
>Pav_c101_g1_i2_len_393
GCTACAATACAAATATTGTGATAAAAACTTACAACATAACCTTTAATACATAAAAATACT
TGCGTAGTCTACAAATCGTATCGTTATAGAGAATTTCTTCGTGGATCGATCGATCTCCCG
CTCGTCTTCTCCTGCTTCTTGGTTTTTTTCTGACCTTCTCCTAAATTGTTTTCACTGCTT
TTTTGTCGCGCCTCAATGGGTTCTGTATTTGTTTTCGATTTTCTTTTTATTTCTTAGTTG
TGTGAGTTTTACCCTATTAAAAATTTTCATTCATTCTCCATCTGTGGCTGATGATGATTT
GTTTTATTTTATGAGAAGTTAAAAAAAAAACGGAAAACAATAAACACCGAAGAATCCGTG
AATGAATGGGAGGCCGACTGGATAAGGGAGAAA
>Pav_c102_g1_i1_len_451
GTCGTCGTAAAGCACGCAGCACTCTTCACGTCGACCCTATTGTCCAAGGTGTTGCAATTC
CCCAACGTCAAGCTGTTCAACGCCACAGCTGTTGAGGACCTCATTACTCGCCCAGCTCCT
ACCTCGAGCGACCCCAACGCAGTCCGCATCGCTGGTGTTGTCACCAACTGGACTCTCGTT
TCCATGCATCACGATGACCAGTCTTGCATGGACCCAAACACCATCAATGCACCGCTCGTC
ATCTCGACCACTGGCCATGACGGCCCATTCGGTGCTTTCTCCGTTAAGCGCCTCGTGTCC
ATGCAGCAGATTGAGAAGCTCGGTGGGATGCGTGGCCTTGACATGCGCACCGCCGAAGAT
GCCATCGTCAAGCGCACTCGTGAGATTGTGCCTGGTCTGATTGTTGGCGGCATGGAACTC
AGTGAGGTTGATGGCGCGAATCGCATGGGAC
>Pav_c103_g1_i1_len_317
GCTGAGCAGCTTCATCAATCACTAACAAATCCAGGGGTGCCTTTTTCTCCGTCTGCAATT
TAGCAGAGCTTGACACGGTGCAAAATATTAAGGAAGCATTTGCCAAGCAGAATTTCCTTA
TTTTCTCCAAATTTTTTAAATTAGGAACAGAAAATTTACGAAGTGACCTCAGTTTATGAA
GACAATCTTTTAGAACTAATTGTGACCTTTCATTAGCAAAACCAACCTCACGCAGTAAAG
ATTTAAGAGAATTGAGCAAATCCAAAGCTCCAATCATGTCCGTCACAACCTTTAGTGAAA
TGCAAGAAGTTGGTAAG
>Pav_c105_g1_i1_len_476
TCTATACTCACTTAAGCATAAGGTTTGAAGCCTGCTATTTTGATCCATAAAGTCTTCATA
CAATTAAGCCTGAAAGTTGAGATGAAATGATTACATAATTCATTGTACATCAACTTTGTA
GTTGAAATTCCATGTTTTTTGGCATGTTTATGTTCCATAGAATGCTCGTGTAATGGCTGA
AGTACCTTGCATTTGATGGCGATGAGAGATCTGTTTAAAATAAATGCTATTTGAAATTTT
TGCCACATGACAGGAACATTGAAATTTTTGAAGCCAATTTTGAATAATCAAAAGATTGAT
TCCAATGCTGCAGGTAGTTTGATGAAAATCATCCAAAGCCTGCCCTGCGCAATGAATAAC
AATGTCTCCTACATTTGTTTTCCCCACCTGTAAACAAAATTCAAAACCGTTTATTTTATC
ATCGCCAAGGCCTTTGAAATTTGTTTGTTTGCTGCTAGGTCAAACTAGAAGGGAGG
>Pav_c105_g2_i1_len_476
GAAGATCCATCATATCTTTGACCTATAGTAACCAAATGCCAATTTAAGATCAAGAAAAAA
ATAATAATTAATTATAAACATGTAATCATATATCTCATCAAAGTTCTAGAACAAAAGGCA
TACCAGAAGTATTTAGAGTATATGGCGTAAAGAGACATGATATGATTCATAAAAGTCTAT
CTGCCATTTCATCTGTGAGACACCACTTTAATTAAATAACTTTCCAGATTTACTCAACAA
TATTAATACAATCTTAAGATAGAGCAATCTAATCAATCTTTTATGTAAATTGGAATCGAG
ATTTTCTTTTCTCTTCTTTTCAAATAAGTTTTTATTTTTATCAGAATATTGCATCACAAA
CAGATACCACCTTCATATCAAAAGATCTCCAGCATGTCACATCTAAAATTGGTCTGTGCT
AGCAATAATCCATATACCCGCAGATTTTTAGAATATATAACCTCCCTTCTAGTTTG
>Pav_c106_g1_i1_len_1027
TGGATACTGTAAATTTGGGAGTTTAGGGGATGCTCAGGAGTTGTTTTTGAAATTGCCTGA
GAGAAACACCGTTTCCTGGAACACTCTGATTAGTGCGTTAGGCCGGCATGGGCAAGAGGA
AACTGCATTGGGTGTTTATGATACAATGATTTTGGAGGGATTCATGCCTACCCGTTTCAC
TTTGGCGAGTGTGTTTAGTGCGTGTGGAGCATTGTTGGATGTGGAGCATGGTAGGAGATG
TCATGGTCTTGCCTTCAAAATTGGTCTTGAGGAGAATATTTATGTGGGCAATGCTATACT
CTCCATGTATGCAAAATGTGGACTTATTAGGGATGCAATTCGGGTTTTTGGTGACATGGC
TGAGCCAAATGAAGTTACTTTTACGGCTCTCATGGGTGGGTTAGCACAGACGGACAGAGT
CATGGAGGCTTTGGAAATGTTTAGAATGATGTGTAGGAAAGGGGTTCGTATTGATTCTGT
CTCGTTGTCGAGCATCTTGGGTGTTTGTGCGAAAGGAGGAGGAGGAGGCGGCGAGTATGG
TCTTGATGATCAGAGTGATGGATTTCCATGTAATGTGAATGGACAACAAATACATGGTCT
TACAATTAAACTTGGATTTGAGGGAGATCTTCATTTGAACAATTCATTGCTTGATATGTA
CGCTAAGAATGGGGATATGAATAGTGCTGAGAAGGTTTTTGCTAATTTGCCAAAAGTCAG
TAATGTGTCTTGGAATATCATGATAGCTGGGTATGGCCAGATATGCGAGACTCAGAAAGC
TTTAGAATATCTGCAAAGAATGCGATCTTGCTGTTTTGAACCAGATGAGGTTACTTATAT
TCATATGCTTGCAGCGTGTGTCAAGTCTGGTGATATAAAAAGTGGCCGTCAAATGTTTGA
TAACATTTCATGCCCAAATGTGAGTTCATGGAATGCCATTCTCTCTGGCTATTTTCAGAG
TGGGGACCACAAGGAGGCAATCGAGCTTTTCAGGGAAATGCAGTTTCAACATGTGCAACC
TGATCGA
>Pav_c108_g1_i1_len_323
ATTTGCTCTATCACAATACGACTGAATGGTGAAAGAAGGATTCAGGAAGTAGGCCTCAGG
TTGTTGGAATTCGGTCTTAAAAAGAGGAGTATGAAAAAAGAGAGCAGTATGTTAAAAATC
CAGTCTCATAATTAATTTTAGTAGCATGTAAGCAGCGAGTTGGGACTTATTTTACATTTT
CTTTGCAATAAGTTCAAGGTTAGACTTTCTCCTTCCAAAGCAGGGTTTCCAGAGGAATCG
GGTGGAGAATGAAAAAGAAAAGGGAAAAAACAGCAACAAAATGCTTCTGCAGTTCAGTGA
TCATGTGGCATCCATTATACAAG
>Pav_c109_g1_i2_len_2354
ACTTGCTCTGTCTGTTCAATTATGGGAATAGAGAGAGAGAAACAGAACTAGAAAAAGAAG
AGGGACGGCATTTGATTATAGCTGTGTCTGTTGATGAGTCTTTCTTCGCTTCCATCTCAG
TACCGTTCCTTGTTCACCACACTCATCCAATACAGTCGTCAAAAGGACCTCCAAAAGGGC
AAAGCTCTCCACGCTCAGATCATCAAAACCGGTCCCTCCTCCTGCGTCTACATTGCCAAC
AGCCTCGTCAACCTCTATGCCAAATGCGGAGACTTGCCCAAAGCCAAGCTCGTCTTCGAG
GCCATACCCGACAAGGACGTCGTCTCATGGAACTCTCTCATCAATGGCTACTCTCAGCAA
GGACAAAACGGCTCCTCCCTTGTCATGGAGCTTTTTCAACGCATGCGGGCTGAGAACGCC
TTCCCAAATGCGCACACTTTTGCTGGAGTTTTCACCGCAGCTTCGTATGCGTCCCCGGAC
GTCTTTGCGGGCCGGCAAGCTCATGTACTTGCAATCAAAGCTGACAGCTTTTATGATGTG
TTTGTCGGGAGTTCTCTGCTCAATATGTATTGTAAAGCGGGTCTTGTATTGGATGCTCGT
AAGGTATTTGATAGAATGCTTGAGAGGAATTCGGTTTCGTGGGCTACTATGATATCTGGG
TATGCTGTGCAACGGCTGGCGGGAGATGCACTGGCTCTTTTTGGATTGATGCGGCATAGA
AATGAGGTGAAGGAAGAGGTGAATGAATTTGTTTTGACCGGTGTTCTTAGTGCCTTAGCT
CTTCCTGAGTTTGTTGGTACTGGTATGCAAATTCATTGTCTTGCAGTGAAAAATGGGTTG
ATATCTTTCGTTTCTGTTGAAAATGCGCTTGTATCCATGTATGCAAAATGTGGGAGCTTA
GATGATGCACTTAGAACTTTCAAAATGTCTGGTGATAAGAATTCTATCACATGGTCTGCC
ATGATAACTGGTTTTGCACAAAGTGGGGATTCTCAAAAGGCTTTGGACTTGTTTTCACAT
ATGCATTTTTCTGGGGTTATGCCAAGTGAGTTTACATTTGTTGGAGTCATCAATGCTTGT
AGCGACATCGGTGCTCTTGAAGAAGGAAAGCAAGTGCATAGCTATTCATTAAAGTTGGGC
TTCGAATTCCAAATATATATAATGACAGCTTTGGTTGACATGTATGCCAAATGTGGCTGC
ATAGATTTAGCTAGAGCTGTGTTTAATCATATACCAATAAAGAATGTGATCACCTGGAAT
GTACTTATCATGGCTTATGGGATGCATGGGAGAGGGGAGGAAGCCTTAGAACTATTTAAG
AATATGGTGGATGATGGAAGTCGGAATAAAGAGGTAAGACCTAATGAAGTTACTTTCATT
GCACTGTTTGCAGCATGTAGCCATTCTGGGATGGTAGATGAAGGATTAAATTTGTTCCAC
AAAATGAAAAGTGACCATGGGGTTGAACCCGCAACAGATCATTATGCTTGTGTTGTGGAT
TTGCTTGGCCGGGCAGGTAGTGTGGAGGAAGCATATCAACTTGTCAACACCATGCCTTCT
GAGCTTGATAAAGCAGGTGCCTGGAGTAGCTTGCTTGGCGCTTGTCGAATTCATCAGAAT
GTAGAGATTGGGGAAATTGCAGCTAATCAACTCCTGGAGTTGGAGCCTAGTGTGGCTAGT
CACTATGTTCTACTCTCAAATATATACTCATCCTCTGGGCTTTGGGATAAGGCAATGGAT
GTTCGGAGAAAGATGAAGGAAATGGGAGTGAAGAAAGAGCCTGGTTGTAGTTGGATTGAG
TTTGGAGATGAGGTTCATAAGTTTTTGGCTGGAGATTTGTCACATCCACAAAGTGAACAG
CTCCATGAATTTCTCGAAACCCTGTCAGAGAAGATGAAAAGGGAGGGTTATGTGCCTGAT
ACTTCTTGTGTACTTCACAATGTTGATGAGGAGGAGAAAGAAACTCTACTCTGTGGGCAC
AGTGAAAAACTGGCACTAGCATTCGGCATTCTCAATACCCGTCCTGGGACTACCATTAGA
GTTGCCAAGAACCTTAGAGTCTGTAACGACTGCCACATGGCGTCAAAGTATATCTCAAAG
ATACTCGACAGGGAGATCATCTTAAGAGATGTAAGAAGGTTCCATCATTTTAAAAATGGA
ACTTGTTCATGTGGAGATTATTGGTAAAAGAGAGGTACCTAAAATTTAATCCTTCTTCAA
GATTTGGTACCATGATCATATGTTTCTCCATTCAAACTCTGTAACAAGAAAAATTGTAAT
TTTTTTTTAAAATTTCACATTGTTTTGAAGCTGTGAAGTATGTGGTACAAGGAAAATTTA
TACTGGCAGGACAC
>Pav_c110_g1_i1_len_784
GTCTTCTCCCAGCTCTAACAAAAGACCAAAACAAAGTTAATTAGAAGAGATGTCAAAAAA
ATGTGCCAATGCTCAATGAGGAATCAAATTTACCAAAACATATTTCAACAGCATGCCAAT
TTCTGTTCTTACATCACCATAGGGGTATCGATTAAAGTAACAAACTGGTAAAACTTCCTA
TACAAGGAAAGCAAGGGGCAATGAAAAAAATCTCAGAATCAATAACTCTAGCAACAAAGT
TGAATTAACATTGTTTCAAGAATTTTTTCTGGGAGAAGAACAATTTATAGCATTATCATA
TTAACATGACAGAAAGTTGTTTCGATGACCTAGTGTGAACGTATAGTTCACCAACAACAA
ATAACTTAGTATTGTCATCGGCGATTTTCAAGGAAAACAGAAATACCCATATAATCAGAT
AAGTGGCTTCAATGACTCCAGAATCATTTGGTGATCCCATTTTGTAAAATACCTTTGTAC
TTCTAAATGCTTTGTTGAACATTAAATTCAGACATTTTAAAAAGCACCATTTCTTGTAGT
TTTATTAGAGATCCTATATCATCAACTGTGTTAATAGTAGTAAGTTCTTTTAACGCTCCA
ATTGTGGATAAAAAGTATTATATTACTTAGAAATATAATTTTTAAACTGTAAACCATATG
ATCCACATGAGAAAAGCAAATTCCACCAATTACATTCAGAAACTAGTGAAGCTAATGACA
ACACAACATTATGTGAAACTGTTAAAAATCATGACATTACCTGTAACTGCAAAGTGTGAA
GCAG
>Pav_c111_g1_i1_len_631
GACATGAGAAACTTTCATATCATGAAAATTAAAATGTAAATAATTTTGAAGCATCTTCTA
CAGACTGTAAAGTTGGGGTTTTATTTTTATCCAAACTCTAAATTTCATCAATTGGAGTTT
TGATTTGAGATGCTTCATTCAAATATAAATTTGCGGTATCTTACAACTCCTGATATATAC
TCAAATTCCAATCCAGTAATACTAAACAATGATTTAGTTCAAAGGAAATCTTTTTTTCCC
CCCAAATATTTCTTTTAAGTACATCACCTTCACTATCTACTTGAATAAATGGGCTAGATC
AGGATCAGCCAAGTCCACATCCAACCATCCATTCAGATGCATGTACTCTATATAATGATC
TGGGGGCTTCACAGCACGAGGTTTAGCTGGTGTAAAGCCGTGAATCCTCTCAAGATCTCG
AGCAAGCCACCTAACATATGTACAGTCCAACGGAGGAACAACTTTCAAGAAAATTTCTTC
GCTTTCTTGCTTCACAGGCTTGTTTCCCATGTTTGGAGAACCTGCCCAGCAGACAAGAGC
TTTCGCAAAACAAGGAGAATATGCAAATTCGGAAGAACAAGAGAGACCGCAATTCTCTGT
TTATCTTCGATTATATATATATATATTTTTT
>Pav_c112_g1_i1_len_788
AGTCACATCTATGTCATAAAGGTCTCTGATTTTTGGTGATTTATTTTCCCCCGAAAGGGG
GGTGAGTTTGATTCTCTCAAATGGGGTTTTAACTTGCAAAACAATTTTGAGTCTTGAGGA
AAGGAGCCAGAGCAAGGAGCCAAACAATGGCAATGCCATGGGCCATGACCTTTTGGATGG
CAAAGATGGTGTGGTTGGCTCTGACCGGGTGGGTTTCGTCTTGCTTGACTGTTGCTGATG
AGGTTGCTGGTTCCATCAGAACTGGAGATATTGGCGCTTTTCATGTTGGCTGATTCTACT
GCCAAATTCACCAGTCCAAAGCTCTGGTTTGTTCTAGAGTCAACTCTTTATTTGTCTCAT
ATCTATTCGTCTCTGTAAATTTCTCTGTTTGTTATAGCTTTGGTAGATTTCTAATCAACC
CATCTGAGATAGCAGTGTATTTGTGTGTGTGAAGGTTTGTCTGGTTGTTTCCCGTGATGG
GTTTGTTGGATTATGTTTAATCGCTGGTTAATGATTAAATAAGAATGCAACATAAACAAA
AATACAAAAGGATTTTCTGAACGGAGATTACAAACCTATAAACCAAACTTAGCCAATTGA
TATTTCCTATGATCCATATATTGAATTGTAATAGGGGTTACATCACTAATTGTCTCTACT
AGAGAAACCACTCTAAGCAAGAACTCATGCTTATCCCCGTTTGAGCCAATCCACCTTATG
ATCCGGTTCGGGCTTGATGGGGAGAAGATTTATGGTTTCAGGGTTTTAAAAAGGTGTAAG
AGGAATGG
>Pav_c113_g1_i1_len_194
GCTTGTACAATGTTGTACGAATCGAAAAAAACAAAGGACATGGTATGTTCTTAATTTCAA
TGGACATAATTTCACTCTAGTTTAATGATTAAAAGGGAAACATTGTTTTGACAAGAAAAG
TTGTTTTCTTTTTCTCCAAATTTCTGAGGTATGAACGTAGTATAGAAGATGAGTGAGGTT
TAAACATAACAGAA
>Pav_c113_g2_i1_len_1690
GCGGCACTCATGTATTAAATTTGAGTTTGACGCATTCTGACTAAACATGTCTGTGCATCC
CTGTAGTTTTCTATGATCTTTGTAGTTGTTTTAAATTAATCCTCAAATTTAGGTTAGATA
TCCTGTCAGTGCTATGATTAGTTGTCAGAAGTTTATTAAAATTCAAATGGAGAAAGTGTT
AGGCACAAATGTTATGTTATGTTATCATGCAGGCATGGTATAAGAAATTAATAAAGATAT
GTTGTTGGTGGTGAAGCCTTCATACTATTTTAAATTCAAGAATTTGTTGAAACTTACATA
GCATGAGTTATTTAATCATATGGGGGGTTCCACTAATAATGGTTACATGTCATCTTATTG
TTTGATTTTATTAAATACAACCTGTTATCATGATGGCATGCATTCAACTACTGTTTCTAA
GACTTTCTCCTTCCAATATGGTGGCATTGATTAATTAGGTGTCATGAGTTGTAGTCACGA
GCAGAGCAGGCATTGAAATTTCTTAATCTCTGTTTCTCCGTGGGCTGGTCTTGTCATTTT
CTTCCTCCTTTATAACAACCAGTTTGTTGTTGTTTAACAAACAACAAAAAAAAATTACAC
CAAAAAAAAGAAGAAGGTAAAACTAGATGATTGCTTATAGCCCCATCTGTTGTCGGCCTA
CCGACACTTAGTTTGGAATATATTTAAGGACATTTTGGATATTTTTAGCGAACAAACATG
AGGAAAAGGCATGGAGGGGTGTTGTGGTCATTTAGAAGAGAATCAAATCCTTGTGGTCCT
AAAGGCAATTCCGTAGTCCGGAAAAATGGTTCTCCTTGTGAGAGCATGCATGTTTCTTTT
GAATATCAGGGGCAAAATTTTATTGCTTTGCTTTTATGGCATTGGCCTACAGAATCACAC
ATGCCTATTTGAGCGAAGACCACGTCCACACTATCTAGCTATTAGCTCATTTGGAACTGA
AACATTCATCTTTTTAAAATTACTTAGATGCCTTGCTTGAAATAAGCAGCATATTCCTTC
AAATAATCAAGTCTCTGATTTATGTCTCTCATGCACCATTATCTGTACACGTAGTAGTGC
CTTGCGGTCCATGATTTTTTAAATGCTCTAGGAGAAGTGTCTTTTCTTGAAACACAGAGG
AAATTTTGTTTGGTGTGCACAAATCACTGGGGCCATGCTGAGGCCCTTGTTTAATCATCC
TTAAAGACCTATATGTTAGGTAAAAGCCTAGTGAATAGAATTGTAGGTACATACAAGGAG
TCTTATACATAAAAGAAAAAAAATTGTGTTGGATGGTTTCCTGTCCACAAGAAGCTGGAT
AGAAGCTGGATGCATCATCCATTATAATAGATTGGATTAAAGAGTGTTTAGAGCTTGTGA
CCAGATAGAGACTGGCACAGTGGCACTTACACTTCCTTCCCAACTAACTTTTCAACAGAC
ATGGGGTAAACCTGGAAAAGCCAAAGGGGTCAAATTTCTAAAGTTTTACATTCTCTTTTT
GTTCAAACCATTTTCTCTCATTGTAGTTCTAATCTTACTATTACTTCTTCAAAATTTCAA
ATCATACATGTAGATTACAAGTTCTTTCATTTATCTTCCTCAGCTCAAATGTACGTTTTT
ACTTGTAGCTTGAAATATAACAGCAAATTATTTTCCCCAAATTTTGCAGGTGAATAGACA
GACATCAAAG
>Pav_c114_g1_i2_len_812
TTCGCTGTTGTTCTTCTTCTAGCGTGATGGTTTTCCTAGTCACACACTTCTCTCCTTGCA
ACTGACAGTACTGACCAGCAGGTACTCAGACAGGGGAAACTAGAAAGGAACATATACCTA
TTGTTGAGCCTATTCCTAACAACTAAAATGAGTTATTAAAAATAGCAACTTCAATTCTCG
CAAGTGCACGAACCATTTATAGTATAGCTTATGAAATACGAGGTCGATCCCACGGAGAAT
GGTAACTTGGTTGCAAGTTAAACTACTTAGAATGATGGAAAAACTGAAAACAAAGAAACA
AACAAACTAACAATTGGCAAGGTCTAGGACAGAATCCTAGCACCACACACGCACTCGAAT
GGGGGGTTTTTGTTGTTTAAATGAAAACAAGAGAATGAAATGGAAGTGCTGGAAGTAAAC
AATGGCAGCAATGAACAAGTTGTGAAACAATGATTGAGAAGTGTTAGAGCCTTGGAATCT
ACCACTAGTCTTCCTATCCAAGTTATGAATGCATAGAAATTGACTCAAGCTTCATTAACA
ATAGATTATCGCATATAAGCCTATGGTATCTAGGTGCAGGATGCATGATTCTCCTAAGGC
ATGTAATTGTGCATGGTATCTACACAACACGTGATCTCTAATATGCAACCTAAGCATGGT
ATCTACTTAGAATAAAGCATATAAGAGTCATTAAGTTCCTTGAGAATATGATAATCACAC
AAGTCCTAGAACATGGTATCTGTCCCAGTCAACCTATGGTTATTAACCCCTTGAATGATT
CTTAGGCCATTCATGTGTTGCTTGTGAAAGGA
>Pav_c115_g1_i1_len_766
AACACACCAAAAACCCATCTCTTTTAAATTCTCAGAATCCCATTTCCTCAACCCAAAAAA
AAAAAAAAAAACTCTGGCTCCTCTGAGTCCTCCTCACCACATGAGTGAAGGAACAGGACC
ATCACCACCTTCGTCTTCGTCAGCAGCAGCAGCCTCAGATTCAAGTGATGGAGAGCCAGG
ATTTTTCGCCACCCCACGTGGATGCATCTCGGCCGTCCTTGGGCTTCCCTCTTGGCACAG
CACTCCTCTTGATCATCATCTTCAGCCTCAGCGGAATCTTCTCCTGCTGCTACCACTGGG
ACAAGCTCAGATCACTCCGTAGATCTTTCACCCAAGACGCAGACCCCGAGGCCGATGCTG
AGCCACAATCACCCTCCAAATCCAAGCCTCCTCACATGGATTTAAAGCAGAGGCAGAGCT
TGCCTGTGATAATGCCTGGGGATCAAATTCCAAAGTTTATGGCATTGCCATGCCCTCGAG
AACCTCCAAGGGAAGAGAAGATTGTTGTGAAGGTGCAAAAGCAGCCAAAGCCACCTCGCT
TTCCTGTGCCTTTGTATTAGCAATTTGATGACCATTTTCGTGTGTACATAATGAATATAT
AATTTACCATTCAATTAAATTTTAGTTCACTTATTTATGAGACAGAGCTAGAAATTTAGA
CCAGGCACCACTAGGACCATGTTTTTGGTGAAGGGGTTTAATTTGAGTGGTTTTGTTATA
CTTTTTCTGGGACTTTCTAAGTGAACATTTTCCAGAAGGATTAGGA
>Pav_c116_g1_i1_len_424
ATTTAATTCTATTAGGGATGAGCTGATAATTTCCATCTCTGCATTTAACATATCTGTTTT
ATTGAGGTGAATTTGAACTGGATGAATGATGTCATTGCCATGCTCGATACCATTCAAGCT
ATACCATATACATAAGGAAATCACCTGCTCGTTATAAGTTTGAGGTGTTTTTATATTTTC
ATTGTGATTACTTGTAAGTTTTAATGCATATCCATACTGAGTATGAGTCAAAGATCTTAT
AGAATCGTTTGTTCTGAAGTCCATATACTGCAAATATTTCTGGAGGCTATAGCATCAATC
AAATCTTTGTTTGTGTTACATGCAGTAATGCACCATCAAACATTGAGTGTTTATTTACTT
ATACTATAATAAATGTATAAACTCGGAGTTGCATTTGAGTCTTCGTTTTGTATGTATTTC
TTTG
>Pav_c116_g2_i1_len_378
CCCTAATAGAATTAAATTTTCAGCTGATTAGTTAGATATAAAGATGCAGACAGGGCACTG
CCTAAGAGCACAATCTGTATAACGAGAGTAACACCTACAAAGACAACCGATAACCAATTT
CTAAAGCAAAACTTTCCTACTCAACAACCGTTATAAATAACCAACAACCAATAATCACAC
AAACTGTATAAAGAGAGTAACACCTACAAAAACAAAAACACTAACAAACTTCTAATGAAA
AAAATTCTTACGCAAGAACCCTTATGCATAACCAACAACCAATAATCACACAAACTGTAT
AAAGAGAGTAACACCTACAAAAACAAAAACACTAACAAACTTCTAATGAAAAAAATTCTT
ACGCAAGAACCCTTATGC
>Pav_c117_g1_i1_len_517
GTTCTGGTACTTGAATCAATTGTTGTAAACAGGTTAGCAACCATGTCAAACAGGCAGCCA
ATTTCATTACCGCAGTGGTGTTGTGCCTGATGTAATTTTTTGGTCCAAGTTATTCTTTAC
AAGAATGCAGAATGCTGTATTTTGCCTTGAATCTTTTTTATTTCTCCTTCCAAAGATGTC
TGTATCAGCTGTGAGAAATGATATGGTCTTCATAGTAGTGTATGGTTCTTCTAAAAACAA
ATTGCAGCATATGGTTAGCCTACTGGTGCCTTAAGCCCAAAGACAGAAAAGTGTTGGATC
CTGATACAAGTTGTTCTTCCTAAACCTGTTTTATCTTGAGAAGTGTGGAGCAACCAATGA
CTTGTTTGATTAATGATGGATGCTCTCATCTCATGTCAGTTTCGCTTGGATGTAATATTT
TACATTTATTATGGTATTTATCTCAGGCATGTATTTTGCATTTTGCGGGGTTTTCTTCTT
CTCCTTTTTATAAACCTTTTTTCATGTGTATTCTATT
>Pav_c118_g1_i1_len_642
GCCACACGTAGTTCTTCCAAATTTTCTTATCAATCATATACTGAATATAAATATGTCATA
CACTGAACTCCCTTTATTTTAGTTTAAGAATATCTCAGAACTGAAACTCTCTCCAACTAG
GCATACCCCCATTCCTAATCCGTCAATTCTATTAATACCGTCAATTCCAACCTTGCAGGC
CTTGGAGACACCAAGTCCACTTGAGCCGCAATCCTCGCAAGCCTCGGAGATACCACTTCT
ATCTGAGCCGCAATCCTCGCACCACACAGTTCAGGGGTCCTCGAAACACGTGGGGCATTA
TTTATAAATGACAATGTTTCAAACAACTAGGGGGTACCCTTGTGATGGGTTTGAAAAACC
GTATCCCAAACTTATATCAATACTTTCCTTTTATTTCACAATCTATTTCCTGGCCTTTAT
ATCAATTTTCTGATAAATTGATTCAGATAACTCATTCCCGGTCAAGACTCGTTTACATGG
TCCTTCTAACTTGGTCAGGACTCGTTTACATGGTCGTTTACAGGACTCGTTTACATGGTC
CTGTCAACTCTTAAAACGCTGTCACCAAAGACAATTCAGATTTGGCCATCAATGGTTAGA
GTTGATGTTGATTCAACAGTTTCAAATGATTAAATGGTGAAG
>Pav_c119_g1_i1_len_341
GGATCTACTTGTCCAAGCAATGGAAAAGCCAATGAGGCTGTGGGCTTGGTGTCTTCCATG
TTGGTTATAGGAGACCATGATAATAATAATGTGCGCAATCAACGTAAGGGGTCAAGCTCT
CACATTGCTTGTGTTCGTGATACACCCCATCCAGTGCTGACTCAAAATAGATATGGTTTC
AGACTTCCTTGGTATAGGACCATACTTGATGTAAATGTTGAATCATTTGAGGAGAAGCCA
TGGAGGTATCCTGGAGTTGATTTAACAGATTACTTCAACTTTGGTTTGAATGAGGACAGT
TGGAAACAGTACTGCAACTCCCTGGAACAACTTCGGCTGAC
>Pav_c119_g2_i1_len_677
GGACAAGTAGATCCTTGAGTCCTTACATACTTGTACTCTTTTGTAGCCACAAAACCATCC
TCATCCTCATCCTCATCATTCTTCATGCTCCCTCGGCCTTCAACTGGAAACATTTGACCC
TCACAGTCCTCATCATTCAAAACTATTTTCAAGTCATCCTCACTGTCACTTCCACTGTAG
TCTTCATTCGCCTCCAAACCCGAAACTTTCTCACCCAACTCCTCGGAGACAGAATCGGGT
TTCTTAGAATCAGAGACAGATTGCTCCTCAGAACCAGGCCTAGCGTTCTTCACCTTGTGG
TCATCATCATCATCGTTTATATCTTCTTCTGGCTCTGTATAAAGGTGAGCAAAGTTCGGA
ACGCCATTGATGGCTGAGTTGGCCTGCGGTTCAACACCAGCATATAGCTCCCCGAAATCA
TCGTCGAAATCTTCCATTGCCTATAAACTCTGGAAGTTAAGAGGGGAAATTCTCCTAGGG
TTTTGCTTGCTAGTGATAGGGAACCTCCATTGGTAACGAAATGATAAGGAGCTTTGGATG
GCTCCGATGTATAAAAGTCTCGAGCTTTTGTTTTTGGTCTGGAAAAGTCTCGAGCTTGAA
ATGCTAAAAATGTGTCAAAAACCCCTCAAAAACCCTGAACCCCTTTTGACCAAAAAAAAA
AACATAGAAAAACCCTG
>Pav_c120_g1_i2_len_4800
AGAGAGAGAGAGAGAGGGAGGGGGGGGGAGACAAGAGCGTATCTCTGAAAATCCAAAAAA
TTCGATTCAGTTTGCTTTAAAAAGCAAAGCATAAAAAGTCATAAAACTACTATTATACAC
TGGAAACCCAACAAAATAAAGAGCCTCAGATCAAGACGACCCAAACCAAAAACTCTTTCT
CTAATATAAATTCAGTGAATTGCACCAAGCCAACCTCTTTCTACAGTTGTACAGGTAAAA
GATGGTTTCTTTCAATTCAACAACAACAACAACCCCATTTCTTTTTCTCTCCCTCTCTCA
CTCTGAAACTCTTGGTGTGTTGTGTGCTTAGCTGTGTGTATTTTCGGGTCAATCTGAGGC
TTCCATTATTATATGGTAGAAAAACAGTGAACGTGCCCCTTCTTTGTCTGGATGCCTCTA
ACTAAACTTCACGCTTTGAGAGGCCATGATTAGAGCTCTCTGTTTTTTTTTAATCCTTGA
AATCTTTCCTTTTTAGCGTTCACAGCCTGAGACAGACTAATTTCAGAGAGAGAGAAACAG
AAAGGCTACTTTGAAATTTGAGCTTTATTTTCCCCATCTTTTGAGAGCCATGCTTGTCTC
TTGAGAATTGAAAATTCTTCTTTTTGAGTTCTGGGTCTCTCTCTTTATACTATAGAAATG
GGATTTCAGTGATTGAGGGAAGAAAGTCCACACTACACAGTAGGAGATGTGTTCACCTGC
TCATGCTTTCAGATGTTTTAATCCGCAAAACAATGCTGTGCTGTTATAATAATTTACTTA
TAGTTTAGCAGTACCCTTTTGCTTTCTACATCAGAAAAAAGTGTCTGAAAAACAGCCAGT
ACTTTAAGAAAGTGTGCTTATATATGTATGTAAGTGTGTGACTTCTCGAGGTTCTTTTTT
AGCTTAGATATGAGATGGGTAAAGAAGAACCAAGAGGAAGAAGAAGCAAAGAGGTTGATT
TGGTGCTGATGGGTGGGAATTTGAAGATGCAGAGCCACCACTCTGTGGCTGTGAGGTTGA
ATGAGCAAACGGGGATTAAAAAGGGTTACACTTTTGTTCAAGCCTACAGGGCTTGGTTCC
CAAAACTTTTTATACTTTGGATCATTGTGATGTTTTTCTTGAGCATGTCAATCTACAATT
ACATGGATGCTGATAACAAAGTGAGAAGGGTAGAAGTTCTTGGTAGTATGTGTGATCAGA
GGGCAAGAATGTTGCAAGATCAATTCAGTGTTAGCGTTAATCATGTGCACGCCCTTGCAA
TCCTTGTTTCCACATTCCATTACTACAAAAACCCATCAGCAATTGATCAGGAAACTTTTG
CTGAATACACTGCCAGAACCGCCTTTGAGAGGCCTCTTCTAAGTGGGGTGGCCTATGCAC
AAAGAGTGCTCGATTCGGATAGGGAAAATTTCGAGAGGCAACATGGCTGGACGATAAAGA
CAATGGAGAGGGAGCCCTCACCTGTCCGAGATGAGTATGCACCTGTAATTTTCTCGCAGG
AAACGGTCTCTTACATTGAATCACTTGACATGATGTCTGGGGAGGAGGACAGAGAAAACA
TTTTGAGGGCTAGGGCTACTGGAAAAGCTGTTCTAACCAGTCCTTTCAGGCTGCTGGGTT
CTCATCATCTTGGTGTTGTGTTGACTTTCCCTGTTTACAAATCCAAGCTCCCTCCAAACC
CAACTGTGGAGGAGCGCATAGCAGCTGCAGCTGGGTACCTTGGTGGAGCCTTTGATGTTG
AGTCCCTAGTGGAGAATTTGCTTGGGCAACTTGCTGGGAATCAGGCCATTTTGGTTTATG
TATATGATGTCACAAACACTTCTGATCCCCTAATCATGTATGGTCACCAATATCAAGATG
GTGACACATCTCTTATGCATGAAAGCAAGCTTGACTTTGGAGATCCTTTCCGAAAACATC
AGATGATATGTAGGTATCATCAGAAGGCACCCACGTCATGGACGGCGCTTAACACTGCAT
TCTTATTCTTTGTGATTGGTTTTTTAGTTGGCTATATCTTATATGGAGCAGCAATGCACA
TTGTTAAAGTTGAGGATGATTTCCATGAAATGGAGGAATTAAAAGTTCGAGCAGAAGCTG
CCGATGTTGCCAAGTCCCAGTTTCTTGCTACTGTTTCTCATGAAATTAGAACACCCATGA
ATGGAATCCTTGGAATGCTTGCGTTGCTTTTAGATACATCTTTAAATTCAACCCAGAGGG
ACTATGCTCGAACTGCTCAAGCTTGTGGAAAGGCACTGATAACATTAATTAATGAGGTCC
TTGACCGGGCAAAGATTGATGCTGGCAAGTTAGAGTTGGAAGAAGTTCCATTTGGCATTC
GATCGATACTAGATGATGTCCTGTCTTTATTTTCTGAAAAGTCTAGAAATAAGGGTATAG
AGGTAAGTTCCAATGGCTTCAATAAGAGCAGCTCTGAGTTACTTCAATGTTTCTGTTGTT
GGCTTTTATGGTGGAATTATTAAGTTTAAAGGGCCTCAAGGTTTCTTCATTTCTAACATG
GTGGCATTTTCATAGTTGTTTTTTCTTATGATCATTTTAATTGTTCTTAAATTGTGAAAT
ATGAACTGTCATGCTTCATCTAATTTCTCCTTTTCATTTTCCAACTTTCTGTTCCTTTCA
TTCTCAATGGATGACTCCGACATGTATTTGGGAAGTGAAGCTGGCAGTGTTTGTTTCCGA
TAAAGTTCCAGATATATTTATGGGGGATCCAGGGAGATTCAGACAGATAATTACAAATCT
TGTGGGCAACTCTATTAAATTCACTGAACGAGGACATATTTTTGTCAAAGTCCATCTAGC
TGAGTCCTCAAAGGTCGTGATAAATAGAAAATCAGAGACTTACTTGAACGGAGGATCAGA
TGAAGGTGTACTGACATCTGACGGGCGTCAGTTTAAAACCTTAAGTGGATGTGAAGCAGC
TGATGACCGGAATAGTTGGGATATGTTTCAGCATCTGCTTGCTGATGAAGAATACAGAAC
TGATGTTTCAAGTAATCTGACTGCCACTAATGAAGCTTCGGAGCATGTCACTTTGATGGT
ATCTGTGGAGGATACGGGAATCGGTATACCATTATGTGCCCAGGAACGTGTTTTTATGCC
CTTCATGCAGGCAGACAGTTCAACCTCTAGAAATTATGGAGGAACTGGTATTGGCTTGAG
CATCAGTAAGTGTCTGGTTGAACTGATGGGTGGTCAGATAAACTTCATAAGTCGACCTAA
AGTTGGGAGCACATTTTCTTTTACAGCTAATTTTCGGAGGTGCAAAAAAAATGCATTCAG
TGACTTGAAAAAACCTAATTCTGAGGATCTACCTTCTGGTTTTAGAGGATTGAGAGCAAT
AGTAGTTGACGAAAAACTTGTGAGAGCTGCTGTGACAAGATACCACTTAAAGAGACTTGG
AATCCTGGTAGAAGTTACGAGTAGCATGACGATGGCTGTTGCTTTATGTGGAAGAAATGG
TTCTGCGACATCCGGAAATATCATCCAGCCAGACATAATTCTAGTTGAGAAGGATTCGTG
GATTTCTGGTGAAGGCGATCTTAATATACAGAAATTGGACTGGAAACAGAACGCAAACGG
GCATATATTTAAGTTGCCTAAGATGATCCTTCTTGCAACCAATATTGGTGATGCTGAATT
GGATAAGGCAAGGGCAGCAGGTTTTGCAGATACTGTGATTATGAAACCTTTGAGGTCTAG
TATGGTGGCTGCATGTCTTCAACAGGTGCTGGGCATAGGAAAGAAGAGGCAACAGGGGAG
GGAAGTTCCCAATGGATGCAATTTCCTTCAAAGCCTGCTTTGTGGAAAGAAAATTTTGGT
TGTTGATGACAATAGGGTAAACAGGAGAGTTGCTGAAGGTGCACTAAAGAAGTTTGGAGC
TCATGTAGAGTGTGTTGAGAGTGGCAAAGCTGCATTGGCACTGCTTCAACTACCACACAA
TTTTGATGCTTGCTTCATGGATATTCAAATGCCGGAAATGGATGGGTTTGAGGCAACCCG
TCGAATCCGGCAGATGGAGAGCAAGGCAAATGTTGAGATGAATGGAGGATTTGAAGGCCT
TGTAAAAAAGGGTGATTGGCATGTGCCAATATTAGCTATGACAGCTGATGTTATTCATGC
CACCTATGACGAGTGCCTAAAGTGTGGCATGGATGGATACGTCTCAAAGCCCTTTGAGGA
AGAGAACCTCTATCAAGCCGTTGCCAAGTTCTTCAAATCTAAACCAGGCTCAGATTCATA
ACAAAGATTGTCGACTGCTTGACATAAGCTGGAAAATCAAAATCTGCGGACATCTTGGTT
GGTTGGTTGTTTGGTTGGGTCTGGTGTCACCACCAGCAATTTTTCGATCTTCTGCTGGTG
TAAGTGTGTTCCTGCAGCAAACGGCAACAGTTGGTCCTAGAATTTTGATGATTCTTAAAG
AACCATTTCTAACCAACTCCCAACTTTTAACTTGATTAGTATCCACGTACATGTATACCA
CAGAGCCTCCTCCATTCCCACTTGTATGTATAGGATCCTTAGAAGGGGAAGGAGCAAAAT
TGTGTAAATCTTATATACTTTTTGTATGCCTTGTTCGAGTTCATCTTTCTTCCGAGGAAA
GGGTTCGAGTACCTTGATTTGTATCATTCTTACAAAACAAAGTGTCATGAATGGACACCT
GTTTACATTTTCACCTTCCGGGAATGTAATGAAATGTTCTCTTGTACTTCTGGAAGTGCA
TCACCACTGAGTTGAGATTCGACCAAAAAGCTGAAAAGGACAGTCTAAATAGTTATGGAA
>Pav_c121_g1_i1_len_527
CGCTGCATGCGCACCAAACGCTTCACCCAGAAAAAGATATAAAAAGAAGTATAAAACACT
ACGGTAATAATAATTCTATTGACGGAGACTACACCTTACAAGCAGGGGGCAGCTTCTTGA
AATTGTTGCTGAAGAATCTGGGGGTCAATGAAGAATCTGGTCAGGTGGTTCCATCATTTC
AAGATCTCAATCGTACGGTGAGTGTTTAGCTCGACCAAACTGTGACCCATCTCCCATTTC
ACTTTCCGTGCTGTTGCAATTTCCCTCATTTGCATTGCAATGTCAAACTCTCCAATTTCA
GAGTAGAAGTTTGAAGCTTGCAACCAAATATCAGGATCTTCAACGTCAAGCTCCAACAAA
GTTTTAACTGTTCGCCTTCCCACTAGTTCATTCTTGTGTACCCTACAACTTCGCAGCAAT
GAGCTCCACATAACACAGTCGCCATTTCCTGGTGCCTGTTGCAGCAACTCTTCAGCTTCA
TCTAGCAAACCTGCCCGGCCTAAAAGATCAACCATACATGAAAAGTG
>Pav_c121_g2_i1_len_1083
GATCAACCATACATGAAAAGTGCTTTCTGTCGGGAGAAATCCCATATAGATTTTTCATTG
AATCAAACAGAACTCTTGCTTCTTCCACCAGCCCTGAATGGTTGCACCCGCTTAACACAC
CCAAAATTGTCACTTTATCAGGTTTCAGGCCCTTTCTGATCATTGCTTGGAGCAAATGAA
GACCTTCACTTCCCATTCCATTTCGGGCATATCCGTGTATTATCGATGTAAAACAAACTG
CATTAGGTGAAGGAAGTTCTTCAAAGACCTGGCGAGAAAGCTTGACATGGCCACATCTCG
CATATGCATCGATGAGTGAACATGAAACCACGATGTCAGATTCAAAACCTGATTTTATTG
CACAACAGTGTACCAATTTGCAGCTGCCCAAACTTGCCATGGCAGATGCCGATAAAGCTT
TCAGGGTCGTAGATAGAGTAACCTCATCAAGCCCAATTCCCTCATCAACCATCAAACCAA
ACATCTCCACCACATCCTCAATAACACCACAGTGCAACAAAGAGGACATTAATGAATTAC
AACACTCCAAAGTTTTCTCATGAACACTTTCATATATGGACACAGAACTCTCAATCTCAC
TGCATTTCCCGTACATATCAATCAGAGCAGATTGAATATGAACACTCCCACCACGATCAA
AACCTGATTTCACAACATAAGAGTGCATCTGCTTTCCAAGTTCAATATTCCCAGTCCTAC
TAGCTAAATTCAAAAACCCAACAAAGGAACGGACTGATGGCCTCTTCTCCCAGCACTGCA
TCTTAGCAAATAATTCAAGAGCATCAAGCAGTAAACCATTTTCGGTGTAGACACAGACAA
TTGAATTCCATGAAATCACATCCTCCGTTGGAATAGCTTTAAATGCTTCTGTTGCATCAA
TCAAACTCCCACAAGAAGAGTATAAATCCACCAGAGCATTGGCAACAAATACATTCGACT
CTACCCATCCGTCCTTAACAACATAGCAATGTAGCTGCTTTCCTTCATCTAAGAGCCTCC
CATTACTGCATGCGCGAATCAAATAACAGTAAGTTAGACCATTTGGTTCGACACCATCCA
ATT
>Pav_c122_g1_i1_len_287
GTCGTAATAGCCTACATATATATATATTTGACATGAAGTGGAATTTTTATAAAAGGGGAA
ATTTTGGAAAACTCTGATATATAAAGATTTATGGTGGCAATATAGTTTAATTTTCTACAT
TGGATTTATGCCTCATGTAGTGCTTTGTTTGGAGAGAGGTTTAATTTTGTCAGAGGAAAT
AAACATGTAGAAGTTCTGGGAAGATGTGCTATGTTGGCAGATTTTTGGGTAGTGTGGGTG
GAAAGGAATAGGAGAGTTTTTTATAATGTTAAGGGTGATGAGATAGT
>Pav_c123_g1_i2_len_766
AGAATCTGCCAGACTTGCAGCTTTGTGTTCATTGGTTAAGGAAGACAAGACAGAAGAGGG
AGAGGAGAGAGATTTAATAATCCAATGTCTGGAACCACATGACAATAATCACCATTCAAT
CTCAGAAATTCTAATGCAACAGTTTGTCATGACATGAGGACAGCACCAAGGGAGCTAATA
ATATTTTACCAAGACTGGGAAATATTCAAAATATTATTTCTGAAGTGGTCATTAACATAC
AGTGTTAATGAAAGTAAGTATATATATATGTTAAATGATTAGTATGAAGCAAAACATACA
GATGATATCACATTAGAATATAAAATAAGTAGGTAAAATTTGACCTACGCCCCCTCAACT
TAGGGTCTCTCTTGCTTTGCCAACTGAGGGGGCATATGTGTATATTTCCCAAGCAAACAT
ATACTACAAGACAACTTGATAATCTATTTGGGAATGAGCAAACAGGGAGTTACTTAGACA
AAAATTCCTCTAACAGGTGTAAAATACGACCTACTAAGAATAGAAATCAACCCTAAATCA
TCATCACCTAATGTGCATATGACCACTGAATTAAGTTAGGCGGGACATAACAATTAAGAT
TAATTGAAAAGAATCACATAAAGGAATAAGATAAACGATGGCATTTAAGTTCTACAGGAA
TATGCACTAAAATGCTCATAACCAGCAACTTACGTGCAGACTATGCATGCAGAGAGACTA
GAAGAAATTTCATGAAAGGATATCTTAAATGCAGCAAATGCTCGTT
>Pav_c124_g1_i1_len_3121
TGTTATATTCAAAATTTAGCCCAAATTATACTGGAGAGTTAATGTATTTCTGGCCTCAGA
TTTACACAATAATAAGAAGGCGAAGACAGTTGGTATATTTAATAAAATTAAAAAAAGATA
AAATTGGCTAGTACAATTGGCATGCATAATTTCGATAGCGGCACAATCAATGGGGCTTCA
AAGAAAACTTCAAACTTAAGCCTGAAGCAAGTTGGCAAGCACCAATAATGCCGGCCACAA
TGCAAAAAGCCCTTTTTGTCTTCCCCACTTTTGCCTGTTGCTTTCTCTTCCACCCTCAGT
GTCCATGCTCCGCATGCACATGTTCATCATGACCTTTCCCTCTCAGAGTCTCTGCAATTA
GTGCTTCAATTCACGCCTTGTTGACTGAGTGACTGGTCCAAAACAATTGACCCCCCATGA
CAAGTTTGCAAAGTAAACCATGCTGCTGCTTAATGCGTGGTTAAGCATGCAATTAATGAT
AGAAAATGTCAACTAAGCCACCTTGTTAAGCATCGTATTTTAGACTGATCTGACCTGTTC
AAACTAATCATACCATGTCTATAAACCAACCCGGCCCAAAACATACATGTAAGACAAAGT
AAAACTTCTGCAGTTTCTTTGTTTCTAACAAGAAGAACAGTCGTTATAAATATAAATCAT
TGCTTCATGATTAAACCAAAACCACAAAAATACCACAGAAAACAGAGAGATGCAGTCACC
TTGTTTGAAAGAGGTCTCAGAAGTCTGCCTTAGCAGCTGCTGCTCCGCCCCCTTGTTTAA
GTTGTCGGCGCATCACGATGCCATGCCCAAGTCCAGAAGCACTTCTGCAGCTTGCCGCCG
TGACTTTGCAGCCACGACTTCATCATCCATCTTCCCAAACATCCAGTTCACCAACCATGA
GTCTCTCCCGTCATTGCAAGAGTCTTTCTCTGACTTCACCAAAGTTTATCCTCGATACCA
GGAGACTGCCCAAGTGGACCAAATAAGAGCTCAAGAATACTACCATCTCTCACAGTCAAA
CCACACCTGCCTTGATTATATTGGCATCGGCCTCTTCTCCTCTTCCCAGCTGCACAAACA
GGAATCTTCTTCCCAACTGAATTCAGATTTCCCCTTCTTTAGTATATCCTACAAGACGGG
GAATCTGAAGACACAGCTACTTCATGGCGGCCAAGAATCAGCACTGGAATCTGCAATGAG
AAATAGAATCATGGATTTTCTTAATATTTCTGCAAATGATTACAGCATGGTTTTCACCGC
CAACAGAACATCAGCTTTTAAACTTGTGGCAGAATCTTACCCGTACAAGACTAGTAGAAA
GCTTCTGACAGTTTATGACTACGAGAGTGAGGCAGTGGAAGGAATGATTATTAACTCAGA
AAAGAGAGGAGCCAAAGTCATGTCAGCAGAGTTTTCGTGGCCGAGGCTGAGGATTCAGTC
GGCGAAGTTGAGGAAGATGGTTGTGAGTAAGAGGAAGAAGAAAAAGAAAAGGGGTCTTTT
TGTCTTTCCAGTGCATTCTAGGATAACTGGTTCCAGATATCCTTATGTATGGATGACCAT
GGCTCAGGAAAATGGGTGGCATGTCTTAGTTGATGCTTGTGCATTGGGGCCAAAGGATAT
GGATAGCTTTGGCCTCTCTCTCTTTCAACCAGATTTCCTCATTTCTTCTTTCTACAAGAT
TTACGGGGAAAACCCATCTGGCTTTGCATGTCTCTTTGTCAAGAAATCTGCTATTTCATC
TCTAGAATCTTCTACAAGTACAGGAATTGTAAATCTTGTCCCAGCAAAGAAATTGCTTCA
GATAGCAGGGGATTCTTCTGGTACCGACACAGAGCTTGAACAGATATCTAGACTTGGCTT
GCAACTAGATGCATTGGGCACAGCAAGTTCTTTCTCTGGTCTGATATCCAATCACACAAC
ACAGACAAGAAGATTGGAACGAGAAGGCTATGAGAGTACAGAAGAAGGTGCAAACCGGAC
AGGACTAGAAACTTCAGAGATATGGGAATCAGAGACACAAGCCAATTTAATAAAGGATAA
AAATTCCAGAAGCAGCAGAAATGGGGACAGCCTAGAGGTTGTATGCAGGGGCTTGGATCA
AGTGGATTCACTGGGGCTAATGATGATCACTAACAGGGCAAGGTACCTCATCAATTGGCT
GGTGAGCTCACTGAGAAAGCTTAAACATCCTAACACAGAGGGATTTCCTTTGGTCAAAAT
ATATGGGCCAAAGATCAAATTTGACAGGGGACCAGCTCTGGCATTCAACGTATTTGATTG
GAAAGGAGAAAAGGTTGAGCCTGTTCTTGTACAGAAACTAGCTGATAGAAACAATATTTC
TCTTAGCTATGGATTCTTACATCATATCTGGTTCTCGGATAAGTATGCAGAAGAGAAAGG
GAGAATCCTAGATAGAAGAGAAGGTGGAGTGAAAGGAATGGATGCAAACAAGTTGAAGGC
CAAATCTGATCTAGGAATATCTGTGGTTACAGCTGCACTTGGATTCCTAGCCAGTTTTGA
AGACACATACAGGCTTTGGGCTTTTGTTGCACAGTTCCTGGATGCAGACTTTGTGGAGAA
GGAGAGATGGAGATATACAGCTCTTAATCAGAAAACCATTGAAGTTTAAGTAACATATAT
TTATATATTTGTTTATTATCTAATTGATCCCCAAGTATAGAAAATCAAACATCCTCGCAG
ACAAGATTCTGTACATATGGAATTTAAACTGTAAGAGGAAAACAAAAATGTAGTACAGTT
TCATTCATTCTTTCAGAGATAAGAGTTTCAGAACCTTTCAAAAGATTTCATTAGCTTGTT
ATGCAATCTTATATTTGGTTACCTAAATCTTACCCTTCAACAAATTTAAGTCTATTACAG
CTATGAGTTGGAATGAATTAAATTATCTTCATAGGCTCAGATAGAGGGGAAATCTAAGTA
ACAAGAGGAGGAGGTTCAATCGGTGGTGAGATCAAAAGCCCAGATAGACACCTTTCCTCT
AAAGAGAATATTCTAAGTTGGAACCATCGAATCCCCACTCACCAAAATATCAGAATTAAT
AACATAAAAATAGTAGCACAAAATTTGAAGCAGCTATTATTGCCCAAATCTACTTCTTGT
A
>Pav_c125_g1_i1_len_846
TCTCTCTCTCTCTCTCTCTCTGATGGAAAATTACCAAACATTTTTTTCCTCGCCAGCAAT
ACCACCAACTTCTTCTTCCTTGTCATTGAACATGGGGAACCCTCATGGCGCTTACAGTAC
TACTGATCATCTTCAATTCCAAAATAACAAGTCACCACCAGCAAATGGATTCTTGGGGCT
GATGTCAGATATGGAGGTTTCAAACAATATTAATTCTTCCCAGAGCAAAAGCTTTGGGGG
GCCTGAAGGTGCTGTGAGGTCAGGGACGAAGAAGGGGGAGAAGAAGATAAGAAAACCCAG
ATATGCTTTTCAAACGAGGAGCCAAGTTGATATCCTTGATGATGGATATCGATGGAGGAA
GTATGGTCAAAAAGCAGTGAAGAACAACAAGTTTCCAAGAAGCTACTACCGGTGCACGCA
TCAGGGGTGCAATGTGAAGAAGCAAGTTCAGAGGTTAACCAAAGATGAAGGAATTGTTGT
GACAACTTATGAAGGCATGCACTCTCATCCCATCGAGAAATCTACCGATAACTTTGAGCA
TATTTTGAGCCAGATGCAAATCTACACTTCAATTTAATTATGCCCCTCAAAGACAATATT
TTACATGTAAAACCTCTACTTTGTAAATTATTGTGTAGTTTTCAGAATTAATTAACAAAA
ATAAAATGTACTGCGGCAGGGATTGAGATTCTAGTCTATCTGTTGAATTGTTTTATTATT
TTATATTTAAGATTTAATTTATCTATATTTCACACCATGTGATTATGTGTATGTAATATG
CAGCATGGTGACGATATTATGTGTGTATATATACAGTGGCGAACCCAGCATCTTATCAAA
GTGTGG
>Pav_c126_g1_i1_len_2221
GCATGAGATTCTTTATCAAACGGCAGAACCAATTCATTTACAAAGATTCAAAATACAGAT
AGTTTATGACTTTTCTTTTCTGAGACTAATACACACATAACATCCAACTGGAAAGTTGAA
ACAGATAAAACAACAAATCTACACGGGATCAATTCAGTCTAGTTTAACTCCAATTATGGA
CATGAGAAACCGAAGTTTGTCATTGACTTGTGCAAGATCAGGATGGTCACCAAATGATGC
AGGAGGTTCCACACCAGTGAAGAGGTAAAGAGCCTTGAGTTCCTCTATGCATGTTGCATG
GGGTGTGGCTTTGTATCCTACTATTCTTCGCATAGCATCAATCTGTCTCCATATTTTCGC
CTCATTGTACAGTACCCCGTTTGGATGCATGCTGACGTCCTTTCCAGAAGATATCACAGC
ATCTGTAGATTCATGTGCCCTGTGTGAAACAGGAAGCTCTGCGAAATCTGCACCTTCATC
CACCCCATGACCTTTAGAAGTTTCATAAGAAGTATATTGCTGACCAGATACATTCTTCTC
ATCAAACAAATGAAGCCCACTTTCATCAGCAATCTCTCTTGCATCTGCATTTGAGGAAAC
CACAGTTTCCTTCTCTCTGATCAACTGAAAATCTAAGTTATTGACATTATCCTCTGCTCT
CCCTCGTTGTAGTACTATTTCCTCCTTGCTTATCTCAGGCTTTTGCTTGTCTTCCACGAC
GCTGCTCATCACAGGCCTCAAATTTCTCGTTTCTGCCTCTGACGTGTTGCCAACATCATT
GGCTTCCCCTATTGGCTTCTCTGCCTCTAAATTATTGTCAGCATTCTTGCTTTCCAAAAC
ACTCCCTATATCTCCAGTTGGTTTGACATGCCCAGAAACAGTAGTAGTGTTTGCATCGTT
CACATGTTTCATTTCTTGGCGTTCTTGCATATCTTCACACTCGTTCGGAACTCTGCCTAC
TCCGCCGTTCATGGTACCAGTAGGTTTTTCTAATCCAATATCCGAAATTTTATCTTCAAC
TAGTATCTCCCTCTCTTCCGCATTCCAATCAAATTGTTGATCTCTTACCTCCCACTTAGC
CCCTTCAACTTCTCCTGCATACTGCTTTTCCATATCCATTGCATTATCAGCATTGCCTTC
ATCCCTAATTTTTTCTAGCAATTCCCTTGTCTCTTCCACCAATTCCTCCTCTTCTGCAGT
GTTACTTGCAGTTTCTTGATACCCACTTTCTTCCATTACTACGGCAGTCACTTCAATTGG
TGTCAGTCCTATTTCCTCAGCACCCTCAACTACATTCGACACTAATCCGTACATGTCGCT
GACTGAATTCTCATCTAGCAGGGTATCATCCTTATAATCCTGAATCAGTCCTTCAATATT
CACCACATTAATGTTATCAAATATGAGCATTTCCTCCACATCCGTAGCCTCTCCAACATC
TTCCTCATATCTATTTTCATCTTCAGCAAAATATTCTTGTGCATTCTTCTTAACACCCTC
TTGCACACACTCATCCCCCTCCTCAATTCTCCCTTCCTCAAAAATCTCCTCATTTTCCTC
CTCTACTAATTCGATTCTCGTCTCGCCTCCTTCTAGTATATCCCCACTACCCCATCCTTC
CTCCTTTTCGGTATCAATCTTTCCTCCTACCCATGTACTCTGTTCCTCACCCTGCTCTTC
TTCTTCTTCATCATCATTTGACATTAATGTGCCATTTTCCAACAAAACAGGAGGTGTACT
ATAAGGAAGCAACTTATTCATGAGCTTCACAATGCAAGCATAACTTGCCAAGACAACGGC
ACATGGAACACAAAAGGCAAAGCCAATTGCTGAAATAACCACAAGCGGTGGAAGAACCAA
TGGTGCAGAAGAAATTACAATACCAGTGACCAGAATTTTTTTTCCAAGTCCCAACCCCTT
GTTCATGATCCAACTCACCCTGCTACTGTTAGCTTCAGCCCTGTCGTCTTCAATCTCTGC
CGCCCCCTCACTCGGGTCTCCCATCCTCTGTCTGAATTTGGGGTTCTATTCTATGTATAT
GTAGCTGCTACTTAGCTTGACTTGATCTCAAGCTGAAATACAAATGTCGGAGCAGGAATT
AGCTTGACTTGATCTGTATCAGCTATGGTTTTGTAATTGAAGGAAGCAATGCCTCATATG
CTATGCATCATGCATCTTTATGGAGTTTTATAAATAGCTCTCTCAGACTCAGAGTCTCAA
G
>Pav_c127_g1_i1_len_1764
GCTTTAGCTACCAGTACCTTGTGCACTTGGACAACGAAGGAAAGGAGGCTGTTAGATGGT
ACTTGTTCTACCAATTTTTACATCAAGCACCTCATAGCTCTGGAACTCCTTAACTTCTTC
TGTTTCCATTGAGCTCAGCACCAATCGTATATACATATGTGATTTGTGAAACAAAAGTTA
TATTACAACATACTGACTGCTTTTTGCAAAGTTCAGCACCATTTAACATGATGAAACAAC
TTCAGCTTTGTCACAGAAACTACGATTGAAACTGATATCCGAGATGAAGCCTCTTTCTAA
GTCATCGAGTGGTTTGGAGAAAACGAACAGCATTGAGGCAATCCTAGATTCCTCTCGTAC
CTTCACTTCTCCTGCTCTCGTTAAACCATTCCACAAATATATTGGGTGGGAAATTTGATT
AATGTCTCCCAAAGCATTTGGTCAGGTTCTTGGTAACTGATAATGAGCTTTTACCAGGCC
AAGTACAACACAATTTTTAAAACTAATATAAGTCTCATACAAATTGATTGGTCTTCCGCC
TAACTGGTTTCTAGTAGAAATTTTCTACTAGTTCTTTCCTCTTTTTCCTCTTTCACTTTC
AGGTTGCATTTTCTTTGCTTCTAACCGTTTCGGGGAGCAAAGAGAAAGCCATACAACAAG
TGCTGCAACCTAGTTCTTTTCTAGATAATGCGTACAGACTACTAATAAGGCTTCTTCTCC
ATCGAATGTGAAGATTGTCCGCAACAGGTTTGAGGATCAAGGTGACAGGTCAAAATGTGC
TTCCAATAGCGAGTGAACTTCCATTAGGGAAGACACCTTGAAATCTGGTTTGAAATTGAC
CTTGGCGTATTCTGGAGAGTCATACCTCCCACTTTCATCAAGCAAGCATGCAACAGCTCC
TGCTCGCTTCCCACAAGCCACATCATCTTTAAGGGAATCTCCAACCATCATTATTTCACT
AGGTTTAACTTCCCAAGCTGAACATATATGCAGTAGTGGAGCTGGATCTGGTTTGTAAGG
TCGAAATTCCCTGCTCAGAGCTGGAGAAAATGTCAACCTGAACCGTTCATGAAATATTTC
TACTGCAGCCTTGACATTGCGTGTGATTAACCCCCGCCTTATATTCTTAGAATCTAGAAA
ACCACAAAGTTCTGCTGCACCAGGCATGATCTGGAGGCGATCGAGCCCCTGGCTCTCGTA
ATCGGCAATAATATCATACGCCTTTCGCTGCTTCTCGGGGCTCCAAGTCTCAATGTGGTG
CAATATATCAATCCCAGAAGGGCTCTCGGCCTTGATTCTGACGTACTCGTCCTCGCCGAG
CACAGCTCTGTACATTGCCGCAAAATCGATGACGGGAACCGTTAGGGTTCCGTCCATGTC
AAACACCACGCCTCGGAGGCGAGCCCTGGGCGGGGCTGCGGAGCTGAGGGTGGAGAGATT
GCTGGCCATGGGTATTTTGGGGATTTTCAATTTTGGGTACAGGAGGAGGAGTGTTCTGGG
TAGGAGCAGGGACATTGGGTTTGAGTATTTGGGTTATTTGAAGGGAGTCATTGGATTTTG
GGTAAAAGGGAGTGATTGGATTTCAGAAGTGAAATTGGTAAAACTTTTAAAAGTGTGAGT
GGCACTTGGAGAGCCTCTTCTTGGGTAATGTTTTGTTTGGTTGCTGGGAAAATTGGAGAG
AAAATGAGTGTCAATCAATACATGTGTAGATAAATTTGTAGACATTACCGTGCAAATATC
AAATTTGTGTTTGGTCATTAATGG
>Pav_c128_g1_i1_len_163
AAAAAGAGGAGAGAGAATAAAATATTCGCAGCTTTAGCTTTGTCTACAACGATTCCATAG
CAGTCAACATGATGTCTCTCTTTGCCTTTTGTGACAACTCAAAAGTCGTTCCATAATCGG
CAACACCTCAGCTCAGCTCAGGACCCTTCTTTGAGAGCCCCCA
>Pav_c129_g1_i1_len_614
AATCAAATACCTGTTTTGAATAAATTGTTGGGCCAATTGATTGAATGGTTTTTTTCTTTG
GCAGAAACAAAGCAAAGATACATACAGAAAGATGGTGGCGCTCAAAGACATAGTGCCAGC
AGCACAGAACAACATAAACACAAGGTTCATACTTTTGGACAAAGCCTCTATGAACACATC
CTCATCACAAGGCCAAAACAAGACATGCCTAGCACTGGTGGCCGACGAGACGGCGGCGGT
CCACTTTCAGCTGTGGGGGGAGGAGTGCGATGCATTCGAGCCCGGTGACATCATACACTT
GAGCAATGGGATCTTCTCTTACAGCAGGAACAGTCTTCTGCTGAGGGCAGGCAAGAGAGG
CAAAATAGAGAAGGTTGGAGAGTTCACCATGGCATATGTGGAGACACCAAACATGAGTGA
GATTCGTTGGGTTCCTGACCCCAACAGCTCTCTCAAGTACATACAGGAGGCTGTAATTTC
TCCACATTCACGTATATTTCCACCCAAATACTAATATCATCATCAAGCTCTTATTCTTGC
AATTTCAATTTGTCTAAATTATTGGATTTCGAAACGAGTTGTGAATGATTTTTATTTTCA
TTTCTGGATCGAAG
>Pav_c130_g1_i1_len_750
ATAAAAGCAAGTCCTGCAAGCACTGCAAAGAACACGACCGGTCAACAACACGCAGAGCAA
CAATGCACCAAAAACAAAAAGGGTTAGTAATCAATGCCATCAAAATATGACTGAAGGTTC
AATAATAAACACAATTACATAACTTATCTTATATATAGTCACAGGAATTCATGCTCGACG
CATACAACGCAACCCTTTCACAATCTGTGAACTAATGCCCCCAATTTACATATAGCAACC
ATGCATGAAATTCGAGCTCCCCAATTAACGTTACCGAAAAGTAAGTTGCCACTAAAATCA
AATTGATACGATTAACCATTTCTTATTTTTTACCCAAAAAAAAAAAAACCATTTCTTATA
AGATATCATATTGGAAATATACATAGAATTTTAAGTTTTTATTTATAAAAAAAAGTTCTG
ATTAAGATAAGCATTCAAACTGGGGTGTTTGAAATCATAAAATATGATTGTAATTTGTAC
TAAAAAAGATCAACTACACAAAACCCTAATTAATTGAGCACAATTCCAGAATGTTCAGCT
CTCAAGCCCACACGATTCCAGTTCTCCAATTTTTGCAGCGGGGAATTGGAACAAGAGAAA
AGGCTTATCTCAGTTTTTTGATATTATTCAACGAAATTCTGCAAAAAAATTTCGTCGCCC
AGCCAAAACCAAAATTGATTTGAAAAGAATCGAAGATTTGAGATACATGAAGAGAAGAAA
AAAAGAAAAAAGGGAAACACAGTGCATTAA
>Pav_c131_g1_i1_len_1006
AAAGAATAAGCATGATATTTAGTTTACCTAAAAGTAAAAAATGAATAAGCATGATCTAGT
TTACCCAAAAAGATAAAAAGAAGTCGAATATGGATTATTTTGGCAGCTGAGATAGAAGAA
TCAAAAGACTACTGGAAGCATTGAAACTTGGTGGATCACATGGAGATGAAATGAATCGTC
AAACTGCAGGCAGTGTCGCACGCCAAACTTCAAGACACAACCAGCTCATGGGGGTTCACT
TTGTTTTATTTATCAAAATACTTCAAACGTAAGCATTTGTGTTCCCACACAACCAGCTCT
GTAGTGCTTTCAATTTACAAGTTAGGATAGAAGAACACAACATAAAACAACCGCATACAT
ATACGAGGCTAGAAGCCTAGAACATAAATAACGACACCAATGCACTTTCATGCAAAATCT
ATAGAAGTTGCTCAGGTGCAGTATTCGTCCAACACAGAATTGAAGCATATGCAAACATTA
GAAACAATCCAATCCATTTCCATTATCATCAAAAGAAGAAGCAGCACTCCTCCAACAAAC
AACAGCAGCATAGCGCAGCCAAACAGCCTCGTAAGAAAGACATACAACCATCTTGTTCTT
GGTAATTCTGATGCTCGTAGTGATAGTGCTGCTGGTATTGCTGCTGTGGAGGCGGAGGCG
GAGGGTACCCCTCATTGAAATACCCTTGGTACCCCTCGTACGGCGGAGGCGGACCATGTG
GGGGTGGAGGCGGAGGTGGACCGTATCCGTGAGGATACCCAGGTGGTGGTGGTGGATACC
CTTCGTACGGCGGCGGCGGTGGTGGCGGACCTGATGGGTATCCCGGCGGCGGATACGGAT
ACGGGTATCCTGGTGGAGGGTAGGGTTCTTGAGGAGCTTTGTGGTAACTCATCTTCTCAA
ATAAACTCTCTTTCTCTGTCTCTCTCGTCCGCCGTGGCTCTGTGCCTGCCGGTCAGTAGT
CGGGTTGGTTGCTTAGCCGGATAAAAAAAGTTAGATAGGAATTAAT
>Pav_c132_g1_i1_len_357
CCGAGATGAAAATATTATTCACTTCTGAAAATTCGATTTCAATTTCTGATTTTGATGTTT
GCTTATGGCTCATCTCATTAGGATCTTTCTTTTCTTTTGCTTCCTTAGGATAAATGATTT
CATTGTTTTCAGTGACTAAAATTCTTGGTTCTTCGGGAGTCTGTTTGACTGCTGAGAAAC
TGAATGAGAAGAGAGAAGCTTTATAATTTTGGGTTTTATTTATTTATTGTTTTATTTGAA
TTCTAGGTCTCGAGTCGATGGCATTATTAACATTCTTAAATCTATATCTTTTTGGAAACC
GGATGAGAAGCTTATCAATTGTTGTGGTGTAACAGCACGTTGAGGAAAATGATGAGG
>Pav_c133_g1_i2_len_960
GAGAGAGAGAGAGAGAGAGAGGTAGTAACCCCGTTACAGGTAAGCCCTATAAGACACAGC
GCAATAGGCTCCGCCCATCACAGAAGCTTTGCTTGCCAGTGCAGGGAGCTGCACTAAGAC
GGGAAAGTAAGTTAATTTTTCTTCGGGGAGGCAGGGTTGTAAATTAGCTGGTTAATGGTG
GTTAAAGCATGGAGTCACAGGAAGTAACTTTACCTGTGGATACAGTAGTGTTGATAACAT
GGCATGTGCCTAATTGATGCATTTGACATATCAATGCATTATATCACAATGATCTTGGTT
GGAGTCACTGGAAATGCTCCAATAGAGCACAGCAGCTTCAAGTCTTTTTGTTTCAATAAT
GCTAAAGCAATTTTGATTGAGTAATTTCTGGGTGAGCAGTGATCTATAGGCCTTTAATAC
TTTAAGACCAAAAAGATCAAATCAGTTTTACAACACATTTTAAAATACAATGATAAAATG
GTCACCAAAATTTGCAAATAAAATGGTCACCAAAATTTGCAAATAAAATGGTCACCAAAA
TTTGCAAATTTTGGCCTAATCAATTCAGCAGGTGAGTTTTTTCTTGAGAGAGCCAAAGCA
GGAAAACTAAAGGATATATATGGGTTAGAAACACATTTTTCCCTTTTCTTTTATTCTTCT
TTCTTTGTCGTCTTTTATTCTGCTTCCTTCGTTTGTTACTTTTGCCTCTTGTATATCTTT
GCCAGGAATGATTTCAACACTGCCTGTACCGCTTTACTTGAATGAGATTCAATGGATTTT
GTAAGTTTCTGATAACTGCTGCTCTCATACTCCAGAAATACACCCTGAATATCAAGGACT
TTATATAGCTCTTTTACTTTTTCAATACATGTTTGATCATCTTTCCCGTAGTTCTCATGT
AATAGTTTCTTTTGTTCCTCATTGGAAAGTTCTAAAGCTTTCACAACCAACCAAGAGCAC
>Pav_c135_g1_i1_len_1553
TGAACAGCATACAGGGGAAACCAGGTTTGTTTCTTTTAACTGTACTTTCTTATATTGGAT
ACATTAAGTTGAATGGCATTTTGTTGCCGGTCAAGCAGGTTTCATTATTAAAACCATTGG
ATATAAAAGAAGGGTAGTAAAAAGAAATTAGTTGCACAAGGTAAATCAGAGTGGAGATTT
ATGTTCTCTCAGTTATTATTAAGAATAAACTGAAGATGAGAAAGATAATTTTGCTCGCAT
TTTCTAAGAAATTAAACATGGGACTGATGACACATGAATACCTACTGGATGTGAATTTTT
GTTTTGTTTTGATGTTTATGCATATAGGATCACTGAAATAATTTTTTTTTTTTTTGGACA
AAATCACTGAAATAATGGTTTCAGTAATAAGGCTCAGATTACTTATTACTAGAGTAAACT
AAGCATATGTTTTACTTATCTCGAAGTTGAACTTTAAAATGACACCTTTCTAAAGAAGTT
GATTTGAAAACTACTCAAGTTATCTCTTTAATGTGCCTTAGCAGTTCAAAGGGACACATA
CTTGGTTCCTTCCTGATCCTTTTTGCTGATTAGAATAAGGCATCCCTTGATGCCTACAAA
TTCTATTTATGGTATTTTAATGCAATGAAGCATTTGCCCTTGTATGACGGAATGCTGGAC
GGCTAAGTGGGTTATCATAAACGAAGCCTGTGTCTTTCCTTATGATTTGGTGGTCAATGA
TGAGTAGAGTCTTTAAGCAGGAAATTCTAATGCTGCTGCTGCCTGAAGACTATGAATTTC
CAAGGGACATATGTTACCATCAATGTGCCAACTGATCCTTCACTTGATGTTATTTTCATA
GATTGTTTGATTAGTTTTCAGTATCATTCTTTGCATTTGGTTAATTGGGTTGCTGTACTA
GCCCCCCTTGGCATGTTCTAGTTTCCGTTTTTACTTGTCGAAAAAAGGACAAATGAAATA
AAAATGGATAGATTGTTACTTATATTGGTTATAATGGATTAGTACAATATTCTCATATCC
AAAAAGGCAATGACCAGGCCAAAGACTACTGTTAGCATTTATTTATTTCTGGTGATCTTG
TTCAAGACCGAAAAAACATCAGAAGAAATTTTTGTCAATTGAGGTTTGCTATGGGTTACT
CTTGATGAAAATCTTTTTCTTTTCTCTCTTTCTGCCGTTATGGGTATGAAATGAGTGGTA
GTACAGTTGGTTTGTGTATCACCTCCTGAAGTCATCATACTAAGAGAGAGCTAAAGATAC
ACCAACATGTGTTCGCATGACGAGAAAGAAATGTTGATTAACTACTTGGATGGATATTTA
TGAAAAATATTTTTGTTAAGGAAAAAGTTTTTGACTGGGTAACCTTAGTTATTCTTGTGT
TCTACATGAAGGTAATGATTCTCGGCTTTTGTAAACCTTTTGGCCCTGTGGTTTATTTTA
ATGTCACAGATTTCTCATTTAGAGCTGCATTTTCTTTTCCTTTAGCATCCGTATTATATT
TTATAAACCCTCAGTTTTGATTTGTTTTATCAGTGAAAGAAGCAGCTGATAGA
>Pav_c136_g1_i1_len_1658
AAAAAAAAACCCCCCCAAAAAAAAAAAAACAAATGAAAAGAAAAGAGAAGGGGTAAGCTG
CGCGCAGTAATAGTTATAGCAGGCATAACGGAGGAAGTGGACACCATTCGAAATCCAGAG
GAAGCCGAGTATTAGAGGAATTGGAGGAGGGAGGATGGGTCATGGTGTACACAGTACCAG
AGGAACCACATTACCATTTTCTTGTTATTCTTGTTCGGTTGGGTCCTCCGCGTCGGTTTC
TCTGACTCAGCGGCAGCGTCCTCCGAGTCTTGGCCCGAGTTTTGTGAGGTACGCGGTGCT
TGGTGCTGGCTTCGCCGGCCTCTCAGTTGCGTGGCACTTGTTAAAGCAGAGTCCGAAAGA
CTCGCGTATACGCATCGACATTTACGATGAAGTTGGAATCGGAGGAGGTGCATCGGGCGT
TTCAGGAGGCCTTCTTCATCCTTATTCCCCTAAAGCCAAGCTTCTATGGCGTGCTGCCGA
CTGCTGGAATGAATCTTTAAACCTTTTGAGCGTTGCCGAAGCAGCAGCAGCTTCTGCTGC
TCAAAATCCTAATGAAGACGACCCATTGCCAATTGTTAGAAGAAGGGGCATCTTGAGACC
AGCCCTGCGCATGAAGAACTTGATGTTGTTGAAAGATAATGCCCAGAATTGCCTTGCCAG
TTGCAGAATAGAAACCATTGACAACGATGCTGCCCAAAATCTTCTACCCAGTATATGTGT
ACCTTTCAACACCTCATTTTATATGCCTGAAGCTGTTAATATTCATCCTCAACGCTATTT
ACAGGCACTCTTCTTAGCATGTCAAAATTTGGTGAAGGAAATATATTCTGATGGCTTTGG
AGTAAAAGAATTACATTTGCACAAGAGTTCTGTCCACAAACTCCTAGACCTAGAAGTTAG
TGGCTGATTACAGTTGATGTTAGGGGAATACCAGGCAGTAATAGTATGTCTAGGTGCGAA
AGCAGACTTGCTTCCTGAGCTCTGTGGGAGACTTCCTTTGAGGACATGCAGAGGTGTCGT
TGCACATCTTCAGCTTCCTGATCATTTAGGAGAGGAGTATCCAAGTCTTGGCCCCTCGAT
ATTGTCAGATGCTTGGCTTGCTGTGCAAGGTCCTCGAAATTTATATATGGGCTCAACATG
GGAATGGAAATCAAGAAACTCATCACCAAATGTATGTGCAGATGAAGCCACGGAAGCCCT
TAACGAGCTTCTGCCGAAGGCATGTGCCATTTTTCCTGCTCTAAAGGATTGGAGCTTTGC
TGGAGCCAGGGCTGGCCTGAGGGCAATGCCACCACTCACTCCTCATGGCTCACTTCCCCT
TTTGGGTTGTGTCAATGACATTGTAGGCGAAAACCGAACCTCCAACTACTGGTTATTTGG
AGGGCTTGGTTCAAGGGGATTGTTGTACCATGGTTGGCTTGGGAAGTTGATGGCACAAGC
TGTGCTTTCATGTAGTGAAGAATTAATCCCAGATGAATTAACCTCCTGGAAGAAAAGAAG
ACAATAATTAATACGTAACTCTTTGTTCATTTATGTTAGCTCTTTGAGTTAAGGTTCCAG
CTTTTTATCAATGCTGAACCTTTTCTTAACAAAAGGAATGCCCTCCTCCTCCTACAAGAA
AAATAAAAAAGGCAAAATTCATATGCCGCAAAATTGGG
>Pav_c137_g1_i1_len_786
GCCAAATTGGTCTGTTTTTCTTCTTCTGTACAAAAAGCCCCCTTTTTTTTAGCTTTCTTT
CTGTTTAATTTTATACAACTCTGTGATTCTGATTTGTCTTGATATGGTCCTGTCTCTGTA
ATTTCAATTGGGTTTTAGTTAATTTTGTAGTTCTGATCGGTCTGTGTATGATTCAATGAG
AATTATGATGTGGGTTTGGTTTGTTTCTCACGGAAATTGTTTCGATGATCCATTACTGTC
ATATTTTTGTGATAATTTGATATGGGTATGATTCGATTTTCGGCTGTGAATTTTGGATTG
CCAACCTTCCTTATCGCTTTTGTTAGTCTGCCTGATTGTGCATAATATTCAGATGCTTGC
GTATTTTTATGACAGCTCATTTCTGGGTTTACGTTATATTCTTTGTGCGTTTGTGGCTTT
GCTTTCATTAATTACAATGATGTGGGCTGAGAATAGTTCTCTACTTTTACTTTTAAACCC
TGGAAATGGAAATCAGATACTATTATCTTTAACATGTAAATTTTGCTTTTGTTTTTAAAT
TTGTATTTGTGCCTGTTAGCATTCTGGCTGCAACAAAAGTTTATTATGTTTCGTAGCTGT
TTAGACTGAAGTACTACTCTTCTGTGCTCTTGTTTATCTTGGTCTGGTTCTGATATTCGA
ACCCGTGGGTCTCTGAGAATGATAAACATACTGTGACTGCGCAAGTCTCATGGCTATCTT
GGTCTGTGTGGTGTGTACCAGAAAAGAGAATGTTTGGTTTAAAGGTGCTTCTTGGGGATG
TTGGAG
>Pav_c138_g1_i1_len_1916
GACAAACTCAATTCCTGAAGGGAAGAGCAGATTTACCATTCATTTCAACTTTACAATTCA
GACATTACAGTTTGAGGCTTTATGGGATTTTATCATACTGTAATGTTCAAGAACTATGTA
CGAAATCAAATCCTTATTACGCTAATCACACACAACCGTGCTAAAGAGCCAACATTGAAA
TTCTGCAGAAAGTCATTTGCTTGGATTTTCAATCCAGGAGTACAACAAAAGGAGGTGTTT
TAACCATGTATCTGATGTCTTGAGGTCTGCATTAGATACATCGAATTTTGGGGTTTGGCA
TGAGCAGCAAAATTAGCACTGCTGTAGAGTTTTTGCAACTGTAGCTTAATCCCTTCTGCA
GCTACATCATACGGAGACGACTCGAAAAGACTGCCATGAGTAGAGCCAAAAACCATGGCT
CCTCCATCATCACACGCATTCCAGTCAAGTAATGCTTTTGGTGATTCGGTGGACTTCTGC
TCTGGTGGAGACTGGTCTAAAGGAGGCCTATTATTTTCTGATGGAGTAGTGTTTGTGAGG
TTGACAGTCGTTATGTCGTGGATGCTTGGTCTTCTTTTATCTTTCCCCCCTGAGTGCTGC
CTCATAAAGTATTTTTGAGCATGGCTTGCCACTTGTGTGGGAGTTTTAGAGATTACAAAA
TTCCTGGAAATATTTCTCCAGTCCCCTTTCCCATATTTTAGAAGTCCCATCAGAAACCGC
CTGTGCTCCTCTTCTGTCCATGGAATTCCCTTCTTCCTTTCCTGATCAGAACCTCGAGCT
GCTGAAGGCCTCTTTCTATTAGCATCAAAATTTCGATCATCTCCCAAGTCCAATGTGAAA
GAAGATGTAAGGTACCCTGGAATTGGAAACCTCCCAGATTCTATTTCACTAACATCTTCT
TCCAGCTCCTGATACTGCTTGATCACATCGATAACCGTCTTCCCCGGTATCATTTCAGCC
ACCTTCAGCCACCTGTCAGGCGTTTTCTCATCAAACATAGCCAGAGCACTCTCAAACTTC
TTGTTCTCCTCTTTAGTCCATTCTGAGCTCTGGCTGTCTTGGATGAACCAGTTAGAATCA
GCCATATATGAAGCTGGATACAAAGTCTCCATGCTTACAAGTCCTAATATCTACAATAAC
TGCTTAAAAGTTCATGTCAAAGTTATTGAAGTAAAGCTTCAAGTTTCAGAAGTGATGGGA
GACTGAGAAACAGAGAGCAGAGGCAGAGAGATTTTGAAGTCTTAGAATGGCTTAAAAAGG
CAATCAATTCAGAATCTTTTACTGGGAATCAAGAATCTCCTTTTCTTAATAGCATAAACT
AAAGAATCTTTAAAAGACCCACTTTTGGGAATCGAAGAGAATCTTAGAAAAACCTGAGAA
ATCTGATTTGGTTCCTGAAGGTACAATCCTAGAAGGAGAGAGGCAAAACCCAGAGGAAAT
TTCGGAATTTGTATCAGAGAAGTGGAGGCTTTCAAAGAAATTAAGCTAAACTAAGCTCAA
AGGTGAGGCCTTTATAGCACTCTGACAGCAACCCTCGGCTTAAAGAAGTAAAATTTTAGA
AAAATAACCAAAAAGGAGACTGAAACATGAAGGACCCAACCCAAGAGCAAGAGGGTCGAC
GAAGGTGGACAAAGCAAAGACCCAGTTGAGGAAAAAGAGAGATTCTAGAGAATCACGGCT
GAGAAAAGCGGGAAAACATTTACTAGCTTCGTTTCTTTGAGGAGAAGTAAGAGAAAAGAT
AAATGTATATATAGATGCATATATAGATTAGGAAAAGAGAGGGCCAAGCCAATGTGAGAA
TCAAAATATGAATCAGAACCACTTCACCTGTGTTCTCTATGGTGGCTGAGTATATGGAGA
GTTCCTGAGAGGGGGAGAGAGAAAGGATGCGTGATAGGTGGCATATCCGGATTGGA
>Pav_c139_g1_i1_len_447
TTCTCTGCCATACCAAAAATCTGCAAAATTTGTGAAAAACAAACTTCAAGTCATTCCAAA
ACGTCAAGATTATTTCAAAAGCACCACTCTTACCACTTTTTGGACAATAATTCATAAGAA
AAAGATTGTTAATCCATAAAAATGAACAACGTTGTTGCTTCCCAACTCCCAGGAAATGCC
TTGGTTTCACTAAGGCTAAACCTGCCATCATTGACCATTTACAGACCATGACCAAATTTG
GTTACACCCAAGTTTACAGAAGATGCAAGTTCTAAATACCCATTTAGCATCTGATCCATG
AAATCCCAAAACTTGCCCCAAAATCCGATCTTTGGCACAAATAAAATTTCAATCTAATAA
TTCAATTGCTTGACACTGTCCAATAGGTAGAAACTAAAAGACAATGAAGCCAAGGGTGCT
TACCTGTTCCTTGTCCACAGCCGTCGG
>Pav_c140_g1_i1_len_2361
GTCAAATCCAAACAATTGGGTAAACAAGCGAAGAGAAACATCATCGATCAAACATGGCAT
CGTCGGAGAGGCGGTGCCACTACGAGGTCTTAGGTCTCTCACGCGACTGCTCACCCGATG
AGATCCGCTCGGCTTACAAGAAGCTCGCGCTGCAGCGCCACCCGGACAAGCTCGTCCAAT
CCGGCTTGTCCCAGGCCCAAGCCACGGCTCAGTTCCAGGAGCTGAGCCAGGCCTACGAGG
TTCTCGCCGACCCCAAAGAGCGAGCCTGGTACGACTCTCACCGCTCCCAAATCCTCTTCG
CCGATCCCAACTCGGCCAACTCGGTCCCCGACTCGGTCATCCCCAACCTCTTCTCCTTCT
TCTCCACCACTGTCTTCTCCGGCTACTCCGACTCCGGTCGCGGATTCTACAAGGTCTACG
CCGATGTTTTCAATAAAATTTACGCCAACGAGCTCAGCTACGTTCGTAAATTAGGGTTAG
GGTTAGACACGGTGCGTGAAGCTCCGGCTATGGGGAATTTGGAAAGTCCGTACGCGCAGG
TGACGGCGTTTTATAACTACTGGTTGGGCTTTTGTACGGTGATGGACTTTTTCTGGGTGG
ACCAGTATGATGTGATGAGCGGCCCGAACCGGAAGGTGAGGAGGCTGATGGAGGAGGATA
ACAAGAAGCTGAGGAAGAAGGCGAAGAGAGAGTACAACGACACGGTGCGGGGTTTGGCAG
AATTTGTGAAGAAGAGGGACAAGAGGGTGATGGATATGATGGTGAAGAGGGAGGAGGAGA
GGGAGAGGAAGAGGGAAGAAGAGAGAGAAAAGAAGAAGAAGTTGGAGAAGGATAAATTGG
AGAGAGCTATGGCGTATGAGGAGCCAGAGTGGGCAAGAGTGGTTGAGGAGGAGGAAGGAG
GAAATGGGGTTGAGGAAATGGAGGAAGAGGAGGAGGAGAGGAGAAGGAAGGAATTGTATT
GTGTGGTATGTGGGAAGAAGTTTAAGAGTGAGAAGCAGTGGAAGAATCACGAGCAGTCAA
AGAAGCACCGCGATAAGGTTGCAGAGTTTAGGGAGTCAATTGGGGATGAAGAGTTTGATG
ATCAAGAGATTTTGGAAGGAGAGGTTGAAGAAAGGGGAGAGGTGGATGATATTGATGGGG
TTGATACTGATGAATTAGGTGAGGGGATTAGAGAAGGGTTGAAGATTGGGGAGGAGGAAA
ATGGGGTAGGAGTGAGTGATAGAGAGGATAAGTTTTATGAAGTTGGTGATGAAAATGAGA
GCGAAAAGGTTGATGAGGCAGTTGGATTGGATGGAGATGATGGTGAAGATGAGATGGGTA
TTCTGGAAGCAATGTTGGCTGGCCGAAAGAGTAGGAAAAATGCAGCTTTGAGGGTTGAGC
AAGAGGATTCCTTCGTGACTGATATTCATGTGGAGAATGATGGCGATGAGGTGGAGTTCA
TGGAAAATGATAACCGGAAGAGCACAAGAAGGAAAGGAGGAGCGAGGAAAGATAGGAGTA
AGAAGAGTGGTGGAGAAACTAAAAAGGTTGGTAGAAGTGAAATTAATAGTGATCGGGGTG
AGGAGCTTAATGAACATGATAATTCACATATAGAAGAATCTGCATCTCACTCTTTTGTGG
AAAAAGAAAGTAATGATAAAGGGGATGATCAGTTAGCAAGAAGGAAAAAGAGCTCAAGCC
AACCTGTTGATAAGAAAGAGAATGTGAAGAAAGAGGCAAACAGCAAATCAAAGAACTCAT
CTAAAGGGAAGAAGACTAAGGCAGTATCAAAGAATTCTAGCAATCTGTGTGACACATGTG
GAGAGGAGTTTGACTCAAGAAACAAGTTACATAAGCATTTGGGTGATACTGGACATGCTA
AGCTGAAGTATTGATGAGGGGAACAGTTGCTGAATATTGGCCTGATGTGATTAAGTTATC
AACCATAGAAGAGTATTGTAGACGCTGATCGGGGGCAATTCTTTATTTGTGAGCATTCTT
TCATTTTCATAAGTTACAGAAATAGTCAAAGGTCTCTGCCGGAAGCATCCCATTCTTTTT
GGTAATCTAAATGGGTGGTACAGATTCAAGGATTCTCTTTTATCGCAAAGGGTACAAAGG
CTGGCGGGAAGCAATGCAGAGGCATATGGATGACTGGAGGTTCACAGGGGAATGTTGAAC
TCTTATTTTATGGCTGCGGAATTCCTCAGTCAAGAGTGTGGCATAAAAAACTTGTACTAA
AATCATTTTTTCCTAGTCCATCCTCCATTGTTGAATGGATTGGAGCATTGTATCATGTAT
CCTAGTAATAATTTGGATGAAAAAACGTTTTACTGTCAGATGGAATACCGATACAGAGGT
TGGCATTGATCTATTGCTCGG
>Pav_c141_g1_i1_len_1935
CCTCTCTCTCTCTCTCTCCCTTCCCAAGAGTAAGGAGGACACTATATCATACATTCATTT
GGTCAACTAAACTCAACTCAACCCAACTCATTTCCACAGCAGCCAGCCAGCCAGCTGAGC
TACTTGTCTCGCGAGAAAGATAGAGAAAGAGAGAGTTGGAAATGGGGAGGGCTCCATGCT
GTGACAAGATTGGGCTGAAGAAGGGGAGGTGGACAGCAGAGGAGGATCAAATCTTAATCA
ACTATATCCAGACCAATGGGGAAGGCTCCTGGAGGTCATTACCCAAGAATGCAGGGTTAC
TGCGGTGTGGTAAAAGTTGCAGACTAAGATGGATTAACTATTTGAGAGCCGACTTGAAGA
GGGGAAATATATCTGCCCAAGAGGAAGATATCATCATCAAATTGCATGCTTCTCTGGGAA
ATAGGTGGTCTTTGATAGCAAGTCAATTACCAGGAAGAACCGATAATGAAATCAAGAACT
ACTGGAACTCTCATTTGAGTAGGAAAATTGACACCTTCAGAAGGCCTACTACTACTAGTA
GTGATCAAATGAGTAGCCTACCAGCAGCTGCTAGTAATAATATTCCTTTCAAGCGAAGAG
GCGGTAGAACCAGTCGCTGGGCCATGAAGAAGAGCAAAACATACACCACTACTACTACTA
CTAATTATACCCAACGTCACAACAAGGGACAGAAGGACATTACTAATACTGCTGCTGCTG
CTGCTGAGGAGGCGATTGCCCTGGAGAAGAAGACGCCCTTTCCTGGGCCTAATGATAATA
TTGATACTATGCACCACGATTACATGGTATTAATGACTGACCCAGCTGCTGATGACCATG
ATCATCATCCTCATCACATGGACGACTGCATGGTCGACAACCTTGTTAATCATGATCATC
ATCAGCAGCAGAAGGAAGCAGAAGGACTAGCAATGCCAGCGGTCCTCATGAGCTCTACTA
CTACTACTACTACTGAGAATGAGGAGGAGGAGGATGAGGTAGAGGTGGAGGAAAAGGATA
CTCGTGATCATGATGGGCTGGGTCCTGTCAATATTGATCACCGTCAGAAGGAAAGTCACG
AAATGCTTTTAGGACCACATCCACATAACGACGAGAACAAGGACGATGACTTGGATGAAT
CTGGCGGCATTGAATTTGATGGTGGGTTGTTGGGTACATTTAATGAATTGATGGACAATG
TTGAGTTACTGCAGAAGGATCCAAATTCAAATGGGGTTTTGACTTTAAGTGATCATCAAC
ATGATCATGCCATGGGCGTTAATCATGAGGTAGATCAGGTAGAGACTGCTACTACTACTT
GTGGTCATTTGAGCTCGTCATCAAACGGACAAGTATGCTCTTCTTCAATAATGTCAATGA
CTGCTACTTCAAGTAGTTCAGCTTCAGCTTCAGCAGCTGCTGGTAATTATTATTTTGATA
TGGAGGATGGTCAAGCTGCTGCTGCTGCAAATGGAAATGATCGTGATCATAACAATCATA
TATTATGGGATTGGGAGAGTGTTGTCGAAGCAGGACATGAGTTATGGGATCATGATGATG
ATAAAGCAAATATGCTTTCTTGGTTGTGGGAGGAGGGTACTTCTTCTTCTTCTTCTACTA
CTAGTAATACTGCTGCTGCTGCTTCTACCATTCATCATCATCATCTTAACTGGGAAAGAG
ACACTACCACTGATGATACATCGATTATGAGAGAGGCCGTGGACCCTGACAAACAAAATG
CGATGGTGGCTTGGCTTCTGTCTTGAAATTCATTTACTTGTTATATATTGTACCGCCCGT
TTTCTTCATTTTGTTCATCTCATTTCGTGATAGACGTACGTTGAAAGTTAATACACTTCT
AGTTAGTTAGTTTAGTTTCTACTTCTTATTAATTACTCGCTTTCTTTTTTCAATTAATGT
TTGCACAAATGCCAA
>Pav_c143_g1_i1_len_445
AGTCGACAGAGTAAGTTTCAAATCCTCTATGTCTACTGCTTAAAAACTTGATCCCAGAAA
ATGAACAAGAAGTGATCGATGGTCCTCAACTTTGATAAAAAGTTATAGGGAATTTGTCTC
TAGCAGTAAGTCGACAGCCAGCAAAGGTCTTATTACTTAGCTCCATGTTCTTCATTGTGT
TTGTGTGTTTTGAGTGCTCACACATAGAAAACCAAGACTCTTGATTTGAAGTGATGAAAT
TTAGTGCAACTTTTGTTGACCTCCGTCTTACCTGTGCCCTTCATCCCTGCCAGACTCATA
TGATGATGACATGGCATGATTAAGGGGTATCTGCAGGCTCTCTAACATATTTGAGAAATC
AAAACATTGCCAGTTGGACATGTATTCAGTGCTCACACACACCCTGAAACAGTATCTTAG
TCTGCATAATACTGGTCAACATGAG
>Pav_c144_g1_i1_len_943
AGAGTGACACGTCATCGAATCCGTACGAGCAGATGTGGCGCAAACTAGGGTTAGCGTTTG
TTTTGTTGCACCGAACGTTAATTCGCCTCCTCTGAAAGACCATCCCTCAACTCCTTGAGA
GCTATCAATCAAACATGGCCGAACAGACTGAGAAGGCATTTCTGAAGCAGCCCAAAGTGT
TCATCAGCTCGAAGAAATCTGGGAAGGGGAAGAGACCTGGAAAGGGTGGAAACCGTTTCT
GGAAGAGCGTTGGGCTTGGTTTCAAGACCCCCAGGGAAGCCATTGAAGGGACTTATATTG
ATAAGAAATGCCCATTCACTGGAAATGTTTCTATCAGGGGCCGTATCTTGGCTGGCACTT
GCCACAGTGCTAAGATGAACAAAACAATCATCGTTCGACGGAATTATCTACATTACATCA
AGAAATACCAAAGGTATGAGAAGAGACACTCAAACATACCTGCGCATGTGTCTCCATGCT
TCCGTGTGAAAGAAGGGGATCATGTTACAATTGGACAGTGCAGGCCATTGTCCAAGACTA
AGAGGTTCAACGTCTTGAAGGTGACCCCTGCGGGATCTTCTGGTGCTGGCAAGAAGGCTT
TCACTGGAATTTGATTTGGTATATGATTTTTGTGGTAGGCTTGTGCTGAAGGCATTTTTG
GTTTTGGCAAACTGATTATGTTATAGACTTGAGGAGATATAGTAGCTTCCCCCTGTTCCC
ACCCACCTTCTTTTCCCCATCGATTTTTGATGTAGTGGTTAAATTTTGTGGTTTTGAAGA
TCCGCATGGTATCAAAATAGGCATTTTTCAATTCTGTTTCTCAATCTAGGATACTAATAA
TTTGCGTCATCTATAGTGTCCTTTGAGTTGAAATGACTAGTGCACCTTGCTAGAAAATGC
TAATGTTATGAGTTATTTTTTGGATGGTCACGAGTTCTTATTG
>Pav_c145_g1_i1_len_1803
TGGCTTTGTCTCAAACATGCCAGGTTCTTTAACACCTCTTTTTTTTTTTTGGCCTACCAG
GTTCTTTAACAACTCACAGATCCTGAATTCTGAAGCATATGTGTTTGCATGTGTGTTTGT
GTGCATGTTAAAGAACTTATGGTCCCTACTGATTTTTCTAGCCTCTGTTTTTAGGTTTTA
GATTGTGTACATCACTACATTTTTACATGAATAGTAATTAGGACACTTATGGGATAATGA
AATTAACTCAAAGGTTCAAAGTAAAGCTCATTGCCTAACTATTGACACCCTCATGCTGTT
TGAAAAATAAATAAATTAAGAGGGTATCTAGTTAGAACATTCAATTATGTGGATTTTGTG
ACAACATATCTATGTTATCAGGTACATTCAAATGTTTAATAGGTAGGACTTGGAAATTGC
AAGATATTTCTCTAACAAAGAAAGTGCTTTCTACTTCAAAATACGGGCCGGTCCATTTTT
TTGAATCCTAGAATCCTAGTACCTCGTATTTTTCCCTCTGCGTCTAGTTGGGCCCATATT
GACTTTCATGAGGTCTTTTCTTGACAATCTAATGGCTAAGAAACCTGTTAACTCTTACTA
TGACTGGCTTATTAATTTATATTTAAAATTTAATTGAACTCCATTAAGGTTTTCCTCTTT
GCATTTGTCCGTGTATCCCAAAGAGTTTTCTATGTGAAGTTCTTGCACGAACACAGCACA
CATACGATTTTGTTATGAACATCTGTAAGACATCAGCCTCATCCCGTGAAGAGTTTTGGA
ACTGAAGCATTTCACCCTTTGCTTCCTTCAAAAATGATAAAATTGGGCAATGGAACATGG
GACTTTCTATTAAAGAAACGTAAAAACGGCTAGAGGGGGGTATGTAGTTTGGTTTTTTCA
TTTTTTTGTTGTGCCTCATTTCGACGAGAATTTTCTCTTTTAACCCCTAGGGTTAGTCCA
GTGGTAGTTCAGGCCAAGATAAGCACCTCAGGAAGTGGTCTCATGCTTGATTCCCCTTGG
ATACATAGTCATATGCCTGTATACCCCGAGCCATACAAAACAAATAGAAAAATAAGAATT
TTTCTTTTTTTTATGGCTGAATCTCTTGTAATTTTGTGTTCCAAAGGATGTTGGAATATA
CTTAAATTATCATTTTTCCTTTTTAGAAATATATGGTTGGAATTAGCCAAGTGCCTTTTC
TTCAGTCTTGACACAAAGTTGTGCTTGTTATACTGATAAGATTGTCTGCAAATGAAATAC
TGGTGCTGCGTACATGAATTTTTTGGAGTTCTTTTTTCTGTCTAAAACAATGTTTCTGTA
GATGGAATAACTGCATTATCTAGATATGTGTCATAGTTCTTGATGTTCATATTCTTAGAT
ACATGAATTTTTAGATACTCAGCTGATTTACTTGAGGTTAGTCAATGATAGGCTTTTAGC
AGAAAGAAATTTCTGATTCTATTTTCTTGAAATTATTGTATCTGGTAATTCGAACTGGGG
GAGGTTATGTCATATTTATAAACGTGGGTATATATCACTTGAATCTGGTGAGTGTTCTTA
TATGGGGATTTTTCTTTTGTTTGTAATTATTTTATTATATTCACTAGCAATTGAATATAG
TGAAAGTATAGAGTTTATCTCCACTACGCACAAATAATTGCCCAATGTGTGCGCTGCTAT
ATACTGCCCTTTTGAATTTGTACAGAATCTCAAAACCTGTGTGCTGGATCTTTTATCATT
GACCGCTGTTTGATTTGCATTTCCTTTACTCAATGTAAATGATGTTTGTTGGATATTATA
TTA
>Pav_c146_g1_i1_len_235
GTCTAGTCAATGGTGCTAAAACAATTCTATGAGAAAGGTTGAACTTTCCCATTTTGTAAG
GGGTAAGGAGAGGAATTGTGGGAGGTTGAGCAGACATATCAGCTATCAGACTTCACTTGG
GGTTTGCTCGTGTTTGGGTTTTGGTTTTTTGGCTCTGGAAATGAATGGAAGACCCAATTG
GTGCTTTAAACATTTGGTAGGAACTAGAAAATCCTAAGACAACAGTTGGAAGCTG
>Pav_c147_g1_i1_len_2664
TTTTTTTTTTTTTTTTTTTTTGTGTAATATTGCATTTTTCTTGATTTCCTTATTGATCAA
CCTCCCAAATGGGTAAGGTAACATCACAAATTCTTCTATTACCCAGCCGCCAATAGAAAA
CCAGTAAACAACTCTAAAATTACAACCGCTAAGGCATCAGACATAGTATACAGACACCCC
ACCACAACCTGCATTCATCCAACTACTTCCACATCGCCAAAAACCATCTACTCTGAAACA
AAACAATGAAAAAGAAAAAACAGAGGAAAAAAAATACTTCAATACAAAATGGGTGTCACC
AAACAGCCTTCCTGCCCAGCATGCCTGGAGGTACCAACACCTAATGACTCTGAACGATTT
ACCATGAAAAAAAAAAATACAAAAGATACAGGAAAATTACGGAGTCAGCTTGGAGCCTGA
CTGCTCGAGATGACCAAATTACCACCTCAAACTTCGTCAGTTAGTGAGCAATTCATAAAA
TCACAAAGGTACAGTAGAGTGCTGTCACCACATGCATCTAAAATGCCTAAGCACTTCCAG
TTGATACAACTGTTGCCGCCTTCTTGTCAACAGACTCGCTGTGGTGTCCACCACTTCTTT
CAGATTGTCCTACTATTTCTTTATCACCCTTTTCCAACTGCAATACTTGAGATAAGCTAT
CAGATATTTGGTCTACAGAATCATGTTCAAATATAGCTGAAGCATCTGTTTTTGAGCTAA
TGTTAAGCTCAGTTCCTGAGACTTCTTCACTACTATTTCCTTTCAACTTCAGGGCTTCAT
CAAAACTATTAGAGATTTCCCGAACAGAATCAACAGCAAGTGAATCAGAAGCATCTGTAG
TCGAACAAGCTTGTTGTCTAACTTTCCTTTCCTTCAAGGATTTTTCCCGCTCATCATAAA
ATTCGAAATCATCTATAATAGATGTCCGTGCATCATAATCGCTGAAAATTTTCAACAGCT
CAATACCCTGTTTCAGATTCACCTCCTGACAATCTCGGCTGTGAGTGACAGGCTTATTAT
CATTATTTTCAAGTAGAATGTGACGAAAACGAATGTTAGGAACATCCTTAATAATATGCC
AATGAACTGGAAATTGCCCACTCCACCTATCTTGCTGCCAGTAATCAGCATCCTTCTCAA
AATCTACAGATCCAACCATTTCGGCTACCCCGCAAAACTGTCCACTAGCATTAACCGAAA
AGAATAAGAAGACCGGGCAGCTGCCTTTTATCCTCTGTGCCTCATGATAAGCAGCATCAA
GTTTCTTGTTTCCATGGGGCGTGCTGGCCCAAACACTGTATTTAATACTTTTATGAACAT
TGTCCTCACTGAAAGACTTAATGATAAAGAACTTTGCATCCTCATAATCCGTGACAAAAT
CCAGCCGGTTAAATGAATCAAGGTTAATTCCGGAAGCAGAAAGTCCCATTTTCTTAGCAC
TAAATGAACTCTGGTCGGAAGCATTCTTTCCCTTCAGCTTTGAAGCCCTTGGTCCTCGAT
TACGGTCATTGAAGCCATCATGTGAACTATTGAAAACACAAATTGAGTCCCAGTCCCTCT
CTCTTCTTCTGCTCTTGTCAACAGTTAGTCGGTTCCGATCATTACCAAAAGAATAAGAAA
GGGAAGCATCACCAAAGTTAGAGCTTTGATAAGAACTACCATGAGGATAGCGTCCAGTAT
ATGAACTTGATATCAATCCAAATCCATGCACCGGCCTCTGTTGATGAGAAATCTGCCCAA
CACTGTGTTCATATGACCCAAGAATGCCCATTGGTGGAGGATAAATTGCTGGAGATGCTA
AAGCACTTGAACCAAGATGTCCAGACGGATCTCCTCCACTAAATGATCTAAAATTTACCA
AGTAACCTGATCCTGGCCCAAAGGCCATGTTGTCAGTGCTATTACTTTCTGATGTCATCA
GCTCAGTTGGTGAAACTGGAATAGCTGAAGAAATATGAGACATACTTGGAGGAGATGGCT
GAGGGTAATAAGATGGAGAGAAAGGGACCTGTTGTGTGGAGTAAAGTTGGCCATCTACCA
TTACAGAAGGCAAAGGTGTAGCGACTGGTGAATATTGTCCATATGCAATTTCAGGATTGA
AGCCATAACCAGAGTGAAACAGAAGAGATGGATTATCGTTGTAAATGACTGGTGATACAA
CATGCATTCCATCAGCATTAAGATACTGTGAATATCCATCCCAAGTACCAGTGTTACTGC
CATAACCGCCATATGAAATGCTCTGTTCTTGAGATGCATACAAATTAAGCGCATGGGGGG
TGCTACGTTCTCCACCAACATCTGAAGACTTGGGTTGTTCTGTAGCATCACTTGAAGGTC
CTGTGATGACTGCAGCAGGAGAAGGATTCACTGAAACTATTCTTTCATCTTCGGAAGAAA
CTGGCTGGTCTTTCACCATATCTGACTTAACAGGTCTCTCTCCAGTGGAGACGATGCGAT
CTTGGTCGTCCTGATGCTTGTCCATATATGAAAGATCTATGCGAAGCAACAACGAGGAAA
AGTTTCGAAAAATTTAAAATCAAAGGAAGAATTTAAAACGAAAGTAAGAATGAGAAGATG
TTTAGGGGGAGAGGGGGGTTTTGGTGTTTTGAAAGAGGGAAAAAAATAGAGGGTTTTAGG
TTTGTAAGGACGATTCCATTCGGA
>Pav_c148_g1_i1_len_1319
AAAAATAAAAAATAAAAAATAAACTCCCCAATCTTCGGAAAAACAAGTCACCAATAATTT
GGAAATTTAATACCATGCAGCAAAGCTCAGTGGCAATCTGTGTTTGAGAGGAGAGAGGTC
ATCAACAGAATGGAGTAGGGGGGGCATGAATAATTCTTCTGAAGCTGAGAAGCAAAATGG
GTGTGCATCATATGTCCAATTTTTACGACAACAGCAATGCAAACAGACCAGGAAATCAGG
AACGAACAAAAGAGGGAAAGGATGAGGGTTAGAAGACTGACAGAAATCTGGGATAAACAA
TAACAATCATTGCGCAATTTAATACGTAGAAATAAGAAATCATCTTATGTCTTATCAATC
TGTTTTTTTTTTCTTGCACTAAAATAGATTCAATGGCTGAAGTTACATTCGTTTATCCCT
TCTTCTGAGAAGGAGACAACCGATGTTTTGACCACTCTTCCAGAGCCCTGCGGTGTAGAG
CATTCATCCTTATGTAAGGACGCTTTTCTCGAATTAATTTCTCAGCATTTTTCCAATCCT
CTGCCACCCCAAGAGCAACTAATAGTGCACACATGACAGCCACACTTCTTCCATGACCGT
ATGCACAGTGGACCAAAACAGGCCTTTTCTGGTCCCTCTTTCGACAAGCCCATTTGACAG
CGGATTCAATGGCGGCCGGCTGAGGAGCCCTTGTGTCCCATGTCGGGACACACAAATAAG
AATGCCCTGAAAACTCCGGCCTTCTTGGCAACTCACAGGTGCAATCAACAATGGCAGGGT
CATCTGGTGGCAGTTTATCAGGGGAAGAAGGCCATCCGCCGACATACAAACCCTCGCAAA
TTTCACTATAAGGAGCCTCTCCACTGAGCAATCTTCGCAATGCCGAGAAGAATCGGACAA
AATACAAATATGGGCTGAACATAATGATTGACCAAATTGGGAAACTCCCATCTGGGTTCT
TGCCCAACAGCATGGGAAGGTCTATGGATGGGTGAGAAGCTATGGAAACCAACATGGATA
CCAAAGAGGCATACAAAAATGGAATTGATAGCAGAGTGAAACCTAACCTTCTCAGGTTTG
CGAAGAAGAAGAAGAGCACTGCTGCTTTCAACCCTATCAGAACTGATAGGCCGACACCCA
TCTTTGCTCTACCCAAAACTCACCCCAACACTGTTTTGTCGGTTTTTTTTCTTAAGAAAT
TGTGTAAAGCCCAGAAAACGAAAATCAGAAATTAAGAAACACACACCAAGATCTTCAGGG
CACTTCCATCAGTCAAACCCTTGCCATGGCAAGGGGGCTTAGGGCTGACACTATACTAT
>Pav_c149_g1_i1_len_1466
CTTTGAGAATAAAACTTTTGTGTTTATGCCATGCTTATCTAATATTCAAATACGAATTCT
ATCAGCTGTCTTGTTTTTCTCTTGTTTCTCCAACTTGCTAAAACTACAAGTCAAATTCAA
ATCAGATAAGTTATTGGAACGACTAGAAGGATAAATATGATCATCTCATCTCTAGAATCT
TCTACAAAACTGTTTTTCTTCCAACAACAAGCAAACACAGAACATGGTTGTTTAATCACA
ATACCAGAACTACAGAAATAATTGCTGCAAACTGCTGGTTTGGAAAAGGGCGAAATAGCT
TTTCCAGCACGCTCCAAAGTGAGAATTGATATCAAAGTATGCTGCAAACCTAAATCTTGA
TGTTGAAGTAATCCGAGTCAAAGTGATGTAGACGTACGTAACCATCCTCACCTCCACTTG
AGAAACTTTTTCCATCAGGATTGAAAGCCAAAGCATTTATAGGTCCAAAATGCCCTTTAA
CACCTCCAATCTCTTCTTGAAGAACCTTGTCATAGAATTTGGCTTCAAATTTCCCAGCAC
GATGATCAGTTGTGGTGACAGCTGATGCATCCTGACCACCACCAAGTACCACATGATCAA
GAAGAGGAGACATTGCAACGGCATTGACTGGACGCTCCGTCAAGTAGGTCTTGATAAGCG
TCAACGTTCTAATATCCCAAAGCTTGGCAGATTTATCTAGCGAGCCAGTGAGGAAATGCG
AACCATCAACAGACTTTGCAAGTGATGTTATCGTCTTTTTGTGACCCACTTCCTTATCGT
TCTCCTTAAGTAGTTTGCCAGTCTCCGAGTCCCAAATACGAATAACAGCGTCTTCTCCTG
CGCTTATGATGGTTCTGTTCAAAGGCCCCCAAACAGCTCTGTTAATTCTTCCCTGAGGTC
CCTTGAGTATCAGAGCCGACTCACCAACCTGATCTGCGGGGTCGCTGGCGATGCGCTTGA
CGTGAATCGCAGAAGAGAGCTCCATGAAGGGGTCTGTGGTTATGACTGCGAGCCTATCGC
CGACTGAGAAGTCAACCGCCCTTGCCGGAGAGTCAAAATTAAAGGTGAATAGCTGCTGAC
CGGTCTGAACGTTCCACAGCTTGGCGGTCTGATCGGCGCTACCGGTGATGAGGCGCGCGG
AGTCTCTGGAGACATCGCAGCACCAAACGGCACCGTTGTGGCCACGGTAGGTGCCGAGGC
GCTCGCCATTGTCGGCGAACCAGACCGTTGGATTATGGTCTTTGGCGCACGAGAAAAGGA
GGTCCCCGTCCCTGTTATATTTGAGGAAAGTCAAGGGCCTCTCGTGCCCTTTCATCAGAA
TCGGCCTCATGTTTGGAGTCGGAGCAACAACGAATCGACGAGATTGCTAGTGTAGAACTG
CTGTGGCGACACCCAACGGAGGCAGATGCAGAGGTAGAGTTTCGGAAGAGGTGGAAGTTG
GTTTTAGGTTAAGCCACATACGTGGG
>Pav_c150_g1_i1_len_552
ATTCTCGGGTTGATAATACAAGTGATGCACAGTGCGACCCAAGCAATACTTCTGTGGTGG
CTCTTCACTGTGGATCTAGTGGAGGTAACTCAGCTGGTACTTCTGAGGTGATAATTGTAT
CAAACCCGGCTAGTTGATCTTGTTTTGATGTACATTGACAGTAAGTAGTGTAAGCAGGAG
GCTTTTGGTAGCAATCTACGACAGAAGAGTACTAGTTGTAGTAGTATTTTGGCAAGGGTT
GATAAACCGATTTTCTCATCTTATAGAAAGCAAATACAGTTTTTGGTGCCATGATTTTTA
GTTAGGCGGTAGAGCTTGAAGCAGCTGGTCGAGGAGCCAAGCTTGTTCCATTGTTGGGAG
TAAATATGTAAACCTTTTTTTTTTCTTCTTTCAAGTACAGTTAGGAAGATCACCAAGCTG
TAGCATTTTATAGCTTAGCACAATGGAAGATTTAGATGCTGCCTTGGAGGGTTGTATATT
TTTTGCCCCTCTGGTGCTCGTTGTATATGAAAGGATCCATTGCTTAACCATGAAAACAGC
GTTTCATTTTGG
>Pav_c151_g1_i1_len_484
ACCAAATCGACAGAACCCATTCAAGCAAATGTTCCAAGACACAATATTCTTATCGGTAAT
CTCATCAAACACTTTCAATGCATCGTACATGGTGTTACCAAACCGAAAGTAAACATCGAG
ACAACGGTTACCCAGAAAAATATGGCTGTTAAACCCCACTTTTATCAACTGGGCATGTAT
AGCTTTGGCGAAATTTAAAGACTTTAGTGACAAACAGTGATCTATTAGATGAGAATAATA
GGAGAGTGAGGTTTTATGAAGCCCATGAAGTTGCTTAGAAAATGAGTGCATGCAAACTCA
GTGCTTATATGAAATACAGAAATTGTTGCTTCTGAGCAATGCAGTGTTTAAGCAGTGATA
CGGTACCGTTGTGCACGTGATTTTGCTGCTGGGTCTGCTTCTTCTTGTTCCATCGACGTA
GCTACCAATCGGGAACGAACCAATTGGGAGCGCCTTGAATGTGAAAGCATTAACACTTTT
AACG
>Pav_c152_g1_i1_len_2067
CTAGAATAGCCAATCTAAGGGGGGTGTATTCAATTAAGATTTTAAAATAGTTTAAAAGAG
TTGAGTATAAATTTGAGCTTAAACATTGTCCTTGACGTCACCAACTTCTATAGTTTTGGC
GCAAAAAATTTGAAAAAATTGTGATCCATTTACAAAGAATGTGAAGATACTACACCACAA
TGACCAACTTATCTTTCAGTATTCTCTCTTTAAATATACAAGGGAGCACCGAGAAGGTGA
AAATAATTGATAACAACCCCCCCTCTCGATCTATACATATTTTGACTACTGAAGTGGGAA
AAAGAGAATAAATAAACATTTGAAAAAGATTAAACCAATCATCGCTTCAACTCTCGTCTT
AGCCTTTGAGGTCCCAGCAAAATCTCTGGTCATTTGTGGGTTGATTTAAGTTTACCATCT
GATCAGCTCTTTTATCATGTCAAAAAGAAATGACATATAATCCTCATTCAATTCCCATTC
CTCGGCCAATATGAGCAATTGCGAAGGTTGCTAAGTTGGTATCGAAGTCCCGCGGGAGGT
CACCGGATCACAGTTCTTCCAAGTGATGATGCTCCAATTTCACTTTCTGTGTTCTGGGAT
TTAGGGGAAGGAAATACATTCCAAAATCTAAGTGTTTCATCTCCTGCTCCAGTGACAATC
GTCTGTCCATCAGGCGAGATAGCAAGATAAAGAACTCTGTATGTATGGCCAGTAAGAGTT
GCCAGCTTGGACATGGTGGGATATCTCCAAACTATTATCTGATTTTGGGAGTACCCATGC
GTGCTGACGAGTTCATTGACATTTTTAGACCACACGAGATTGCATACCTGACTCCCAGTG
TCCATGCAGCTCAAGTGTGAGTTAGTGGTTGTATTCCAGAAACGAATACACCGGTCTGCA
GTTCCTCCCCCAGATGCAAGAAGTCCATGAAGATGGGGAGACCATGCAATAGCTTTCACA
GCTGCAGTATGCTCACAGTATTTCAGCACCGGTTGAGTTGAATGTTGATTCCAAACAAAA
AGTCTATTATCATTCCCGCCCGATGCCAACTCACGGTTATCGTAAGACCACTTCAGTCCA
CAAACCTCTGACTTGTGTCCGGAAAGTTTGCTAACAAAATCTTCTTGAGCACGAATATCA
CGTTGAAGAATACTCTTGTCCCGGCTACCAGAGGACAACATAGACGAACTCCAGGCTAAG
GCTCCAATGCGCAGCCGATGGCCCTCCATAGTTCTTATCCTCCTACAACGAGATGCATCC
CAAATTTGGACTTTCCCATTGCTAGTTCCAACAGCAAGATGAGTCCCACGCTGAGCCCAG
CCTACGGAACAGACACTGTCATCAATCCCCAAGTCGCATAACTTAGTTACCTTACTACTA
CAAGCATTCCACAAATAAACACAATTGCCCAACCCAACAGCCAGCACATTATGCGAAGAC
CAATCCACAAGATTCAAATAAAAGTCGTCTTGCAAAGCAGGTGCATCCAAAACCTTATAA
GGCGACCTGGGAACCTTCCTAGGAGCCTTAACCGGGCTATGGTGAACCCCAGTGACCACA
TCATCGAACCCAAACGGCGAGAGCGAGTGCATGGACCGGCGAGTCTCGGTCTTGAACCGG
AAGATGTTGGGGCTGGGCGGGTTCATCTGAATCAAGTTCCGCTTCTCTGGCGTCGCCGGA
GGGACGACACCGGCGGCGTCGGGGCCGAAGAGGGCGGCACGTAAGAGTGTGGCGTAAGCG
CTAGAGGAGTCATCGCGGCCCTCGGCCGGAGTATTCGAGATGTCGAAGAGGGCGAAGTTG
GAGCCGGATCTGCTGGGGATGAACCTATCGGAGTAGATGGTCCTCGACGGAGATTGGTGG
TGGTTGGAGTTGATCATTCGGTCGATGTGCCGAGATGGTGCTAGGGATTGCAGAGCCTGA
GGGGTGCGCGGCACAGCCGGAGGCGGATTGAGCTGCGACGAAGACGAAGATGGGGTTCTC
GGAGCTGGTTGGTTGTTCGACAGTGGTGCCGCGGGATCGTCCATGGAAGATCACTGTGTA
TGTGCGTGTCTCTGTCTCTCTGTGTGT
>Pav_c153_g1_i1_len_1236
CAGAAGACGTCAAATGATCGATAAAAGTCAACTGAGAAATGGCCGTTAATTTTATAAACA
CTAAACACATTCATGCATATAGATAACAAATCCCACACTGACGAGACGGGGGGAAAATGA
TTTCCAATCTCAATTTAAACATCCTGGCATATGATATCTAAAATAAATAGCAGACTTGCA
ACCTACACAACATCCGAGATTAAATCTCCTAAAACTACAGGCATCAGACCAAGAGACAAC
CTGACCTACGAGACAATTAGCAGTCAACCACCCTAATACATAAGATGTCAACTTTCTCAG
AAACCATTAAGGCCGGGCTCTCTTGTTGGTGCAAGATGGGCATTTGTACTGCTTAATATG
CTCAGCCCTAGCTGGGGTGATCTTAACGCACTTCCCATGGAACCACTTCTCACAGATGTC
GCAGCAAATCCAGAATTCGTCAGATGCGTAGTTCTCTCCACAAGCCCCACACAGTGTCTC
ACCATGCTCATCCTCATCGTCATCTTCCAGGCCCTCCTCGTCCTCATCCTTTGATTGCAC
TGCCTTTGTATACCTGGGATGAGGCTCAGAACCACGCTTAGAGTTTGATTTAGATCTGTT
GCTGCCATGATTTGAATTTGAGGACTTCTCCTTCACTTGTTTCTTAACTGTCCCTGTCAC
AACCTCAAATATTGTTGGAAGTTCATTTATCATATTAAAAAGGCGTTTCCTATCAGCCTT
ATCAAATCCGAACCTAGCACCAAAATAAAATGCCACTGCAAGTAACCATGCATCACTGTG
GACAGCAACCAAAGATAACCAATCCTTTTCTTGCATTCCATCTCTTGCAAAGTTAATACC
AAGTGCTGGCTCCGGAAGCTCTGGAGGAACCTCCTCTGCAGGTAAATTAACTTCCCACTG
CTCGGTTGGAAATCCATAAAGGCAAAGATTCTCCTTCTCAGGGTCACACTGCTGAAAAAA
GTCTTCGACCTCGGTGGTGAGAGCTTTAATCATGGCGGCTCTTCGACCTTTGAAGTCTCT
GAAGACCTCCTCAACCGTACGCGGGTTGTACAGAGCACCCCCGTCCATGTCTTCTTCACA
ATTAAAGAGACACAGAAAAAAGCGAAAGACTCGAAGAAAATACCAAAAAAAAAAAGGAGG
GAAAGGTTAGAAAATATTTGACCTCTGACTCTGATGAGTGAGAGAGAAGGTGTTTTGTGT
GTGGGCGTGTGTGAGAGACAGAGAGAGATGGTGCGG
>Pav_c154_g1_i1_len_1856
GAACACTGAAAGTGAAGTGACCTCGTCTCTCATCTTCCTTTCTTTTCCTCATTTTTCTCA
GCAAGCAAACAGAGAAAACAGATTAAACCAATGGAGAATCTCATCATCAGGAAACGTATC
ACATGATCGAAAATGGGTTCGAATTCAAAGTCTCGTGAAGCATGCCATGAAGATAGGATC
AGTGGATTACCAGATGCAATCATTTCCCATATTCTCTCCTTCCTTTTGACAAGAGAGGCT
GTGAGGACCAGTGTTTTATCACACAGGTGGAAGAATCAGTGGACTTCTGTTCCAAATCTG
TACTTGCGTGACAGAGAATATTATCCATTAGAAAGACGTTTGAAAAAATCTGATCCAGAT
GGCTTCTCCGGGTTTGTGGATCGGGTACTTTTCTTTCGTGGCTCCTCCAGCATTCATAGA
TTCCGCCTTTTGTGTCTGGAAATGAAGGATTTTTCTCGTATTGATGCTTGGATTCGCACT
GCCATTATGCGTAATGTTGTCGAACTCGACCTTGAGCTGTACGAGTACTCGAATCCACCG
CAGCCTTTCGTGTTGCCTAGAAGCCTTTTCATGTGCAAAACACTGGTGGTTTTGAAGCTG
AGGCTGCAATCAAATTTTATTGCCCTTGCACCTGCCTCAGATTGTTTCCCAAGTCTCAAG
TTCCTCCATGTTGATGTCGTGCTTCCTGATGCTGACTCAATGGAGAAGCTCTTTTCATGT
TGCCCTGCTCTTGAAGATTTGGTTATAGAGGGAGAACCTGGATATGATTCAGTGCTGACT
TTTGAAGTCTCTGCACCGAAACTAAAAAGATTAAGAATAAGTTGGTATATCGTTCCATTT
CATCGAAATTATGATCGAAAAGTTTTTATTAATGCTAATGTTCCAAGCCTGGAAGAGTTT
AATCTGCAGGAGAATATTTTGGCAAACTATTCCCTGAATAATGCACATTCCCTAAGCAGG
GCCAAGATTGATTTGGTAAACCTGCATTCTGGGGAGAAGTTTGGCACTGTCCGTGATTCT
GCCGATCACATACAATGGCTCTTTGCCGAAATTCGCAATGTTAAATTTCTGTCACTTTCA
GCTCCAGTTTTCGGGGGTCCCTGCAGCGTGTATCAATATCATCTCCCAACATTTAACAAT
TTGAACCAGTTGGAGTTACTTCTTCAAAATTGCTGCTCGTTGCGATCGGTCACAAATTTT
CTGCAGATATCTCCCAAATTGGAACATCTAGTCTTTGAGAATAGCATCCACTGTTATGTG
TGCCATTTCGTGGACGAGTCAGTACATGAATGGAGTCCACCAGATTTTGTGCCTGCTTGT
TTGTTGTCACACCTCAAGACTATTCGCATACGGGGATTCCAGGGGCTGCCGGATGAGATG
GAAGTGGTGGAGTACTTGTTAAAGTACGGTGCTGTTGTGAACACCATGACAATTTGTACC
CTTGAGTATTTCTGTGAAGAAAAAGAGATGAAGTTCCCTTTGCTAGGTCTGAGAGAAGAG
GTAAAGTTGTTGCAGACAATTTCAAAGTTCCCAAGGGCTTCAAAGACTTGTCAAATTGTA
TTTCCCAAACTCAAATGAGGTTTCATATGAACTCTGTTTGGGATTATCGAGTGGATCATT
TCTATGTTGATAAGAACATGTATTTATTTTGCTGTATATATTGCTTTCAACTCTTCTTGT
ATTCTTTGTTTTAGCTCCTTTTCACTTTGGAGGAATTAGATTATGGTTATTGCACATAAC
CAAGGAAACTAAATAAAAACAAATTAGTCATTGCTTGCTCTAGTGCTATTCTCAATTCTC
GTTGTTAGTATGAGCAAAGTCAAACCCGCAACACAAGCAATACCCTCATGTCAAAC
>Pav_c155_g1_i1_len_1379
GAGAAACAGAGAGAGAGAGAGAGATGGAGGTCGGGTTTTTGGGGCTGGGAATAATGGGGA
AAGCCATGTCCATGAATCTGCTTCGCCATGGCTTCAAGGTCACCGTTTGGAACAGGACCC
TCTCTAAGTGTGACGAGCTCGTGGAGCATGGTGCTTCTGTTGCAGAAACCCCTGCAGCAG
TGGTTAAGAAGTGCAAGTATACAATTGCAATGTTATCTGATCCTTCTGCTGCTCTTTTGG
TGGTTTTTGGCAAAGATGGCATTCTTGAGCAGATTTGTGCCGGAAAAGGTTACGTCGACA
TGTCTACAGTTGATGCTGATACTTCTTCAAAGATTAATGAGGCAATTACAGCAAAGGGTG
GTTACTTCCTTGAAGCTCCTGTTTCAGGTAGCAAAAAGCCCGCCGAAGATGGTCAATTGG
TTATCCTTGCAGCTGGGGAGAAGGCATTGTACGAGGAAGTGATTCCTGCTTTTAATGTCA
TGGGAAAGAAGTCTTTCTATCTGGGGCAGGTTGGAAATGGAGCAAAAATGAAACTTGTTG
TCAATATGATAATGGGAAGCATGATCAATGCATTCTCTGAGGGACTTGTTCTTGCTGGAA
GAAGTGGACTGGATCCTAGTGTTCTTCTTGATGTATTGGATCTGGGTGGAATTGCAAATC
CAATGTTTAGAATGAAAGGACCCACTATGATTCAGGGCAGTCACTCTCCTGCATTTCCTT
TAAAACATCAGCAGAAAGACATGAGATTGGCTCTTGCCCTTGGGGATGAAACTGCTACAT
CAATGCCAGTAGCTGCTGCGGCTAACGAGGCTTTCAAGAAGGCAAGAAGCATGGGGCTTG
GGGACCTTGACTTTTCAGCTGTGTATGAGACCGTGAAGGCTCTTGAACAACCCTCTCAAA
AAAGCTAACTGCTTGAAGCAAAGCTTTGTATCATTACTGAAAGGGTGATTCTATGCTCAC
CCTAAAACTTTGCTCTCAACGCTGCAGGATTTAACAATAGACAAGTTTTATGGGCACGTT
TCTCTCCTTGTAAAATAACTTAGTTACTTCAAAGCTCAAAACTCTAAGCAATAAAATATT
TCTTAAAATATTTCAAGAAAAAAAGGGATATGATGTTTAAGCCAGCAACTATTTCCCTCT
ACACAATTATCTCAATAAATATCACGCCATTGATCCTAGAACTGATCCAAAACAGATTTC
AACTTATGGTTTAGAGATCTCAAGTTGACAACTCCTTTTCATCACAGCTTTTCAGATTGC
TAACTTTTCAGATTGCTCTGCCATCTTGCTAGTATGATTTCCAATTGACATACCATCCCA
GTTGTTCTTTGAAGACCCGAGCGAGAAGACCTTTTTTCGGCTTGAATATAGTATTTCTG
>Pav_c156_g1_i1_len_190
ATGGCAAACTGAATTCCTGGGCACACCCTCCTACCAGCTCCAAATGGAATCAATTCAAAG
TCATTCCCTTTGTAATCTATACCATTATTCAAGAACCTTTCTGGCTCATACTCCTCTGGT
TTGTCATACAGCTTGGGATCTCTTCCGATTTTCCATGCGTTGATGAAAACTTGTGTGTTG
GCTTTAATGT
>Pav_c157_g1_i1_len_1257
ATTTATCTCTGTTGAATCTTATGGTGCATGCATGATTATATGTCACTGCAACCATTGATT
CAAAATGTGCAGGAGGAGGATTTGATTAAAGCAGAGCGAGCCGGCGAATATCGACAGGGT
AAGCGTCGGAGGCACGAACAGCGCTGTATGCTCTCCTTGCTACGATGGCGTTTCCAGCCT
CAGTTGGATGAAATGCATCCCAAAACAGATACTCATCCCTATTTTGGCATGGAGTTTGGA
GAGGAAGACATGTAATTTGGCCATTGTTCCTCCCTACCCCACAGCACCCTGCGTTTGTAA
CTCTAAATCCATATTGTGCAGGGCTGGTTACTACGTCCTGGAAAATGCCATAAGAGTCTA
CGAAGATAACTCTTGCATCTGATAGGTTAGTGTTGAATTCATTGGCAAGTGCCTTCAGCT
TGCTATTGAAAATTTGGTTTGCGGAGTTTATTTTGTCTACGCATGATGCACCATCTGGGC
TATTTTGGGCCAATTCATTTGGACTGCAACCTATTTGTCCAATTCCAAACAACACAATCT
TCCTTGCTCCATAATTGTACAAAATCCTTAGTTGCTGACTGTAATCTTGGATAAGAGAAG
TAGCATATTCCTCGGGAGTAAATTGGTTGCCGGTGGAGTAAAATTGTGGCATGAAATAGT
TGTTGAGGTAATCGTTGCTGCCTAACCCAACTGAGTATATGCATTTGCCCAGATAATTTG
CAGCTTGGTCCTCATCGCCAAGAAAGTTTACGACTTGGGACACTACGTTCTGGTAATTCT
TTACCTGACCACTAAATGTAATCCGGCCTCCCAATTGACGTCCAGTTTCCTCTCTAATCC
CAGCAGCTGCAGATGCAAAGTTTACTCCTTTGAGTATGTCTTGGCCTCTAGCAGTTGCAT
AGGGCGGAATATAATCATCAAAACCCAAAAGCTCAGCAACAACATCAACAGTGGTTTTGC
CGTTGGAAAATCTTCCAGTAGGTCCACCAAAGTCGATCCCATAAGGCAAATAATCAGCTC
TGGCCAAGGACTGAAGCTGGTTATTATTTCCATTATCGACCAAAGAGTCTCCAAATATGA
AGTAGCAAGGCACTTGTGGTGCAGCTCTAGCCCCAATATTGCACCACAAGTTCAACGCCA
AAACCACAACAGCACACACCGCCCACATTTTGTTCACCATTGGCCCAAATTTAGCAATAA
AAACTTCAAGCTAGCAAGGAATGAAAATGACCAAGAAGATGGAAAGGTAGATATGAT
>Pav_c158_g1_i1_len_1004
AGAGAGAGAGAGAGAGAGAGAATAATATGGAGAAGGAAATGAAGCAATCCAAATTCAAGA
GAATTTGTGTGTTCTGTGGAAGTAGCCCAGGAAAGAAAAGCAGTTATAAGGAGGCAGCTA
TTGAGCTTGGAGAAGAATTGGTTTCAAAGAACATTGATTTGGTTTATGGAGGAGGGAGTG
TTGGCTTGATGGGGTTGATTTCCCAAGCTGTTTATGATGGCGGTAGACATGTCATTGGAG
TTATCCCCAAGACACTCATGCCTAGAGAGATAACTGGAGAAACAGTGGGGGAAGTGAAGG
CAGTAGCAGACATGCACCAAAGGAAGGCAGAGATGGCTAAGCACTCAGATGCCTTTATTG
CCTTACCTGGTGGCTATGGGACTCTTGAAGAACTTCTTGAAGTGATCACATGGGCCCAGC
TGGGAATCCATGATAAACCTGTGGGATTGTTGAATGTGGACGGGTTCTATAACTCATTGC
TGTCGTTTATTGACAAGGCTGTTGAAGAGGGTTTCATTAGTCCAACCGCGCGACACATAA
TTGTTTCCGCCCCTACTGCTAAGGAGCTAGTGAAGAAAATGGAGGAATATTTCCCACGCC
ATGAAAGAGTTGCTTCAAAGCTAAGCTGGGAAATTGAACAGCTAAGCTACCCCACAATAT
GTGACATTTCAAGATGAGCAAATTAAGATCTGGGCAGAAAGAGTGTGGCCAGCTACCTCT
TCTTTGTTGAAAGGAAACTAATTTTAGATTACTGAAACCTTTCCCCAACTGGGAATTCCA
TTTTTCTGTAATTTCCCTGTTTTTTTTTTAGTGTAGACTGAGAAAAAAAAAAAGAAAAAA
AAAATTAATTGACCTCAACAAGTTATGTAGCTTGATTAATTACAACTGTCTTCAAGTTGG
AATTTGGTTTTTAGTTATAATGTTCAATCTATGCTGAAATGATTTGTGTAATAATATTGT
AAAGTTTTTTTTTTCATCCCTTTTTGCAAACTTCTGTAAATTCA
>Pav_c159_g1_i1_len_524
AGAAAGTCTAATAAGTGTTTGAAACAATTAGCCTTGAGTGCCTGCAGGCTGCACTTGACT
CAAGTCTACAAATAATGCACAAGGCAGATGAAACAGTTATTTGGATTGGTAACAGAACAA
ACCCACTTCAAATCTTAAGGGATGGCTTGAATGGCCAAGCCAAATACACCCATGTACACA
GCCACAGACACATGCAATAGTGGCCCGAAAGATCAATTTTAAAAAGACCTAAAAAATCAT
TTCCCTCATCCACAGATTTTTCAATTACCTATATTTGATTGTGGGACCTTAGTAGTTGAC
TGTAACCTGAGGTATCAACACTGATTGTAACAGACAACTACGAAAATAATTTCCCTCGTC
AAAGATTTTGCCATTACATATATTTCTTATGGAACCCAAGTAATTGGCTATAATCTGGGG
TATCATACATCACACAGAAATTATAGTCATTGTGTTTTTTAACCATAGCTACCAATCTAA
CAGTTAACAGAACTGATCTCACCGTAAACATACTAAATAAGGCG
>Pav_c159_g2_i1_len_744
AGAAGAAGTTGCAAAATATCAGGGTAGGATTCAAATTTCATTTCTGATAGATCAGTTGTG
TTTTCATCCATTGTCATCTATGTCCCACCATAATGCCTTATATTTGATCTGAATCTCAAA
ACTTAGCCTTATTGTTATACTATCACTTTATAATTTGATCAAATGTGCCTTTTAAATTTC
TATGAAATTCCTGTTGAAGAGGGCTTTGCCAAATAGTAAATAGATTTCAATCATTTTATT
TTGATACAGATTCATTTGGGAAAGTAATTTATTTTGGGCATCTTAGTTGACCACCAGATC
AGCTATTCTGTAGTTTCAAGCCATTTTCAGCAACTTGGCAACTTATATTATTAGAGTCTG
GACAGTTGAAGTGTCCTAAGTTTAATAAACAACATTGAAAATTCATCACAACACAAATAA
GAAGACCTAACATTTGGTAGCGTCAGATATTGAAAGAGGCAATACAGTATCATCTTGGAA
AAGTAATCTTTATTGCAATTAATTTACCTTTGTGTGCCGCAATGATGAAAGAGATGTGTG
CATGGTTCTATGTTTTATTTTTTCCTTTTTTTTTGGGTGGAGGAGGGAATGTGAGATGGA
AATTTCTAGAATGTTTAAGGGGTGCTGTGTTTAGTGTGTACCTGTGAAAGATTGGCTGCC
TTTTTATGGCAGTGATAATGATGATATTTGTTGTGGTGAAGAACCTTGGCTTAGTTAGTA
TGTGTACATGTGTAATAATGGCCG
>Pav_c160_g1_i1_len_292
TGCAGCTCAAATCCACTTCATACACCTTCGAACCGTCCCCGTTAAAAATCCCGAAATTTC
TCTCTGTCGCGCCCCCTTCCTTCTTGTTCTCATTAAACAAAGCAAACACAAATACCTCAA
CCTTGTCATTAGGCTTCATGGGTGTCCCTTTGTTAGACTGGGCACGCTCAATCAACCTAG
TGTTATAAGTCTTGGCATTTTCCGGCGTAGCGGCTATATCCCCGGTGTCACCCTTGGATG
GCCACCCGGATTCAGACACCATGATCTCCACGGTCCGGTGTCCAAGTCCGAG
>Pav_c161_g1_i2_len_2591
AAGCGCAAATTAGCAAGGAGTGACGAAGGGGAAAAGGTCCTTTAGTGATGCAATTCCATG
TTAAAGTGCGCCGCGTGGAGTAGAGTGTCACCAATTTCTGTGGTGACGGCTACCAACAAA
AGCCGCAAGCAGCAAAAACTAAACCCACTGAGTGAAGAAGACCGATCCTCTCCCCCAAAT
CTATCTCAAGATTTGAGGGGGCGTTTGCAGATCTAGGGTTTTTGATTTTGCTGTTTTAGG
GTTTTAGAGGTTTCGAATATGGCCACGCCCTTTGCCATTCCCGTCACTGCTGCTCAGGTT
GGGACGTACTTTGTGGGGCAGTACTACCAAGTGCTTCAGCAACAGCCAGACCTTGTTCAT
CAGTTCTACTCTGACGCCAGCACTATGCTTCGTATTGACGGCAACACCAGAGAGACCGCC
ACTGCAATGCTGCAAATCCATGCGCTTGTTATGTCGCTCAATTATACTGGATATGAAATC
AACACAGCCCATTCTTTGGAATCTTGGAATGGAGGTGTTCTTGTGATGGTTTCAGGCTCC
CTGCAAACCCAAAATTTCACTGGAAGGAAGAAATTTGTTCAAACTTTTTTCCTTGCACCT
CAGGAAAAAGGTTATTTTGTACTTAATGATATATTTCACTTCATTGATGAGGAACTAATG
CATCACCATCCATCGGTCATATTAGCCCAGAGCAATCTTGACGCCAAGCTAAGTGCTCCT
ACTACGATCACTGAGCCAGTGGCTAGCTATTTGCTGGGTGGAGAAATTCAGACAAGAGAC
TTCGCGGCTCCTGCTGTCAAAGAAAATGGTCCAGTTGAAAGTTATGGTTTTGCAGAGCAA
CGGTTGCAGCAAGTTGTTGAAACTGAGAATTTGTTGGATGATAGTGTTGTAGAACAGTCA
AATGGTTCACTTCATAGTACAGTGAATGCTGTACAAGATCACCTGTCTGCATCTGTGGAG
GAACCTATTGGAGAGCCCCAAAAGCAGACCTATGCTTCTATATTACGTGTTGCTAAAGGA
CAACCTGCGCCTTCTGTAGCTCCCCAGCATTCAGCTAACAGGAATGCACTACCGGCTTCA
GAGTGGAATCACCATCCTCAGTCCTCTGCTCAGCAGCCCATTTCATCATCAAATACATAT
GAAAGGCCTGTTGCAGAGACAGCAGATGAGGCAGCAACTCTAGAGGATGAAGGCGAAATA
AAGTCTGTTTATGTAAGAAACTTGCCGCCTACTGTATCTCCATCTGAAGTTGAGGAGGAA
TTTGTGAATTTTGGAAAACTCAAGCAGCCTGAAGGAGTGGTCATTAGGAGTCGCAAGGAT
GTTGGTGTTTGCTATGCGTTTGTTGAATTTGAAGATATTACTGGTGTTCAGAATGCCGTC
AAGGCTGGTAGTGTTGAGATTGCTGGACGACAAGTGTACATTGAAGAGCGGAGACCAAAC
AGCAACATCCCATCTCGAGTGGGAAGTATGTTTCCTTTAGTAATATTCTGTGATCTTATT
AACTTGTAAAATAAGTGTCATAAATTCTCTAGTGAAAAAATTACAACATTTAACAATGCC
TGGCCATTTACATAGTGGTAACATAATGGCCTCCTACGTGTGCTCACTGTGATTGGTTGG
AAGATCAAGCCGCCCCTAGCTATATTTGGCGACAGCGGTTGGATCTGTTATTGTTTTGTC
GTACTAGTGTCGTGATAATTGTCTACTCCCGTATTCCAATAGTTCTTGCATGTGATATTG
TGATTATTTTGCGTAGCAATTTTAGAATTACTTCATAACTGTTTCATCCTACAATCTATG
CTGCTATATTTAGTATGTGGCCACTATCAACATTCTTAGTTTCATCCACTTTCTTGTGCT
AGTTATCTAATGAAAGAAACCCTCGTCAATATGACTGCTTAGTATGATAGATTGTAACTG
CAACTGGCATTAGACATATTGGAGCTTTGTTTCTGATTGAATTGTTATGGAAGCCAAATC
TTGCTATGCTTCTCTCTATGTTCCAGGCTTTACATAAAGATATGCTCTTGTTGTAATTTT
CTTTTGATGAATTGTTGTGAACAGGAAGGGGTAGAGGAAGGGGCAGCTACCAAGCAGAGG
CACCGAGGGGTCGTTTTGTCTCTCGGGGTTTTGGGAGGGGAGGTGGCTATGACGGAGGTG
ACCAGGACTACAGCCGACCAAGGGGAAATGGCTACTATCGCCCAAGTCCCCGACAAGAAA
GAGCAAACCCGGGTTATCAATCATCAAGAGGCGGTCAAAATTCATCAGAGTTCACTAATT
AGGATTATTTTACAATGAGGAAAGGAAATTTTTGGGTCAGCAGATAACCTTTATTGGTTG
CATAAACTACATACTGGTATTTCGTAGAGGCAGTTTAGCTTAGATATGTTGGGCATGCGA
ATCATAATTTTATAAGAAGGGGTTGCTTGATCCTGGAATTCTTAATTCAAGAGGTGATGG
GTTTGCAATTTTGACCTCAGTTGTTCTTTGCGAAATCTTTGCATGGTCTCTCCTAACCTT
TCTAATCTGTTAGACTTTCGCTTTCACCATCTTCCAATTTGTGGAGCAAACAATTTAAAT
GTGAAATGAAG
>Pav_c162_g1_i1_len_400
AAGATGTGGCTGCAGAACATGAAGGTGAAGCTGATTGTTTTGGGAATCCTGATCGCACTA
ATCCTTGTCATAATCCTCTCCGTTTGCCATGGTTTCAACTGTGGAAAATGAGCTTCAAGA
AAAGCTTTTGGTCCTGTCAATCCAAACTTTTGCAATTATATGTAGTATTATTATAAGAGA
AAGATCAAGTCTGTCACAACTCTGTTTACAAATATGTGTCAAAAGGCGAAGACGTATTTT
TTGTGTGAATGAATGGAACTCCCTATATGATGTTACTACCTAGTCGTAAGAATGCTTTGC
TAAGAAAAAGAAATTCAAATTGCGTATTGCTTTAAAGCTTATTGTCTCGCATCTTGAAGT
GCGTTGCTCATGAATTAAGTGCTTTTTTGCAAAGTTCCTG
>Pav_c162_g2_i1_len_777
CATGTTCTGCAGCCACATCTTCCTCCGCATTTTCGTCCCAACATTTCTGAAGTCCTGTGC
CTGTTGATGAAGGTTCTCAGTCTTGTCGACCAAAAGCTCTATCTTTTCCCCTCTATCTAA
AACCTTTTCAATATTCTCCATCATAACACCTTTAACTTCTGAAACCTGGGCCTTCACCTT
TGCAAGCTTGCTTATTTCTTCAGGATGATCAACACAGTACTGCATATGTTCCTTCAATTT
TGACCCAAATTCCTTGTTAAGGCTGTTGGCAGGGGCTGTAGCAGCCTTTCCACCACCATA
TTTTGAAACAAAATCATCTTTGATACGCTCCAGAAAAGCGATAGGTACTTGTCTTCCAGA
TGATTCATCTGCAACCACACAATACGTGTAGCCATTGTCGACGAGGTAATTGAAGGTGTG
GCCATCGCAGTTGTAAGTGAACTTGTTGTTGGTAGCGGGAAGCTTCTGGAGGCACTGAAA
CGCTATGGAGTTGAAATTGCCGCTGAATTCCGTGTACTCTGCCAGAATCACAGTGCCTCG
TGCTACGAACGCGTAGATCAGCGACTTCTGCCCCATTTGATTTGAGCCTTCCTCTGAGAC
CTTCTGCTTTGCTTAGCTTTTGGTTTCAGAGAGAGGAACAGAGGTTTTGTATTTTCCTTT
TTTTTTCTCCTTTTGATTTTGTTTTGGATTTTTGGGTTTTGTTTGTGTGAAGCGCTCTTT
CTTTCTCTCTCTGATCTGTCAAGCGCCTTCTCCCACACTGGTTTTGTTTTGGCTCTT
>Pav_c162_g3_i1_len_173
TGGAGAGAGAGAGAGAGAGAGGGAATTCCGTCGGATTGGGTGAAGGTTGGGTAGGATTAG
GGGTTGGGGATTTAGGGTTTGAAGGTTGAATTGTGTGTTCAAACTCATTTGGGGGAGGGA
GTTATCGGGCAGCAGCAGGGAGGGAGTTGTCGGGCAGCTGTGGAACGACGTCG
>Pav_c163_g1_i1_len_1134
TATTTACTCCTCTTGGCGAGCCGGGAGCGCTAGTGTTCTTCGCTGGAAGTATTTTCTTTC
ATTGTCTTTTCCGATTATCCAGACAGCAGCTAAGGAGAGAAAATTCGTGGGGCTAAAATC
TCTGTGACCGGAGCATCCAAATGGCGGTTTCTGTTACGGCATCCACAATTTCTTCTTTCA
GCTCTGACCGTACGACTCGCATAGCTGCGACTTCTTCATCCTCGGCGTCTTGTTCAAAGC
TATCTTCATCGTCTTCTCTGCAAGTTCCTGTACAGCTTCGATGTGTTCGGATCGGAAGAA
GTGGAGTCTCGACTCCCTCACGGCCTCGGATTCTTCCTGTGGTTGCAGCAAAGAAGCAAA
CATTTTCCTCCTTTGAGGATTTGCTGGCTACTTCTGACAAACCTGTTTTGGTTGACTTCT
ATGCAACCTGGTGTGGTCCTTGTCAATTTATGGCTCCTATCCTCAATGAAGTGAGTATTA
CTCTGAATGACAAGATCCAGGTGGTGAAAATTGACACCGAGAAGTATCCTAGCATTGCTG
ATAAATACAACATACAGGCATTGCCTACTTTTATCATATTTAAGGATGGAGAACCATATG
ACCGCTTTGAGGGTGCTTTGACTGCCGATCAGCTTGTCGAACGAATTGAAACTACTTTGA
AAGTTAAGCAATAGACAGCTTCTCAGGTTGAACCGGGAAATCGGTCTATTCAGAACATTG
GAAGAAATACGGATTTGATGGTGGAGGGCATGGGAAGATCAGTCATTGTTGGATGTTCCT
CTGCTTTTTACTCTTTGTATGTAACTGTTTTGTACTTAGAAAAAAGAAAAACAGAGAATT
TGTTCATCTCCTTGATGGATTTTGTGCGGGTAAAGCTTAGGATTTTATGACTTCTGTTAT
ACACAAGACCCAAAAACAGTTTCATTATATTCAAAATCTTGAATTGGAAAGTTGTTGGAA
ATTTGGAGTGACTGATCATATGGGCCTTCATTTGTAATGATTTATCTCAGACTTGGGCTT
GGATGTTTTTGCATAAAAATCAAGTTCAATTGGCAATTGGTGAAGAGATACGAGTCCTTC
TGAGAAGTGCGTATGATCATATGGGCCTTCATTTGCAAAAAAAAAAAAACAAAA
>Pav_c164_g1_i1_len_911
GAGAGAGAGAGAGAGAGAGATGGAGAGCAAGATGGTGATTGTTTTTGGTTTAGTTGTATC
AATGTTCTTGCAAAGTGTAGCAGCACAGACAGTTCACGTGGTGGGAGATAGCATAGGTTG
GACCATTCCACAATCTGGCGCCCAAGCGTACGTCACTTGGGCTGCAAACAAGAAGTTCGT
GGTTGGCGATATTCTGATTTTCAACTTCGCCACCAACGCACACGATGTACAACAAGTACC
CAAAGCATCATTCGACTCATGCAGCTCGGACAACGCAATCGGCTCAGCCATCACAACTGG
CCCGGCAAACGTTACGCTCCCCTCAGCCGGCGAGCACTACTTCATCTGCACTATTAGCAC
CCATTGCCAGTCAGGGCAGAAGCTGGCAATCACCGTCTCAAGCTCAGCTACCTCCCCAGG
AGCCTCACCACCTTCTGTGCCTCCTCCACCTCCTTCTGCTAACTCTCCTCCTACTACACC
TTCTCCGACATCAAACAACCCTGCTGCTTGTCCTCCAGAGCTAGCACCATCACCTTCCCC
CACTGACCCCACTGGGAAGACCGCTCCACCACCCCAACCGGCTTCTTCATCCCGGGCTGT
TTTCGCTAGTTTCTTTTTGTCGTTCTTGGCTCTTGTCATGGGTTTGTTCTTTTGAAGACC
TCAAGAGATGGACCAATTTTTATTATTATCTTGGGGATCCATTAATTTTGATGTTTAGTA
TAATTTTTTATGGGAGATATAAGGGAACTATTATCCCTGATTTTTTCATATAGTCAAATC
GTGATGTTTCTTTGACTGCATTATCAATAAAGGAACTCCCTCTGTTGAAAATTCGATCTC
TGCCATATTCAAGTATAATATAATTGTAATATAATTGCCTACTCATATTAGCGTGATGAA
TTAGTGTGTTG
>Pav_c165_g1_i1_len_221
AACGATCATTTAATTTTCAGAAGCGGCGGTTTTGTGGTGCTCATCTCAAATCATCGAAGG
GCATGGAAATATTTCAGAAGACGTAGGGAAGGTCAGCGCTATTAGGTGGTTTCTAAATGT
TTCTCTATCTCACCCATTTGGAGCAAATATCTTACACAATAGTGTAACAGAAATCAGTTA
ATCCACATATAATTTATGGAAAGAAGATTTTTAGTATTCAG
>Pav_c165_g2_i1_len_288
AACTAATTCTGAGTTTCCAATACTATCACTTACCATTGGTTGTATATATAATACCACAAT
CTACAGAATCAGTCTGTCTTCTTAATGAGTGTTGTATGAGTACAACTTCAGGTCTTCAAC
CTTATCCCATCCCTAAAATTTGAATTTTGAACTAAACAATACCCTCTATATATGTTTTAC
TTTCGCAGAAAAAAGAAGAAGAAAAAGATGCCCATTATGCAACCAATCGCCAACAGGTCA
CCTATTTAGGCTATTCCTAAGTCATTTCAATCGTAAACGATCATTTAA
>Pav_c166_g1_i2_len_1802
CTTCAATGCATGATACACTATCCCAAAAGACCAAGAATAATACTGAAATGATAGAACACA
TCCAAAAATCCCAGCAACTACAAATATTATGTAATTGCAAAAGGTTATCGAAACACTCGA
ACTGAGAAGTTGATAATTTTAAATCTGGATATACATAGCATTGGAACTGTAAAACTATAC
ACCAAATTCCTCAACCATCTATATTTTGAGCACAAACCTTCAAATAGATGTAAAAACATC
ATTGAGAAGGTTAATACTTTGCTTCCATATACTTCTTTCAATCTCTCCCTCTTCCCTCTC
CCTCTCCACCCCTTTTCTTCTCTATCTCTCTCCAGAGACCTGTTTCTTGATGACTTATGA
TTTTCAGCATCTCTAGTCATCATTTCAAGCTCCACTTTAGAAACTGATCAAGTTTGGAAT
CATATTTATATTACAAGATATTCAACGGATGCACCCAATACCATGACAAATCAATAACCA
TATCACAAACAGTATTACACAAACAGCCGCATCAATGGCAAGGACGATTCGCACTTGGCG
GCACCACTTCTTTCGAATGCTTTGAGAGCCTGACCTAATCCTCATTGAGCCCAAATCTTT
TTGTAATGCAATTGAAGAACCTGCTCCAGCATGGCTATTAGAATCTGAATTTGCTGAGTC
AATATTGACACCTCTATCTGTAGATTTCCTATGTTCCTCCAACTCAATGTCTCTCATAGC
AATAACATGATCTTTCGCCTTCTTCTTATCTTGCTTGTTAGGCTTCCCCAATAAAGGGGC
TTTTGTAGAAGTGGCAACTTCAGTTTGTCCGTTTGCACCACTTGGTGATGGAGAAAGACC
AGCATGAAGTGACAGGGAAGTTTCAGCTGTCCAATTACTACCACTCTGAGAAACATTCTC
CAAGGAGGTGATCAAGCGGTGGATAACAGGAACTAACTGTTCTTGTATGCCAACAGAGCT
CATACTCGACAAACTTCCCCTGGAACCCTTCCTGGCTACCTTCTTGAATTCGTCTCTCAA
ATGCTCTAGAAACTGAAGAACACCAGGGTTTCCTAGACTCTCATCAACAATTGTGAAATA
AATATACCCATCTTCAATTAGGAACCCATAAGTCCTTTTGCCCACTGTCTCAAAATACCA
CCTATGAAAAGGAGGAGTCTTTTCCAAGCACAAAGTAGCCAAGTTCTCAATTTCACTATC
TCCACCACTGTATACATAAAGGATCCGATTACCCCTTGATACACAACAGTAGTAAACGGT
ATTTTGAATGGAACCCATATTATACTCAATTGTAGTCTACAACCAATTCTACTGGTGAAC
TGCCAAGCATCATCAATACCAAACGAACCGTAATTATGTAAACAACAACTCAGATACAAA
ATCAAAAGCGTCCAAGAAATACAAGAGCAGTCCTTCAGCTAAGTACTCAAAGTCAAGAAT
GTAAGTCCACCATGCATTGTTTTTCGCTTTTCAGGGGCACCTGAAGAAACTCCCCAATAG
AAGCCTTGGGCAGGAGCCAGATTATACATGTGAGGACTGGCTCACTGAGGAGAGAGAGGT
GGTGTTAAAATGGCAAAGCCTCCAAACAAAGCGATTGTTTGCTTCACATGCGATGCGATG
CGAGCAGTACTTCTCTATGCTCTACGTATTCTAGTTGACATTTTGACTTTTCTTTGTTCT
AGTTTGGGTCTTCTACTTCAACATACGGACAAAATGGAGGAGCTACTAAACACAAACAAA
AGATGAAGATGCGGAGCGATCGATCGGCAAATATTAGTAGGGCCGGCCATGGGTTAGTTG
GG
>Pav_c167_g1_i1_len_1699
TCTCTCTCTCTCTCTCTCTCTAATAATCCAATTTTGCAGTCACTGTTTTCAAGTTTCCAA
TCCAAAACCCAGTTTACATCTCTCTCTGAACAATCACAAGAATCCATAAATTGAATTGCA
TTCCCATTCTACTCCTACCCTTCTCTCCAAATTCCAATTTGGTCGCTACCATGAATATGC
TGGTGAACTGCTCCAACTGCCACACTCCGCTCCAGCTGCCCCCCGGCGCCGAGTCCATCC
GCTGCGCCCTCTGCCAGGCTGTCACCCTAATCGCCGACCCACGCGTCCTCCCACCACCTG
CCTCCTCCCACGCGCCTCCACCTCCATCTTCATACTCACACGCGCCTTCCCATCACTCTC
CATACTCTCAAGCGCCTCCCCCTCCCTCCCCTTACTCCCACGCGCCGCCAGGCCCTCCCC
CCAACGCGCACGGCCGAAAGAAGGCCGTGATCTGTGGGATCTCGTACAAATACTCGAGAC
ACGAGCTAAAGGGTTGCATCAATGATGCCAAGTGCATGCGGTATCTCCTCATCAATAAGT
TCCACTTTCCAGAAGATTCCATTGTCATGCTCACTGAAGAAGAAACTCACCCATCCAAGA
TTCCAAACAAATACAACATTAGAATGGCATTACATTGGCTTGTACAAGGCTGTCAACCTG
GTGACTCCCTCCTGTTTCATTACTCTGGTCATGGTTCACGACAGAGGAATTATAATGGTG
ATGAAGTTGATGGATATGATGAAACCCTTTGTCCCCTTGACTTCGAAACTCAGGGTATGA
TTGTTGATGATGAGATAAATGCAGCAATTGTAAGGCCCATTCCTCATGGGGTTAAGCTTC
ATGCAATAATAGATGCTTGTCATAGCGGCACCGTACTAGATTTGCCATTCCTTTGTCGAA
TGGACAGGAACGGACGATATGTATGGGAGGATCATCGCCCTCGATCAGGTGTATGGAAAG
GTACAAGTGGAGGAGAAGTCATTTCGTTCAGTGGTTGTGATGATGATCAAACTTCTGCTG
ATACATCTGCTCTATCAAAGATCACGTCAACAGGTGCCATGACTTTCTGCTTCATCCAAG
CAATTGAACGTGGACAAGCGGGCACATATGGAAGCATACTCAATTCTATGCGTTCTACTC
TTCGAAGTACAGGTAGTGGTAGTGGCCTTGGTGGCAGTGGTGTTACATCTCTCCTTGGTG
GTGGTGGTGGTGGTGCTGTTACATCTCTCCTTGGGATGCTTCTGACAGGAGGCAGTGACA
CTGGCGGGTTAAGACAGGAGCCGCAATTAACTGCCTGCGAGCCATTCGATGTGTATACAA
AACCTTTCTCCCTATGATTTTTTGTCTATATGATTAACAGATATTATTTTTCAGAGAAGG
TATTTTAGGCTATAGATTCTTGATGATACAACTCCTTTGATGAGTAATAAATAGATAGGA
ACATTTGTTTGTTTTTTTGAACCGAGTGTGTACATCTTACTTTTCTGGTCTTAAAATTTT
AGTGTTGAGCAAAGTTCTTGTACACCGACAAGCACTTTGAATGTCAGAGCACAACCACAG
CGAAACAAACTCTGTTTGTGTTATCGTTTATATTGATTGTTTTAGGATTTTGTATCGGGT
TAGATTATGGGGGAAAATAAAAAACTAGTACGATTATATGGCCATTTGGGGAGAATTTTA
CAGAAAACAAAAAACGGAG
>Pav_c168_g1_i1_len_2735
TAATTTAGCCTTTATTTTTTATCCGGCTACCTTAATTTTCATTCCATATTTGTTTGCTAT
TGCACCTGTTATCCATTTTATCATATCCTCCCTTTCGCCAAAGGGATATTTGCAAACCAA
TTTTCTAGATTTGGAAGAGAGCACGAGAGTAGTATAAAAACAACGTGATTATATTGCATC
ATAGTACAAACGAAGAAATATGAGATGCTCTCTATAGACGCAAGATAGATCCCGTGGTGC
ACAGTCGTATGTTTAGCAAAAAATGCTACCAAATACCCCGTATACAAAGTTACAGAGTCT
TATGCTACCACGAAAGCACTAGATGAACCTGTAAAGTGGCGAATCGATCCCACCAGACTC
TTTGAGGCACCAAAATGTCTAATTCTGTAAACACCGGGAGTTGCAGACTGAGGAATTCTC
CACTCTATGGTTGCCTGACTTCTAGTGCTGAGTTTGGAAGGTCTTGACCACTTAAACCGC
AGGCAGAAATCATCGTCGTCATAAGCTGGAACCCAAGTATCCTTTCCATGGAGAATCTCC
ACAAGGGCAAATGTACCTTCAGTCATAAGGTCATTCCGAGGACAAGCTGACCAGAACGTA
ACCGTTACCATGTCATGGCCTTTCTTGAAGGTGGAGTTCTGAGGAACATCGGAGCTGCAG
TCCCCAAAACTAACACCGCGAGGGGTTGCATCCATCACAACAGGTGTAAGTAAGCTTATT
TGTTTATCAAGGAGATCAGGGGGTTGTGGACCTGGTGCAACAGGTTTGCCACTGGTGAGA
GCGGTAGCAAGCTTCTTGAACTCCTGAATGTAGGCACTGAGTGTGTGTGGTCCATACAGA
GTGGAGGCACCCTCATATCTCTGCACCTGAAACTCTTCAAAGGTAGTTATATACTGTGAA
TAAGTATTAGTCAATCCTGCTATAACAACATGAACATTTGCGCCATTACTACCACTAGTC
AGTACTGTCTTCACAGCATCACGGAGACGCCTACCAGCCATTGTTGTAAATTCTCCAGGT
ACACTGAGAATGACAAGCTGCCCTATTCGAATGATCTGAATTGGAAGTATTGAAGGCGCC
CAATCATATGGTTCCTTCATTTCACCAGTATCAAGCAAGATTGGCTTTGGATTCTGACAA
TCCACTTGTTCCTTGCCTGGTGTTTTGAGTACGTTGCGCACCAACCTCCAGAAGGGATTT
CCCTGATCATCGCCTTGCTTGAAATCAAAAGCTCCAGGTCCGTCAGTGGTTCCAGCAGCA
AATCCAAACCCCATTGCAGCAGGGCATGTTTTTACCACCTCTGAACCTCCTCCCTGTTTG
GTAAACGTCACTTCAATTTGGGAGAAGTCTATGTAAGCATGGCGATAGTCAACCTTCCCC
CTCAACTGCTCAGATGCTTTGTTGAAAAGATCCACAGCTTTTCTGAGTTGCCTCTCACCA
ATAATACGTGTACTTTCAAATTCATCTGGGTAACCCGGTCCTCGGCCATAGCACAACTCA
TTTTTCCCGCCACAGGTGCTGTGATTGAACTCACAAGGTAGTCCAGTGTCTGTACAGAAA
GCGCCTAGAACATTCGGGCTTACATCACCACAGTTTGATTGACAAAATGCAGAAACAAAT
CCAGGCTTGTCAGCCTGCCTTAGTGCACCCCTGACACGTCTTGCAACACTCAAGGTCCTG
GTTGCTGGCTTACCAGGAGGAGACTGAAAGGATGCAGCAAGCTCTAGTAACTCATGGTGA
TTATCATGACGGTCATTAAATAAGTTTGAGACTCTTCGGGGGATTCCATCAGCAGCAACT
TCACCAGAATATGCGCTTCTAGAACCAGTCTCCTCAAACCAGTCTTCCATAAATCGAGCA
GCAGCACCCTTGTTATCCCCACTAATCAATGAGTTTGAACGACTCATAGAAGTTCCATGA
GTTGCAAACCAATTGAAGCTGCCAACTGGACCCCATTGATCGTCAACAAACTTCAGAAGA
GTCATTTCTTTATCGACGTCATACTTGTATTTACTGCGCTCTGATGCAGGGTTATTGAGA
TAAGCACTAGGACTGCGATTTACGCCAGCATCTAAGATTTCCCCCTTATTAACAAAAATT
GATCCTGGCCCGAGATTTTCATGAGCTTGAATAATACTTTTCTCAATGCCGTCAACAAGG
ACATCAAATGACTGACGCACAAACCCAAGAGATGTTACAATATACACCACATATTGGAGA
TAGCCCCCAGGGCCAGCGTGGGTGTGGATTCCACTAATAGCTACATTCTTTTCAGTGTAC
AGGTCCCCATACCTTGCCTTCAACCTCTCCACCACTTTCAATTTCACAAGCTGTGAGGCC
ATGCAAGCATCAAGATTCACAAAAGCCACTCGGTTCCCCTGCGGCTCTGCCACAATGAAC
GTGCGAGCTCGCAACCTGAAGTGAACCCCTGAAGCGATCTGCTCCATGTTCGCGTACCCC
ATCATGTTGACATCAGCAGCAGGACCCGTGATGTCGTAGCTCCCAAGACCAATCAAATAG
TTCGAATCGGAGAGAGCTCCTTGAACACTACACAGAACGAGTAGAATTGCGATTTTGAAC
CACAAAGCTCCATAAGTTCTCCGAACCTTGTTATCGCCGAGACCCAAAAACTCCATGGCA
GCTCCTCCAAATAAACCGATTATAGCTTAACCATTTCCTTCCCTCAATACACTTTCAGAG
CAGTTTTCGCTGACCCAGTGCTTCAACAAAGCCCG
>Pav_c169_g1_i2_len_1480
TACAACATCAGTTGGGTTTCCCTTGCGTTTCAGAGTGAGTGGGCTTTTTCGTCTTCGAAT
GTTTATTTGTTTCATAGGAAGCAGCAAGACATCCGTGGGTTCCTGATGTAACTCCCAAAT
GAGCAAAAAGGCCTTTCCTTTCTTCTTCTTTGTCATTTTCCTTTGTATCTTTTATTTCTT
TGGATTCCGATCAGATCCTCCTAAATAATTCCCAATTATTCCTATTCGCACAGTTGATAG
GTCTGTTGGGTGGGCAGTGAAAGCTTGGTGAATGGGGTTTCAGACTATGGCTTCTCAAGC
TAACGGCCAGCAGTCTCATTTTCAGCCTTCTCCATTGTTGAGGCAGCCCTCATGGTATAG
CCTCACTCTTGATGAAGTTAAAAATCAATTAGGAGACGCGGGAAAGCCACTGGGCAGCAT
GAATCTTGACGAGCTTCTACAGAACATATGGACTGCTGAAGCAAATCAATCCATCGAGAT
GGATATTGAGAACACCTCCTCAGGATCTTCACTCCAACGTCAGGCCAGCTTAACATTGGC
TAGAGCTTTAAGTGGGAAGACGGTTGATGAGGTATGGAGAGACATCCAGCAAGGGCAGAA
GAAAAGGTACGGGGAGGACATATGTCAGGATACTGAGATAACACTTGGTGAAACAACTCT
AGAAGACTTCTTGGTACAAGCAGGTCTTTTTGCAGAAGGTTCTTTGAGTCCTGCTATTGC
ATTGGATACTATTGAAGTGGCCATCCCTCAGAGTTATCCACATAACCTGGGGTTATCGTC
ATCCCCATCATTTGGTACACATTCGGATACAACGACGCCAGGGCGGAAAAGGGATGCATC
AGATGCATATGAGAAGACTATTGAGAGAAGATTAAGGAGAAAAATCAAGAACAGAGAATC
TGCTGCACGTTCACGTGCTAGAAAGCAGGCATATCAAAATGAGTTGGTGAGCAAAGTTTC
GCGTCTAGAAGAGGAGAACATAAAGCTCAAGAAAGAGAAGGAATTTGAGAAGATGTTGCC
ATCTGAATTATCAGCGGAACCAAAATATCAGCTTCGAAGAATAAGTTCAGCCTTTTTCTG
AGTTGTCTCTGCACCCAGCGTTGTAGTTGTCAAGTGTCGGGACTAATATCTTGGCTTCAT
GTAGGTTCTCATCACCAGATGGCTGGTCGGTCCTGCCGCTGATGTGCATCTGACCTTCGA
ACCGCACCAGTAGGATCCTGTTGTGTACATTTATGATTAGCTGATCTCGTAAAATATACT
GCAGCAAAAATGCCATGTCTATAGTTTTTAGTTCTGTTTTGCTGGGAATACAATTTCAAG
AAAAAAAGATTGAGTTCATTGTGTTTGAGGGTGCACATTGTTATGATTCTATTTTGGGCA
AGCAAGGGGTATTATATATTGGTTTAAGCTGATTCTTTTTTCCTAAAGGTAACTTCCCAA
ATAGATAGTGTCTGAAAAAATGGCAACAACCTTTGACGAA
>Pav_c170_g1_i1_len_2172
GGGGAGCAACCAGCCATCATCGTCATCCAAATGGGAAAAACCCAATCAAGTAAACTCGCT
GTACCGCCATTTGAAGACAGGGTACACACACGTCATTATCACAAAGCCACAGACCCATTT
CCGTCATTTGACTAACCTCCTCCCTCAAACACCACCATCTCCATTCACACACACGCACAC
ACACTGACACTCTCCTCCTCAGTCCCCTCCTTCACTCGCTTTCTCTCTACTTCTGCAGCT
GCTGCTGCTGCTATTCTTCTCTCTCTCTCTCTGAAAAACCCAAAAAGCCCAATGGGGAGC
CGAATCCCATCGCACCAGCTCAGTAACGGGCTGGTGGTGTCGGGTCGACCCGAGCAGCAG
CTCAAGGAGCGCCAGCCCACAATGGCGTCACGCGCCGTCCCCTACACCGGCGGTGACGTT
AAAAAGTCTGGGGAGCTCGGCAAAATGTTCGATATCCCAATCGCCGATCATCCTCCTCAT
CTCCCATCCAACGGTCCTCCTCCTTCCAAGCTCTCCGGCTCACGCCCTTCCTCCTCTTCC
CAACACAACAGCGGATCCGTTCGATCGGGACCCAACTCCGGCCAGATTTCCAAGAAATCC
TCCGGGCCCTTGACGCCTCAGCTCCAGCCCACGGGTCTGATTACGTCCGGGCCATTGGGC
TCGGGCCCACTGGGTTCCGGACCGAGGAGGTCCTCGGGCCAGCTAGAGCACACCGGGTCG
ATGAGCAAGGTGGTGTACGGGTCGGCCGTGACGACCTTGAGCGAGGAGGTGAAGGTGGAG
TTTCGAGTATCCAAGGCGGCAGTGTGGGTGTTCATGGTGGTGGTGGTGATGGGGTTGCTG
GTGGGTGGGTTTCTGATGGTGGCCGTCAAGAAGTGGGTGATTTTGGTGGCGGTTGCGCTC
GTTTTGGTGCCCGTGGTGGTGGTGATTGTGTGGAATTACGCCTGGGGGAGAAGAGGGTTG
CTAGGGTTTGTGAGGAGGTACCCTGATGCTGAGCTTAGAGGTGCCATTGACGGACAGTAC
GTCAAGGTCACCGGGGTTGTTACCTGTGGCAGTATTCCTTTGGAATCGTCCTACCAAAGG
GTACCTAGGTGTGTATATGTTTCTACGGAGTTATGCAAATCTAAAGGATGCAGCGGCAAG
TCGGAAAATAAAAAATCTAGACATTCAGAGAAATATGTGGCTGATTTTTACATATCAGAC
TTCCAATCTGGGTTAAGAGCATTAGTGAAAGCTGGCTATGGGGCCAAGGTTGCCCCATTC
GTAAAACCAGCCACTGTAGTGGATGTCACAAAGGAAAACAAAGAGTTATCTCCAAGTTTT
TTGCGGTGGCTTGCTGAGCGCAACCTCTCTACCGATGACCGCATAATGCGCCTCAAAGAA
GGGTATATTAAAGAGGGGAGCACCGTAAGTGTGATGGGGGTTGTCAGGCGCCACGATAAT
GTGGTCATGATTGTGCCTCCAACAGAGCCTGTTTCAACAGGCTTTCAATGGTTACGCTGC
CTTCTCCCAACCTATGTTGAAGGCCTCATTCTGACATGCGATGATAATCAGAATGCTGAT
GTGGTTCCTGTGTAGATATATTTAGTTTCATGATAGTTTTGTTTATAAGTGGATTTTGCA
TGTAAAAAGTTGAAGGGTGAAACTGAAGGAGAAAGCGGATACCACCACCAGCTCTGTTCT
TTCCTTTCCTGGTTAAGTGTATGTAATTTCGCCTAAAGACACAGTTCAGAGAGATAGACC
GAAGATCACCTAATAATCAAGGTTAAGCCTTCTGTGAAGGTGGTAATGCAATAGGGAAAA
AAGGATCTACTACTACCCTTTGAAGAAGTTCCTAGATGATGTAACGTCAGAAATCAGGAT
GCTCTGGTTTCATGTACATAAGTCAATAGCTTCATAGAGTGCCCAAAGGGGTTCGGCTGC
CTTCCGTCTGAAGCTCAATTTTAGTACAAAAAGTAGTTACTAGGGTTTCTGTGGTTTTCT
TTTCCATTATAATCATCTGCCCTCACGTGTATTTTTATCTTATTATCTCGTGTATTGTTT
GTGACAAGCTGAGTAATGTTAAAATTCTTCTAAGCATGGTTTGTAGTGTTAATGCTTCCT
GCCCTCTCAAAAAATGTATGTGGCAAAAGTTATTGTCCTTGTGAGATTAATATTATTATT
ATTAATTAGCAC
>Pav_c171_g1_i1_len_1775
GAGCAACAAAAACACAGCACATATACACATAAGCCTTAAAATTCAACTATTTCCCTTTAT
ATATGAGATAGTACCAGAATTTACAGGAGATATATATATATCTCCACATTTCAATGAAGT
ATTTCACAAAATAAATTGATATTGCCACAAAATTGAGAAAACAATCTACATATTCAAAGG
TCGTCATTGTCCTCGTAGTCTACATAGAGTGAAGCATCTATTTCTTTCGGCTTCATGTAT
CCATGCTTTCTCAGAAGCCAGATGATCGACCTTATCACATTTCCGATAAACACAGTCCCC
ATCAGGGCCATCCATATGAGCACAGAAACTTGGGTCACATGATACAGATAATTCCTGTTC
TGCCCTGGCGTCGTGAATATCAGTCCAATGAAATACGTCCCTGTTAGCGCAGTGATTGCG
ATCCACATGGTCACCATCTGCAGCCACATCCACCTCCGCCGCTTCAGCGGCAATCCGCTC
ACAAGTAGCAGAATTATGCTCAGAGATGAAAGGAAGGAAATGGTGCAGAAGATCATGAAC
TGTCCATATTGGGTAGGCTGTGTGTAGGCCATCACTGACTGCCCAGCCTTGTGTGGACGC
TCCACCGGATTGCCATTGGAATCTGTCAAATAGTCATCCTGCCAAACTCCACCGGGTGGT
GATATTGCAGACTGAAATGCCACTGTAGCGATTAGGGAAGACACAACCATCAATGAGCTT
CGTTTCCTGCCCAACCAATCAATATGCTGCTGCTTCTTAACCACCATACTCATTTTCTTT
GACATCAGTGGTTGCATTGAAATCGAGTTCGATGATTGCAATGTATCCAGTTCCAGATGA
TATATAATGGCTGCGTTCTTGTTCATTCTTTGAGCTCCAGCTCTTTGGAGGGACTCTTTG
ATTCCCAAGTCTCGTAAATCTCTGGAACTATGAGATAAGACGTCCAATGCAGTGAACCCA
TTTGCATTTTGGGCACTTACGTCGATCTTCGTATAAGTGAGCAAATAAGTTATAACCTCT
AGTTGTTTCTTGGCCACAGCCACATGTAAGACTGTGTTGCCATCACCATCTCTCCAATTC
ACAAACTCATCGTCTCTCCCAATACATTCCACCAAAACCTTCAACACCTCCAACCTGTGA
TGCTTCACACACAAGTGGAACCCACTCTCGCCTCCGTGAGTCAACATCCGAATCACCTCC
GGTCTGACCCGGGCCAACTCAGCCACCACCCCAACTCTGCCCTTGATCACACCCAGATGC
AGGGGAGTCAACCCATCGCGATCCCAGACCAAACACAGATCTGGGTTGACCAGCGCCAAA
TACTTCACTATTTCCACGGACCCTTTTGCCGCCGCCAGGTGAAGCGGCGAAGAGCCGTGA
GAATTCAACGCGGCGGCGAGTTCGGGCCTCCGACTCAGTAATTCTTTGGCGAAAGCAGAG
TGACCCAGAAGGGAGGCGATGTGCAAGGGCGTGTCTGAGAGAGATGGGTTGGTTTTGTTG
AGGATTTGAGGGTCTTCTGTGAGTAGTTCTAGGAGAGCAGGTACAGAGCCTCGCATGGCT
GCTTGCTGCAACTCTTTTTCCATGGTTTTCCCTCTCTGTTTTGCCTCTTCTTCTTTCTGG
TCGTCCAATAATCTAAGCAGCTTCATTTTCTCCCCCTGTGATGTTTGCGTGCGAAAGAGA
AATGTTATTAACGGAAAAAAAGACGGAGACGGCGATAGATAACCTGCAATTGACAGACGC
CGTCAGTTGACGATGCCAGAGAGGGGAGATCAATG
>Pav_c172_g1_i1_len_249
GAATTACCCAAAAATATTTTGCAAAGGGATGGGATTGGGTTACAAGGGTCTTGTAGTGAG
TCTAATATCTCACATCCTTTTAATTACTACCCAGTTGCTCCATTGGTTTTCCCTTGGAAT
CCAGGTTGGCGAAATGCAGCTTCTCCTGCAGCACCACAGCATTCTCAATCCTTTTGCGTA
CAAAATTGCACAGCTTCTAATCAAGTCCAGTGGTACCCCACACCAGTTCTGGTCGTTCCT
GGTCCTTGC
>Pav_c173_g1_i1_len_3412
GCATACAGAATTAGTCAAGCTGTGAGAAAATTGGAAGTCATAATTACATGAGAAATGAGA
ATTCAGAAATGTGAACTCCAAAAGACTAGACAGATTCCCACTTACCATTTTTCTCCAAAA
ATGAAATCAATAAAGGGGGAAGGTGGTTAATTACCAACCTGATCACTGAGAATAAGACAG
ATTGACAATCCGGACACAAGTATGAAGAATGCAACATCTTACTCTTTTCATTACAGAAGA
CAATTTCATATTTCCCACATACTCCACAGCTTATGGCTTATAACAATTCCTCTACAATAA
TGGGCCATATATTAGAAGCAAGGGGGAAAAAAGATACAAGTAAGAGAGAGCGTGTGTTCT
AAGCTATAAACTTAGTTGAAAATGGACACCAGCTATTCTTCCACGGGTGCCCCCCCTATA
CAAAAAAAGAAAAGCACCCCACCCCTTCAATGAATAACTCATATTTCACAAGAGAAAACC
AGCAAATTATCTGCAGTGATTTTCCTGATGATGCTCTGCTTTCGGGTCTACTTAAACAGG
CTCAACGACCAGAAACAAATAATGAATTGGTGGATATTTGGTTCCCTTCAGCTTGAAATT
TTCTGACCTTTGCCTTCTCTAGGCGTGCTCGTCTAACAGCTTCTTGGACCTGGAGATCGT
GGTCCTTCAGCATCTGATCCATGTTGCCAGAGGGGACTAGCAACGGACCTGAATAGTGCA
TTTTGTGACCCTTTGATCCATAGCCAACAATAATTGGATCTTTGTTGCTTCTAACATCTT
CTTTTTGACGAGAACCTACGATGGCCTGCTTTTGATCTTTTGGTAAAGGATCTGAGGCCT
CCTTGAACGAACCTGGAAACCTGCCTATTACTTTTGGACCTTCCATTTGTGAAGAACTAG
ACCTCTTTCTGCGTTCTTCAGATAACATACTCCTCCTTGCTGCCACTAAACCTGACATTG
TTGACAAGTCAGCTCCAGTTGAAACCTTTGGAGCATCATCTGGGTTCTTAGTAGACTTTG
CCCATGCAGCACGGTGAGCCAATGGCCCTGAATGGGAAGCTCTCTTATGGTTATGTCCGT
GATTTTCTACACTTAAATCTACAGCTTGTGATGGCCTCGGTGGATCAATTGGAAAGCCAG
AAGCAACTTCTTCTGGATGAGGGTTAAACTTCTCACTCCGGCTCTTCGAATTGTCTTGCC
TTTTCTGCATTGACAAGACTAATTCCGCATTGGCATCAGGTGCTGGTATGGCTCGAGACT
CTCTAGTTCCTCTCCTTTCCTGGTCAACCCTTTGGCCCTTTCCTGCTGCTCCTTGTCTTC
TAGCTTCCTCATCCCGTACTTTAGCATCAAACTCTTTGCTCGGAGGATACTTTGGCAAAC
TTGATGGATCACAAGGAAGAGGTTTTGTTGTAAAGAACTCGCTCTTGAGAGCACAAGCTG
CAGATCCACGATCTGCAGGGTCTATAGAAAGAAGGATATCCATAAGTGCTAGAGCTGGTG
CAGGGAAGTCCTTAAAAGTTTCTGCAACACAGCGTCTATAAGGCTGTTGGGGCTTAAATA
TGGTTGCATGAGGCAACTTTGATTTCCTCCAATAATCTTCAGAAGGTGAGCCACAAAGCT
TGAAAATTTTATGCAACTGCTCCACCTCAGTTCTTCCAGGCATAATAGGCTTGCCGGAAT
ACAGTTCAGCAAGTATGCAGCCTGTACTCCATAAATCCACAGCAGTCCCATAGTAAGTGG
CACCAAGTAAAAGCTCGGGTGGTCGATACCAAAGAGTTACAACACGGCTTGTTAGAGGCT
GATTTTGACGGGGATCAAAAAAGCTTGCCAGACCAAAGTCAGCAATTTTCAACATGCCAT
TGTTGTCAATTAAAAGGTTGGAACCTTTAATGTCACGGTGCAGAACACCACGACTGTGAC
AATGTTCAAGTCCACATAATAGTTGCTGCATGTAACATTTAACCTGTGCTTCTGTAAACT
TCAGACCAGGGTGTGAAGCAAGCCCTGCCAAATCATGCTCCATGTACTCAAAAACAAGAT
ACAAGCTGCAAGACATCCTTGAAGTAACTAGACCTTCTAGCTTTATTACATTTGGATGAT
CAAGCCTTCGTAAAATGTGAATTTCCCTTGCCATAAACCGGACACTCTCAGGCTCCAGGT
TATCAAACCTCACTTTCTTCAAGGCAACAATTTTCTTTTGATCAAGATCACGAGCCCTAT
AAACATTACTATAAGTTCCCTGACCAATTTTATCTAGCTTCTCAAATGAATCTGCACGCC
GTGGTACCCATCCTTTGATGGCCTCTCCAGCCACTGCAGCTAGCCAGGTTGGCCACCCTG
CGGCAACCTGTTCCCCTTCTACAGCTTTTGGAATGCTACCCATCCCAGGATGTTGAGCAG
CAACATATTCCATCTTCTCCCTCTTCCTCTCGAAATTCTCACCATGGGATCGAACATTCC
CGTTCAATTGCTTATCAATTAACATTGTTCTCCCATCATTACTATCATATCGATCCTTTG
CTCGATAAGCTTCCTCCCTCCTTGAGGAAGCAACCCTTGTTGCCCGCGAGTCTGATGCCG
CCTTGCTTGACAATCTCTCTCTGGGGCTGTCCTTGCTATCCTCAATAGCAGAGGGCTTGC
AATAAATGCAACCCATTATGCACCAAAACCACCACCAACAAGTACCTCCTTTAGAACCAA
TGTTCACACCCTCAAAAATCTTGCATTTTTACAATACAATCCAATCCTCATCCTCCATTC
CCATCATTACCATACTCAACCCACCAAAACCCATATCCAAAAACTTTAAAACGGAAAGAT
AAATAGAGTCAAACTAACCCAGAATTCAACTCATCCAACATATATGAGCCATCAAGCACC
AAATGTATGAATCCACCCCTTCACAAAACCTTCAAAGTCACACCTTTTGCAAGAAGCAAA
ATCCTAAATTTCAGAGACCCAAACCCTGGAATCTTGAAAATCTTCAATCTTTCACCAGAC
TAAGGCAAAGTCAGCACATTATAGCTTTAAAATGCCAGTCCTCCTTGTACATAGAACGCA
TGCTCTCAATGTAACAACAAGACCCACTAATTCACAATAAAAAAAACCCTAAATTCCAAA
AATCTAAACTTTAACTAAAAAGAATCTGCAAAATGATGAGTACCTTCAAACCTTGAAAAT
GGCTATTTTAATGCGCAGTGGAAACAAAGGGTCCAATCCAGGCATCAAACCCACCCACCA
CACGAGTAATAGAGGAAGAGACTGAAACCCTAGAGATGTATTTAGGGCTTGAAGAACAAG
GACATGGATCAAAGGGCACAGAGGCTTGAAAGAGACACGTAGAGTTAGAGTTTCAGAGAA
TAAAAAAATTAACATAAAAATTCTTGAATATAATAACATGGAGTAAAAAAAT
>Pav_c175_g1_i1_len_2931
AGAGAGAGAGAGAGAGAGAGAGACCGAGACTGAGAGAGAGAAGATGATCTCGGACGGAGT
GGAAGATGAAGAGAAATGGCTGGCAGCTGGAATCGCCGGCCTTCAACAAAACGCCTTCTA
TATGCATCGCGCTCTGGACTCGAACAATCTCAGAGATGCCCTCAAGTATTCAGCTCAGAT
GCTTTCGGAACTTCGAACCTCGAAGCTTTCCCCTCACAAATACTACGAACTCTATATGCG
AGCGTTTGACGAATTGAGGAAATTGGAGATGTTCTTCAAGGAGGAGGCTCGGCGCGGTTG
CTCCATTATCGATCTCTATGAGCTTGTGCAGCATGCTGGCAACATATTGCCCAGATTGTA
TCTTCTCTGTACAGTAGGATCTGTGTACATCAAATCTAAGGAGGCTCCTGCCAAGGATGT
CCTGAAAGATCTCGTGGAAATGTCCAGGGGCATTCAGAATCCTGTACGTGGGCTTTTCTT
AAGGAGTTACCTTTCTCAAGTGAGTAGGGATAAATTGCCTGATATTGGTTCTGAATATGA
AGGAGATGCTGACACTGTCAAGGATGCTGTTGAGTTTGTGCTCCAAAATTTCACTGAGAT
GAACAAACTTTGGGTGCGGATGCAGCATCAGGGACCTGCCCGGGGAAAGGAGAAACGGGA
GAAAGAAAGGAGCGAGCTACGTGATCTTGTTGGTAAAAACCTGCATGTCCTCAGCCAGAT
AGAAGGTGTCGATCTGGAGTTATACAAGGATACAGTACTTCCGAGAGTCCTGGAGCAGGT
TGTCAATTGTAAAGATGAGCTTGCACAGTTTTATTTAATGGATTGCATAATTCAAGTCTT
CCCGGATGAGTACCACTTGCAAACTCTTGATATATTATTGGGTGCTTGCCCCCAACTTCA
GCCATCTGTTGATATCAAGACAGTTCTATCCCAATTAATGGAAAGGCTCTCAAATTATGC
TGCTTCAAGTACAGAAGTGTTGCCTGAGTTTTTACAAGTAGAAGCTTTTTCCAAACTGAG
CAACGCTATTGGAAAGGTGATAGAAGCACAAGTTGACATGCCTATCATAGGTGTTGTAAC
TTTATATTCATCTCTTCTTAAATTCACCCTCCATGTGCACCCTGATCGACTCGATTATGC
TGATCAAGTGTTGGGATCATTTGTTAAGAAACTCTCTGGAAAAGGGAAAATTGAAGACAG
CAGGGCGACAAAACAAGTGGTTGCTCTTTTAAGCGCTCCACTTGAGAAATACAATGATAT
TGTCACTGCTTTGAAGCTTTCAAATTATCCACGTGTCCTAGAATTCCTTGATAGTGGAAC
AAATAAAGTCATGGCTACTGTTATAATTCAAAGCATTATGAAAAATACGACTCATGTTTT
AACTGCTGAGAAGGTTGAGGCGTTGTTTGAATTGATAAAAGGACTTATTGAGGATTTGGA
TGGAACTCCTGATGATGAGGTTGATGAAGAGGATTTCAAGGAGGAGCAAAATTCTGTTGC
ACGACTTATTCAAATGTTCTCTAATGATGATTCTGAAGAGATGTTCAAGATCATATGTAC
TGTGAAGAAGCACATCCTTACTGGAGGACCAAAGCGTCTACCTTTTACCGTCCCTCCCCT
AGTTTTCTCTTCTCTAAAGTTGGTTAGGAAATTGCAAGCCCAGGATGAGAATCCTTTTGG
AGATGAAGCATCAACCACACCAAAGAAACTTTTTCAGCTCTTGACTCAGATTATTGAGGC
TCTGTTGAATGTTCCAGCACCTGAACTGGCATTACGGTTATACTTGCAATGTGCTGAGGC
TGCAAATGACTGTGATTTGGAACCTGTTGCATATGAATTCTTCACCCAAGCATATATTCT
TTACGAAGAAGAAATTTCAGATTCAAAAGCACAGGTGACTGCAATTCATTTGATTATTGG
GACTCTCCAGAGGATGCATGTATTTGGTGTTGAGAACAGGGATACTTTAACTCACAAAGC
CACAGGGTATTCGGCGAAGCTTTTAAAGAAGCCTGATCAGTGCCGAGCTGTTTATGCTTG
CTCGCATCTCTTCTGGGTTGATGATCAAGAAAACATGAAGGATGGTGAAAGGGTACTGAT
TTGCCTAAAGCGAGCTTTAAGAATCGCAAATGCTGCCCAACAGATGTCCAATGCAACTCG
GGGTAGCACTGGCTCAGTGGCGCTCTTTGTTGAAATACTGAACAAGTACCTTTATTTCTT
CGAGAAGGGGAACCCACAGATAACTGTTGCTTCAGTCCAAAGCCTGATTGAATTGATCAC
AACTGAATTGCATAGCGACTCAACCTCACCAGAGCCGGCTACAGATGCTTTCTTTGCCAG
CACACTGCGGTACATCCAGTTCCAGAAGCAGAAAGGTGGTGCAGTTGGTGAAAGATACGA
GTCCATCAAGGTGTGACCTGCTCAACAACCAGATGCCGAAGAATATTTGTTATTAATGTG
AGAGCTGCAGATAAGTAAACCCTTGGTGTGGAGGCTGCGAACTGATTTCCTTCTTTTTGA
CTGTTTTGTTTTGTCGAGACTTGAGAGAATCAGATTGTGTGCTTTATCCCTGATGTTGAA
TTAGCTCCCATGGCTACTAGACCAGTGGGGTCCACTCAATAGGATATTTACTCTGGTTAA
ATGGTCATTCGTCTAGGAAGTCTCTCTGTATACTGATTTCGTTACTACAATAGTACAATG
TACAACATATATTTGATTAGCCAGCCCTACTTTGAACTTCGTTGGTTATTGTTACTTGAC
TTAGATTAGAGCAGACCCAGTCACATCTCTCTTTTATGTTTTAATCATTCTATCTTTTAC
AATGAGTTTACTTATTCACGACCTTTTTTCCTTTCTTCAATTTAAAGTTCGTTGGCTTTG
TTTTTCCAGTATGATTCCTGCAGTGTTTCTTGTAAAGATTGAACAACAAAG
>Pav_c176_g1_i1_len_1345
AAAAAACAAAACAAAACAAAAAGAAACCCAAGAGGCGATCGAGAACCTTTCCCGTGAAAA
AGATCCACAGTACTAACATCCCCCTCCTCTGAAACCTCACCATCCCCAAATATTCAACCC
TCACATGGAGGGAGGGAGAGAGAGAGAGAGAAACAACCAACGATTCAAAGCCTCGACTTA
GAGACCAGAAAGAGAAAAAAAAAACCATATATTATATACCCAGTTGAAAATATTTTAGCA
TAAGTGCCAAAACAAAGAGACAATGGATTCAGCTTCAGGGGGAACCGGACCACCCGACCC
GAATACCAGCGGAGGAGAGGGCCCATCATCGGCAGCAACCGGGTCGATAGCCGCCGCTGC
TGCTGGTGCTGTTGTTCCAGCAGCAGCAGCCGAGGCCTCATCGTCTCCAGCCCCGCCCAG
CCGCTACGAGTCGCAGAAGCGGCGGGACTGGAACACCTTCCTGCAGTACCTCAAGAACCA
CAAGCCGCCGCTGACGCTGGCACGGTGCAGTGGGGCCCACGTGATCGAGTTCCTCAAGTA
CCTCGACCAGTTCGGGAAGACCAAGGTCCACGCCGCCGGCTGCCCCTACTTCGGACACCC
CAACCCCCCTGCGCCGTGCGCCTGCCCGCTCAAGCAGGCCTGGGGCAGCCTCGACGCGCT
CATCGGACGACTCCGAGCCGCCTACGAGGAGAACGGCGGACGGCCCGAGTCGAATCCGTT
CGGGGCTCGGGCCGTCAGGATTTACTTGAGGGAGGTGAGAGAAGGTCAGGCCAAGGCTAG
GGGGATTCCGTACGAGAAAAAGAAACGGAAACGGCCGACCGTTACGGCCACCGCGGTTGT
CGGGAATGTGTCGGCGGGTCCCTCTCAAGGAGGAGGCGATGGCGATGTCGGTGGTGGTGA
TGGCGGCGGTGGTTCAAGTACCACTGCTGCTGCTGCTACTACTACTAGTACGGCAGTATA
GGAGGTTCTCGCATCACCAATTTTCACCCTTCACCCTTCACCCCTCTCTTTTTTCTTTTT
TAATTTTTAATTTTTTGTCTTTTATAATTATATCTTCTCTCTGTTTTTAATTGTGATTAT
GAGGTATGTATATCAGGCGATTCTCTTATATAATTGAATCGACCAACCCATGAACAAAAT
TTTTAGAAATTTCCCACCATCTCGTGCTAGTTAATTTCCAACTTAATATCATATGGATCA
TGATCTCTACTCATTTGACTTAGATTTTATGATACTGTGCAACTGATCATAGTGATGCCA
CTAAACAATTATTTTAAATCCGAAACCCGTTCTCCTTCGATAGTTTGGACTATCGCTTGT
ACTTAAAAAAAAAAAAAAAAAAAAA
>Pav_c177_g1_i1_len_1276
AATGAAGAAGTGAATTTAGGATATAATAAAAAGGTATTAAGCCTTTATTACAATTTTAGA
AGTGGCTTAGAAACGAAACACTGAATAAAACTCTGAATCTGTTCCATTGATTCTTTAATT
TGAGATGCCAAGTTCTACCTAACATTCCAAATTTCGGTAGTTACACTTTATAAAAAGCAA
CATATAAGTATAACAAATGGTGAATCATAAGTAAAAGCAGACCCCCGAAATGTACCAATA
CTACTGTAATTTCATTTTCACAAGCTTTTTTTATCACAACTCAATGAAGTAAAATTGTAT
TCTACATGCCTCCCTGTCACCCAAAAAAGAAGAAAAAAAGAAACTAAAGAAAAGAAAAAG
AAAAAGGTCTGGCATCCAGAAAATATTTCCCCTCCTCTCCTAGGTGTCATCTTTTATGTA
GAGCAGCAACCTCTCTTGTTATTGTTCCCAGAAGCATCACTAACATTGATAGTGGTTCCT
TGACCAGGCAGGGTAGTCGAGACTGCTTCCTGAGCTGCCAGTGCTTTTTTGCTTACAATA
TGGTAGATCTCAGTAAGAATAGTTTGAAATGCCTTCTCAACATTGGTTGCTTCCAATGCT
GATGTCTCAAGAAATGAGAGACCTTCCCTCTCAGCCAAGGTCTGACCATCATCCTCTGAA
ACAGATCTAAGATGGTTCAAGTCAGACTTGTTTCCTGTCATCATGATAACAATGTTCGAA
TCTGCATGGTCCCTCAATTCACGGAGCCACCTTTGGACATTTTCAAAAGTTGGACGCTTA
GTTATGTCATAGACAAGGAGAGCACCCACTGCCCCTCTATAGTAAGCACTGGTGATAGCA
CGGTATCGCTCCTGACCTGCTGTATCCCAGATCTGTGCCTTCACAGTCTTTCCTTCAACC
TGGAGAGTTCTCGTAGCGAACTCGACGCCGATAGTTGACTTAGATTCCAAGCAGAACTCA
TTTCTGGTAAACCTAGAGAGAATGTTAGATTTGCCCACACCAGAGTCACCGATCAACACG
ATCTTGAACAGATAGTCGTACTCGTGGTCTACTCTACTCGCCATACAGCCTCTCCTCTCC
GATCTCTCTAACCCTAAGGCGAATCGATCGAGGAGAGAATGCGATCCAAGTGTTGGATCA
AAGTCACTGCACGAATTGGAGCGGAGAGAGCACAGCAGAGGGTTGTGGTGTGGTGTGGGC
TTTTCAAAGAGCAAGGAAATGAGACAAAAAACGGAAACAACGATGAGGTGGATGGAGAGA
GAGAGAGAGAGAGAGA
>Pav_c178_g1_i1_len_607
GGGAAAATGGGAAGTTTTGGGAAAAAATTAGGTGTGTGGGTAAACTGTAGTGTACCTATA
GAATTTCCCATCATGTTATGACTATGTTATTGCCAATGTTATGTTTATATTCTACATGCT
TTGAAGACTTCTGATTTGGATTAGTAATTTAGAGTTTTAGCCTTCCAAGTTTAGTTGGTA
GGGTGTATAATGTTCATACTATTAGTGCCACCTGAAAGATTAGAATAGTTTCTTGCCCCC
CGAATTCTTTTGTTGTTGACAATAAGATATTCCTTTCAGTTATAATTGCTAACGAATGTT
TGGGTTTTTGGACAAGATTGACAGTGTCATGATTATCAGGAAAGTGGTGATAGATTGTGT
AGTGCCGTGTGGAACTTGTGAATATCGTTTTGAATGATGCTAGACTGAAAATGAATTCAT
ATTGGGTGTTGTTTTCAAGTTTCCTTTAGGTTTGGGGAATGGGTGTTAGTATTTGGCATC
GCTATATGTCTAGTGATATCCCTTTGAGGAGCACCTGTTTCTCTTTAAGTTTGGCTACTA
ACAAGATTGCATTTCTAAGTTCTTATGGGTTCTAACTTTTAACAGGATTGCATCATAGTT
TCTGAAA
>Pav_c179_g1_i2_len_2422
GTTGACACAAAAATTGGTGATCAATTAAAATTACATCAATGTTGGAGCTATGAGAATATG
ACAAGTCCAAGGGATAGTTTCATACTAGAACAAAGATCAGATATTCAAAAGATGAGCTTT
TCTTATTAATCGTTTTATTAGTTCTTGAACTTAGACTCGATTTGCATTTGAGTCTCTCAA
TTTCTAAAATCGTTTTTATGGTCTTCAACTTCAATTTCATTAGAACAAATAGTCATGTTG
TCAATTTTGTTAACTTTTATGTTAAATGCAGGGACAAAATGGTATTTTTGTATCAAAATT
GATTAAAATATGAATAAAATATTAAAAATCAAAAAAATCAAAAAATTTCTCTCTCACTCT
CTGCAACGAACCCAGAACTCAGCTCTCTCTCTCTCTCTCTTCTCTCGTCTCTGCCTACTT
TTCCTTCAGATCCTGAGCTTCATTTCTTCCTTTTTTACTTCGGAAAATTTGTAAGTGTAC
AATTGGTTATTTATTCCCAGTCTGTGTTGTCCAAATTGTAAGAGAGCACTGCAGTAGTAT
ACAAAGCTGATTGGTTTTTACATGCGTACCTGATGATTGGATGGATAAGAAGCGGCAAAT
TGCGATATTCACTACTGCAAGCCTTCCATGGATGACTGGAACTGCCGTCAACCCTCTATT
CCGTGCAGCCTATCTTGCAAAAGACGGGGAGAGAATCGTCACTTTGGTCATTCCTTGGTT
ATCATTGGAAGACCAAAAACTAGTATATCCCAACAACATCACGTTCAGCTCACCAGCAGA
GCAGGAGACTTATGTCCGTCACTGGGTTGATGAGAGGACTGGATTCAAATCTGATTTTAG
TGTACTTTTTTATCCTGGAAAGTTTTCTTTAGATAAAAGGAGCATTCTTGCTGCTGGAGA
TATTTCGGAAAGAATCCCTGATGAAAAGGCAGATATTGCCATCCTTGAGGAGCCAGAGCA
CCTTACGTGGTATCATCATGGGAAGAGATGGAAAATTAAATTTCGGCTCGTTGTAGGAAT
TGTGCACACCAATTATTTGGAATATGTGAGAAGGGAGAAGAATGGAAGAATGAAAGCATT
TCTTCTAAAATATATTAATAATTGGGTTGTCAGTTTATATTGTCACAAGGTAATCAGATT
ATCTGCTGCCACCCAGGATTATCCTAAATCCATAATTTGCAATGTTCATGGAGTCAACCC
CAAGTTTCTTGAGATAGGCAAGAAAAAGCAAGAGCAACAACAAAATGGAATCCAGGCCTT
CACCAAAGGTGCCTACTACATTGGGAAGATGGTGTGGAGCAAAGGCTACAAGGAGCTACT
CGAGCTTCTTCGTGATCATCAAAAGGAATTAACTGGACTTGAGGTCGATTTATATGGAAC
TGGGGAGGACTCTGATCAAGTTCAGGAAACTGCTAAAAGATTGGAACTGGCTGTTAGAGT
CCACCCTGGGCGTGACCATGCTGATCTTCTATTTCATGATTATAAAGTGTTTCTCAATCC
AAGCACCACAGACGTGGTTTGCACCACCACAGCAGAAGCATTGGCAATGGGTAAAATTGT
TGTATGTGCCAATCACCCCTCAAATGAATTCTTCAAGCAGTTCCCAAATTGCCGAACATA
TGACAATGGTGATGGGTTTGTTAAGCTCACACGGCATGCACTTGCTGAAGAGCCTGCCCA
GCTGACTGATGCACAGAGGCATGAGCTTTCATGGGAGGCTGCCACAGAACGGTTTTTAAG
GGTTACTGAGCTAGACCAGGAATTTACAAGGAAACTGTCAAAAAGTCCTACAAAGAACTT
TATGTCTGCCTCATTGGGGTTGTCGGGTAGCATGGAGGGTGCATCGGCATATGTGCATCA
TGTGGCTTCTGGTTTTGAAGCAACACGAAGGATATTCGGTGCAATCCCAAAGAGTTTACA
ACCAGATGAAGAACAATGTAAGGAGCTTGGGCTGCCTATGCCTGCAGGTAAACGAGCCTC
GGGAAGATAATGTTGTTGTTTGTTGTTTGCTTGTATGAAACAATATTTCAGAGATTCTTT
ATTATGTCAGTTTCAGGACATGCTTATTTGGCTACCGAGGAATCCAAATCAAGTGGTGTA
AAAGGGTAGCTCCTGTTTTATTCTTCTTGTTTCCTGAAATTGAGAATTGGATGGGAATGG
AGGAATGTTTTTTTTTTACAAAGGACGTGATTTGAATAATGTCTCTTGTCATTGTTAGTC
TTTCTGGACAAGTACAAAACAGAGAAATTGGGGAGGGGTTGTATTTGTAATTATAATTGC
AATGTACATAACTTTACTATGTTGTGGATTTCCGTTTTAATACATATTGCGATGACTTTG
TACTTTCTGCCGTGTTTGTTCTCACTTCTGGCTGAGGAAATGAAAATCCACTCATAGCAT
GTTTACTTAATGAGTATTGGAA
>Pav_c180_g1_i1_len_961
ACTGAGTGTATATAGTGGGGGGGAAGACAGGTCCATCTCTATCTGAAAGCCGAAACTGCA
GCTGCCCTGCCCCCTCAGGTAAAATGCAAGGAGCATTTAAAGCTTTTTCATCACATGGAA
ACGTTGTGAAGAATGGAGTTTTGCGACACATCCGTCTTGTGAATCCCCTAATTCAGCCTG
TTGCGTTTTCACGCTTTGAGTCTGCTACGCCTGCTCGCATAGAAGAGCATGGTTTTGAAA
GCACCAGAATTGCAGACATCTTGAAGGGGAAAGGTAAAGGTGCTGACGGTTCCTGGCTCT
GGTGCACTACAGATGACTCTGTTTATGATGCTGTTAAGTCGATGACCCAGCACAACGTTG
GAGCCTTGGTGGTTGTGAAACCTGGAGAGCAAAATTCTATCGCAGGAATCATAACAGAGA
GAGATTATCTCAGGAAGATCATAGTGCAGGGAAGATCATCCAAGTCAACAAAGGTCGGGG
ATATTATGACTGAGGAGAACAAGCTTATCACTGTCACCCCTGACACCAAAGTTCTACGGG
CAATGCAACTGATGACAGATAACCGAATCAGGCACATTCCAGTAATAGATGACAGGGGAA
TGATTGGAATGGTGTCCATTGGCGATGTGGTTCGTGCTGTGGTGAGTGAGCACCGGGAGG
AGCTAGACCGCTTGAATGCTTATATTCAAGGAGGTTACTAGATGATGATGACGAAGACGA
TGAGATGCTGTTTAGTTGACATCCCGGAATGACCAACAGTAATAAACCTGAATGCTTGTA
TATATGGTGTGTTGTTTGTGCATCTCCGGTTGTTTGGTTCTGTATTTCCCAATGTCTAAT
TACAAACTTGTGGACTATCAAGTGCTTAATAATTAGCAATGTTGTGTTTGCTAAAATCTT
CTTTCTATGGTGAATTTTCACACACACATGCATACCATTGACCCTTTATGTTATACATGC
G
>Pav_c181_g1_i1_len_950
TTTGGGATAAAAGAATAATAATATTTTATTGATAAAATAAACAAAAATAAGTACAAAGAC
AATGTTTATTCTGCGAATTAAATCTTAAATCCTAAACCTAAACAATAGCGTTTCGATAAA
AATTGAAGCACTGTTAATGTCCTGTAGTTGGATTCAAATGACCTGTATGTATGATTGCAG
GATACATAGTTGTACAAAAACACTGGTATTACACAAATAGTACAAATCTTTAATTTCCTT
TTGTCAGCTTTCTGATGTAAAATTGTGATCAGAAATCTGCTACGTACACTCTAATCTATA
TCAAGAACAACTACAAAAAATAATAATAATAAAAATATTAACAACTTGGCCTTCAAAACA
CCCGATTAGGCACCCTGATCTCTCTCACAGTCCTAGAATGCACCAAACTCTCTTCCCTCC
GCTTACTTCTAGGACGAAGCAACTTCGACCAAAACCTACTTTTCTTCTTCTCCTCGTTGC
CTTCCTTCCCTCTCATTCTCCTCGGAAAATAATTAACCAGCGACCTACTTTTAGTGAGCA
CATTATTGTCACCACTCAGAAACCAAGAAATGGAGCCCTTTTGCTCATATCCCGGTCCCG
GAGACGACAAAGAAGAACCCGAAGAGGATGAGTAATACGAAGATAAAGACGACGTCGTCG
AAGGAGAAGTGTTAGACAAGGTTCTACGTAGTAGAAGTGGCGAGCCAGAATAAGTTGACA
GCTTTTGAGCAAGCCGTTCTAGCTTTTCTCTCAAGCACAAGCTGCAAACGCCGGGCGTTT
GTTGGTGCTTTGGGTGCTTCTTGCACCGGGCAATATCGGGCTTGCTTTTTTTGGATGATC
TCCTCAGCTTCTCCATTTTTGGTCATGTGAGCTGCTGTTTGGGCTTGTTTGTGTCAAAAT
ATATAGAGAGATATTATGGTTTGGTGTGTTTCCATGTTAGTTCATGCGAG
>Pav_c182_g1_i1_len_1804
TTTAAGGGGGCAAAGATCTCCATATAAATCAATGAAAATATGGTTTAAAAAAAAAATCCC
ATTGCAATTTGAGTGCATTTATATAGTTATTGAACAAGCACTGCAGAAGGAGCAATTTAA
TAATTCAATTGTCCTACTAAAAATCCAACGATACAGCCTAATGTTAGTCAAGAAATGAAA
CCACTGAAAAAGAATAGAGAAATATCCAGACCCACCAAAGAAGGAAAAGAGTGAGGGTTT
CATAAGACATCTTGCAACTAGAACCCTTCTTTCCAATTCCTCCACCGTGAAATACCATTA
ACATATGAAGCTTTATTGTATCATATACGAGCAACATATGAATTGGCGAGCGTGACATAT
CTAACCCACCGATATGGATTATAAGTTCCAGATTTCTTTGCTATCTGCAAGTACTTTACC
TGAAGTCTTGAAGAATTATACATAGGTATTGTAAACGTCATGCTAACTGGACCGGATTCT
TTTGTTATATTTCCATGTGCTTCCGGTGAAAAGGTCAGTCTGGCACGCAGTGTATGTTCA
GATCCACCAACAATCTTCTTTAAACCCCATTCAAGTCTCTTATTTGCTTCCTTGAAATCT
GTTGTTTGCCCAACTGCTCCCGGTTCCAACTCAAAACTGGCTCTGATTGTATATTTAGGT
AGCGGCATTTGTACAGCAATTGTATTTGAAGTAATGTTTGATGGGAACTCAGCAAATATT
TTCAGAATCACTTCGGCCTTAAGCGCTCCTGCTTCTTCAATCAAAGCATTAATACGAAAA
GGAGGCTTGAACTCCTGAGTCATACGGTAGTTCATGACAGGAAATTCACCATCAGGGGGT
ACCAGGGTCAGAGTTTTGTCTACTTCAAAATTATCAAGACGTACAGATTCGTGAAAATTA
CAATCATCAAGTATCACTGCTCCTGAGCCAAAGGAACTCCTATAGTCATATGCCGATCCT
CCACCTCTTCCTATGCTCAGGTCCTCATTAAGAGCTAATCGGATTTCTGGATTGCCAGTG
AGATAGCTCTTCATTTGAATGGTGCCATCAATCTCAGAAGTCAGTATGTACCCACTAGAG
CTAAAAGTAACACTGATCTTCTCGATTATATCCACAAAAATTTCCTCCCTCTTCCTACCG
CCAGGCTCACTTGCAACAACTGATTTTGTGACAGCTGTTCCAGGCATTCTCTTTGTCCCT
TGCATAAAAAGGCCAGTAGGGCCAATAGATGATAAACGTGCAGAATCAAGAATAATTGGC
TCATTAAAGATATAAGACTTCAACAGTTCAGTTGATGTTGTTTGCACAAAGCCAAAATCC
ATGACTTCATCAAGCAACTCGTACACAAGCACAAAATTCTTCCTTATTGAATCTTCATTG
AGAACTCCAACATAATCTTTGATGACACGGGCAATTCTTTGAAGAAGTTCCAAGACAAGA
GATGGCGATACATTAGCTCTTGTGGTTGCAACAAATAATAGTCCAACAACCTTCACATGA
AAGTAGTTGACACCATCCACATTAAAGACAGGTGGTGCTTCCTCTTGCCCATCTTCTTTC
CAAAACTTCACCTTCCGGAAAAATATCTCCGCACTTCCTTTTGGTACTTCACCGCGATAG
TCGCGGAAGACGATGTTATCGCCACGCTGTGAGAGCACGAAGAACTGCGAGATCATGGCT
TTGCTTACTTCTTTCTCCTCCCTGTGTCCGAAATGCGGTGGGTGTTCCTCAAGCTCAGCT
GTTGAGTTGAGGCCCCGATTGCTTTTGTTCGTATATTAGACCCAACTTCGCTCAGCTAAT
CAAG
>Pav_c183_g1_i1_len_1761
GAGAGAGAGAGAGAGAGAGAGAATAGCATGTACTTGAACGGATTAAATTGGCAACAAGAT
AATTTGACACCAGCAGTTGTGACAGGATAATGAATGTCTGTCACCCGGCAAAATTATATA
TACTGATAGATGGCTAACTTTATACACTATAAACATCAAGCAGATTACCACTACAAAATA
GCTACATAGCTTCTGGAATTACAGGTGGAAGTAACCTCAGAATAACTCAAAACTGTGTCA
AATTACATGCCCAAACTTGATGCTATGTAAACAAATTATGGAGTCAAATAAGTAATTTAC
ATAAAGGAGACTCTCCGTCAACGCACACGTGGAGATTGCCGGTGGGATAGCAATGGGGAT
GCACTTGGTGTTATATTGAGAGGAGAATGGTGTTGTCGCATTGGTGACCTCCGGTGAGGA
ACAGAAAGCGTCTGCTGTTCTGATTGAGAGTTTCTGGCTGCAGTTTTTGGGGCTTCAAGT
TGTTCCAGCGTAGCTAATACCACTGACATTGTTGGCCTAAGTTTAGATTCTGCGCATAGG
CATTGTGAAGCAAGAGTAGCAGCTGTAAAGGCTGCTTTCTGGGGATATTGGCCCTCCAAC
TTAGTGTCCATAATCCGAAATAGTTTTCTTCTGTCACCCAAATATGGTTTTGTCCAGTCT
ACAAGATTCTGCTCGAGACCAACTTTTGTTTTATCGACAGCTCGCCGTCCAGACAATAGT
TCCAGTAATACAACACCAAAACTATACACATCACTTTTAGCAGTCAATCTACCTGTAGCA
ACATATTCAGGTGCTGCATAGCCTTGAGTACCCATGACTTGAGTAGATACATGAGTCCTG
TCACCAGTGGGGCCCGCCTTAGCCAAGCCAAAATCAGAAAGCTTCGCATTGAATTCTGAA
TCTAGTAAGATATTGGAAGCCTTAAAGTCCCGATATATGACTTGTGATTCGGCCTCATGA
AGAAAACTGAGGCCCCTGGCAGCACCTATGGCCACTTTCATTCTTGTTGCCCATGAAAGT
GGTTGCGGCCCTCTTCTAAACAGATGATTCTCTAAGCTTCCTTTCGGCATGAACTCATAC
ACTAAAAGACGGTTCTCACCCTCCAAGCAGTACCCGATTAGCTTAACCAGATTTGGATGG
TACAGTTGGCCAAGATAATTTACTTCTGTCAACCACTCCTTGTGGCCTTGGAAACCTTCA
GGTTTGAGCTTCTTGACAGCAACAACCATTCCGGACCCTGGTTTTGCAGCTGTCAATGTG
TGTTCATTAATCCATCCTTTGAAAACATAACCAAATCCTCCTTCACCGAGAAGACTGTCA
GGGCGAAAATTTCTGGTGGCATTCTTTAGTTCATTGAATGAGAAGGCTTTCAAATTTGGA
GACGACAATATTTCACCTTCAGTTCTTGGGGTAGGAAGACTTGAACCATTGCTCCTTTCA
CTAGATGATGGGATGGTCAAGCGGGAGGGAGCTGAGGAAGGGCTGGTTTTGCTGGAAATT
TTGGAAACCCCTGATCCAAAGGAGCTCTGTGCTGTGTCTACTTTAGCTGAAGAATCTAAG
CAGTTTCCCATTTGCTACTCCAAATCCCAAAGGCACTCTCTTTTTAGTCTCTTTACGACT
TCTTACGAACACAAGGTTTTGTTGGTAAACAATCAGCAAGTCATTGCAAAGAGGGAAGAA
GAAACTGTAGCTGACTTGTTCTGGGTTTTATATGATTGTGCTACTTTCTGAGAAAATACA
AATAATATGAGGGGAGAAGAC
>Pav_c184_g1_i1_len_1164
GTCGATTTCAGTGGAGGCCTCTCAAAAACAAAATTCAGATTGGAAAACCCCCAAAATGGG
AAGCTCTAGCTCAAGAACACCGCCACTCTTTGCCTTCATCTTCATCTGCGCAATCTTGGC
CGCTCATTTAGTACATGCTTCATCTGCAGCCGTCGATTTCAGTGGAGGCCACCAGCTGGG
CCAGCTGAGCTGGGTCTCCACGAGATCAGCGGGAGGACTGATAGCTGAGGACGAGGATTT
GGAGCTGCCGATGGAATCGGAGATCAGCCGGCGCATCTTAGCCACGAACCGGTACATCAG
CTACGGTGCGCTGAGGAGGAACACTGTCCCCTGCTCGCGACGTGGCGCGTCCTACTACAA
CTGCCGACCTGGAGCTCAGGCAAATCCCTACTCTCGCGGCTGTAGCGCCATAACTCGCTG
CAGGCACTAATTTGTTTTTATTTTATTTTATTTGTTTAATTTTTACCCTCCCTTTTTCTG
TTATTATTTAAAAAAAAAAAAAGTTTATATTATTTATGGGGTTATCTTATTGTGTGTTAT
ATACTTGATGAGATTTTAATAATGGTTAGACAAAATTATTGACGTGTCATATTGTAATGT
TAAAATACCAAATTTGCTACTCTCTTTTTATTTTTTTATTTTTTTATTTGGTTGAATTGT
GGATGGATGTGCTTGTAATATTAGCATTATTGTCATATATAATTTGGGGTATGATTTCTT
TTTCATTTTGTATTATTTAATTTTCATTACGGAAAGGGATTCGAACTTACAAGTTTTTTC
TTAATATTGGATTAAGAAAATTAGAGAAAATAATATTTGTGGGCTGTTGATAAATAAAAA
AACATATATGGGGAGCTGAGCTAAATTCCAGAAACCGCGTGTGTGTGTATTGGGTTGGAA
AAGTGCTTTGCTAGCTGTGAGCTTTTGAGGCAATGAGCAAATAATGCCTGAGATTTGATT
TCGAGGCATCTGTATCCTTGCAGTATACAACTGTCTTTGCTATAGTGCAAACAAGGACAA
CAACACGTAGATGTAGATGATTTTTGTTTTGGCTATGGATTTTTTTCTTCTTCTATTTTT
GGGGGGGTGTCGGCTGTGAGATTGAAATCATGAGAAATTGCCACTTTTGGCTGGATATTT
ATTAAACAAATTTTTATTTTCAGG
>Pav_c185_g1_i1_len_2075
GAGAAATCAATAACGTCACTTTAGAATTTGATTTGCTTTGTAGAAGAATGAGAAAAGCGT
CGTCAATCTCAGCGCTTTTGTTTCTAGGGTTTGTTCGAAGCCCAAGCTCCAAGCTCCGCT
TCAATGCGCTTCGTTCTTACTGTGATCGAACCTCGCCTTCCTCGATTAAAGTTCCAGGGC
CACTAACGCAGTACAATAGCCTCGTCGAGCAAGGGAAGCTACAGCATGATCCAAACCAAG
AAGCGGTTGCTTTTCAATTGGAGAAGTTGCTTGGGAGATTAGAGCAGTATGAGAAAGAAA
TGGCGGAATATCATGAAAGTCTTGCGAAATGGTCGAAGGAGAGAGAAAACGAGCGACGCA
AGCTTTTAATGGAGGAAGCTGAGAGTCAGCAGAAAGATGATGTATGGACATCAGTCACCA
ACCAACGCAATAAGTTTGTTCAAAGATGGCTTTCCCGGAAAAAACCAGAGAATGTAGAAC
CTGGAGTTGGGAAATGGGTTTCGTATCTTAATCGAGAGAGGAAGTTAGATTCAGTAGTTG
GTCGCCGCCCAACTGCTCCTCCAGCTCCTAAAGGATTGTATATTTATGGCAATGTTGGAA
GCGGAAAGACAATGCTTATGGACATGTTTTATAGTGCCACTGAAGGAATTGTTAAGCATC
GAAAAAGATATCACTTCCATGAGGCTATGTTAAAGATTAATGAACAAATGCATCAGATTT
GGAAAAATCAAGTGGAGGAAAAGTCTTTGCATTCAAGCCTTTCGAATTGGGTAATGAATC
TTCCCTTTGATTCAAGGGTAAAGGAGTGGGTGGCTGCAGAAGAGAGATATAAACAAGAGG
TTCAGATGAAAAACATCCTTCCAGCTGTAGCAGACAAGTTCATCATAGACTGGCAGGCAG
ATCAAAAGGGTGGTAGCATTCTTTGTTTCGACGAGATACAGACTGTTGATGTATTTGCTA
TTGTGGCCTTATCTGGAATTGTTAGCAGATTGTTAAGCAATGGAACTGTTCTTGTAGCCA
CGAGTAATCGAGCACCCAAGGACCTAAATCAGGATGGTATGCAACGGGAGATCTTCCAAA
AGTTTGTTAACAAAATGGGTGAGCACTGCGAGAATGTTCTGATTGGAAGTGAGATTGATT
ATCGTCGTGTTTTAGCTCAAAGTCAAAGATCTATGGGCCAGGTTCACTACTTCTGGCCTT
CAGACAGCATTGCTCTGGAGAAATTTGAGAAGAAGTGGCATGAAGTCACAAACCAAGTAG
GAGGGCAAATCACCTCGAGTACTATTCGAGTGATGTTCGGAAGAACACTGGAGGTTCCAG
AAAGCTCAAATGGAGTGGCACGGTTCACATTTGAGTATCTATGTGGTCGGCCGGTAGGCG
CAGCCGATTACATTGCAGTAGCAGAGAACTATCACACTGTCTTTATATCTGGCATTCCAA
TGATGAGTATGCGTATCCGTGATAAGGCACGCCGATTTATTACCCTCGTTGATGAATTAT
ACAATCATCATTGCCGTCTATTTTGTTCTGCAGCTTCTTCTATTGACGAATTATTTCAAG
GAACTGAAGAGGGTGCACTTTTTGATTTGGAGAGTTTCCAGTTTGAAACAGAGACAGAGG
GTTCAAAGCTTCGACGCGATGTTTTAGCAGAAGGGAGTGTGAGCTCAGGAGGTGCCCCAA
CCGGCATAGTATCCATGTTATCTGGTCAAGAAGAGATGTTTGCTTTCCGCCGAGCAGTAT
CACGCTTGATTGAAATGCAGACACCTGTATACTTGGAGGGGGTCCATAGCCTTCATCCTT
ATTTCCAGAGACAACGCCAAGAATTCGAAAATATTTCTGCAGGAAACATACAGCCTCAGT
TATCATTCTAAGCAGCAGAATTGTTGTAACAACATTACTCCTTCCTGTTCATTTATGATT
TTTCATTCTTTTGTATCTCCTTGTGGCTATAAGAAGCCAAGCCCCCATAAAAGAAAATTA
TAACAAGCCTGAATTTTCCATTACATGACATTGAATACAACTGTTGTAAGATTATTTCAA
TAAAAAATTGCTTGTTATTCTTTATTTCTTATCTG
>Pav_c186_g1_i1_len_577
GTATCGGTTCATCGAGGCCTCCTGTTATAATAATATGAAAAGTAAAACATATCCATTAAT
CAATAGAATATCAGAAAACAAAAATTAACAAATACAAGATGAGCACCATCACAAATGGGG
AAATAAGTGAACTTCTTCATGCACAAGACAAGTTTCAAGGTTCTTGAGAGTGGCAGTATT
ATATTGTGCGGAAGGAGGGGTCCGTATCCAAGTGGCCCTCTCCTTTCTTGGGTAGCTTCA
TTCACCTACCAATCTGAGGACTCATGTAATTGCATAGTGAACTTGCTCTAATTTCAAGCT
TTAGAAGAACCTAGGGAATAACTTTTCGTGAAACCGGCTTCCAATGGTACCTAGAGGCTT
AGATATTGCCCCCAATATTCTTTTCAGTGTGGATATTTGGATAGAAAAAAGTTTATTAAT
GGATTACTTGTGCAAATTCATCCATCGTCTCGATTGAAGACACAAAGAAAAGGAAAATAG
TGGACAACAAAATATGAAATTGAGGAAAGAGATAGTAACTTGAAACTAAAACAATATTAA
GCTTCATGGTTTACCTGCGTACATCAGACCCTGTTTA
>Pav_c187_g1_i1_len_748
TCAGATTTTGAATCTTCTGACAAGGTTAGAAAGATCCCTATTACATTATCTAGCTTTACT
CATCACAATTATTATTACTGTCTTTTCATGGAATGGAATGGTTTGAATGGAGAGCTTAGG
GATGAAGTTGAAAGATGTACGCGAACTTGCCCTTTTTTCTGTAGAAAGGGTGGAGGAATG
TAGATGTTTATCATTTTGTCTACGAAATGGATTGTGATAAGATAAATATCTAATTCATGC
GAACTCGGTATATGAGACACAAATGTCTTGAACAATGTGGATAATGTATTTGGAAAAGTT
TCGTTGATAATTGGGTGGCATATACTGCTATGTTAACTTTGAATTCTACTGTATGAAAGA
AATATTCTAAAACTTATATATAACCTTGTGATAGTAATGATAAGTTTTGAGTTTTTAAGA
CTAATTTTATAATGATTGTTCTAAATTGAGTTCATTTTTCTTTTCTGTCCTTGTTTTTTA
TTTGACCGTTCATCATGCACAACTTTATGAATTTCGATAATTAAAAAAGTCTGGGTTGCT
TTTGCTGCTTAAAAGAGGGTAATATTGATACCTCTAATAGGTCTTGGTTTAGTTGGTTTA
AGCAGTTCTTCGGTTAACACCTGATTAGAAGAAGATTATAAGTTTGATGCCAACATTGAT
GATGGCCCATTTACTTTTTCTTTCATCTATTCATATGCTTAACGAATCTTGTCTGTGCTC
ACTTCAGAAAGAGTCATTTGAGTTTGGA
>Pav_c188_g1_i1_len_268
GCTGAAAAATGTAGCAACCGACTGCAGATGATGGCACATTAAGACACATTGTACATTTGG
AGTAAACCATATTTCTTTATTCTTTTTGTAGCGTGACTAATTTAACAAAAACAAAATTCA
TGGAAGTATTCATTGAAGAAAAATAGATATTTATCTGAACAATGTCAAAGAATATAACAA
TGTAACTTTACTAACCATAAGTAGAAGAGCACAAATAATAAAAGGTTAAAAAAAGTGAGT
AAACCTGTTCGTTTGCTGTAGGAGGAAG
>Pav_c189_g1_i1_len_733
TTTTTTTTTTTTTTTTTTTTTTTGTTGAAAATTTCTTTTCTCCGTGAAAAATAAGAAAAA
AAATTGTTATAATTTGTCATTTAATTCTTAAGGTTGTCGGCAAGCATGACAAAAAGTTTT
CCATATTTTCCAAGTACATAAGTTAATGTTTCTGGAAACTATACCATATTCATGTTTAAT
CATTTTGTACATCCACTCACTCACTCCCAGTACAACCATTTGCAAAGAGGAAAGATATAT
ATAAGGATAGATGATTGATATGAATTATCAAAACCCACATCTAAACAACAGCAATCATAC
ATTTATGCCTTTATTTACACTCCTGCAAAGATAGAAATTAAATAAAGTACAAAGGTAAGT
ACTAGAAAGATTTGCATCTCTCTCTCCTCTCTTTCGCAAGGTGAATATTGCTAGCTCTTT
GCGCATCAAGGGCGCGCGAGAATTATTTTTCTCGTTAGACTCCATATGAAGTGGCCAGAA
GTCTGAGGATATTCACCTTAGCTTCTAAGAGAAAGATGTAATTAGCAATCTCTTGGAACG
TGGTTTCTGGGTTGCTGCTGTTAATGATGCATCCCGGGATGAGCTTCTGGAGCTGCATAA
GTTTCCTTTCTATGGAAGATTTGGCGTCCTTGGAGTTCCTAATCAAGGAAAGCCTTAGCT
TTCTCTTCTTGGACCCAACTCTCCATATTGAACTCCTTGTTCTCATTTTGGAGAGAGAGA
GAGAGAGAGAGAG
>Pav_c190_g1_i2_len_547
GCTTCTCGCTTGTCCCTGCTCCTATTGCATCACACCAATCACGGTTTCCATGAGCACAAA
ATTATTCTTGTATAGAACATGATATATCATATCATATGTGGAATATAATAATGACTTTTA
AGATCTTATTCTTGACACAAAGGCGATAGGGATTTTATTGATAATTAGGAAACACCTTAC
TTGTATGTAAGTAATTAATTGCAAAATCTGACTTCGGGCAAAATCAATAACTCACTTTTC
CTAATTATTAGTGCAACTACCAGCTTCAAGTTCAAAACCATGGAAGAAGAGAAGAAAAAT
AAATAAAACATAAACAAAGAGCCCAAGTTTATGCTTAAAAGAAAAAAAAATAAAACACCC
CACTAGTGAAAATCTTGTGAAAATCTAAATCCAAAGAGCTCCCAGTGAAAGCAAAAAAAC
ATCATAAAGAAGCATAGAAAACGAAAACCAACAACTCAGCAACCAGCAGACAAATTTCAA
GATTTTTTTTTAAAAAAAAGAAAAAAGCAAGCAGAGCCTTTTTAGATAAGACCAGGAAGG
AAAATGC
>Pav_c191_g1_i1_len_1800
GGGGATCAATATCAAACTCATCTTCAACCCAAACCACTTCCAAGAAGGAAAAAAGTGGGT
TTTGTTAAAAATAGAAAGGGCAAAACAGATTGGAAAGCTTGCACGGCTTAGATGAATGTA
AAACGTGTTACTCTTAAGTTCACCCTCCATCCTCACTTCTCTCTGCCTCTAAAGACTGCC
AGTTTGGAAATTGAGTCATTAGCCTGTGGCTCGATTGATAACATGCTGCCAAGAAAAGCT
TCGTGCCAAATCTTATGGGTGAGATCTTAGCCAAAGCAACTCATTCATCTTTGTCTTTCA
ATGCCTTGTAGTCTGATTAATTTGATCAAGACTATATATATATCATCTTCATTTCTTCAT
ATAAATCAATCACTTTTCTTATAAATCATTGAGTAACCATGCATGATCCAATTGGAATTC
CTGCTTGCTTTTCATCCGGTACTCAAAGGCCGGTCGATGATCCAAATCCAACGAGCGTGA
TCAGGTCAGGACAGAGTGTGTTCATGTCAGTGTACAGCACAAAGATAGCTGGTCAGTGCC
GTCTGATCACCATCACTTGGTGCAAGAACTTGTTGCTACATGGCCTCTCTGTTTCTGTTC
AAGGTCAAGATGGAGACGATGATTATCGGTGCAAGGTTGAGCTGAAGCCGTGGTACTTTT
GGAGGAAACAAGGCTCCAAGCAGTTTCTGGTGGATGGTAGCACAGTTGATGTGGTGTGGG
ACCTAAAAGCTGCAAAATTCAACGGAGAAACGGAGCCGCGATCGGACTATTATGTTGCTA
TTGTGTGTGAAGAGGAGGTGGTGTTGCTTGTTGGTGATCAAAAGAAAGATGCATACAGAA
GAACAGGTTGCAGGCCATCACTCATAGAACCCATCTTGGTTTCAAGGAAGGAACATTTGT
TTGGCAAGAAGAGATACTCAACAAGAATCAAGTTCCATGAAAAGGAAAGCTTTCATGAGA
TTTTGATTGAGAGCAACAACATCTCTGCCACTGGGGCTGATCCAGAACTGGAGATAAAGA
TAGATGGGAGCATAGCTCTCCATGTCAAGCACCTCCATTGGAAATTCAGAGGTAATGAGT
GTGTTGATATAAACAAAACTAAAGTTGAAGTTTATTGGGATGTTCATGATTGGCTCTTCA
GCTCTGGGCCAAGGCATGGAATGTTCATTTTCAAGCCAATATCATCTTCATCATCAGAAA
CTGCGCAGTCAACCCAAGAACAAGCTTTGACTGAAACGTCAAGTTGTGCAGCAGAAGAAG
AGGATGAGAAGGCAGGTGGGTCATCTGTATTTTCCTTATTCGTTTATGCTTGGAAGGTGG
AATGATGATTGTGTTCAAAGTGTTTCATTAACACACGTTATTGAAGTGATTAATTAGCAA
CATTATTGCATTAAACGTGAGCAAAAGGAATTGAGGGAGAGGGATTAATTAAGGCTCCAC
GTTCATGCACATTTTGGATTTGGACGGTAGACCCCTTCTTCTACAGTGAGGTTCCACATA
TGAACGGATGGAACCAACCGGTTTGGGATTTTGCTTGCTACAGCTGGAATTGAATAATAT
GGAACATGATTAGACAGGGCCAGATTGGATCACATTTACATGTCCAATAATCCCCCAATT
ACATATTTTCGGTTTATAATTGCTCTATGTGGATCATCTTTATTTTTTATTTTTAGTTTC
CTTACTTTTTCTGTTTCATATTTTGTTTCGTTTTATAATTTTCAAGAAAACCCTAGAAAG
ATGCTGCATAAGTGAATGAGAGTCAAATTCTTATTGCGGATTTGAAATATTAACGATCGA
>Pav_c192_g1_i1_len_282
TCCACCTTTCCCTATGCTGAGAGTGAGAGTATAGTCCTGCCTTCGACGAAGGACTCAGTT
GTGCTGTTTTTCAGTCAAGCTCTTATAAAATCCCAATCTTTCTTCTTTTCCATCAAAGCA
CAAACTCTCTCTTCTTCAAATCAGGTACATCCTCTGATTTATTGTGTGCATGTGAAGGTT
TCAACTTTTTCATGGAAAGCAAGTTTTTTTTGTTTTAAATCTTTGCTAGTTGTTTGTTTG
TGTTTATGCTGCTGCCCTTTTGGCATTCTTCCTTTGATTTTG
>Pav_c193_g1_i1_len_596
AATGTGTAGAAGGTGTACTTCGGTAAGCATTTTTTGTTTTGGAAAGAAAAAAAAAACTCA
AAACTTTTACTAGCTGAAACTCACAATGTTTGCGTTTTGAAGCTGCAAAATACTTGGTCT
TCATGGATCTGTTTTTTAGATCAGTTGTTTCTGTTTTGACAAGGTTTTCCTGAGTCTAGT
TTAGTTGATTATGTTAGAATCAGCAAAATTAAACCTTTACGGGGTTACTTGAATGTGAAT
CTTTGCACTAACATTTAAATTATTGTTGAAGTTCTGTGGATTAGGAGGGCGTTTCCCACT
CCAGTACCTGTATGAGAATGGGAGATATGAACAAACAAATATCTTACATGTTTGAAAAAC
ATTTGTTATTGAAGGGAAAGGAATTAATCTACTTAATGAAGAAAGAAAAAACTTGTGTGT
AATTTGTTTGGTTCATCTCTGGGAAAACGTACAATACCCTATACTAGATTATGGCTCTGA
TACAGCAACTTTTATTGAATATAAACTGTGTTTTACATTTTGCTTGAAATTCCCCTTAAA
GTGTCCATATTATTCATGACTAGGCATATTTCACGCATTTTTTAAATTATCACTAT
>Pav_c194_g1_i1_len_690
GACTGGTTTTCCTTCGGCTGGTGATCAACCAATGGACATGCTTGGGATTATAAAGTCCCA
GAAAACTGCAGAGCTACTGCTTGATTTGAAAGTGAGTTCTATAGTTAGCAGTCCAAAGAA
AGCTTGTGTTGAAACAGCAACTGTCATCTCCAAAGTGCAAGAAGCTGCAGATTGCTTGGG
TGTTGACTGTGTGCCACGCTATGTGGAGACGAAACAGATGGAGAACCTTGATGTTGAAGA
CATTCTTCAGCAGTCATCTGAGGGTAAAACGGAGATTCCACCTCTTCGGCCTGGTTGGCT
GAATGAATTTGAGGATAAAGCCACGGGAGCTGTGTGGGAGCAATCTGAGAAGGCCTGGCA
GTCTCTGCTAAATGAAGTAGCTGATGAAGCTAAGCCAGAAAAAGTTGTTGTTGCAGTTGG
TCATCCGGCATTGCACATAGCTTTGATGGGGCACTGCCTGAATTTGACAAAGGAATGGCT
GGGATCATTTCATCTTGATGCAGGAAGCATCACTGTCATTGATTTTCCTGATGGTCCTAA
TGGCAGAGGCGTTATTCGGTGCATAAACTATACTGCTCATTTGGGGAGATGGTCAATCCC
GATCACCAGATCAACACTGGAGGATGAAGAGTTTTCAATGTGAACATACGTAATCATAAA
AGGAATTGAACTTGAGTATAAATTAGTTTA
>Pav_c195_g1_i1_len_361
GCAGCCGGATGACGGACGTCCACTTCTTCTCCAGCAGTCCGCCAAACTTCTTTTCCGCTT
CTGTGCTGAGATCGGCCTCCTTGCGGAAGGTCTCCAATGAGTCGGCGTAGCCATTTGAGC
CCAGGTAATCGGCAATCGCTTGGTTAAGCTCCTCGCGCTGCCGCTGCGACAACACCATTT
TCATACTGTTTTCCGATTTGGCTTGTTTTGCGCTGCTCTCGTTTGATTCGTTTGACCGCC
TTCAATTCGTGCAATTATCGATTTACTGTTTCATATATTTATAATTGCGTTTATTTATTT
ATATTTAATCGAATTATCCGAAAAAATTACGCAGGAAAATGACGAAAAATGCTTCGATAA
T
>Pav_c195_g2_i1_len_400
CGGCTGCAGAAGAAGGTGATGGAACTAGAGGCTAAGCTGACCGAAGCTGAGAAGGAGGTT
ATCGAGGGGGCGCCCACAAAGAACAAACGGACGCCCGGCGAGTGGATACCCCGGCCGCCA
GAGAAATTCTCCCTGACGGGTCATCGGGCCAGCATAACGAGGGTCATATTTCATCCCATT
TTTGGTCTAATGGTTTCCGCTTCCGAAGATGCCACCATTAAGATTTGGGACTTTGAAACC
GGCGAGTACGAGCGCAGTCTGAAGGGACACACAGACTCGGTGCAGGATGTGGCCTTCGAT
GCACAGGGCAAGCTTTTGGCTTCCTGCAGCGCGGACTTGTCCATCAAATTGTGGGATTTC
CAGCAGAGCTACGAGTGTGTCAAAACCATGCATGGTCACG
>Pav_c196_g1_i1_len_1730
GTTAGCTCTCACCTCTTGTTTCTTTCAAGATCTGCTACTTCTTCTTCTTTTTCGTCAGAG
CGAGAGAGAGAGACAGAGAAAGACAGAGAGAGATTTTTTCGGAGCGGGTTAAGTAACACG
GGTCGTGGGGGTCCTAATGGATGGAAAATCGGATACGGGTGGTGGTGTGAAATCGCCGCT
GTTGGCGAGCGGTGGACGTAGTCGGCGACTGAGTCGAAGGAACTCATATAACTCACTCAG
AAACGACTTCGTTTCCAGGCTCCCTGACAATGTTCGAGCTGGCCTCGACCCCGAGTCGCC
TGAAGGCATCGACTACTCTCGAACCACAGGCTTAAACCGAGAGGAGAAGGAATATTATGA
AACCCAATTTGCAACACTTCAATCCTTTGAGGAGGTTGACTCTATAGTGCAAGCAGACTG
TATCGACGAGGTCGATCTCGAGGAACAAGCACAACATGAAAGAGCAATGAAGATTTCCAA
CTATGCTAATGTACTTCTCTTGGGACTCAAGATCTATGCTACTATAAAGAGTGGGTCCAT
AGCCATTGCTGCATCAACACTAGATTCTTTACTAGATCTCATGGCTGGTGGCATACTTTG
GTTTACTCACCTGGCCATGAAAAACATCAATATCTATAAATATCCCATTGGGAAATTGAG
GGTGCAGCCTGTTGGCATAATCATCTTTGCTGCTATCATGGCTACACTTGGGTTTCAGGT
GTTGATCCAGGCTGTCGAACAACTAGTTACAGATGATCCCACTGAAAAGATGTCCTCAAG
TCAATTGGTGTGGCTGTATGTCATTATGATATTTGCTACTGTGGTAAAACTTGCACTCTG
GTTTTATTGCAGGAGCTCAGGAAACAAGATCGTTCGTGCCTACGCGAAGGATCACTATTT
TGATGTGGTGACGAATGTAGTAGGATTAGTTGCTGCTGTTCTTGCTAATAGGTTCTACTG
GTGGCTTGATCCTGCTGGTGCTATTCTCCTTGCTGTATACACGATTGTAAATTGGTCCGG
AACTGTTATGGAAAATGCAGTTTCCCTTGTGGGACAATCGGCCCCTCCTGAATTCCTACA
AAAACTGACATATCTTGTCATAATGCACCCTGAAGTGAAGCGTATTGACACAGTTCGTGC
TTACACATTTGGTGTTCTTTATTTTGTGGAGGTAGACATTGAACTCCCAGAGGAGATACG
CTTAAAAGAAGCACATGCAATTGGAGAAACCCTCCAGATAAAGATTGAGAAACTTCCCGA
AGTTGAGCGAGCATTTGTTCATCTTGACTTTGAATGCGAGCACAAACCAGAACATTCTGT
ACTCGTCAAGCTTCCAAACACACAGCCCTGATTTTACAGTATCTCAGTTTTCAACACCAA
ATAGGTAAACGGCCTTGTGGAAAACCTTTTAACGGTCTTCTGCAAAAGACACTTCCAAGC
GAATGAGTTTATTTTGTTGGAGGATGAAAGGTTTCAATATCTGCAATAATCTATTTACAT
GATGCAATAACAGAGAAGGAACTGGGACTGCGTGCCCTTTCGATTTTGGCTCTTATATAT
TATTGTAATCTTTATGGAAGCAAATCAAGTGAATAGCTCTGTTTTTCTCTGTTCTTTTTT
CATGACTTGGACACATTCCAAATGCCCTCTCTTGATCACTTTGAATGCATCAAATTGCCT
TTTTCACATTCATATATAAAAACAAATGCAAGTCAGATTTCTTCCTTCTA
>Pav_c198_g1_i1_len_215
GTATCCTCCTCCGTTTGCGCAGCTGCCCATGGAAATAACCCACCGGGGGTCAGGCATCTG
GTCGTAGACCTGTCGCAGCGCGGGCGCCATCTTGTTTGTGAGGGTTCCAGCTACGATCAT
GACATCGGACTGTCGGGGCGAGGCACGGAAAATGATACCGAGACGATCCTGATCGTATCG
TGGGGTGGACAAGTGCATCATCTCGACGGCGCAGC
>Pav_c198_g2_i1_len_218
GTGCATCATCTCGACGGCGCAGCATGCGAGACCGAAAGTCATGGGCCATAGGGAACTCTG
ACGGGCCCAGTTGGCTACTTGGTCGAGTGTCGTCAATGCGTATTGCATAGCCCCCTTCTT
TCCCTCCTGACTCGGCAATGGCACCTCTACTCGCGCGGACTTCATCGGGGGTGGCGTCCC
AGGGTTGCCGGGGATAGTTGCGGGCGTTTTCATAGTCG
>Pav_c199_g1_i2_len_3835
GCATGATCGGGTTTTCACTTTTGTTTGCTCCAGCAGCAAATGAAGACAGGAATTAACTGC
AGCCGCAAGTAATAATCCAACTGGGAAACTTTTAGCAAAGTACAGCTAAACTACAGTACA
GTGCACTTTCCTTTCTAAACCGCCACAAGTTTATTATAAATTTCCTTTCTTTTCATTTTC
TTGTAATCTGAATTTATTAGAGACAGAGCAAACAGAGGAAGCGAAACAGGAAGAAAGAAA
AATGAAGCGTTGGGGTGTGGTTTTCTTTGTTCTTCTGCTTATCCAAAATCAAGGAATTTT
GAAACCAGTAGAAGCAGAAGATGGGTTTGTGAAAACCAGAGGACTTCAACTTGTCTTGAA
TGGAATCCCTTACTATGCGAATGGGTTCAATGCCTACTGGTTGATGTACGTGGCCACAGA
CCCATCCCAGAGAGGCAAAATATCATCTGCCTTTCAAGAGGCTACAAAACATGGCCTCTC
CATAGCAAGAACTTGGGCTTTCAGCGATGGCGGTTACAGGCCTTTACAGTCCTCTCCCGG
CTCCTACAATGAGCAAACTTTCCAGGGTTTGGATTTTGCGATATCTGAGGCGAAGAAGCA
TGGGATTAAGCTGATATTGAGTTTGGTGAATAACTATGACAACTTTGGAGGCAGAAAACA
GTATGTGGACTGGGCTAGAAGCCAAGGGCAGTCTATAACATCAGAGGACGATTTCTATAC
CAATTCTGTAGTGAAGGATTTTTACAGAAATCATATCAAGACTGTACTTACGAGGACAAA
CAGTCTGACTGGAGTTGCTTACAAAGATGAACCAACCATAATGGCTTGGGAGCTGATGAA
TGAGCCAAGATGCACTTCAGACCCATCAGGAAAAACCATTCAGGCTTGGATAACCGAGAT
GGCATCTTACTTGAAATCTATAGATGGAAATCACTTGCTAGAAGTTGGTCTTGAAGGGTT
TTATGGAGCATCGAAGCAGCAAACTAATCCAAATTACTATCAAGTGGGAACAGATTTTAT
TGCAAATAATCAGATCCCCGGCATTGACTTTGCTACTGTTCACTCATATCCTGACCAATG
GTTATCTGGGTCAAGTTATGAAGACCAAGTCTCTTTCTTGAACAATTGGGTGAATGATCA
TATCCAAGATGCACAAAACATCCTCAAGAAGCCAATTCTCTTTGCCGAGTTTGGAAGGTC
TTTGAAAGAGTCAGGTTACACCACAAACCAACGGGACCGAGTTTTCACCACAGTCTACTC
GGCCATCTACTCGTCGGCTAGGGGTGGAGGTGCAGCTGTTGGTGGCTTATTCTGGCAGCT
TCTGGCTGAAGGAATGGATTCTTTCCAAGACGGGTACGGCATTGTGTTGAGTGAGAGCTC
CTCAACAGTTAGTTTGATTTCTGAGGAGTCTCAGAGGCTTATTAAGATTCGGAAGATGTA
TGCCAGGCTGAGAAACATTGAGAAGTGGAAGCGAGCAAGGGAGATTAGAAGGGCTCAATG
GTGGTCTGGGAACAAGGTCAATGATACAGGAAACTGAGAAAAGAGAATTGTATTTAAGCA
ACAATCCCAAAATGTACTTCACTAGATATATAGATGAAAGATACAGCTTTATTAAGTAAC
AAGCAGGTTTAGTTACATACATCAAAGCAAGTTGTTAATTTACATAAATAAGTGTTCCGG
CTACATTAAGTTAAAGCTACGAGCGAGCTTCATCAAGGTACTGTCACTGTGGCTCAATCT
GAACAAGTACCCCTTTGTAAAATTGATGGATTTAAATGACAGTTCCATCTTTAATAGTTG
CATTCTTCAGTACGACTGTGATTCCAGACCGAATATAAAATCCTTCATCTGCCCTGTCTG
CTTCTTCAACTCCATCAGCATTTGTGATCATTACGTTTCTTCCTATCTTCGCATTCTTGT
CGATTATGCAATTCCAGATTTTGGTATTTGATCCAACACCAACTGGAACCTTTCCTAGAG
CTACAAGAGATGCAATCTCAGATTCAGTTTGGTAGTAGTCTGCACCCATCATCATAGTAT
CCTTAAGTTCTACACCAGACTCTAAACGTGAGCGCACACCCACAATAGAGTGTTGAACAC
TACATTCTCGCAAGAAGCAACCATGGGAAACTATTGCATCTATAATCCTGCATTTTTCAA
CTTTTGTAGGTGGCAAGAATCTAGGAGATGTGTAGAAAGGTGTCTTTGGATCATTGAATT
CAAACTTTGGAGGCTGTTCTGTGAGGGCCAAGTTTGCATCAAAAAAAGACTTCACAGTTC
CAATATCCTCCCAGTAGTCATTGAATAGATATGCCTGGACATTGTGTTCCCTCACAGCTG
ATGGAATAATCTCAGAGCCGAAATCATTACAAGAAGGGTAGCTCCATCTTAATAACTTTA
GTAGGACATCAGTTCTAAACACATAAACACCCATTGATGCAATATAAGGAGATTTCATAG
CCTCCAGCTCAGAAAGCCCTAGAATACTGGTGTCAACTTGCATTGCTTCTAGGTCAGGGC
CTTTTGGTTTCTCAGCAAATTGGATTATACGTCCTGATTGGTCAATTTTCATGAGTCCGT
AATCCGATGCCCGTCTTTCATCCATGGGAATGCATGAAACTGTGATGTCGGCATTTGTAT
CAATATGCTTCTGCACAAAATCCAGATAGTCCATCCGGTAAAGATGATCACCGGATAAGA
TCAGTATATGCTCAACATTTTTGTTCTTTGCATCCTCAAAGACCCATATAAATTGCCTCA
CAGCATCAGCTGTTCCTTGAAACCATTTCTTCCCAGCTTCTCCTGGCGTTTGAGTTGCAG
CCAAAACCTCCACAAATCCATCTCCGAAATTCATACCATCTCCAAAATTATAAGTACGAG
CAAGGTGACGATTGAGGGAAAAAGAGTTAAATTGTGTTAAGATGAATATCTTTTTTATGC
CACTGTTAATGCAATTGCTCATCGGGATATCAATCAGCCTGTAACACCCTCCAATTGGAA
CCGCTGGCTTGGCTCTTTGGCTGGTGAGAGGAAACAGGCGAGTTCCAGCACCTCCACCCA
AAATGATAGAAGCCACATTTTTGGGGTCTGCTTTTGGAGTCTCAAAAAGTGGTGCCTGAA
ATGTCACACTGTCTTGGTTGATATCTGTAAGAATAGAGTGAGCCACACCAGGCTTAAGCT
TTCTAGCTGTGCTTTCAAATTTAGAGCTTTTCAACAACTGAGCACTCAAATCTCTGCTCT
TGGAACCCACCCTGACACTCTCACCCCAGAACCCACTACCTTGGTTCCTAAGACCCCCTT
TTCCGACTTTAAGCGGATGGGCATTGGCCCTCATGGTCGCACAGCAAGAATCCATGGTTA
AAAAAAGCACACTGCTTTCCAGAGATTCTATATCCTGTATGCAAAAATGAGGAATCTTAT
ATGAAAATGGTTTCCCTTATGCCTTTATGTAACAGAAAAGCAAAGCAAAGTACTTTCACA
AAAAGCCCCCCCAAACATTCAGCGTCACAAAAACAAAGAAGCACCCACCAGATCAGAGGC
AAAATCAGCAATTCCCGGATCAGAAAATTGTATAAATAGAAAGAACCAGAAGTACCCCAG
ATGCCAAAAAGATGAAAACTTTAATACAACCCTGGTCTAACGTTTGGTTTATGACCACCA
AGAGCTGAAATGGGAGGGTGATCAAAAGTGGTTGAGGTGGAGCCAAAAATGGCAAGTGGA
AGAGAGTGAATGCCGGATTAAGGAGGGTGACTTATGATGAAGGCGGTGATTTTGGTGAAT
GAATGCGTGAGCGGTCACGGAAAAAAAAAAAAAAAACCTACATCAACAACTAGTG
>Pav_c200_g1_i1_len_179
TAGAAGAGCATACAACAAGCAAGACCAGGCAGTGGAAGAAGAAGAAAAGAAAAAGTCGAA
ACTAGAGAAAAGAAAAAGAAGAAGAAGCAAAAAAGAAAAGAAAAGAAAAATAGAAAGTAG
GCTGCTGGAGAAGGGAGAATATAAATTTTTTTAAAATTCTTATAAGAGTATAATAAATA
>Pav_c201_g1_i1_len_185
GACAAGCATAAAGAATCATACAATAATCACCTAAATTTTACAACTAGAGAGGAAATATCA
TCTTGAGTGTCATTTGAGTAAGGTGTTTTGCTGCTGTTTTTATTTTTATTTTTTGAGAGA
AAGGTGTTTTGCTGCTTCTTGAGCGTTCTTTATGTGCCTGATGGAGTCCACCACCTTTTT
ATTAG
>Pav_c202_g1_i1_len_374
TTGAACGGCGGAGCTGAAGTAGAGGGTGGCGTTGTAAATGAGATAAGAAGAATGCTTTGT
CAAATTCAGCACCGCGAAATCGAAGCTCAAACCCACAACGCTTTTCCGGCGGAAATTCAA
TATGATTTGTGGGTAGAAGCCGACGGACCAACATGTGAAAGCCATCCATCCCATAACTCT
GTATGTGATTTCCAGCTGAAGTGAATTCCACGACGCCATTATTTTCTCTCGTCTTCTTCT
GCTCTTCTAAACAACCCTAACGGCCGCCGGTGACAGACAAATAGAAACAGAGAGACAGAG
AGGGTGGTCTGTTTGCTTTCCTCTTCAGTTAACTGTAACTCGGACGTCCGTCCGTATCAG
GTGGGCAATGTGGG
>Pav_c203_g1_i1_len_230
TATTTTGCTTTTTTCAGCAAGAGGATCTTCCTCAGGGGTGGAAGAATTTCAGTCTAGGGA
TCAAAGGTCAAGAAATCCAATAATACATGTCAAAACTGTTCATGACGATGTACATAGAGT
GCTCCCCAGGCACTTGGGAAATTTCCTACACTTCAAATTAGAGGAATAAAAAATCCTAAA
ACAAAAGGACTTGATATAATACTTCAACTAATAAGGGCGCTAGAAACAAG
>Pav_c203_g2_i1_len_151
AAAAGATTGTATTAGGGGTTTTTAACATCTGACACTTGCATGTAAAGAAATCTTGTTTCT
TTGATGATAGAATACATTCCAAATGATTTTATTCAAAATTTATTTATGGGTAACTGAATT
CGAGTGACTCGACAAAGGTTTTTGGTTTCAT
>Pav_c204_g1_i1_len_646
GTCCTCCAGCTGTCGAAGTTGTACCAGAAGTTGTAGAAGTGCTCGACCTCCTCCTTGCTG
CTGTTGGCATTGCCAAGCTTGGGCACAGGCTGGTTGTTCGAGAAACGTCCCTCGGCCTCG
AAGACTTTGCCCCAAAGCTTGTAGAAGTTGCCCTTTTGCGTCTCCTTCTTGGATGGTGGC
TCAACCTCAGCACCCTCGTCGACGGAGTCGAACTGCCTCCTCCTGACGGGGTCGGACAGA
ACTTCGTGGGCCTTTTGGATGCACTTGAAAAATTGATCGTCCTCGGTTGCGCCCTTGGCA
GCCTTCTTGTCGGGGTGATGCTTAAGCACCTTCCTGCGGTGGGCGCGCTTGATCTGTTCG
TCGGTGGCACGCCATCGGTAGCGGGTTATGCCGAGCACAGCGTAGTGGTCTTGAGACTTC
CAGTCCTTGGCCTCACGCTGCAACATGACCGGGTCCTCAGGCTCGTCAATGTCATCGGGA
TCCTCCTCCTCGACGCTCTTGACGTTGGCCTGGGCCTGGATGCGGTCATCCTCGGAGAAA
GTACGCTTGTTGCGCTTTCTGCGGGCATAGGCGAGGAAGTGTGGGCCAACAGGCTCGATC
TTGCGGTCGTTTGCCTCGCTCAGCTGGCCGATGGCCTTGAAGTCTT
>Pav_c205_g1_i1_len_192
GTTTTCTTCTTATTGAACAAGTATCTTCTATACTTGGAAAGTTGAAGATTACATTATGAG
GTTTTGTTAAATGATGCGTGCCCTCCCCACAACGTAGGTAGGTGATGCATACCTCCCTTG
CTACCATTGTCATTGAACAATGTTATTAATGTATTAAAAGTATATTATTATCCAACATGT
GGATAAAGCTTG
>Pav_c205_g2_i1_len_154
AGTAACTAATAATTTAAAGTAAATGGAACCCTAGCCCAATTGAGTCACGGGCCTAAGTAA
TCTTAGAGAGCTTCGTAGATGCTCCTGCATCAGGAGTGTAAGAAAGAACAAAAGGGTAAG
TTCCTCACCTTGAAAGAACATTTTCATATCAAAT
>Pav_c206_g1_i1_len_285
GAACAAACGATCCCGGCCAAACCCCAAACCCGCCTATTTTTCTTATTTTATATTCCCCCC
ACCCCTAAATCTGAATTCATTTCTTCGCTGTGGTTTTCTTTTGAGTAATTTCATCGAACA
CTTTGCGAGCGTCATTTCACAGACCCGAAAGCGAACCAAAACCTAAATCAGAAGACAATG
TCTCTGCGCCCGGGCACACGCACCGAGGTGCGCAAGAAATCGTACAAGACTGGAGTGGAT
GCGGACCAGGCTCGGAGGAGAAGGGAGGACAACATGGTGGAGATC
>Pav_c206_g2_i1_len_1887
GGCAACCGGAGCCAAACCAGAATGTTTCATCGGTTAACATAGAATTCAATAATTTTTCTC
AACACAACTAGTATCATCAATCAAAAGATTCTAAAAAAGTAAAACAAAAAAACAAATACA
TGCTGAGAACAAAAGCCATTAATTTTGCCCCAATTCCAGGTAAACACAAGGAGTGACAGT
TTTTCCCTATTAGAAGTATGGAAATGCAAAATAATAACGGAAAACAGCCGCTTGCGCACT
TCTATCAAATTCCATAGACAAGCCTACGTGCCAACCAAAAAGCCCTGGCCCTTGGCAGTG
AGGGAAAATCAAAATGAGGTTTGGAAATTCATCAAAAGGAGGTAAAGAAACCTACACTGC
TAGAAAAACAGAATCCTATCCAAATTTGAAGCCGCCAGGGGGAGGGTTGGGCTGGTTTGC
TCCAAAAGTAAAATCATGCTGATTTCCATCCCCATTCTCCTGAATGTTCTGTCCTTCTTC
TTCCTCGGCCCAATATCTCTCCAAGATCTTCACAGCCTTCTCATAAATCTCATTGTTATC
ATGTGTCTGCAGATTCTCAATCTTATCCAAACCTTCACATTCATCGACCAGTTGTGCATA
AAGATTGATCCCGTCATTCATTCCCATATCTTTGTCTGCCTCACCCACCTTCAGAATGTT
CTCAAGACCTTCAAGGCACACAGTTATAATCCTTGGATCTGGGCAGATTAGAAGATCACA
GAGCGGTTTAATACAACCTCTGGAAGCCAGGTGTTGAATCTGGTCATGAGATCCTCCAGA
AGTGGCATTTGAGATGGCCCATGCAGCCTCCTTTTTTATGTCAAATTCTGCATGTTGGAG
AAGTTGCACAAGCGGGAGGATTATATCGGCTTCAATCACAGCCTGTATCTGAATTTTATT
CCCGGCTGTGATATTTGAAATTGTCCAACAAGCTTCTTTCTTGATGCTCTTTTTGTGATT
TTGTGTGAGAAGTTGATGGAGGTGAGGGAGCACTTGGTTATCAATAACAAACTGAGTCTG
GGAATCATCACCAGTAACAATGTTTCCCGCTGTCCGAAGAGCAGGTATAAGAACCGTAGG
TGATGGATGAGTCAGAAGCTCCACAAGTCGCTGGCAGACGCCTGCTTCAATCACAGCCTG
AATTTTGTCATTTGGACCATCTGAGAGATATGATAGGGCCCAGCAAGCGTCTGTCAAGAC
TTCTTCATCATTTAAGTAAATAAGTTGTCGAAGAATTGGTAAGGCAGGCTTCACCTGATC
AAATGGTGTTGCTGGCTTGCCACGACAAAAGTTTGATAAAGTCCATGTAGCATTCCTTAG
CATGGATAATTTGGAATGTTCATTTAATTGAGCCAGCAATGGCATTAGTGCACCTTGTCC
AAGAACAAGATCCCTGCAACTAGGAGAGTCGCCAGCAACATTTCCTAGAGCCCATACTGC
CTGCTCTCTGACATCATCGCTGCCAGAGCTAAGAAGCTGCACAAACATGGGGACCGCACC
ATGTTCAATAACAACTCGTGTATGATCTGATGTTCCAGATGCAACATTGGTCAAAGCCCA
TGCAGCTTCAAATTGCAATTGGGGCATATCATGTCTTCCAAGAAACTCCACAAACCGAGG
GACCGCACCTGCTTTTATAACCTCGTCAATTGGAGGGCTGCGTTCAATTGATAATAGCTT
CCTAAACTGAGTGGTAGCCTCCAATTGCAAAGCAGGATCATCAGACCATACTCCTTGCAC
CATTGAGGGAATACTTTCCAACCTTTTCTCGAAAACGACGGCAGTTTGGGTGCCATCAAG
CAGTTGCTGCTGGGCCAGAGGCAAGCCTTCCCTTCTCTTCTTGAGCAAATTGTCCTCGCG
CTTGTTCTTCCTGATCTCCACCATGTT
>Pav_c207_g1_i1_len_495
AAAAGAAAAGAAAAAGAAAAAGAATGAAGTCATGAAACAACTGATATCACTTCAAGGAAC
CAAATATAATGATCCATGGGATTAAGATCTAAATTTTACTGGCCAATGGTTGAATTTTAA
AACCGTGCATCTATCTAATTATTGACTTCACAATCCACATTTTCAGGTCCAATGGCACAG
TTAACAAAATAAGAATACAACTCTGCTAATCCAAACACTACAATCTGATAACCAGGTCGA
GAAGCTATTTAATGTTTGGATTGGCAAAGTAGCATTCTTATTATGAGCAAGAAAGCAGCC
CATACATGCAGAGCACAACACTACTTCAGAATACACGGAATCATAGGCCACTGCAGCAAT
GGTGCCTAAAAGCAACGGAGCCAATGGCCCTTTAGGCTAAGTATGGGGAAGAGAACAAGG
GGGAGGATTCCCTGGCAAAAAACACAAAGCTAGAAAAGAAAAACCAACACACAAAAAAAA
AGAAAAAAAAAGAAA
>Pav_c207_g2_i1_len_363
AAAAAAGAAAAAAAAAGAAAAGAACACTTGGAGTGAAGGCGAGACAAGAATTCAATTTCT
ATCATGAGCTAGTTTGATGATAAATAATTCTAACAGGATTTCAAAGGGGGTCGGTCATCC
AAATTTAAACAGATACCACATAATGTCAAAATTACATGCAGTTATCGCTCAAATAATCAA
AGAAAATTTGACACTTGGGCAGTATATAGGTTCAATCATGACACTCACTTGAACCCATGT
AACACAGGTCAAAGTATTATTAAAATAAATATTCCAAGTGAAAATTACAATAGACTTTGA
AACAAATCAAAAGTAACATAACAGGCATTGGGTACATACCCATTCGCATTTTCAGCATTC
AGA
>Pav_c208_g1_i1_len_358
GTCCTCGGGGAGGGTGATGCCAGCGTGGGACTCTTTGGAAGGCCTATCAATCACAGGTGC
GCTAAAATCAAAAGGTGGGTCAGTAGGTTAGTGAGGGAGGCGCGAAAGGAGATGCCAGCG
GGTGTTAGGAAGGATATGGTCAGAAGAGCTCTTTGTCTCCATCCACGGGGCCGTCTGCTC
AGCCCGTGTGTCTCGGTGAGTAATTCGGGAGCAGGTGCACGCCTGTGCCTACTCGCTACC
ACGCGTCTTCTGGGAGGAAGTGAATGAGCCGGTTATCTTCTCAGGGAGGGTTAGTGCTGG
CCACTGTGCACTGCCGCTGCCAGCACGCCCGGTCACAGACAGTGTCTATGGGCGACTG
>Pav_c209_g1_i1_len_160
AAAAAAAAAAAAACCCAAAACTAAAGGGTCAGGGAAAAGGGGGGGGTGGAGAGAGAGCAA
AAGTTACCAAAAGCACAATTGGTTGGCATGAAACTAAATTAGAAACTTGTATAAAGCAAA
ATAAAATTGATGTCATACCTTAGGTGGTTTGAATGGATAA
>Pav_c209_g2_i1_len_1134
GACCTTAGTCCTAAACGCAACCTGCAAAGACAATTACGTGACAGATATATAACAAGTTAA
ATTTCGTTTAGTGGTTTCTAGAATTTTTGAGCAAAAGCATTGGAGACAATAACACATGAT
ACACAATTAAAATTTCTTCCCCAAGGATCAATTTGATCCAAGATCCAATGTGCCTGGAGG
GATCAAGAGTATTTTCTCAGGCCATGACCAGCAGAGCCCAAAGTCATACACAGAATCGGC
CCCGCCAATACAATGGGCAGTCGCTAGGACTAGGCCAAGGTTTCCTGACTCAGTCCAAGA
CCCAAGCCAATATGCCTGACTTGAGTGCCTAAGGCTTGGCCCTATATGTTTATAAGAATA
AGAATGTTCAAACACATACTCATACTGTTTAGTAGTTTATAATACAAATGTCTAATAAGC
CCTTGCGTGAAGATCTAAGAGTTTATAGGAATCATCACCACCTACCAAAGCAAACAATTT
TGTCTTCCCTATCAAAGAGCAATAACTTTGCCACATGCTAAAAACAAATAGACAGAAAAT
TAAAAAGTTGTGGATGATTAAGATTATTCCACCAAACCATTTAAGGCACACTAAAGAACT
CACAAATACTACAGTATTGCAATACCACAACATGATCTAGTGGTTGTGCTCAGAGGTCAG
TATGCCTATGTCCTGGACCTATTGTAATCCATCTAAACTTTTTCTATACACCAGATATGG
TTTCGAAAAGTTATTCAGCCTAACTTATTATTGCTCTTAACATCACTAATTTGATAAAAT
GTGGTTCCCTTTTCTGTTCTAGTTTCATAGACAGTGAGTTGTAGATTTGGGATTCAATTC
AACATTAGTCAAACTGATAAAATTTTAAATAAAATACAAAACCAGTATTTTTTCAAAAAT
TCTGACAAAAATTTCCGATGTTTCCCAAAACAATAAGCAAATTTTCTCTGACATTGTTGA
TGTTTAAGACCAAACCAGTAGTTTTCTTGAAAAGTTCAAAAGAAATACATAATTTTTCCT
GCTATTGCTGATGTTTAATACCTCACACATCATTCATTGGATCTCTGGACAATGCATGAA
TACTAAAAGTCAAACACACCCCACCCCCCACCCCCCCCAAAAAAAAAAAAAAAA
>Pav_c210_g1_i1_len_388
GCTGCCCAGTTCCAGTGCAACCAGGCCCGTGACAACGAGTGCGGTAACCTGACCACCCAG
GACGCCACCGATTCCGGTAACTCTGCCTCTGCTTCCGGCAGCGACAGCAGCCCATCCGCT
ACCAGCAGCGGTTCCCCCGACAGCACCAGCGAGGCTTCCGCAAGCGCTGGCTCCTCTACC
CCTACCGGTGCTGCCGGTCGCATTGCTATGTACGGCACCCCTGCCCTCGCTGGTGGTCTT
TTCGCGCTTTTCGGCTTCGCCTTGTAAGCTAGCAATACTGTAGATGGATTGCGGGCCGGT
CCCAGTTGGACGGTAATGAGGATGGATTTGCGTCACGGATACTAGCAAGGCTGTACCACG
TATCAGTCATCACGGCATAGCGTCATCA
>Pav_c211_g1_i1_len_246
TTTCTTCTTCTTCCCTTCTTTTTCCATTTCAGCATTCCTTTATTAGATCCTGAGTCCCGA
CCTTTGTATACTTTTTGTTATACATGATGAGAATCCTTAAGGCCAATAGAAACGAAAATC
TTTTCACCCTGTGTATGCTTATTTGTTATACATGATTGTAGTTTGTATATTTTCAACTCC
AAAACAGTTTCCAAGGAATGTCAATTATGACCTCCTGAAGGATGCTTAAGGTATGTGTCA
CCAGGG
>Pav_c213_g1_i1_len_291
GAAAGATAGGGGATGAAAAGCAGAATCCCAGCCCAGCGAAGAATTTAAGCTTGAGGAAGA
AAATTGTATTATGAACAACGGTTTGTTCACAGAAAACAATGATGAAATGGGTGCTTTAAC
ATCGAAGAGCAAGAACAGTGAATTTAAGGAAGCAAAAGATGCAGCTCCAGAACTAAAGGC
AAGTGTGAAGTCAACCTATTTTCCTGACCATGCAGAGAAGGCATCATCGTCTCTGAAGAC
TCCAGGCAAATTTGAAAGCAAAATAGATGGCAACGAAGATCACCATGGTTA
>Pav_c213_g2_i1_len_582
GGATTCTGCTTTTCTTCCCTCAACTTTGCTGACACTTTCCTGCGCTGATAAATCAGGAGA
TGGTGTGTTTCCAGGAGAATAGGGAAACAACTCTGTTTTTGTTGATCCAACCCCTATCTT
ACAAGTTGTAGGAGAATCATGAAATTCAAATTTCTCAGTAATAAAACTGCCAGAAGGTGA
ACTTGCAACAGGTTCAGAGTGTTTAGAAGGAGATCTAGGATCAAGATGTAATTCTGGGAC
AGGACTTGCACTAAAAGGATCTCCAAACAAGAGCTTCGAGCCTGCAGATGGACAGTTTGT
ATCTGAATTTTGATGGAAAGAACTGCAAACTGAATTTATATTAACCGACATATATCGCTC
CTCAGCAAACCAATTGCTGTTTGGGGTTAACTTTTCATCAAAAGGAGAGTTTGAGTAGTG
GGATGGTTTTAACTTCGATGAATTTGACATCTTTGTACATTTTCCTGACCCGTGTGCAAT
ATTCTCTGGGTGAACAACATGTCTGCTTTTGTCATGTGTCTTTCCTGTAGAAGTTACATT
TGCATGATATTCTGGTCCAGCATATGCATTGTCATGTCTTCT
>Pav_c214_g1_i1_len_191
GAAATCATGGAGGATGATGATGACCCAACAAGCATGGTGGTGTATGGAATGGAAGTAGAA
TATAGAGTGGCATGATGATGATGGGTTTCTTTTTATATATGAAAATATATTTGGCAATGC
CATTCCAATGTTTTTAATACAGAAAAATACTGACCTCTGTATCAAGATCTAAGGAAGAAG
AAGAAGAAGCG
>Pav_c214_g2_i1_len_350
GTGAAGTGACAACCACCCAGCTTCCCAGATACTAGGGTGGAAGACAATAATGGTTCATCA
GGTACCCTTCTCTTCTCTCTTTTCTTATTCTGTTTTTGGCTTTTAATCTCAGAAAGCCAT
TCATTTGGATGGAGAATAAAGTGTGAAGCTCTGTTTTGAGTGAAGTGGAAAATGCCCATT
TGTGTGGTTTTGAATGTAGGATGAAGGGTGGCCTTTGGGATTGCGACCACTGAATGCAAG
AGTTGGGTTGATCAGAAGCCGGGATTTCTCTGCTGGGTCGGTTTCATTCAGCACTTTGGT
CAGTGGCTCTCCCACCTTTTCCATTGCCGCTTCTTCTTCTTCTTCTTCCT
>Pav_c215_g1_i1_len_174
GCTTATGTACATCCTGCATCTGGTGAATTATATTATTTAAGAATGCTTTTGAATTTGCAA
AAAGGGGCCTTTCACTTTAATGACCTAAAAACTGTTAATGGTATCATAGAACCATCATAC
CAAGCTGCATGTAAATCCCTAGGTTTGTTAGGAGATGATAAAGAGTGGATTGAA
>Pav_c215_g2_i1_len_303
TAAAGAATGGATTGAAGCCTTAGCCAATGCTGCAAACACAGCCACATGCCCTCAATTAAG
GCAATTATTTGTCACAATCATTTTATTTTGTGATGTAGGAAATCCCCAAATTCTTTTTGA
CACTTATTGGCAAAATATGTCTGACAACATTTTACACAAATTACGACAAACTTTCGCAAT
GCCAAATCTAATTGTATCAGAATCTGAATTAAAAAATTCTCTTTTATTTGAATTAGAACA
GCTTTTTAATGTATCTTCCAGCTCTTTAAAAGAGCATCACCTTCCTAAGCCTGATGAATA
TAG
>Pav_c216_g1_i1_len_315
ATGATGAGGTGGATAACAGTTCGGTATGGATTACCTTCCTGCTCAACTGGATTTTGCCAT
TAAATCAGTGCTAGCTAAAGAAAAGTTGAACATGCTGTTCTTTTCTATGTTATACTGCCA
ATTTACTGTGGAACAGTCTCTTTCATATGATGTTTTCCAAGTCCAGCAGCACCCTACCCC
CTTTCGCCTTGAATCAGCCATTATATATTTTTGCACGTACACGTTCCATCAACAGAATCA
ATGTGGTTTATAATATTCTTTTGATAAGACAATGTTGTTTCTATTGTTGAAGGAAAATGA
TGAAAGTCTTAAGAG
>Pav_c217_g1_i1_len_460
ACCAATCCCTGCATTGTTCACCTGTAGATAATCTAACTGTATAAAAAGCAAACAAAACAA
ATCTAGAAAAGAAAAAGAAAAAAGAAAGTTGAGAGATCCTTTGATTACTATGTGCAAGGC
CTTTAAACGGCTTAGCTTTGGAGACCAAATACGCTAGTGTGCCAAACCCACTAATGCCAG
CCACTAATCTTTCTGGGGTAACTTATAAATTGTACAGAGGGATCAAATCAATATGGGAGA
AGAACTCATAGACCGAGTGACGAACATAATTCGACTCTCACAATTGAAAGTGGTGACAAT
AAGATGATGGGTTTGTGCCAACCACTCAATTTTACAGTCTCAACATCAACTCATCTATGC
TTATATTCAAAGGGAAATTGGATTTGACGAATTAAATTGAAAAGACAGAAACTTTTCAGG
AAACGAGCTTTGATCTTACCAAGATATCGAGTTTCCCAAA
>Pav_c218_g1_i1_len_286
GCCAATTGGGTGATTGCCGTCCAACTGCGATAAATAGCAGAACACAAGTCTCAACAAATT
TTCTCATTCATTTACATAAACATTTACGGGCTTTTATCCATAACAATTTCAATGATTTTA
TTCAAATGATGGATATGATCCTAGTATACCACAGAAAGGGGAGACGATCGCATTACAAGG
TACTTCCACTTCAGACTCTTTTTTCCTAGTCAAAATACTTCTACTTCAGATTGTTTGAGA
CAAATAACCCCAAAGTAGAACACGCATAAGCAAATCAACATTTCAT
>Pav_c219_g1_i1_len_155
GGGAAGAAAGATAAATTTGAAATTCAAAGGCCCAAATAAATTCCACTTGATAAATGGCAA
GCATGTGCTAGTTGTAGTGTTGACATTATAAACAAGAGAAAGAACAGGTACTCATTGGAA
GGGATTCATACCATGTATGGCTTCCATGTTGTCTT
>Pav_c220_g1_i1_len_224
ATATTTGGGAGGTAAATGTTCCCTGTGTCAAAAAAGGAAACAGAAAAGGTAGAGTATGTG
GAGAAAAGTTAATACTTGACCGGTGTGTGCACACACACACACGCATATTGTAAATTAGTG
TTCTTAGAATTGACAAATTCTTTAACAAAAGATATTTTGTATGACTTATCTTCTTGTGTA
GTAAAATGCAGCAAAGCTGACCAGCTATTACTAACTGAATGGGT
>Pav_c220_g2_i1_len_494
GAGTCTCTCTCTACCAATTAAAGGTTTCTGCTTTCTCCCTTTCCTTATCTTCTTGTATTG
TTTTTGTCTGTATTTATTGAAACACAATTCTGGTTTCATATTTAGTTATTTTCTGCTCTT
GGATGGATATTGGGTTTCTAGTTTTAATTTGGTAGATAAGGTTTGTGGATGATGAATTGG
GCCTTTTTAAAGTTCTGGGTATCTCGAGTTTGATGTCATATCAGGAAATTGCCAACCTTT
CTTAGTAACTAGCATGTATTTCTTGGATTCTGATTTAATTCTCAGCAGAATTTGAGAATT
TATTCATGACTAATCTATAACTGTTTAGTATTTCTCAACTCTTGAAATAAGTAGGGGTGC
TTAAATAACTGAGGAAACTTGGGATGGAGATGATGTCTAGAAAAACTTTTTCTATAAATC
CGAATGCCATAATTTTCTTACTGTGAGCTGTTGTTCTATAAACTAGAACTACCCATTCAG
TTAGTATAGCCGGT
>Pav_c221_g1_i1_len_893
TTGTTGACACACAAACGGCCAAGGTACAAATTGTAGTTTAGTTGCCTGAACATTTATCAA
TCCAATTTTAGAAAGTGTAAAAATTGTGTTTTTTCCCTTTAAATGCTCATTTTGGTGACT
GCACTCTTTGGGCAATTAATATGCTCACTCTCCTAAATGCATCAAACCCGTTCCATGAAA
ATGGTAAGCTACAGGCATGTTTGTTATGTATTACCTTTTGTATCTATATGCATGTCCCAT
TACGACTCCATTGCACATACTAAATGGATATTTGACTTGCTAATTTGTTACTTCAGACCT
CGAGATTGACTTTATGCTTTGCATTATTTATGGTCAATAACACTGTATTACATGTTGGAA
TTGCTGTGCTTTTGTTGTGTATGACTGATAGGATCCATTTTCTATGGAATTAATTCTCAA
TCCTTGCTTCAGTTCTCAACTATCAAATTAGAAAAGAATCCATATTCTGGTTATTTTTAG
TTCATATTAGAATGGCATATATAAAATCTTCTTTGATACGAAGAAGTGTAGCTCCGAGTA
TTCGTATTATCAGAGTGGGTGTTCCAGATTGGAGCTCCTGGGGATACTTTTCTGGTCAGA
TGCTCCTCATGACCCTCAGGATGTATATAAATTGTTTAGTTGAGGACAGTTATTATGTAG
GGTTGGCACTGATGGAAATATAATCTTGCTGATTAAGCTGTCTATGAATAAGATAAGAAT
GATATTTATCATAGCTGTTGATGCCAATTTGGCTGCCAAACGTACTTATGAATGCAATTC
AAGTAAATTTTAAACATATATAGACGGACAATTGTGATAATTGCTTGCTGAGGCTTAACT
TTTGTTTCTCGTGTTTACTGACTCGCTGTAGGCTTTTGCTGATGAACTTGGGG
>Pav_c224_g1_i1_len_326
CAGAAAGCCCAATGATACATTAAACTCAAAAACCAAACAATTAAATAAATTAATAATGTC
TTTCAAAAAATAACAAAATGAAAACAAATGTTGTAGCTTAGAATCTGACAATGTCCAGCT
CAAACCGTGAAACAATCATTAACAAAAGTACAGATTCCTCGTACCAAAACCTTAAAATCC
TCAGAAAAAGGCAAGGCATCCAAAAATATGAAGAAGAAAAAACAAATCAACCCAGAAGAA
AAAAATAAATCTTTTCCCCGGAAAACACAAACTTTTAAATAAATAAAAAAAAGGAGACAA
AAACAAAATGGGTACCTGCCATCAGG
>Pav_c225_g1_i1_len_817
GGCAATTTTAATTTCCTATTATATAATCAACTTTTTACAACTCATGAATGAATCAGGACA
CAGAAATGAAGAAAACACAATACGTACAATTAGCAAATCTCTGTCTTCTTATGCTACTAG
CTGGTAGTAAATTAACCAATTAACTTTGTCACAAAATTAATAAAAGAGATTAAACAATTA
CATGACTTCACTCTCTTTCTGTTTCCACTCCAGCCCTAAGAATTTGCATGGTGAAAACCT
AACCTTATATTCAGAAATGGTATCAAGCTTAGGCGACCACAATTGCTCTTTAGACCCAAC
AAGCTGTTCATAGTGCTTTTGCAACTCAGGCGTGCTACAAAGAAAACTATTGCTAGGGCT
AGTAACAGGCGACCCTTCAATTTCCTTATTATTAGCTCTTGTAATTAGCCTTGTTATGAA
GTCTGGCACAACCTTGATCAAGACCTTCCCGTTCGAACCCTTTATGTACTCAAATGGGGA
CTCTCCGAAATTAATCGGAGCCTTCTTGTTGGGGCTTGAGGAGGAGCCTAAGGCGGCGAG
CGAGGAGGCCGAGAGGACCCGGCATGCGAAGCAATCAAGGGGGAGAACAAAGTAGGTCTG
TCCATGAATGAGCTCATCGTCTATGGCTAACGCCGGGACGGGGTGGCCGATGAAGAAAGA
GTCCGCATGGCAAACCATTTGGTCTGGAAACTCGAACATGATCTCTCCAGCTATGTGCTT
TCCTCTGAGGAGTCTTGTGTTTCCTTCTGAAAATATAACTTTTACGGCTATGTTTGTTTT
CTGTTGAAAACACGGAGACACTGCATTGCCCATTTTG
>Pav_c226_g1_i2_len_1586
GTTTGAAGAAAAATAAGGGACAATTGCTCATAAATAACTCTGACTCGTAAAGAGAACCGA
CATGGTTTTATCATTAAGCTACATCATCATCTGTATTACGAAGTTGAAAAAAATAATTTC
TACAAGAAAAATGACCTAAATCCCAAGTCCATCTTTTTCTACAAAATCTGCCATCGGCAC
TGACTGATTCAAGCAGAGTCATTTAGACTGCACCAGGTAGGATGCCCATATATCATCTGC
AGGAGGTGGGGGTTCAACCCAGTGTCCCGGTATGCGTCTTCCTCCAGGTCTTATATAGGC
ATCCCATGTTCTTCTCACCTCAATAAGGGTGCCCATATCAGTGTTGCTACCATGATAATA
GTGATAAAATTCAATAGGTAAGTTTGCCACAGCATCATAAGCTCCGCTATAACCCTCTCC
CTGTGAAACTTGTTTCCCAGGTTCCTTGTTAGTGACTGCACTAGAGGGCACTACATTAGT
GATTGGAGTTGTCTGGTCTTTACTTTCCCTACTCTCGCCTCTATCACTGCTTTGATCTTT
GGAGTCAGGTCTGAAATTCTTGGTTTTCCTAGATTGCTCAACAGTTGCTATGGCATCCTT
AGCAGCATCCATGTCAGCTGCCATGATTACTTGTTGCTCCTCTTCCTCCACTGCAGCCCG
TACTCTTTCAAGAAATTTATCATCCTCCTCTGGGAAAAAATGACCTTGTTTCTTCAATTT
TTCAATCCTGATGGAACGCAACTCTTGCAATTTCTCTACAATCAATACCGTCTCAAGCTC
AGATTCTAGTCTCTTTCTCTCTTCTTTTGCTTTAAGCTTTGCAATTTTTCCCATGTCCTC
CATCTTGCGTTTAGCAATATCCTTGGCAATTTCCCTGGCTCTCCACTCATCAGCTTCTCG
ATCAGCTTCTTCGAATCTTTCGCGCTCCTGTGCATCACGAAGGCAATAAAAAATGCAAGC
AAATTAAACCAATTAAGCACTTTCTGCATCCTAATTGGAAATGAGGAGGGAAAGGGAACA
AACCAATCCACCTTTGCACTCATTTCTGCAATGCGCTTCCTCTTTGCTTTTCTCCATCGT
TTATTTCTCTTGCACTTACGTATTTTATTCGATAATCGAAGTGCCGCAGATTTTTCCTCC
CATGGACACATTTCATGAGTGATCGCTCTAAATGGAGCAAGCTCAACTCGCAGTTTAGCC
ATTAAAGCATTTGCAGCTTCCACTGAAAGGGACACTTGGGACTCCAAATTGATCCTCCTC
TCTTTCAAAAATTCAGAAAACTCACTGACTGAAGCTCCATCATCATCCTCAGCTCGTTTA
CCATCTTTGATCAACATCACCATCTCAAGCTCTTTCTGCATTGCTTTTGCTAGACGAAGA
GTGTCTTGCAAGTTCTTGAGCCGCTCACGAACATTTGAGGTTTCCCAAAAAGTGCTCGTC
ATTGGAGGGTTGGGCGGCACCATTGGAGGCCACGGAGGTGAGGGTGCCGCAGGTTGGTAT
GGAATTGGATTCATGGCGACCAAAATTTGCTGAGAAAGAAACCCTAAGAGAGAGAAAAAA
GGGACTGATTACCAAAAGAATCCCCA
>Pav_c228_g1_i2_len_1718
AACCCCCCGTGCACGATCATACCTGTCAAAAGCCCGCATCAAAAAACCAAAAAATAAAAA
ATAAAAAATTGTAAGAAATGGGGTGATCTGCACTCTGCAACAGAGGTGAGAGTGATTTTA
TTGACATTTGTAACTAACACTAGTCATCCACACGAGAAAACTGCCTACGACATTACAGCA
GTTGATTTCAAATTCTGCACTCTACAATGGGCCTGATCTCTGGTGACATCATCCTCCTCC
AAGGCAAACATTTGTTGACAAAAACATCAAGCTCCTAAACTAGGCCAAACCCACAAGCTT
CTCACTGACTTCCCACACCTTGCGAGCCTTCTCTGCATCACTAGCTTCTTGGGAGAGTTG
GTTCTCGAAGGAAGCTGAATCCTTGTTCCAGCTCCAGTAGACTCCTGACTTTGTCAAGCT
TGGGTCGCTCACAACCTGAGCAAGTCTCTTTCCGGCTTCTTCTTCTGAGACGTAGCCCTT
GGTGATGTACTTTTGGAATGGAGGGAACAGAAGTCTGAACAAGGGAATGTGCTCTCTAAA
CAGACCGGTTGTGGCAATGCAACCTGGGTAAAGGGAATTAAAGGTTATTCCGGTGTCCTC
GTGGTAGCGCCTGTGGAACTCCTGCATTGTGAGCATGTTGCAGACTTTGCTGTCCTTGTA
GGCCTTGGCACCATCAAAGTCTCCACCATCGATCATGGACGAGCTGTTTAGACCGTTTAA
GCCCCCTGCAAGTCCCCTCAAGTCCCCAAGGTTGGCCTTTGGAGGTACATTACCGGCCAA
TGTGTTTGTGTTCCCTGTAATTGAGCCAACAATGATGAGCCTCCTTGATGGGTAGTCAGA
TTTGTTCAAATCTTCGAGCAGCAACCGCGAAAGAAGGAAGTGCCCGAGATGGTTAGTCCC
AACACTGAGTTCAAAGCCTTCGGCAGTGAATGAAGGTTCCTTAGCAGTTGGCTGATAAAC
AGCAGCATTGCACACAAGCACATCAAGTGGCCTCTCCGATCGCCTGAAGTTATCGACAAA
TTGGCGCACACTGTCAAGGGAAGCAAGGTCTAGATGCATAATTGTGTAGTTTTCTTTGGG
CATGCCAGCTGCCTTGGCAGCTCTTTCAGCCTTGAGGAAATCCCTGCAGGCCATTATAAC
ATGCCATTTTCCTGATTCAGCCAAAGACTTGGCTGTGGCTAGACCCAGTCCAGAGGAGGC
ACCAGTGACCACCACACTGCCCTTTCTGAGAGTTTTCTTCCCCTCTGATGCACCCCTGTC
GATTGCTGGGGATGCTGTGGCCGCTGTCTGGGCTCTGACAGGCTTGAATTCTCTCTTGAA
GCTTAATGCAACAGAGCTGAATTCAGCCTTGAGATTGTCTGAGAATGAGACTCCAAACAG
GCTTGAATCCTTGAAAGATGCACCAGACTTTCCCTCTTTGGGAACCGAGAAAGCAGAGGA
AACCACAGAAGCAGCCTGAAGGGCCATTGACACTGGCAAAGTAAAGCTTCTTGACTATTT
TGAATTGGGTTTTCTTTTTTCTGAACTTTCTCACAAGTGGAGAAGAGAGTGAAGTAGATA
GTGTGGTGGGGTGAGCAGAGTGAAACTGAGCTCAAGTACTTGAAAAGGAAACACCAGTTT
GAATTTATACAGGGTGGTTTTGGCACTTGGCAAGACACTAAAATAGTCTTTATGGGATAT
GAGTGGCAGAGAGGATAAGATAATTTGCAGCATGTGGG
>Pav_c229_g1_i1_len_189
TGGGTCCTTGGTTACACTTAATCTGAACATGAATTCCTCAAACTTATCAATGTATTCAAC
GACCGACATATTCCCTTACAAAGAGACTAGCGGTAGTCCAGAAAGCACTCGCAAAATGGT
TAACATTACATTTCTATTTCAACCTTTCTTTCAACTCGCTTCAATGGAAATTGGTTCTGT
GCTATATCA
>Pav_c230_g1_i1_len_151
GCTGAAGAAGGAGATTGCTGATCTGCGCACTTTGCTGGCCAATAAGGAGACCGCCGACCT
GGAGGAAGTCAGGAAGGCCACCTCCTCGCTGCAGCAGTCGTCCCTGAAGCTCTTCGAGCT
GGCCTACAAGAAGATGTCCGCTGAGCGCGAG
>Pav_c231_g1_i1_len_1172
CTAGGCAGCGATCAGTAATGAATTTTTTATAAACATATTTGCAAGAATGCTTATCTCTTA
AACACTTCCTATCATTAGAAGATGAAACAAGTCATTCCAGACAAAGTACTATTTCCTTGC
TCCAAAACAATAGAAATACGCCAGAGAAGGATTGAGGCCACAAATAAATTTTTTTACAAA
GCAGTGGCATTGATATTTCCTTCCACACAAATCCGAAGACAATAAAAGATCCAATTAAAG
AGCCTAAATAAAACAAGACTGAATAAAATTTTGAGGTAAGGTGCCACAGGTTGTGATAGT
TCAAGGGGCTGTAGTACGTGTTGTCGACCATCCTCCTACTTGATGTATTGAGAGAGCCAT
TTGAAACCATCACCGTACCCCATTTTCCGTACAATGCTGCACATAAATACTTCTAATGGA
CGGACATTTGAGTCTGTTAGGTTTACCTTGCCCTTGCCAGTGGTGAAGTTGGTCAGCCCA
AGGTGGTATCGCAACTCATCCTCTGAGGCAGCATATGGTATGTCAATCTTGTTCCCTAGA
ATTAGAAAAGGGACATTGGCAAGAGCTTCATCAGAAAGGAGTGCATCAAGTTCCTTTTTT
GATTCAGCAAACCGCTCCTTGTCATAGGCATCCACAAGGTACACCACAGCATCTACCTTT
GCATAGTAATCTCTCCAGACCCTGCGAGCAATCTGATGACCTCCCAAATCAAAGGCTTTG
AACTTGATTTTCCCAATGCTTAACTCCTCTGATGTTGGATACTGCGTAGGCTGATGCTGT
ACCAGTCTCTCGTCTTTCAACATGTGAAGCAAGGTGGTCTTGCCGGCATTATCGAGGCCA
AGGAACAAGATCTTGGCCTCTTTCTGCCAGAGACCCAGGGAGGCCAGCACACCGTAGAAC
CAGTCGAACAGAAACATGCTCAGAGAGTCAGAGGCTGGCCGGTGCTGCTCAATCAATTAA
TTCTCACGCGGATCGGAACCAAATGGATCGGGTCGAGCTCGGATCCACGACAATCGAAGC
CTTATCGGATCCTGCCGTTCAAGGCTTCCGAAGAGAGTTCATGAGTCTACGATCCCTAAC
TCAAACATGGGAATATAATAAAGTAGTAAGTATCCAAATTACGAGCGAATTATGAGAGAG
AGAGACGCAGACAGCAACGCACGCAATTTTCT
>Pav_c232_g1_i1_len_1270
AAAGCCTTGCGCCTGAACATAGCGGTGAACTGCTCGGAGATGCGCTTGAACAGCTCCTGG
ATGGCGGTGGAGTTGCCAATGAAGGTGGCGGACATCTTCAGGCCACGGGGTGGGATGTCG
CACACGGCGGTCTTAACGTTGTTGGGGATCCATTCGACGAAGTACGAGCTGTTCTTGTTC
TGGATGTTCAGCATCTGCTCGTCGACCTCCTTCATGGACATGCGTCCACGGAAGATGGCG
GCGACGGTAAGGTAGCGTCCGTGGCGTGGGTCGCAGGCGGCCATCATGTTCTTGGCATCG
AACATCTGCTGGGTCAGCTCGGGCACGGTGAGGGCGCGGTACTGCTGGGAGCCTCGGGAG
GTCAGGGGAGCGAAGCCGGGCATGAAGAAGTGGAGACGTGGGAAGGGCACCATGTTGACG
GCCAGCTTGCGGAGATCAGCGTTCAGTTGGCCGGGGAAACGCAGGCAGGTGGTCACGCCG
GACATGGTCAGGGAGACAAGATGGTTCAGGTCACCGTATGTGGGTGTCGTCAGCTTGAGG
GTACGGAAGCAGATGTCGTAGAGAGCCTCGTTGTCGATGCAGTAGGTCTCGTCCGTGTTC
TCCACCAGCTGGTGCACCGACAGCGTAGCGTTGTAGGGCTCCACAACGGTGTCCGACACC
TTGGGCGACGGCACCACCGAGTATGTGTTCATGATCCTGTCGGGATACTCCTCGCGGATC
TTGGAAATCAGCAGGGTTCCCATACCGGAGCCAGTGCCGCCGCCAAGGGAGTGTGTGAGT
TGGAAGCCTTGCAGGCAGTCGCAGGATTCGGCCTCCTTGCGGACCACATCGAGCACTGAG
TCCACCAGCTCAGCGCCCTCTGTGTAATGACCCTTGGCCCAGTTGTTGCCGGCTCCCGAC
TGGCCGAACACAAAGTTGTCGGGCCTGAAGATCTGGCCAAAAGGTCCCGATCGCACGGAG
TCCATGGTGCCGGGCTCCAGATCGACAAGGACAGCGCGGGGCACGTACTTGCCACCGGAG
GCCTCGTTGTAGTACACATTGATGCGCTCCAGCTGCAGGTCGCTGTCACCATGGTAGGCG
CCGGTGGCATCGATGCCGTGCTCATCGGAGATGATCTCCCAGAACTTGGCGCCGATTTGG
TTGCCGCACTGACCAGCTTGGATGTGAACGATTTCCCTCATTTTGTATTTGTTTTAGGTT
TTTGAACTTTTAACTTAAAATTATCTTTCGCTTATAGCAGTCGAACACAACACAAACTGT
CCGCTTCACA
>Pav_c233_g1_i1_len_206
ATATCAACCAATATCCATTCATGTCTTCACTGCACCCATGGGAGATGCTCCGAGAAGAAT
CCGACTGCAGAGTGGCATCACAAGACAAGGTCAGGGAAGCTGCAGCTCCTTGTATTGCTG
TTCATACTGTTTTAAGCAGCATGGAATGGGCAGCCGGCAGAAAATTGAAGGATTCCTTTT
TTTTTCCTGGAAGCATCTCCTTCAAG
>Pav_c234_g1_i1_len_364
CGCTCTTTTAGGACACCTTCATTAATTACTAAGTAGCGTCCATGTTTTTGAGAAAAGGTA
AAACAAGTTGCAGATAGAATCAGGACCGAACAGTCTCAGATATCAAACCTGATAAATTGT
TCCACTCTCGGTATTGCAACTAGGAAACCTATTCAGATCAGGGTAGAGGGCTGAAAGAAG
TTTAAGAGTAAGGTCTAAACTTGGCAAACTTACACAAGGTCTAAACTTAGGTAAAGAGAG
GACTCCAATGGCCGTGAGGTTTCAAAGAGAAAAAGGGATAGACAGTTTAAAGGATCTACT
CCACAAAACCGCTAACAAAAGCTAATAAATTCAGCAACAAACCTGGCTAAGTTAAAACAT
AATG
>Pav_c234_g2_i1_len_407
GCTGAGATAACACCTTAAAGTCTTACATAAATCCTTACTGTCTAAAGATTAGAAAATTGA
TCATATAGTTAGATATCCAGTGGAAAGTCAAGGAAATTACCAACGAGCCTTTGATTCAAT
GGGAGTTGTCTCCACTTAGTTCAAATAGGTCTCGTATTAGACTCACATGAATGCGAGAAT
GATATATATTTGTGGTGAGTTAGATACATAATTGTAGCTAACCCATTGTAGCGGCATTGC
TTTGTTGTGGGTGAATTATCGGGCCCATTGTTAACGCAGATTTGTGAATATCCTATCGTT
TAGGTTGCTGTGATGTGTTCGGATCCGCTATTGTGATGCGTACCTCAAATGATACATGTA
CTCACAGTCTGTAAGTTGTTTTATAGGTGGAGGATCTAGTAGAGCTG
>Pav_c235_g1_i2_len_2306
GGAAAATATGGAAATGACCGTAATGAGGAGTCAGGACTAGCGATTAATATAGAGAGAGTA
GAGGTTGCCAAGCATTTGCATTCAAACTAGACTTGCTCGAGCTTAAGTTTACATTCATGT
CTTCCAATGAAGTCATCTCAATAACACTAATTCCTGGACAGCCATCCCCTCCAGTCTCTC
TCATCATCTCCCTCACCCTAGCTACTTCATCCCACATTCCTTTAACCGCATATAGATTTG
ACATCAACACAAAGAACCCACCATTGTTACTGTCCAAGAAAAACAACTTTTTGGCAACAT
ATTCCCCAAGCTTCACCTCTTGATGGATGCAACAAGCACTCAGCAAGGCTGCCCAAACTG
CGAAATCGGGCTCCATTTCCATATTTCTGATGAACATCAATGCCTCCTCGAACAAGCCTG
CACGACCAAAGAGACCAACCATGCAAGCATAGTGTTGCAAATCTGGCACCATGTTGAACT
GTTCCCTCATGATTTGGAAATTTTTTCTTCCCTCCTGAACAAGGCCTCCATGAGTACACG
CAGCTAAAACTCCCAAAAAAGTTATTTTATCAGGCTTTAGCCCCTGCTTTTGCATTTCTG
AGAAGCAAGCAAGAGCTTCATGTTCTAACCCATATAAGCTATAACCCGAGATCATTGAGT
TCCATGTTGCCAAGCACGGTTCTTTGATGCTCTTAAACACCCTTTCAGCATGCTCTATTT
TTCCACACTTGATGTACATGTCTATAAGAGCAGTTCCAACAAAATCTTCCACTTCGAGAT
TGTTTCTTAGGACATAGTTATGAATCCTCTCCCCAAATCGCAAGTACCCAAGCTGGCAAC
AACCAGATAGTAAGCTAGAGATGGTAATGGCATCTGGACTGTGTCCAGACATTTTCATTT
GGAAAAAAACCTCTAGGGCATCACTTGGCCTTCCAGCTTGTACACAGCCCGATATCAAAG
AATTCCAACTAATCAATGTTTTCTCATGTATCTCAGAAAGTAAAGAGAAAGCAGTTTCTA
TCTTGTCAAACCTCGAGTACAGGCTTATCAACCCATTTGCAACCAAAGAATCAGCACTCA
ACCCACTCTTTAGCCCATAAGCATGAAAAGCAAGTCCAAGACCAAATTCAATGGGATCTT
TTATCCCATGGAGGATGCAAACCATAGCAACTGCATCAACCTTAATTTCTAACTGCTGCA
AGTGAGCAAAACACGACATCACCTGAAACAGGTTACCTTTCTCAGTATAGCTTGACATAA
GTGCAGTTAGGGAAACCAAGTTCTTCTGAGGCAATGACTTGTAAAGAAGTTCGCCGGATT
CTGTGTTCCTGCATGTTGCATATTGGCAAATTAATGAAGTAATCACAGAAGCATCATTGA
CAAGACCAGTTTTAGTGGCATGACAATGGGTAGACTCTGGATCGGCATTTGCTGACAGAA
GGCTTACCATGGTCACCAGATTGGCTGGAACATTTTCCTCTTGCATTCGTTTAAAGGCAA
GCATTGCCTCATCAAAGAAGCCATTTTTTCCATAAGCACCAATCATAGTATTCCATGAAA
CTACACTCTTCTCAACTATTTCCTCAAACAAGTGCTCTGCCGCCTCCAAATCTGCACATT
TAGCATACATTGAGGTAAGAGCATTCTTCACATGAGAATCTGAATCAAGGCCCGCCTTAA
TTCCAAACCCATGAATAGATTTCCCTTGAGAAACTAACTCTTGCCTACCGCAAGATGGAA
CCAAACTAACCAAAGTCGTCTGATGAGGAAAAAATCCCCCTTTACACATTTGAACAAAGA
GTTTCAACGCTTCAAAATCACACCCATTTCGCGAAAACCCACAAATCAACGCATTCCAAG
AGACAATGTCTCTATCAGGCATATCATCAAACAGCCTATGAGCATTTTTAACGCATCCCA
GTTTCATATACAGATCAAGAAGAGCAGTACTCACATACATGAATCGGTCAACACCCGATT
TTAGCAAGTGTGTATGAATCTGATTTGCTTCTCTTTTAACATTCACGGAATTTGAAGCTG
AGGAGGAAGAAGAAGAGGAAGAAGAAGACGAAGCACAGGCTTTCAGGAGCAAAGAGAAAG
TGAGGTCACTGGGCTTCACATTGTACTGCAACAACTGGCGAAAGAGAAGCAGTGCTTGCT
TTCGATTTCTGCTTTCAATGTAGGAGTTTAACAGAGAGTGCAAACAGGGAAGGTTAGGCT
TCGTAGAGAGACCAACAGAAGAGGCCAAGTTCATATTCATCTGTTTGGCTCCAGACTTTA
CATGCTCACGGCTTCTTTTATAATTT
>Pav_c236_g1_i1_len_525
GACAATATGTAAGTATGTACATTTTCTATGAACCCATATCCCCAATTTTCCTATATTGAA
AATTGAAAAATTAAACCTCAATTTCAAGCACTTTTGCAGTTGGGTTTTCTCCTCTAGTTT
GGTCATGTACCCCATTGACCCCTACACCTCCTTCTTCACCCTTTACAATCCCAAGTTTCA
CAAAAAGTTCATGGCCCCAATCCCATATGTGCAGCACAATGAAAGTCCCAATTCCACCAA
TGAGCCCATAGGCTATAGAGTAAGTCAACGGCATCAGTATCAACGTCACAAAGGCTGGGA
TTGCCTGTCGCATGTCGTCCCACTCAATCTCCACCACTGATTTCATCATCAGCACCCCAA
CCAAGATCAACGGCGGGCCCACTGCCCAAGCTGGAATTGAAGCCAATAACGGCGTGAAGA
AAAACGCTAAAAAGAAATACCCTGCCACCGTTAGCGCCGTTAGCCCCGTACGTCCGCCCT
CCCGTATGCCCGTAGACGACTCGATGAATGCCGTTACGGGTGACG
>Pav_c238_g1_i1_len_425
AGCACACAGTGATAGAATCTAGGGTCTCAAGTATAAGATTCATCTCTCTTTTACGTACTG
CACATGATACAAAGAAAACAAATCCACTAGTCACTTTTGGGCTCAAAGTAAATGGAAAGA
CAGAACTAGGAGACAACAAAATATGTGAAAAGAAATAAATTTGACCTCTGTTCAAGACCT
TAATGACGATGGGCCAACAAAGACGTTTACTTATTTTTGGCTGCTTATAAGAATAAAATT
TACTTTTCTAATGTAATATTTTGGGAATTTAATTTTTCAGGTTTAATTATAATATCTTGC
AGTATTTTGTCATTTTTGGCATTCTACTATTTTGGAATGCCTTTCTAACTGATTTTCACT
CCTCAAAATGATCTATACATCCAGTCAGTTCTGCTACAGTTCAATCTGAACAAATAAACG
CCCAA
>Pav_c239_g1_i1_len_3759
AAACAAGCTTCAAAATGAGTGAGGAGACCAAGTTCAGCGTCCTATGCAGCCTCTTCAACT
GGATGCAAAGAAGCAAAACCTCAACCCTAAAGCGCTCCAAATTCCGCAAATTTCTCGACA
CTTTCTGTAAACCTGCTGATTATTTCGATTCGATTCGCCTAATTCTTCCCAGCCTCGACC
GCGAGCGCGGCAGCTATGGCCTTAAGGAGTCTGTGCTCGCCACCTGCCTCATTGACGCTC
TCGGCATGGCCAGAGACTCCGAGGACGCTCTTCGCCTCATCAATTGGCGCAAGGGCGGCG
CCAAGACTGGTGTCAATGCCGGCAACTTCTCGCTCGTGGCCGCCGAGGTGCTGCAACGTA
GACAAGGAGTGAGTTCAGGTGGATTAACAATCAAGGAGTTAAATGACTTGCTTGATCGTT
TAGCTTCAAGTGAAAATAGGGCAGAGAAGACTTCAGTTCTGTCTACGTTGATAAAGAAGA
CAAATGCACAGGAAATGAAGTGGATTGTCATGATTATTCTTAAAGATCTGAAGCTGGGAA
CTAGTGAAAAGAGCATTTTTCATGAATTTCATCCAGATGCTGAAGACTTGTTTAATGTCA
CATGTGACTTGAAATTGGTTTGTGAAAAGCTGAGGGATAGAAATCAGCGTCATAAACGCC
AGGACATTGAAGTTGGAAAAGCTGTACGCCCACAACTAGCTATGAGAGTTGGTGATGCAA
CTATTGCATGGAAAAAGCTTCATGGTAAGGAAGTGTTGGTTGAGTGTAAATTTGATGGGG
ATCGCATCCAAATTCATAAGAACGGAACTGAAATACATTACTTCTCAAGGAATTTTCTTG
ATCACCCTGAATATGGACATGCAATGTCAGACATTGTTATACAAAATGTTCTGGCTGATA
GGTGTATTCTTGATGGTGAGATGTTGGTCTGGGACACATCTTCCAATCGTTTTGCTGAGT
TTGGTTCAAATCAAGAAATAGCCAAGGCAGCAAGGGATGGACTTGACAGTGATAGACAGT
TGTGCTATGTTGCATTCGATATCCTCTATGGTGGAGATACTAGTGTAATTCACCAGAGCT
TGAAGGAACGGCATGAGCTTCTCCAGAAAGTTGTGAAACCTTTGAAGGGTCGTTTAGAAA
TTTTAGTACCTAATGGTGGTCTTAACACTCACCGTTCTGAAGGGGAACCTTGTTGGTCGC
TTATTGCTCGTAGTGTGGATGATGTCGAGAGGTTTTTCAAAGAAACCATCGAAAATAGAG
ATGAGGGGATTGTTTTGAAGGACCTTGGTTCTAAATGGGAACCTAGTGATCGGAGTGGAA
AGTGGTTAAAATTAAAGCCAGATTACATTCGTGCAGGCTCTGATTTGGATGTTCTTATCA
TAGGCGGATACTACGGTTCTGGACGTCGTGGAGGGGAGGTAGCTCAATTCTTGGTGGGTC
TTGCTGAACGTCCAGTACCAAATACATATCCTAGAAGATTTGTATCCTTTTGCAGAGTGG
GCACTGGACTTTCTGATGAGGATCTAGAAGCTGTTGCAACCAAATTAAAGCCTTATTTGA
GGAAATATGAGTACCCAAAAAAGGCTCCACCAAGTTTTTATCAAGTAACAAACAATTCAA
AAGAGAGACCAGATGTTTGGGTTGAAAGCCCCGAGAAATCAATAATACTTTCTATAACGA
GTGACATCAGAACTATAAGGTCTGAGGTTTTTTCTGCACCATACAGCCTGAGATTTCCAC
GTATTGATCGAGTTAGATATGATAAACCTTGGCATGAATGTCTTGATGTGGAATCGTTTA
TAGAGCTTGTACATTCTAGCAATGGGACCACACAAAGGGGAACGGATTACGGTGCTCTGC
AGGATACTAAAACGAAACACAAGAAATCCTCTAGAAAGGAAGAAAAAAGAAATCTTTCTG
TTGTTCCCTCTCATTTAGTTCAGACTGATGTTTCCAGCATCAAGGAGGACACATTACTAT
TTTCAAAAATGATGTTTTACTTTGTTAATGTGCCTCCCACTAATTCTCTTGATTCCTTGC
ACAAACTTGTTGTTGAGAATGGGGGTACTTTCTCTATGAATTTGAATAACGCAGTTACAC
ACTGTGTTGCAGCTGATAGCAAAGGGATTAAATATCAGGCAGCAAAGCGTCATGGAGATA
TAATTCATTTCTCATGGGTATTGGATTGTTGTTCTCAAAAGAGACTTCTTGCTTTACAGC
CAAAGTACTATCTCTTCATATCTGAATCTTCAAAAAAGAAGTTACAAGAAGAAATTGATG
AATTTTCTGACTCGTACTACTGGGATCTTGACCTTGCAGACATCAAGCAGCTTTTAAGCA
ACATGTATGGATCCGAGGATTCCAAAACTATCGACCATTACAAGAAAAAATACTGTCCAA
TGGAGAAATGGTCTCGCTTTCACGGCTGCTGCATTTACTTTAACCCATCAACTCATTCCT
TGAAACCGGATTGGGAAGTCCTTTTACGATTCACACTCAGAAGGTTGAAGATTCAAGTTC
TCCTAAGTGGTGGCAGAGTCACTGACAGTATTGCTCATGCGACTCATTTGGTAGTCTTGT
CAGTGCAGGGTCTTGATGTCGATTTCGAAACTTTATTGCAAAGTTTCACTGAATCAGAGA
AACGATTTCTGCATAACAAAAAGTTGCATATCGTTGGATCTCAATGGTTGGAAGACTGCT
TGGAAAGGGACCAGAGACTGCAAGAAGAAACATATAGCTTAAAACCCAATGGGTTGGAAG
AATTCAGCATTGAAGAGTGGAAAAATGACATGGATCCAGAAGAAGCACCCTCTGATGTGG
ACACTCTGCAAATCAACAATTCTTCTTCTTCTCCTAACCAAGAAGGAAAAGAGATAGGAG
GCAAAGAAGCTCCAGAAAACTATAGGATCTTGGCCTCACCTGAGAGGGAAAGCAAAAGGA
AAAGAGGAAGACCTGCTCTCACAAGCATGAACAAAGGAAAAACTGGTGTCAACCAAGCTT
GGAGAACACGGGTGCGCATTGGAAGGAAGCCTGCTAAAATATCAGGAAATGAGTCAGATG
AAGGTGGCCCTCATGATAACACATTACTTGCGGAAGAGGTTGATAAGGAAGAAAGGAAAC
ATGGAATGATGAGTGACGCAAGTTTAAACATCCAAGAAAATGAAGCAATTAAAGATTCTG
AATCATTACAAAGAGAAAATGCAGCTGTGCAAGAGGTTGCTGAAGGCATTTGGTTTGAGG
ACCATTCCTATCAAATTCCTGATGTCGAAATGATTGAGAAGTGTAATATCGAAAACAGTG
GAAAGCCGGAGAAACTTGAAGTTATGGCTGATCCTGTTCAAGCCATGTTTTTTGACATGA
TTCCAAGTCTTGCTATGAAGAAAGTTGAAACTACAAATACGAGTATTGAAAAGGAAAAAC
CAGCAGTAGATCTGAATGCAGGACCTTCAAAGAAAAAGAAAGTTAGCTACAAGGATGTTG
CTGGTGAGCTGCTCAAGGATTGGTAAATTGTTCTGCATCGGTTTACTGTCTGTTCTGTAT
ATATGTTACAGTCAAGGATTGTGGATTAGTTGGGCTTTTGAATGTCTTGTACCTAAATTA
TATGTCGATACAAACTGAGACACTCGCCTTTTTCTAGATTCATTTCTAATCAGTTGTGGG
CATTGTCGCTTTTTGGATCACAAAAGGCACGGATGATGGATGCGTGTCATCTAATTATGC
TGTTTGGCTTGAATTTCCATTATGATTTACTGTGTCCAG
>Pav_c241_g1_i1_len_2077
TGGCAAAAAGAGATTAATTTCCAACAAACAGCAAAAAAGATGTGTTTATAGACCACTGAT
TTTCCATAGACCACCTTCTATACTGTCCAGCAGCTGCTGGAGACAATACATATGAAATTG
CATTAAAAACATCTGAGGCAAAAACAAAAGTACTTGCCCTGTTGCCAGTACTCTTACAAA
TCTCCGTACAAATTTGCATGCTACTTTGAGATGACCTCGAGTTTGCAGAGAGGCACTTAT
CAACTCTGTATATACAGTCATTTTCCAAATTGTTTCACCCAGAGTATCAGAGATGTCTAA
ACATTTCTTACAGTCCTTCACAAAATACAAAAAGCCAGAGGAAGCAGCATTGTTAACATC
CATCCCGGAATGGAAAATTTTGATTACCTGATCACTCGAAATTCAATGATAAGAGTCCAG
TACTGCTGCATTAGAAGAACTGTGGGGATGCCTAATGTGAGATTATGGGATTCTTGAAAC
ATATTGTTGTTTTCAAATATCTCAATCAGACAACAGCATCAGACTCAATTCCTGAGGAGT
TGTCATTTTGATTAACATCAACACCAATCTCCTGCTCCAAGTAGTAGATCTTATCGTTCA
TACCTTCCTTACTATACGCCTCAACCATAAGAGAGTATGTTGTGGAATCCGGTGGACATT
GCTTCTCTTTCATCCGCTTAAAAACTCTCTCCATCTCCATCAAATCCTCAGCCTTTGCAC
ATGCAGCTATTACTGCATTATAAAATGTGGTATTCTCGGGTATCTCAAACTTTCCAGCCA
ACTGAACACTGCTAACCACCTTATGGAAGAGACCTGCATTGGCATACCCATTAATAAGGC
AGCAGAACGTTTTGGTGTCTGCTTTCATGCCCTCAGCGCGCATCTGATCAAATGTGTACT
CCATGTTTTTTGCATCTCCTACATCCGCGAAAGCTTCAATCACATTGTTGTAAGTTGCTG
TTGTCCATGGAAACTGAAGCTTGCGCATGTACTCCATCACAGTTGACATTTTATCATACA
ATTTCTTTTTCCCATAAGCACCAATAAGAATATTAAAGGTGCGAGTTTCTGGCTCAATCC
CAAAATCACGGAATTTCTCATACCATCTCTCCATCGTATCTATCTGACCCTTGTTGCCAA
ACACACTAAGGATAACATTCATTGTCCAGACATCAGGCTTGCAAGTTGCACCCTCCAGCA
TCCCTGACAGCACTTTTTCCATCTGATCATACTTCCCAGCCTTCCCATATCCACTCAACA
CGATGTTTTGGGTGACTGTATTTGGAGTTATTAACCGTTCAGCCATTTCCTCATACAAGG
ACTCAACTAATTCGAATTTCAAAGCATCAATGCAAACCTTTATTAAGGTACTGTATGTAA
AAACGTCAGGCTGGCAATGCGGGAGGGTCTTCATCTGGTTGAGAATAGAGAATGCCTCAT
CAATTAGATTGTTCCGACAATAAGCTGTAAGTAGGGCTGTGTAGAGTTCAAGAGTTGGTT
CACAGCCTTCTTCAACCATTGCGTCAAAAAGCTGACGGGCACGATGGGGTTGGCCACATC
TTCCAAGCAGACCAAGGAGTTTCATGTAAGTCCCTTCTTTTGGTTGATAAAAAGGTTGTT
CTCTTAGCATGTCAAATACCTCAAGAGCTTGAAGCCATTGCTTCTTGTCTATGGCGTCAG
ACAAGGCTTCAGTGACGGTGTTGGCCCAGGCCTTGGCGTTGTTCTTGCGGTCCAACTTCT
TCTTCACATTTTTTAAGGGGGCCCTTCTGTAAATCCCAGGAATTGATGTCTCTGAGACCC
CTGGAAACTCACCTTGCTTCCAGTGCCTCTTTCTGGTCTCAGAAGACGAAGATGAAGTTG
AACGAGTACGTGTAGCGGGTGCTGCGAATGCGCAGTGTATTAGCTTAAAGTTTGAGTCTT
GGGCTCTGTGGGTGGCTGTGGAGTTCTTGTTGAGAGGGAGAGTATGAGGAAGCAGAGAAG
AAGAGAATGAGAGAGAGATTGAAGAAGCCATGGCTTTGCGAAATTTGAGAGTTGAAAAAC
AAGGTATACCAGTGAGTTGGTTCAGAAGCAAGGGCAA
>Pav_c242_g1_i1_len_226
GAGGGCATCATGTGGCGGGTCTTCTTGTTGGAACCGTAGCCAATCTTGGGCATAACAGCC
TGGCCCTTGAAGCGTCTCCTCACGCAGTTGTCAATACCCTTGGGCTTCCTCCAGCTCTCG
CCAACGCGGTCGAAGCGGTCACTCTGGTGACGCTTGAACTGCGCAGTGCGCTTCTTGACG
ATCGGGACATGCTTCTTTGCGGCAACCATTTTTGCGGTGTTTGGCG
>Pav_c246_g1_i1_len_177
GGCTTCCTTCTGTAATTGGAGTTTTGGATTGGAAGTTTCTTCATATGGACAATTAATGTC
ACCTGTTTGTATATTATACTTCTTTTACCTATTTATGTTTAGGCATACCACAGTAGAAAT
ATGTGGACCTTATATTGTTGATTTTTGTTTGCAGGTTCCCTATGTTGGTCTCAACTT
>Pav_c248_g1_i1_len_203
TCATTTTTTAAATCTGATTATTTTGTTCTATTTTTTCCTGCCACTTTGGGAGTGTGAAGT
TGAAGAAGGAAGGCTAAGATCACATATGCCAAATTGCATAATGTCAACCATGTTTGTTAC
TTTTATCTGATTGTCTTTTTTTATTCCCACCACTTTAGGGGTGGTAAGGGGAGGAAGAAC
GGGGGAAGAAAGGGGGAAGAAAG
>Pav_c249_g1_i1_len_244
GCTTCTTTACCAATAGCATGCATGAGAAGAACCATCAGTTTAGGCACATAAGTATTAAGG
TGAGAACCCATCATTTTAATTAGCATCTCAATGCGTTGTAAGGCTTGTTTCTGCAGTGAA
AAGTCTTCTGCATGGAGCATCTTTCTATCAATACTGTTAAGAAGGCCAACAAAATGATTC
CTCAAAAAGCTGGGAAGATCTTCACCACCGGTTAGAACTCTCGCAACCTCTTTTATCATC
TCAG
>Pav_c249_g2_i1_len_343
GATTCCTGTTGTTCTTCCGAAGCTTGTAGTGTCTCAGCAGGATGATAAACAAGCACTTGA
CACCTTATATGAACTGGCTAAGTGCTTAAACACTGATTTGGTGCCTCTTGTAGTTAATTG
GCTACCAAAAGTGCTAGCTTTTGTTCTCCATCGAGCAGATGTGCGAGAGTTAGCTGTTGC
TTTGCAATTTTACCATACGCAGACTGGTTCTGACAAACAAGAGATCTTCGCTGCTGCATT
ACCGGCCCTTTTAGATGAACTCATATGTTTTTTAGATGGAGGTGATTCAGATGAGATAAA
CAGAAGGTTAGCAAGAGTTCCTGAGATGATAAAAGAGGTTGCG
>Pav_c250_g1_i1_len_1448
TTTTTTTTTTTTTTTTTTGAGAATTGAGAAAATGAGAGGACCCCTTGATGTTGATTGCAT
TATGAGAGAGGACCCTTTGGTTCAAAATGTTTTAAGCTTAAAATGACTTGTATTGCTCTA
GTGTCCACCAGACAATAAGTGGCCCATGGAAAATGGATAGAAGATATTTCCTATCTTTAT
GGAGGAAAACTTAAAAAATGACCACACAAAAAGAAGGAAAAATAAAGAAGAAGAAAAAAT
CCGTATGATAGACTGGCTCATACATTTGTTACAACAAAGCTTCAAACTCAAAGTGTACCT
TCGCATGGCCCTTTATTTGATCCTGGTGCCAAAACAACCATAATCAAGCTGCAACTTTCT
TGGCTGTTACGGAATTGATTATGGTAGCGAATTCAGGACCCTTTAAGGAAGCACCACCAA
CGAGAAAACCATCAATATCTTCCTTCTTTGCAAGCTCAGCAGAATTGCCTCCATTTACAG
ACCCTCCATAAATAATTCTTGTTTTGGATGCAACTTCTGGTGACACGTTCTTCTTGAGCC
AATCACGGACAGCTACATGTACTTCCTGAGCTTGTTCTGGACTGGCCACCTTACCAGTTC
CAATGGCCCAAACAGGCTCATAAGCAATAACTATATTATCCCAGCTGGGTACCGCATCTG
CAAAAGCCTTCAGTTGCTGAAAGCAGATGTCAAAAGTTTTCCCTGCTTCCCTTTCTTCTA
GCTTCTCACCAATGCAAGCAATAACTCCAAGACCCTCGTTCAAGGCATAGGCAGCTTTCT
TTCCTATAAACTGATCATCTTCCCCAATTACATGCCTCCGTTCTGAGTGTCCAAGAATAA
CCCATGTGGCCCCAATATCCTTCAATTGTTCAACGCTGATTTCTCCCGTGAAAGCGCCAC
CTTTTCCAACCCACGAATTTTGACCAGATATTTCAATACGATCTGTTAACGAGTTCTTCA
CCTGATCGATGTAAAGAAATGGTGGTGCAACAACAACATCAACATCTGCTTCCAATTTGG
CACTGTTCAAGTCAGAGACTAGCTTGCTGATAGAGTCTTTTGTGCCATTACACTTCCAGT
TTCCACCAACAAAGAACTTTCCAGTGCCGGCCATGGCGACGACGCCTCTGGAGGCTTTGC
GGGAGGAGGAAGAGAGGCGGAGCTGGGAGTGAAGGTGTTGGAAGAGGGAGAGAGACTGGG
TGTGGTCCAACTTGGAGCACGATCGTCGCAGACCGGAGTACGAGGAGACGGATTTAGGGC
CAGAGAGTTGAGAAGCGAGAGATGTGGAGGCCACCGCCATGCCTGACTCAGTGATTTGGA
GCTTCCGAGTTTGGGTTTGCTTGCTCTGTGTTTTTACTTGTATTTCACGAGTGCGAGAGT
GAGTCACTGAGAGAAAGAGGGTGGTTGGGTTTTATGGTAACCAGAAGGATTGTTAGGATA
GGTCGCGA
>Pav_c251_g1_i1_len_247
GGCTTTCAATCTACTTCGGAGGATTTTTACCAGCAGGAGTTCGCATAGGATTTCTGAACA
TTGATTTGAAGTGGGTGTTTCGGGTTGTTTCGTTCGAAGTTTATTTTGGGGGTTTGAATT
TAAGGGATTAAGAAAATCCTAAATGGGGTTTTTCTCGCTTATATGTGAAAACGGTGTTAA
ATGTTCATTCACCCTTTTGGCAAGCATAAGACATATTCTAAGCCCAATTGGGGGATACTG
ATCAAAG
>Pav_c252_g1_i1_len_1685
AAAAAAATAAAAAATCAATGCTTTTCGGCCACCTTCTTCTTCGTTCATTCCTTTCTTCCC
CAATCTCCTCATCCCTTTTCTTTCTCTCTCTTCATCTCCTAAAAATAAGATCTTGATACC
TCTCAGCTCACCATCTCTTTCAAACTCAAACAACCCATTTACCAAATCTTCACACTTTCC
ATTAAATTTTTGTTATCTTCTCTTTTCCTCCAACCAGACCCATGGATCTGGCCCCAGAGG
AGCTTCAATTTCTCACCATCCCAGACATCCTCAGAGAATCAACCTCCATCCCCAAACAGT
CCCCTAAGACCTTCTACCTCATAACCCTAACCCTAATTTTCCCCCTCTCCTTTGCAATCC
TAGCCCATTCCCTCTTCACCCACCCTCTCCTCAACCAGCTCCAAGGCCCGTCCACCGACC
CGGCCCAACTCCACCACAAATGGACCGTCCTCCTCCTCTTCCAGTTCTGCTACCTCATCT
TCCTCTTCGCCTTCTCTCTCCTTTCCACAGCCGCAGTGGTCTTCACTGTCGCTTCCCTCT
ACACCTCAAAGCCCGTCTCTTTCTCCTCAACCCTCTCCGCCATCCCCAAAGTCTTTAAGC
GCCTCTTCATCACTTTCCTCTGGGTCTCTCTCCTAATGGTCTGTTACAATTTCGTCTTTG
TGGCTTTTTTGATCCTTCTCATTCTCGCCATTGATACCCAGAACCCACTTTTGCTTCTTT
TCTCCGGCGTTGTACTATTTCTTCTATTCTTGGTTGTACATGTTTATATAACCGTGGTCT
GGCATTTAGCCAGCGTTGTTTCTGTGCTTGAGCCCGTTTACGGGTTCGCTGCGATGAAGA
AGAGCTATGAGCTGCTGAAGGGGAAGATTGGGATGGCTTTTTTGCTGGTGTTCGGGTACT
TGTCCATTTGTGGGGTTATCGGAGGCGTTTTCGGGACGGTGGTGGTCCATGGCGGGGAAG
ATTATGGGGTTTTTGTGAGGATTGTGGTGGGTGGGTTCTTGGTGGGTGTTTTAGTGATTG
TGAATTTGGTTGGGTTGTTGTTGCAGAGTGTGTTTTACTATGTTTGCAAGAGTTACCATC
ATCAGGGGATTGACAAGAGTGCTTTGCATGATCACCTTGGCGGATATCTTGGAGAATATG
TGCCTCTCAAAAGCAGCATTCAGATGGAAAACTTGGATGTCTGAGGAAGGAAGACGATTC
TTGGATTTATGTGTAAGTTTCTGTGTACTTGCTGTAAAAAAGAAAGAGAAAAAAAGGAAA
ATCAAAACTTTGGGAAAGGCTTGTGGAATTTGAGTTTAGTTTTTGGTTGTAGCTATACAT
GTTCCTTGTTTCTTTCCTAATAAACATTTAAGCTAGCTGTTGCTTTTAGTTGATTTACGT
TGCTGGGAATTACTGTTAACTGTCAACCGAAGAAATGTACATGTGTTTATCGTAATAACT
CTACAACCTTCAATGTTTCAAAGTAGTATGAACATCCATTAGTAAAACCAGTTTGTTAAA
GCCAAGCCTGTTACTGGTCAATTTTTTCTCTGTTTAAATTTTCATTTTTTAAGGTTGTCC
CCAATTGTGAAATTTGCTTACAAAGGGATGCATATGGCTATAATTTTGTCTTTCTTTTGT
CGTCCCTGGGATCAACATATTGTGATGTTATTTCTCTTGTATTTGGTCTTTGCCGTATTC
TAGGG
>Pav_c253_g1_i1_len_152
GTGCAGCTCTCATTAGGGAGGTTGGACCTTTATGTTTATAGTATTTTTCCAAGTAGTACT
ATCCCATGTTGGGCAGTTCTAATTTTCTGGGTTATTTTACCATGCTCGCTTGTTTCAATT
GTGGTTTTAGGTTGCTAGCAAAACGAACGACT
>Pav_c254_g1_i1_len_251
GTGGAACCTCTTAGACCCTGAGCCAGTACATGGAGGAGCGGATTCTGTTGTAGTCGGGCA
GGTTCTCAACGGGACCCACAGCAGCGACGGCTGGGCACCGGTCGTAGATGTACTTCATGG
CCACGTCGCGCACATTGCCCACACTCACGGCATCAATGCGCTGCTCCAGCTCGTGCAGAG
GGATGCGGCGGTTGTAGCACAGGATCTGGCGACCAATGTCCTCGCAGATGGGCGTGGTGC
CGTCCAGCTGC
>Pav_c255_g1_i1_len_3356
CCTCATAAATACTTTATTGTCATATCTCTTCCTCTCCTTGAGAAAAACTTGTATATCACG
AGATCCGCAACTAATCATGTTCTGCCACGCATGATAATTGTTCCACATGGCAGAATGTGA
TTGATATAAATGTTTCACATGATGGAATGTGATTAGTTGGGAATAACAAAACAGTGATAT
CTTTGTGATAGCAAAACTTCTCTCTCTCCCTTCCCTAAATAATAATCCTAACAAATAAAT
AAACTAATAAAAACAATATTTATCTGAGCACAATGCAAGCTGGAGCTCCACTCCCCAACC
AAAGTTTCTGAATTTGGCTCAGGCTCTCAAGAGTGCCTTTGTTTCTGCTACCCAATACGA
AACCACACTCTGCCCTGCACTCTGCTCTAAAACCTAAATACCCCCATAGCCCATGTGTTT
CACCACCTTCTTACATCTGCACACCAGAAAAAAAGCAATCTTTAACTGCCATCATTTACC
CTATAAAGGAGAGCAAAGCAGCTCTTTTTACAGTCGACCGACCAAACAAGTGCTTGCTGC
TCTCTCTGCACATACCCATACCAATACCAACTTTTACAGCATCACCATTTATTCAGAGCA
AAGGAGAAAAAGTAGAAAATAGAGGAACCCATCATTTTGTTACGGAACCCAATCTAAGTG
GCAAAAACCTGTCCTGCAATTTCTGACCGTTTGATGCATCCACTTGCATTCCATCGAACC
CAAGTGAACAAGTTTTAATATGAACAGAAAAGGGAATTGAAATCAATCATAAATAAATTT
ATACGAGCAACATGAAAAAGAATTTATAGAAAATCACTACATAAAGATGTACAAACCCAA
AAAAAGAGAGCAATAATATCAACCTGAAAAACCTAGAGGTCACCCCATTACATATATAAT
CATACAACTTCCTACATCAATTTTTTTTTCTTTTTTTTCTCTTTTTTTTCACAATCCAAA
TTAATTTACCTTGGCTCAGTCAGAACCCGACCCCAGCCGCGCCGACTCCCATCGCCGCCC
GCCTATGCGGCTCCATCTTCCTATTCTTCCAAAAACACGTCTCCGCCGCCGCGAGCTTAC
CCGCCGACCTCATCGGCTCGGACTTGCAGCGCGTAAGCACAAACGGCTCGTAAGCAGCGG
ACCCCACCAGCTTCTGCCCTATCATCGTGGCCATCGAAACCGGACCTGCCTGAACCGGGA
ACGAACAAGAAGACCTCGGCGGCTGAATGACCGGCTGCGCCGCCGGCGCCACAGCAGGAT
TCGAGTCGATGCTGACCCGCTTCTTGGCCTCATCTGGAGCGTCGACTTTCTTGACGTGTC
GCTCCGGCAGGCATCGGATGAAGTCCGTGGTGCAGACCCAAGTTTCCTTGGACACCTCCA
TGGACAATTTAGGCTCGCACATCATTAACAGTAGGCAGTCCGGTAAGACCGGATTCTGAA
CCGCCCTATTCGACCCGGAATCTAATTGGGTTTTCGGGTTTTCGGGTACGGGTTCGGGTC
TATCTGGGGTTACTGTCTCTGTTGATTCGTCTGCAACTTCAGCCTCTGTTTTTTCTTCTT
CTTCCTCTTCTTCTAGTTCTTCTGACTTTACACACTCATTGGAAGGTATTGGAAGCTTTA
CTTCTCGCACTTCCTCTTCTTTTTCTTCTTCTTGTTGCTCTTGCTCCTGTTCTGTAGCTT
CACATTCATGGTCATTTTCTTCAAGTTCTAACCTTTCTGGATCTGCAACAGCATCAAGTA
CACAACACTCTTCTGACAATGCTTGCTGGGTAACATCCAATTCTTGCTCCCCTTCTTCCT
CTATCTCTGTTTCTTGTTGGCATTCAGCCTTTTCTTCAATCTCTTGTACTTCATCATAAA
GTTGCTGCCTTTTTTCTGGGTTCTCATCCAAACCTTCTTTCTCATCCCCCTCTTCTTCTA
AAACCAAATTTTCTACCTCTTCCAAGTCTCCATGTTCTTCACCATCACAAACCCATTTCT
CACACACATCATCCCCTTCAGCAACCTGTGTCTCCAACCCATTTTGCACCTGCTCAAGTA
CTTCTTCAGTACCTTGTTCTTCTACAAAGTCTTGTGCTCTTTCTGTAAGACCCTTGTCCT
CTTTCTCCTCTTCATCTTCACCCTCTTCATCTTGAGGAGCAGCAGGCATCTCCCAAAATC
GATTAGCAAGAGCAGCCATTTTCACTGGATCAGATCTACACCTCATAAGCAAAAGAGCAT
TCTTTGGAGGAACGCAAATGCTCACTCTCCCCGCTTCTTCTTCCTCCATTACACTCTCAT
TCAATCTCTCTTCCTTGAACTCAATACCTTCAAACACTTGCCTCCTCTGGCTATGGCCAC
TGCTACTATTAGTACTTCTCTCTGTTCTTTCTTGATCTTCACCCACCACCAACTCAATCT
CTCTCCCTTTCCCATCCCCATCTTGCAAAGCAACAAACCAACTCGCAAAGACTGCACCAC
AAGATGACCCTCCACTCTCTGATCTCACTCCCTTATTTTCTTCTTTCTCCTTGTTATTAT
TGTCATCACTAGCCAAACAAGAAGACCGGTTCGGAATCAAGCAGTTAAACTCGGACCCAA
AAGCCCTCAAAGCTTCACAAATCGTCAAAGGAAGATGAACCCACCTCTGGTTTCTGTGCC
TTAAGCATTCCTGTTGATTATTATTATTCATCTGGTGATTTTGAAAGTGCAAACCTTGGA
AGTTGTTGCTGCTGTTGTCTCGATTGTAAAGCTCTTGACTTTGACTAGCTGTGTTGTTGG
TGCTCTGCTGATTTTGCTCTGGTTTTCTGAAACTAGCCTCACTTCCCCTGCTGCGCTTGG
ATCTACTAATTATCCTCATTTTCTTGCCCTGTTTCTTGGTCTTGACCCTGACCTGACCAA
TACATGTGACCTTAGGGGAAGACGGTTCTGGGTTTTCAAAAGCGCACCCACGTTTTTTAC
TAGTGCCACCATTGCTGGGGAACATTGGGGAGGCTTGGCCACCCTTGATGCTTCCACTGG
TTCTAAGCCTGCGGCTGAGAGAAGAGGAGAGGGAGATTTGGGAAGGCTCTCTGGCTCGGC
CTGGGCTGAGAATGGACTTGGAGGAGAGCTTCATGGATGAAGAAGAGAGGCGAGAAGTAG
TGAAGCAAATGAAGAGCTCGCTTGTAGTTGTGGATGTAGTGCCACTAATGCTGCTGTTGC
TTTTGGTGCGATGGGGTCTGTCTGACTCCATTGTTTTTCATTATAATTTTTACTGAGCTG
TGGTTGTGGTGGTGGCCATTAGCATAAGCAGAGCAAGAATGGGGGGCTATGATTGATGAA
TATTTGTTTGGTTTGTATGGTGGGTTGTGCTGCAGAGAGAGAGAGAGAGAGCAGAG
>Pav_c257_g1_i1_len_1876
GGATGGTGGATTGTTTTAGGCCCGCCAGTGGAACGGCTGCGCCTGCTTTGGTGCCTGCTG
TCCAGCTATATGCCCTTCTTTATGATATTTTGAGTCCTGAGGCACAGTTGAAATTATGCA
AATTTTTCCAGGTCGCTGCACAAAAGAGGTTAAGAATGCACTGTGTAGAGATAGATGAGC
TGGTTCTAACCAGTAACGAGGGAACACAGAGAGACCTTTCTACATCTTATCAGAAAATGA
AATCTCTGATTTTGGGTCTTAGAAATGAAATTCTGACTGACATAGAAATCCATAAGCAAG
GTATCCTCCCAAGCTGTATAGACCTTCCAACAATTTCTTCATGCATATACAGTTTTAACC
TCTGCAATAGATTGCGTGCTTTCCTTGTTGCATGCCCTCCTCGAAGCCTATCGCTTCCAG
TTGCAGAACTTGTTATTGCAACCGCAGGATTTCAACAGGATCTTTCTTTGTGGAACGTCA
ACCCTGTTAAAGGTGGAGTTGATGCCAAAGAGCTGTTTCACTCGCATATAACCATGTGGA
TTCAGGACAAGCACCGTCATTTGCTTGACCAGTGCAAGCTAGATAAGGCAAAATGGTCTG
GTGCCAGAACACAAGACGGTACAACCCCTTTTGTTGATGATATGCACAATCAGCTGAAGA
AAATGCTCGATGAATTTGAAATCATCATTAGTCGGTGGCCAGTATATACATCTGATTTGG
AGAATGTTGTTGCCGATGTTGAGAAGGCAATTGTGGAAGCTTTGGACAAGAACTATGGTG
ATGTTTTATCCCCGCTGAAGGATAATCTGACAAACAAAATATTAGGCTTCAAATACGTCC
ATAAATTATCCAGACAGGGCGGGAACATGTATTCGGTCCCAGATGAGTTGGGAATTCTTT
TTAACTCCATGAAGAGGATGTTAGATGTCTTGTGGCCCAACATAGAAACCCGGTTGATGT
CATGGAGCTCTTGCAGCCCTGATGGATATGCCACAGGAGTACGTCTACAAGACGAAGCTG
CGATGCTCAGGACCAAATTTAGAAGCTACCGACTAGCAGTTGTGGAGAAACTTGCTGAGA
ATACTAGAGTTGATGGTAAAACAAAGTTAAAGAAAATTATTCGAGGCTCGAAGGGCAAGG
AATCAGTTGTCCCAAGTAGAATGCAGGCTCTAGAGGTTCTTTTGCTAGAGACAGTAGATC
ATCTCCACACTGTTTGTGATCCTACTGTGTTTGTAGAACTCTGTCGAGAGTTATGGGACC
GGATGGGACAGGATGTCCTGCATCTGTTGGAAGATAAAAGAAAGAAGGCAGTGTCCCAGT
GCAAATGCTTGCGAGTTGCAGTTTCTAAGTTGGATGACATATTTGCATCAGAAATGCAGC
GACTGCGTGGAAATTTATTGAAAGAAAAAGACCTGGAGCCACCACAATCTATGAAGGAAA
TACATTCCATGTTGTAAGGGTGCTGAATATGATACGGAGCACCAAACTACAGTCGTTGAA
GAATGGCTGGTAAATAATAGAACTAAAGGATTCAAGTTACAACACAAACCACAAAGTTTT
GAACAGCAAGTATTTGTCAATTTTGAGTCGTAGTTTACGTAACGCCATGACCTCCGTGGC
GATTCTTATTGTCAGAAAGTATGCCCACAATAGGCTTGAACAACACAACACTATCATAAT
TGAATTGTAATAGTTTTGTATGGTTCATAATTGTATTGTGATAGTTTTTTATACTTCTTA
CAATTCCAATTCTTTTGTTTTGACTTTCTTAGAGATGTCTCAAGTTCGAATCTCTCCCAC
TTCAATTAAAAACTCTAAAATCGTTACTCATTTATAATAATACCACGTGACAATGTTACG
AACATACTTATCGAAA
>Pav_c258_g1_i1_len_190
ATGGGGCTCTATATAGTATTCATCTGCTGGTTTGCCATTAGAAGTGAGCCAACAGGGGAA
AGTTGCAACAGGAAGGCAGAAGCTTCAAACAAAACAGATTGGCTCACCATCATAAGCTTT
GTCATTGCCGTACTTGCGATGGTTATTGCAACATTCTCAACGGGGATAGATTCTAAATGC
TTTCAGTTCA
>Pav_c259_g1_i1_len_213
GGTTGGCAGCTCTGTTTTACTTTGATTTTGTTGTTGACTTGATGATTTTGGATTTATGAC
TACAAGCTTGGGTTCCAAGTTCAAAAGTTAGGTAGGAAAGGATTATGAAAGGTTGTATGG
GAGAATTGCCATTGTGTCCATTGCTCCTAACTTAAAATTCTGGTCTGAAGATATCTTTTG
CTCGAATACAGATTGCAACTACAAAATTTGAAG
>Pav_c259_g2_i1_len_200
AGCTGCCAACCAGCCAATTACCTTTTATGGATTGACCATATATAATTGCTATTATCTATC
AATTACCTTTTAGTAATTCCTCCATGTTGGTACTTCAGCCTATCATTTGGAAGTGTAACT
TTTCCAGGGAAAATATGCAGGATTTGCTACTAGTTTCCAATGGGAGAGTAAAGCATTACT
GAAGCTATTATAGGTATAGG
>Pav_c260_g1_i2_len_1005
CAAGGGTAGACTAGAAGATGGGCAGACAGTAGCTATAAAGAGATTGAATCTGCATCAGTT
CTCTGTTGAATCTGATAAATGCTTCAATAGAGAAATCAAGACACTTTGCCAACTGAGGCA
TAGGAATTTGGTGAAGGTACTTGGCTATGCATGGGAGAGCAGGAAGTTAAAGGCCTTAGT
TCTGACATACATGGAGAATGGGAACCTGGAGAGCGTTATACATGAAGATGAGGTGAACCA
GGGGAGATGGACGCTATCTGAGAGAATCAACGTTTTAATTTCCATTGCAAGTGGATTGGA
TTACCTGCATTCAGGTTATGGCTTTCCCATTGTTCATTGCGATTTGAAGCCTTCTAACAT
CCTGCTGGACGGTGACTGGGAGGCCCATGTGAGTGATTTTGGGACAGCTAGAATGTTGGG
AGTTCATCTCCAGGATGGGAGTAACCTTTCCTCAGCATCAGCTTTTGAAGGCACAATTGG
CTATTTGGCACCAGAGTTTGCATACATGAGGAAAGTCATGACTAAGGTAGACGTATTCAG
CTTTGGTATAATAGTGATGGAGTTCCTGACAAAACAGAGGCCAACAGGACTCATGGAAGA
GAATGGGCTCCCAATGAGCTTGCACCAACTTGTGGAGAAAGCCCTTGCGAATGGAATGAA
GAATATTCTTCAAGTTCTGGACCCTATGCTAGCCTCAAATATCTCCAAGGAACAGGAGGA
AATTGCAGAAGATCTGCTTAAGCTAGCCTTGGTTTGCTCCAACCCAAATCCTGATAACCG
ACCTAACATGAATGAGGTGCTGTCTACTCTTTTGAAGCTGAAAAAGGAAAAATAGTACAG
CAACCATGGTGATTATATTTCACAGTACTATGAAAGTTGAATCATCAGGCTAGAATATCA
AAGTTGTAATGCTGCATCAGCGATGGAAAAATGGAAGAATAACGTTGTCTTATCAAATTC
AATTTTCAGAATGTTTAGTAGAATCAATTCTTGTCCGACAGTTAG
>Pav_c261_g1_i1_len_162
ACAAATCAAATGGCCATTGCAAGGGAATGGAAAACTACACGAAAATGAAAACAGAAACAC
AGAGGTGAAAATGATAGAGCCATGCATAAATATTCAATGGTGCAAAACAAGGTTTATAAT
GATCTAATAATGGTCTACAGGTAATCTGGGTAGAACACTTAG
>Pav_c262_g1_i1_len_190
CTGGCTTGATAGTTCAACATATTCGTATGGTGATGGGTTCATTCTTTTCTTTAACTTAAT
TATCTTCTCTCAAAATTCTGTTCTTTGAATTTCGTGTGGGGCCTCAAGATCCTTAATCTT
TTATGACTCTGCGCCTCTCCCATTCATTTCTATATTGTGCTGGTCTTTAATTAATTCACA
CATTTTAAGG
>Pav_c263_g1_i1_len_247
GTCCAATTCAAAGTTCCCGAAAAATGTCTCCTTGATTACTTCACATTAAAAATGACGAAG
CTTAACTTTGAAAGTTAATTCTGTATGTACAGTTCAACAATTCAATCCATGAACTTTTAC
AAGATGATTATATATGGTTGCGAAGAGCGTGCCTTACATATGCATATGGTGCTATTACAG
TATGTTAAAATGAAAATCCACATGAAGACAAAGATCAAACGTATACATAAATGTTTACAC
AAAATGA
>Pav_c264_g1_i1_len_1242
TTTCTCTCGTCTTCAAAATTCTGTGCAATCGTACCAATAGAGCTACAATGGCGGTGCTCA
TTACGCTGTCTTTCGCCGGAGCTGGCCCCGGCTACCGATTCGATTCCCTCCAGAAACTGG
GTCGACTTGAACCGAAGCTCTGTCAAAGTTCCACCAAGCCTTTTTCTCATAAATGGTTCC
ACTGCAAGTGTTTTTGGCAAGAACCCAGAAGCAAGAACCTAACTTTGAAGTCAAGGGAAT
TGCGAACATTGCGTTTGGCTCGTGGGAAAGAAGCTGAAGATAGTTTCGCTTCGAATGTAA
GTGAAGATACCGACGATATGTTTGACGACTTGTTTGATAGATATGGAAAAGTGGTATATC
AAAGCAACGACAGGACGTCTCCTAGCACAGAGCTTGATGACGATGCTGAAAGCTTATCAT
TTGCTGTAGAAGTGGCCAGTGTTGCAAATGATGTAAAAGCAGGAGATATAAAGGTCCTAT
TTGTGAAGCCTCTTGTGTATTGGACTCGGTTTTTTATTATTGCCACGGCATTTTCTCGTC
CGCAAATTGACGCAATTGGGTCCAGGATAAGAGATCTGGCAGAGACAAAGTATGGAAGAG
TTCCATCTGGGGACTCAAAACCCAACTCCTGGACCCTGTTGGACTTTGGTGATGTTGTTA
TTCATATATTTCTTCCGCCACAGCGAGCTTTCTACAACTTGGAAGAATTCTATGCTAATG
CTACGCCCGTTGAATTGCCTTTCGAAAACCAGCCACCATTTCGAGGCTGAGAAAGGCCTT
TAATTTGCCCGACAAATCAAACTGAGTGCTAATGGGTGCATTGGATGGCTAGAGCGGCTC
ATTGAACCTCTGCCAGTTTTGGACTCTTGTTCTACTGTCTCACTTGCAGAGTGACAGAAT
GGTACTGAACAGTGTTTCTTGGCCAGCCTGATATTGCTTTGGATGCCAATTATGAGAGGA
GCAATAGGCACGGTGTAATTGTGCAAGCATCAATGCGACTTTACATTCTAGTTATGGTTC
TAAGGAGTGCTTCTGTTTCCTCAGGGCTTCGGAAAGGCCCGAGGCTTGTATATGTAATTG
ACCACGTTAAGAATCTTGAAACACTGCTAGTCAGTGCTGTTTTACATATTTATTTATTTA
CGTTGATATATAAGTAGCATTTTCATCTAACCCTATTTGTTAATCACCCTGTACTTTTCC
TTGTTAAATTTGAATATCAAGAAAAATGATCTCCTTAAGACG
>Pav_c265_g1_i1_len_619
GCTGCATCGCTGTCGACCTGCGCCATTCAATTAACATCGCCGAGTCCCTCTGCCGTCGCG
ACCGTTCCGTGGGTTTGATCCGATCGCGCTGACAAGCTTCCGTCACCATCAACAGCTGCC
AACCAAAGCTTCAACCAGCTCGACAATTCAAAAGAGGTCCGATTCAATTCGTAAATAAAC
CCACAAACACAATGGCCGCCATCTCTATGCCCATCGCCGCTCGCGCCGAGTACGCTCTCC
ACCAGCTGGCCAAGCGTGACAAGAACTGGGCTCAGCGTGAGCCCGGTGTCATCGTCGTCT
TTGTCATTGTTTTCCTCGTCGCCGTCCTGGTCATTGCCATGTTCATCAACAAGAAGAGGC
AAGCCGCCAAAGGCGTCGCATAAGATACCCCCTTAATTCGAGTTGGAGCGCAGCCGAGCA
GTACGATATGAAGGAGGACAAGACATGACCCCCGATACGAAGTCATAAAGCTGTATGTTG
GACGGGCACGAGCTTGTGTATAATGTGTTTCAATATTTGCGTATAGGATAACGCGGGCTT
TCCTTGATGGGACTGCACTGTGGTGCGAACGCCTATATTCCTAGGCTTCGTAGTAATAAT
GAACAAGTCAAATACCCAA
>Pav_c266_g1_i1_len_183
ATAGTTTAACATTATGCCAGTATATAATCCTAAAGAAAAAGAAAACAAAAGATCTAGATG
AAAATAATAAGACAACAAAACTTCATTTGGTGATTGCAGGAAACCTTAAAGGAAATCAAC
ATTGCCACACTACTGGAAGCCATACTTCAAGAGCTCAAATACCTCTGCATTGGTAACAAT
ATG
>Pav_c267_g1_i1_len_170
GGATGAAATCTGGTGTTTGTTGGGATTGAATGTGGCTTTAATAGAGGTCTCTGTGTATGC
ATGGTTGCGACTCCAATTATTTTGAACTGACACACCAACTCTCTCTTTGCATAGTTTTTG
TGAGTATTTATTGTCAAGTTTTGTACTGTATAGGTATCCTCAGAATTCAG
>Pav_c268_g1_i1_len_414
AAGTTGCCATGGGCTCGTCCGGCTAGTGGGTAGAATAGAGTTAAGACATCGGAGAGGGAT
TTCTTGAGCTGATTGGATATATCAACAATATTGAATTTTGTATCGGGCTCTGAGGAATAG
AATATGACCAAAGGATTATGGACCGGGGGAGATATCTGGTCAAGAAAGGAGAGGTGGTAT
GTGCGAAGGTGATCAGGAGTTGGTGAAGATGGTTTGATAATCTCTTTGGAGATTACTTCA
ACTTCAACCTTCATGATCGTCTGCTTAAGTTCAAGTATACCTTGGTAACAAAACAACGGG
GGTATGTTTGGCTGTGATTGTGATTGTCTGTGGTTTTGTGTTGCTCTTCAAGGAGACTTA
TATAGAGCTAGAGCAACTGCATGCTAAGGGGACAGTTCAGCAACCACTTGGAGA
>Pav_c270_g1_i1_len_202
AGGACCTCAACTGGGCTCAGATGGTATGTCAATCTTGAATCTTTGCTTCTGGGACTTGGC
TAATTATGCTAATTGTTTTGATATGTTTGATGGGTTATCGTTATATTCATATGCAGACTT
CACTTTTGGACAAAACCAAGAAAATTTTCATTTTCTAATTTGGCAATTGGCATTGTAACG
GTAATTATAAGCTTGTGATTTG
>Pav_c270_g2_i1_len_467
GTGAACACCTTTGAGAAGTCCCACATCCAACAATCAATAGCTAGGAAAAACATCTTTTAA
TTGGACATCTTCACATGGACCCGCTAAAATCTTTCCAACCTCCTAATTAGATTCAACTTA
CGATATGTAATCCGAGAACCATGAAATGCATTAGTAGATTGTGCTGTAACCACTGAGCAG
ACTGCATGTATTTAAAATTTTAGTGGAAAGAAGCAATGTATCAATTCAATGATAAGGGTA
CTTAGTTGTGTAACTGTACAAGGCCTTATGCAATAGAAGTAGGACAAGTACATGATCCTG
TGTCCTGGTTAGATGAAAGACAAAACTATCGACTCCAGGATTTTCTTAAAGCATGTCATT
TTCTGCTGATCATTCTTTGGCGCTGTTCATTCTATATTCAATTGGTAAATTCTTCAAGCC
TATAATTTTTTCATATTAAAGTTTCTTTGCCCAAATCACAAGCTTAT
>Pav_c271_g1_i1_len_402
CTCAATTTTCTTAACAACGAACTGAAAGAGATGACAATATAAGAAGATTATTTCAAAAGA
TATCTAGCAGTGTATATAACTAAATTTCCAAAAACCCTAAAGAAAGCAGAAGATGGAACC
CTGATGAAACTTTTTGGTTACTGAGAAAAACGGTAGTAGTCATGACTCATATGCCTAGTT
CAGGTCAACAATCATAAATCAGTTTGCTGTTTTCTTTTTTACTATGATGACTTTTCTTCT
GCCTTCTCAGCAACCAATCAAGTAAAAATAAAAAGGGAATCGATGATCAGACTAGGAATG
GTTGTGTGTGAATCGTGATGAATGAAAAATAAACCCGATATTGGTCAAATTTTGATGAAG
AAAAAAGTTGAGAAATTACCTGTTGTCTCTTGAGAATTCTGG
>Pav_c272_g1_i1_len_384
AAGAAGAAATCTCTTGTAAATATTTGTGCTAGTGATGTGATGAAAGCCATGTATCCAACA
TTATGCATTGAGTCACATGCTCTTTAATCAACTAATTTAGAAGCCAATTATTTATACCCC
TCTAGTATTGTTCCTCTTATTGCTATTAGCATTCCCTCAAACTACAAGGGAAGATTTCAT
CGGGGATGATGACTTTTCAGTTATGTAGTTATTCTTCTGGAAGTTGTTGTGACTATTTCA
ATGACTTCATTTACTGTTTCTTTGCTGTCTTTTGAATACGTAGCCTATCTGAATTTAGGA
AGTTTGACTGAATTGGTGATACATTAATTACATGTTTATTTTGAAAAAATTGATATTACT
AGGTTGCAGCAAAGAAGCAAACAT
>Pav_c272_g2_i1_len_1149
ATTTACAAGAGATTTCTTCTTATATATATAAAGAAAAAATCTTAACAAGATATTTCCAAA
ATTAAAGTTTTAGAATCTAATCTATACCTTCCAACCCATTCTTTCATCAATAACATACCT
TCCAACCCATTCTTTTAATTATTTTTTCTCTAGGCACCCCCTCCCAATTTTATTCCCAAA
CAGTCGACATGAAAAGGTACTTTCTGTGGCAAAAGGGTAGATCAAATTGTCACGACATAA
ACATTGACGATTGACCTGACAATGGACATCAAGAATACCCTAAATAGGGGACAATATTGT
GAGTTCTTATCATTTTTCAAAGGTTTGGTGCCAATTTAGTTCACTGATAAGGTTAGAGAT
AACTGAGTGCTTCCAAATTAATCCCACTAACATTTTCAAAAATAATCCACAAAGAGTTCC
ATGCCCTTCTTAAGCTCTGTAAAAATATCTGTTTGTCCTCTGGTACCACCATAGTAAATC
TGTGTCTTGAGTAGCTTAACCACATAGCCAGCGAGACAGGAGGATAAAGCCATATTATGT
CAGCATACCATGGTGCGTATACCGGAAAGTACATGTAGTGAGGCTTATAGTCCAGAGAAA
TGAGATGGCTACTATAGTTATATAATCTATCATGGGAAAAACGAAGAAACTTATTACAAA
GGGATCAAATGGAGACTGCTATCCAATAGTTTTTTGTTCAATGTATGGTGAATATCTTTA
ATCAACATTTGCACTTTTTTTTGCAATGAATGGTATGTGCTTTGGAAAAAAGATGGAAAC
AAACAATTAGTTGTATGTTGTGATATTCAAAACTCTGCAATTTGAAAGCAAATAGTAATT
TTAAATGCAGCCACAGACAAGGATACCTTTCTAATAGTCAGAATTCATTCCTTCTGCCTA
CTGCTTACGTTGCAGCGTTAAAAAAGAATACAGACACATCAAATGATCACCATTTCAATA
CTCCAACTATCTACCTGTGAGTTAGCTATGTGACTAAACCTTCTTATGAATATTAACTCT
CACTTACACATAATCAGCTTTCTTCTCCCAAAAAGGACTCCTATTTGGAAATCCCAAAAA
CCCCATGCTGCTTTTGGTTTTCTCAGAACTTCAAGAAAAAGCAAGGGGCAAAGTAATAGC
AGTTATTGG
>Pav_c273_g1_i1_len_153
AATATTGTGGTGATGGCCAAATGATGGGCTCGTATATGTTTAGCGTTGATCTGGTGTATG
AGAAACCCATTAAGCCAGTGACACCTGGGAAGCAAAAAAGGTAAGCCAGCATGCTGTGGG
AAAAGCAGGCCAAGCTCTGGAAAGCAGTCATAG
>Pav_c274_g1_i1_len_2853
TGGAAGGCCTTTCCTGGTCAAAGAGCAGCGCAGTGCTTCTCAACTGGGAGACATACTGCT
TGTGGCCTCCATCACCAAGACTCTCTCAAGCTCAGGCACTCGCAACCTCCCCGACCCTCA
CACCCTGTCACTCTCCGAGCCTCTTCTGCTTCAAATCCTCCGCGCCCAATCCCTCCACCC
TTCCAAAAAACTCGACTTTTTCAAATGGTGCTCTCTCACGCATAACATCAAACACTCGGC
GCGCACCTACTCCCACATCCTCCGCACCGCTTCCCGCGCCGGCTTCCTTCACGAGGTCCC
GCATTTGCTTCACTCCATGAAAGAAGATGGGGTTGTGGTTGATTCCCAGACCTTCAAAGC
CTTGCTCGACGCGTTTATTCGTTCAGGTAAGTTTGACTATGCGCTTGAAATCTTGGACAT
TATGGAAGAGGTTGGTGCTAGCTTGAACACAGATATGTATAACTCGGTTCTTGTTGCTCT
GGTTAGGAAAAACCAGGTGGGTTTAGCGATGTCCATTTTGCTTAAGCTTCTGGAAGGAGG
CTGCTCCTCCCAGGTACCCAATTCCATTGCCTCCAATGAATTGCTGGTTGCTCTTAGAAA
AGCTGACATGAGGGTTGAGTTTAAGCAAGTGTTTGATAAGCTTAGAGAGAATAAGGGGGT
TGAGATGGATAATTGGGGGTACAATATTTGTATTCATGCATTTGGGTGTTGGGGTGATCT
GGGTACTAGTCTAAGCCTCTACAAGGAGATGAAAGACTCTAACTTGGAATCAGTGGGTCC
AGATTTGCCTACTTATAATAGCCTCATTCATGTGCTCTGCTTGGTTGGGAAGGTGAATGA
TGCACTTACTGTATGGGAGGAATTGAAAGGCTCTGGCCATGAGCCTGACGCCATCACCTA
TCGAATTCTTATTCAAGGATGTTGTAAATCTTATCGAATAGATGAAGCCACCAACATTTT
TAGTCAAATGCAGCTCAATGGATATATCCCGGATACCATTGTTTATAATTCTCTCCTAGA
TGGGTTATTCAAGGCCAGGAAGGTTAATGATGGCTGCCACCTCTTTGAGAAAATGGTTCA
GAACGGGGTGAGAGTCTCAACGTGGACGTATAATATTCTCGTTGATGGTTTATTTAAGAA
TGGAAGAGCTGAGGCTGCTTACACCCTATTTTGTGACTTAAAGAAGAAGGGTCAGTTTGT
GGATGGTGTTACATACAGCATTGTTGTGTTGCAACATTGTAAGGAAGGTCTGCTTGAGAA
AGCGTTAGGGTTGGTGGAAGAAATGGAAAGGAGAGGCTTTGCTGTTGATTTAGTTACCAT
ATCATCACTCTTGATTGGGCTGTATAAAGAAGGTAGGTGGGATTGGACAGACAAACTCAT
GAAGCATATTAGAGAAGGTAATCTAGTGCCGAGTGTTCTTAAATGGAAGGCCGATATGGA
GGCTTCAATGAAAACTCCGCAGAGCAGCAGAAAGGATTACACACAATTGTTCCCAAGTAA
AGGTGACTTTAGCGAGATTATGAGCTTAATAAACTCTGCTAACTCAACAATGGATGCAGA
CCTTGATTCAGAGGATGCCAGAGTTAAAGATGATGATAAGAATGTGTCCACTGATACTGA
TCAGTGGTCATCATCTCCATATATGGATCAATTGGCTAATCAGCTTAAGCCCATTGACCA
CTCCTCTCAGCTGTTTTCATTCTCTAGGGGGCAAAGAGTTCAGGACAAAGGGGAAGGCTC
ATTTGATATTGATATGGTTAATACATTTTTGTCTTTATTCTTGGCCAAGGGAAAGCTGAG
CCTAGCTTGCAAATTGTTTGAGATTTTCAGTGATCTGGGTGAAAACCCAGTGAGTTACAC
TTATAATTCCATGATGAGTTCGTTCGTCAAGAAGGGCTACTTCAATGAGGCATGGGGTGT
ACTTAATGAAATGGGAGAAAAGGTTTGCCCCACAGACATAGCAACATACAATGTGATAAT
TCAAGGCCTGGGGAAGATGGGAAGAGCTGATTTAGCCAGTTGTGTTCTGGATAAACTAAT
GAAGCAGGGTGGGTATCTTGATGTGGTTATGTACAACACCTTGATTAATGCTCTGGGGAA
GGCTAGCCGGATTGATGAAGTAAACAAGCTCTTTGAGCAGATGAAGAGTAGTGGAATAAA
TCCTGATGTTGTCACTTTTAATACACTAATTGAAGTTCATAGTAAAGCAGGCCGACTCAA
AGATGCATATAAATTTTTGAAAATGATGCTGGATGCAGGCTGCTCCCCCAACCATGTTAC
AGACACTACTTTAGATTTTCTGGGAAAGGAGATTGAGAAAATGAGATATCAGAAGGCATC
CATGGTGCGTAATAAGGATGATTTCCGTTGAAAAGAATTTGTTCTATTCAGTTCGAGTGT
AGTCGAACAACGGATGTAGCTTATCAACTTTGGTCATTTCTCTTAACTTTGTCAAGGTAG
CTCTGCCTGAGCAAGTGGTAGAGATTGTGGATCCCGTTCTTGTTCTAGAAAAGTAGAAGT
GGAGACGAGCTCAAACAATTGTGTTAAGAAGGATAGGGCGAGGATTCGCATCATAATTGA
GGAAAGCTTGAGTTCAATTCTAGAAATTGGTGTCGCTTGCTCTGCAGAGTTGCGTGGAGA
AAGGTTGGATATCAGTTATGCCATGGCTGAGATGTCTGAGATCAGAAATGAATCGAATAG
AGTAGAAGCATACTGGTGATATGCTGCATTAGCATGTAAATTTACTGTTTCCTTAAGTGA
AAGAAGAAGCTTTCATATTTGATAATTTTACCATTTCCTTAAGTGAAAGAAGAAGTTCTC
ATATTTGCTTGATCAATAACCACAGTATAGTGG
>Pav_c275_g1_i1_len_322
CAAAGATCTACTAGATGACACATACAAATCATATCACCTCCATGATTCCCCATGGGAGTG
GTATGGTTAGACTGCATGCCTATGCATTCTAATCAAAGGACAATCAACCTAATGCCTACT
TTAAGTTTTTAACAGCATTTACTAGCATCAAACCTGAATTCCTTTAAACTTAGTGGTATT
GGACGACTCTCTTGGCACTTTTTCCTTGCTCTACTGAGATGAACAAATGCGAATACAAGA
AAGTATAATCTATAGCACCATCACAGAGCTGATGATCAGCTTCCTATAATCAACTGGTTG
AGAGAGAGAGAGAGAGTGAGAG
>Pav_c275_g2_i1_len_488
ATGTGAACGTTGCTGCACATTAAGAAATAGTGTCATATTTAATATCTAATACATCTAAAC
ACATCCAGTATTCATCAGTCAATATATTTCAGTACATCATGTAGCATCACATGAAGTCTA
TAAGACCTCTTCTATACACAAGGTCATTCAATGGGTGAGTTAAAGTAGGCAGATGAAACC
ATGAACAGAAATGAGGCCCAAATTTTCAAGTCGATTTGGAAAAGTATAACAGGCGGTTCT
GCATAACCACAACTTGATCTTGCTTAACCACATTATAATAAACATTCAAATAAGCACGGT
TAGATCAGATCAGGGAAGAAAAAGGACATTGAGAATCTACTGCAACTCCCTAAACCTTCT
CAAAGTAACGCGAAACAATACTTCTTCCACAAGCTTTGCTGGCCATCCAAAGAATGAGAA
TGAGGTAACAGATGGTGACCTCACTTTTTCAGGTGACCACCCTAAAATGAAGGCAGTAAA
TGACTGGA
>Pav_c278_g1_i1_len_281
CGCACCATGGGGCGTAGAACTCGACCAGCACGAACTCGTTGTCGGCAATCAGTTGCTTGA
AGTTATCGACGGTCGCCACCAGGACGCCCTCCTCAACTTTGACCTCCGCCTCGGCGGAAG
CGGCCACGTAGGACGCCGCCAGGAAAAGTGCACAGATCAGGAACTTCATCGCGGGCACTT
CGTCGTCGTTTCGATTGATTATAACTGAATCTAATTGCCCTGCGTGGGTGCAGCACTCTC
GCCAACCAAAACTGGGAATTCGAACTGCTGAACTTGCCCGG
>Pav_c280_g1_i1_len_184
CCAATTTCCCAGATCACCCCTCAAGTGGCCCCCACTCAACGCGGCAAGGCAAGACTTTCT
TTTAGCTCTCTTTCACAAGTCCACAGACAAACTCACAGGTCAGTCATGACCACTGCATGA
ATTTCCCACTTGTTTCCAATCCAATTGGGCTTGAGAAGTCTGAGAAGACCCCCTCTCTGC
ATCA
>Pav_c281_g1_i1_len_173
GCCCCACTTAAGACTGGTTCTTTGCCCCCATAGCATTCTCCAACCTTCCCCTTCCTTTTT
CTCTGGTGAAAACCTTCCTCTTCCATTATAATTTGCTTTCCCACACAAAACCCAAAAACC
CAAATCTCTCATTTACCAAAAGAGAAACACAAAATCTCTCTCTCTCTCTCTCT
>Pav_c281_g2_i1_len_675
AGAGAGAGAGAGAGAGAGAGAGTATAGACCTTTCTTTTTGAAAATTCTTAGAACTATTTT
CCTTAAACAAATAGATGAACAAATGTTACCAAAACAAAAAAAAATACAATCTAATATCTA
GCTCTGAGAATTCTTGCATCTATATATCTAAAGGGATTGTGCAGATTGCAAAATGAATCC
CAACCAAAACTGTCTATACATTTCAAGTTCTGTTCTAAATTCTACATCTAACCCAAGAAG
AACTCAAAATTGTAGAGGGATTATAAAATTATTGAAACTAATGAAAAAATATAAGAATAA
TATTTCTGGTATATTTGCTAGCAATTAATCAATGGCCAACACCGGGGCTGGGAACAGCCT
GCGCCAGAATCCGATCGTTGCTACTGAGATGGCGAGCAACGAGCTTCTCATTGATGACGA
CGGCGTGGCCCTTCTTGCTGGGTGTAGAAGCGGGCACTGTGCCCTTCGGAAGGGCACCTA
GAAACAGAGAAGCCACTCTCTTCCTGTACTGGCCATCACCATCCTGCTTCTTCGTGTCCA
AAAGCTTTCTGCTTTCTGAAGCTGCAGCAAATGAGGCCAAGACCACTAAGAAAATGAGTG
CCAAAGCGCTTAGACGAGGCATTCTGATTGATTCTCACAGATTAACAATGCAAAACAGAG
AGAGAGAGAGAGAGA
>Pav_c283_g1_i1_len_153
GCCACGTTGGCTTACCAGATCGATTTGCCCAAGGCGGATCTGGTTTTCAGAGGCGGAATT
GATTCCAATTGGCACATCTCCGGAGTTTTGGAGAAGCGCCTGACCCCATTGCCATTCACG
CTAGCCCTGAGCGGACGCATGAACCACGTCAAG
>Pav_c284_g1_i1_len_439
TATGTGCCAGCGGAGTAGTGGCACAATAAAAAAGTAAATAAAGCGCGTGTGAAGTGGTGC
AGAAAGCGAAAAGAGAGCCGCAAGAGCCAGAAAATCCAATTAACGTATCCGACGCTCGAT
CATCCATCTGCAGCATCCATCATCCGACACCGAGGCAATAATCAGCAGCAGCTACCTACA
ATCTATATCAATCCCTCAGAAGAACCCCGGGAAGAAGAACCTCAATCATAGCGATGGCCT
GTGCAACCCTGAAACGCGCCTTAGACTGGGAGTCGATGAACCAGCGTCCTCCGAAGCGCC
GGCGCTGCAATCCGTTCGGCCAGGCCGGGAGCAACGCAGGAACAGCGTCCCCGTCCCGCG
ACCGCGACGGACCCAGCACCTCGGCGGGACTGCCCCACACGCCCAGCAATCGATTCGCCA
AGGACAACACCGAACCCAG
>Pav_c285_g1_i1_len_1272
GTCATCACAAGCAATTTTGCATATCAATCATTATATATCCTTCCTGCTATTCACAAAAAA
ATGCCTCTTTCACTAACCATTGAGAAAGAATTTGCTCAAACCTCAGAAAGGGTTAAATCT
GTGGATCAACATCCAACTGAGCCATGGATTTTAGTAAGTTTGTATTCAGGAACTGTTTGT
ATCTGGAACTACCAGTCACAGACCATGGAGAAGTCCTTCAAGGTCACTGAGTCACCAGTG
AGGTCAGCCAAGTTCATAGCACGCGAAAACTGGATTGTCACCGCGTCTGATGACAAATAC
ATTCGTGTATACAACTATGATACGATGGAAAAGATCAAAGAATATGAAGCCCACACAGAC
TTTATCAGGGGTGTTGCTGTCCATCCTACTCTACCATATCTGTTGTCATGTTCTGATGAC
AAGGTTATAAAGCTTTGGGATTGGGACAGGGATTGGTCAAGTACTCAGATCTTCGAGGGG
CATTCGCACTATGTGATGCAAGTGGCATTTAATCCGAAAGACACCAATACTTTTGCTAGT
GCATCGCTTGATGGCACCATTAAGATATGGAACATTGGTTCTCCTACCGCAGAGTTTACC
TTAGATGGCCACTCAAAAGGAGTTAATTGCATCGATTACTTCAGTCGCGGGGATAAACCA
TATCTATTGAGTGGCTCAGATGACTTTACTGCTAAGGTATGGGACATTGAAACAAAAAGT
TGTGTGCAAACTCTAGAAGGTCATGCGCACAATGTAACAGCTGTATGTGTTCATGCTGAG
CTTCCCATAATAATTACAGTTTCTGAGGATGGGAACATTCACATATGGAATGCAACCACT
TTTAGGCTAGAGAACAAATTGAACTATGCTCTTGAAAGAGTATGGGCCATTGGACACTTG
AAAGGATCAAACAAGGTTGCATTTGGTTTTGACAAAGGAACCATTGTGGTTAAAATGAAT
GGCTCTCATACTTGGGATTGTTGACCTCCAAGCTTAGAAGGAAAGGTTGAAGGAATAAAG
ACATCGAATGCTGCGCAATTTGTACTGTGTTTTCTGAAGTAGTTAGACTAAAGGAATAAT
TAATTTCACTTAAAACTTGCTGCTCCTGCTATTACTGTTGTATGATTCGCAAATAAAACT
TATCTTTGTGTGTTTTGTAGTATATCCCAGGAGGGAACATGTTGTAAGGATTAATCGAAA
TGGAATATATGTGTTCTTTAACAAATTACATTGGTGCAGATAGTAGATTCAGTAAAATAC
ATATATAAAAAT
>Pav_c286_g1_i1_len_243
CTTCAGTCGTCACCTCTGGGTAAGATTCTGCACGCTGTTTCTCATTTTCTGTTTAATTTC
TGTAGCCCTAACTTTTTTCTTTCCCTTTCTCTCGCGTCATAGAGACCCATCCAAGATTCA
ACGTCTGAACTTAATTTGGGAATTTTGATTTTGATTTCGCATTTGTATATTTGCACGTTA
GGGATTCATTTGTTGCATTTTGATTTCTATAAAATAATAGTTAACAAACTTCTGAACTAG
GTA
>Pav_c287_g1_i1_len_267
GAAGTGTCCCGGGAAATGTTTTGTTTGTTTGGTTTTTGAAGTTTCCTGGGAAATTGAAAG
ATTTCAATCAGAGCTCCATTTTTGCACTGACGTATTTTCGATTTCCACTTAAAACTTTAA
CCTTTGGGATGTGTTTTTTTCTCGGAATATAGCTAAGGGATGGGTTTAGAATTCCCTAAG
AATGCATTTCTGGCAAGTGCAAACTTCTGGGTTTTTAATTTGGCCAGAAAATTACAATGT
GTTTGGTTTCAGATAGAAACTCAGAAA
>Pav_c288_g1_i1_len_179
TTCATAGGCCATGGGGTGTTTGAGGTGACTAATTTTGGGCTTTTGAAACTTTATGCCTTG
TTCCCATGTTCCTAACATAGTATACATTTCCCTGTAATATTTTCATTAGTGAAAATGAAC
GGAATTTATATATATCTTACGATAATTTTTCGTTTTAGAAACGAGCACCAGCTCTTTTG
>Pav_c289_g1_i1_len_193
AAGCCAAGACTTGGCTTGGCTAATCCCTCCTCCTCTTTGAAATGCCTTTGTCTCCGTCAT
GCATTTTCTAGAAAGAAAGCCAGGACTTGGCTAAGCCCTCCTCCTCTTTGAAATGTCATT
GCCTCCGTCATGCATTTTCTAGAAAGAAAGCCAGGACTTGGCTAAGCCCTCCTCCTCTTT
GAAATGTCATTGC
>Pav_c289_g2_i1_len_217
GTCTTGTCTTTCTTCCTAGAAAATGCATGAAGGAGGCAAAGGCATTTCAAAGAGAATGCT
TAGCTAAGTTTTGGCTAGTGGTATTGGGCTTACAAACTCCATTAGAGTTTTTTTGGTTGG
GCTACTTAGTTTGCAATCGTTTCCCTATCCGAAAAGACCCACTGTAGCCCAAGTAGCTTT
TAAAGTAAGTTTGCTAGTGATATTGGGACAAAGAATT
>Pav_c292_g1_i1_len_592
ACATTTCTCTCATTCGATACATCTAGTGTACTGGTTGATTAATTTAAGATAAGATACTGA
ATATGCATCGTCTATGAAACTTTTGAAGTGCCATGCGTAAGACAATCTAAAAAGACAGTG
TTGCTTCTGTACTGTCCTTCAAAATGCTTACTCCACCATCTACTTTGCATACACCTATTG
AAAATCAGGAAAAAAAAAAAAAAGAATCATATTTTTCAATCTACCCACCAATATTTCTAA
AATACCCTTAAAACCTAATTATATTCATTTTTGCTCAGTTTGTTTCTGTTTTGTGTGATT
TGTTTAAACTATGTCATTTTAGGTAAATCTAGGGAAGGTAATTATACAGAAGGATAAATG
GTAATTGACAATATTTTTAAAAAAGGGGTTGGGATGAGCATATTTTGGTTTGGTAATAGA
AGCACTCATGGTGAAACTGTCAGTGTTCTATTTGCTTTCAATCGGATGTAGCTAACTTTC
TTTGGGTGGCATGAAAATTGAAGTTACTTCTACGATGTTATAAATTATCATTCTTATGCT
TCCTTTATTGTAGACAATGAAAGGAAGAAAAGAAAAGAAAAGACAATAACAA
>Pav_c293_g1_i1_len_272
GAAGATAGGGCTGTGTCTTAGGAAAATGTTTGGGCTTGTAGTGAACACTCTGTTTGGTTC
TTCTGTTACTTTAATAGTGGTTATGTCTCGATGTTTTCTGCTCGGAAAGATTTTAATCAA
AGAAACAAAAGGTACATGGGGTACAATTTGATCAATACATTCAGAATTATCCTTCTCATC
TTTTTCCCCTGTTGGAAACTTTATAAATTGTTGATATCCGTTCTTTTTACTTCTAATTGC
TTTTTCTGGTAACAATTTGATCAATACATTCA
>Pav_c294_g1_i1_len_177
TTAATGAGAATGATTTCTTCGCAATTGAAAGCACAGATGTTGGGATTCACGATGCTTACA
ACGAAGAAGGTGGAGGAGATGTTGATGTTCATCAACCAAGGAGGGGTCGAAACCACAACA
TTTGTGGCAATACATTTTTTGCAAAGAAAGGCGAGCGTGTTGGGATTAGCAAAGTTG
>Pav_c296_g1_i1_len_803
ACTCTCTTAAAATCTGCTTCAAGGACACGGATCATGTAATTGTAGAAATTAAACTTTGAA
TTTCTGCTGAAATGGGCATCGATGAAGCCTAGCCTTACCATCATATAATCTGCTTTTGTC
ACAGACCTAAAGAATTGCTTGAAAAATGCCAGCAACCAACTTAGAAAAGCTGGATTGTTT
CCACCACGACCCCGGATAAAAAGATGGGCGTGTGTTGATTGCCTTCTCCGAACTTCTTCT
GAATAGTACACATTTTCTGCGACAGAGTCCTCCCAATGTTTCCATTCACGAATCTACCTT
GCCCTTGCAAAAAGAATGGTTAGGATAGAGAAAGTCGCATGCACGGTAGCTAGCACAAAG
ATGAACATCTGAAGATGCTGCCAAGCAGTGGCGGTTAGCAATGGGACCTTCCCCTCTGAA
CAGTCGCCCTTGGAGAGAGGACCTCGTTTCTTACAAGGCAGCCAATGACTGGCCTGTTTC
TCCGTTATGCAGATTTTGCCTAAACGATCTTGAAACACTGACAGCAGCAGAGCTATAATC
CCCAAAATCAACTCTTGTTTAATCTTATGCAACGCCTCAAACACATGTTCGTGGGTCTTT
TTCTTCAGATACTGCATGCAAACAACTGATTATAAATCAATTAATCTCTCTCTCACCCAC
ACAAATATATGCATGACTGGTGAGATGAGAACTGGGATATATGTATGTGGATATGCATGC
CTTGTCAGTGTAGTAAAGGATTCTCTCAACAGCTAGAGAGATGAACACTACGACACAAGA
CACCGCAGCCACCACCCATGTCG
>Pav_c296_g2_i1_len_196
AGAAAAAGAAAAAGAAAAAGAAATTCTTTTAGGAGTCTCCGCAATGTAAATGGATGGAGT
ATATAGGGACCAAGAAACCAGTTAATATGTGTTTGGAGGAGACACAACAGAAACATAAGA
TAGATCATCTTGTTCATTCATGGCAGAAGGAGAAACAACGTTAGAGTACACCCCGACATG
GGTGGTGGCTGCGGTG
>Pav_c297_g1_i1_len_499
AAAATTGGTAGTGTTTGTCCTCGTTGGAAATTGGTGTCATGATCTTATTCCTATGGTGAG
CTTCTGGAGGGAAAAGAGGTGGTTTACTTACACTGGATAGTTAGGAAAGCACTTGTGTAG
GGAGGTACCATGAAGTAGTCAAACTTGAGTTTGTGATGTTGTGTACTTGTGCTTGGAGCA
AGTATAACAGTTGAAAACAACAACATAGAGGTTCTCTATGCTATTCGTGTGCTCTAGTGG
ATTATTGGAGGAACGTATGTTTTACAAAGGATGACTCTTATGATCGTAATGGAATTGAGT
TCATTGTGCTGTAACCATTCCCCAGGTCCCCAGGTCACCACCATAACATCACTAGACTAG
TTTCCCAAGATTGGAATGTGGTTAACTGGATAGAATCATTTCGACTTTCTTAATTATTTT
GTGTGATTTCGTTGGGGTTTCTGTTAAATGATAACTTTGGCCATTTGACAAAGCAGATTG
CTTTACTGGAAGAACAGCA
>Pav_c297_g2_i1_len_697
AGGACAAACACTACCAATTTTATAAACATAGCTGGCTCCTATAATTAGGATTCAGTCAAG
CAAGCACTAAGGCAGATTCTGGGAAAATAAGAGATTCCCAGGAACACCAAAAGGGCATTC
ACATGTCAACGTTTTCTCTGAGTCTTACTTATCTGCAGAGATAAATCTAGATCTTAACAT
AACAAATCGTAGAAATAAGAACTGTAGACGTGTAAGCTTTTGATTATCACATTGCTCCAT
AACTACATCCTTATCAATGTGTAGTAATCAAAACTTCATCACTGCTTTTACCAAAGTTAT
TTTGCCACTGACCACTTAGGAATGGCTGGAAATTCTTTCCCATACACTAAAGTTCGGCAA
GATGCCAAAAGGAACCACAAAAGGAAAATTGATAATAAGCAGTAGAGCATTCTCTAGAGT
ATAAAATATCAAAGTAAACCCCAAAAACCCCCTCTTGATAATGGAGATTCAATATCAACT
TTGTGAGAATGCTAACTGCATTTTGTAATCACTACAACCTTTAACATCTTATCTTTTATC
AAAGTACTAAAATCATTTATTACTAAAACAACATTCAGCTTAATGTCATATAAATTCGTC
CAGAGTAGCTCGTCTCATATATTAAAAGTAACCTTTGCGTCCTATACTAGAATTACAAAA
TCACTAATCATAAATCAACTCAAGAAATTCATAACGT
>Pav_c299_g1_i1_len_215
CCACAACGTGAAACAAACTGTTCAGAAAGAACAGAAATCAATAATAGAACTTCAACTAGA
GAGCAACGAGGAAAGCAATAGCTAACAGATCATAACACCGTTCAGAAAATATGGCAACGG
CTAAGAGAAAGGGGATAGAACGATTATGGAACTTTAAGCACCTGTTCCCAGCAGTTACTT
CGACGGCACTAAAAAAACTTTTCATCGCAATCAAG
>Pav_c300_g1_i1_len_235
GAAAAAACTAAACATGTTCAACAATATTAGTCTGTACTATGAGCTATGGTTGGCTGAGGC
AAAGGCTAGAAGTGGTCAATTTGTATTGACAAAATATGAGAATTCAAATTAGAGATTGCA
GATTCAAGGGGACACAAAAGATGTGATAAAACATAAATGAAACAAACTGAACCAGTTTAA
CAATATCAGTCTGTATTGTGAGCTAGTGTTGGCTGAGGCAAAGGCAAGGAGTGCT
>Pav_c301_g1_i1_len_3175
CTATGCTTTGCAGGGCCCACTGAAACAGAAAAACCGAAACACCGAGAAAATCCCGGCGGC
AGAGGACCCGCCAGATTTGGATCTGTTAACTTACAACGTTCGACTCTTTCGAATTCGATA
ATTTCCACCTCTTAACACATATCACCGTCCCTAAAATTTAATTTCTTTTTCTTTTAAATT
TTTGGTGTGCTTTGAATTCTCTTATCATTTTCTTAAGCTTCAAAAGCCAGGAGGACACAT
AGCGAATCGTAGAGGTACATCTCCGACTGGCCATGGTTGACTGGAGAGGTCAAAGTAGAC
AAAATGCCTTTTTGGTGTATAGGAGTTTTGGTTTGGTTTTTGGTGCTTTGAGCATTGCTC
CTCTTTATGTTTATAAATGTGCATTTTCTGGAGGGTTGCTCCATTACCAAACCGAGGATG
CAGTCTTTGGGGTGTTTTCGGTGATTTTTTGGACTATTACTCTTATTTCATTGTTCAAGT
ATGCTTTTATCATGTTGAGTGCCGACGATAATGGTCAAGGTGGGCTTATCGCATTATACG
CACTCCTTTGCAGAAATGCAAAATTCTGTTTGCTGCCTAATCATCAAGCAGCTGATGAGG
AGATCTCTACATATCGTTACCCAGGTCGTTCCAATACGAACAGACCCACTTCACCATTGA
AAGGATTTATTGAGAGACATAAAAGTGCCCAAACTTGTTTACTTCTTCTGGTTTTATTTG
GAGCTTCCATGGTGATTTGTGTTGGTATCCTCACTCCTGCAATATCGGTTTTTGCATCTG
TTGAAGGGCTAAAATTTCAAGCGAAAGATTTGCATAATAGTGTGGTGGTTCTTATTGCCT
GTATTCTATTAGTTGCTCTTTTTGTTTTGCAACACCGTGGTATCCACAAGTTGGCCTTCA
TATTCACTCCCATCATGATCCTTTGGGTACTGTTAGTTGCTGCTGTTGGAATCTACAATA
TCATCGAGTGGAATCCAAGAGTATATCAGGCTCTTTCTCCATATTATGTTTACATATTCT
TTAAGAGGACAGGAAAAGATGGTTGGATTTCTCTTGGAGGAATACTTTTATGTATTACTG
GAACTGAATCCATGTTTGCGGATCTTGGTCATTTCAGAGCAACACCAATAAGGGTTGCAT
TTTCTTGTGTCATTTATCCATGTCTAATACTTCAATACATGGGACAAGCTGCATTTCTTT
CAAAAAATTTATCTGCAGCGTCTGTGAGCTTTTATGCTTCTATTCCAGTTCCCTTAATTT
GGCCTGTACTTGTGGTTGCACCTTTGGCTGCCATTGTTGCCAGTCAACCTGTTATCTCTT
CCACATTCTCAGTAGTCAAGCAATTGCATGCAATACGATGTTTTCCTCGCGTCAAGGTTG
TACATACGAAGAGACGGATCCCTGGTCAGATATACATCCCTGAGATAAACTGGTCTCTTA
TGATTCTCAGTCTGGGTGTCACAATCGGTTTTCGAGACACAAATTATATAGGAAATGCTT
ATGGGATTGCATGTTTGGCTGTTACAATCATAACAACGTGGTTGACATCGCTAGGAATCA
GCCTTGTTTGGCATAAGAGTTTCATGTTTGCCCTTTTATTCAGTGTACTTTTTGGTTCAG
TTGAAATCATCTACCTTTCATCTTCGTGTATGAGAATCCTTAAAGGTGGATGGTTTCCCC
TTGTTCTATCTGCAGTCTTCTTGGTAGTTATGTATGTCTGGCAATATGGAACGAGGAAGA
AGTATTTGTATGACCTGCATAACAAGGTTTCCATGAGGCATATACTCACGCTGGGCCCTA
GTCTTGGGATTGTTAGGGTCCCAGGGATTGGCCTCATCTACACTGAGTTGGCTACGGGAG
TCCCAGCAACATTTACTCATTTCTTAACCAACTTACCAGCCTTTTACCAAGTGGTTGTCT
TTGTTTGCGTTAAAACTGTTCCTGTTCCCTATGTACCCCAAAAAGAAAGGTATCTTGTTG
GTCGCATTGGTCCCAAATCTTATGGGATGTACCGCTGTATGGTTCGGAATGGATACAAAG
ATGTCTTTAAAAATGGAGATGACTTTGAAATTGATGTGGTGATGAGCATAGCGGAGTTCA
TTCAAATGGAAGCAGAAGGTTGTGGAACTCCTGAAGGTGCTGTAGATCGCCGTATGGCAG
TTGTGAAGACATCTGGGAAGTTTGGCACAGCACTGTTTATGTCACAAACTTCTGGCCCTG
GAGAAAGCAGCAGTTCAAGTTCTTCAACTATTGTGAGCAGCGGCAAGTCTAACACACTGC
AGAACTTGCAGGCCACCTATGAGCAAGAAGCACCAAAACTAAACTATTGGAGGCGGGCTC
GGTTTGGGTTGATGGATGCAAAATGCAAGGATACACGTGTGAAGGAACAGCTCCAGGAAC
TTGTGGAAGCAAAGCATGCTGGGGTAGCATATGTAATAGGCGCTGCGTATTTAAAGGCAA
AATGGAATTCGTCATTCATAAAGAAGTGCGCTATCGATGTTGCCTACTCTTTCTTACGTA
AGAACTGCCGATCTCCTGCTGTTGCTTTGAACATTCCTCATATCTGTTTAATCAAGGTGG
GAATGAACTACATTGTTTAATGCAAACCTCTGGTGGTACATCTTGTGAAGATGCATATTT
TGGCAGCAAAACTTGCACGGTTCCTGTTTTGTCCAGAGTTTCAAGCACTTTATCTTGTGT
GAATAGATTCAGATTGTTGCTATTTGGAAGATACGTTGCTAACTTGGCACAAAGCATTGG
TGGAGGGGGTTCATGTTAATGCCAAGTTGTTGGTTGTTCTACTGCTGAGGCCTAAGTGGT
TCTCAATAATTGAATTTGCCAGAGATGCTCAATCTGTCATTAGAAGCAGGATTTTAATTG
GTTCCGCAAAATTTCAAGCCACATAAATCTTGCGTTTCCCGAAAATGTCAAGTTTTGTTT
CGTAAACCCAAATTCAGGTTTGTTTACGTGTATGGAAAATTGGAAGTAGCATTTTTTGTT
CTTTCTTTTTTCATTTGAAGGGAGATTGAGAGTTGATGCACTTTGTGTACAAATAACAGA
ACCCTGTCCAAATAACTTTGTTCAGCTTGGAGGATCGGTCTGTGACATTCATTACAAAAG
AAAATTCATTGACGTTTATAAATATCTTTTTATTAAAAAAAAAAAAAAAAAAAAA
>Pav_c302_g1_i1_len_204
TTTCTTTGTAGCTTAGTGGAGAGAAGAAGAGGGAAGGAAAAAAGCCCTTGCATTTCTCAT
GAACTGTGGAGTCGTGCTGGGTTTCTATTGTTGGGGTTGGGAGTTCTTAACTGCCCTTCT
TCTCTTCTCCTCCCCTTCTCATCCTTAATCTTCTTCCTAATCCTTCTTCCTAATCCTTCT
TCTATCTTCTTGTTCTTGTTCTTG
>Pav_c302_g2_i1_len_953
GCATAATAAACATATATATATATATAAAGTACATCTTAATATTCCTCTAGCTAAGCTACT
TGATTTTAAGTAGCTCATATAAAGACCACTTGTTGAAGTATGTATATTTGTAGAGATTAT
TTATTTGCATTCTTGAGATAGTAAAATGCTTGCGCTCTCACTAATTTCAGCTCTCTTCCT
CTTCCTCTCCCTCTCTCCCTCCACCTCCAATCTCACTCCAAACAACTTGGGCACCCTCTC
ACTATTCTCCTCCTCTTCTTTCTCAGTCGAGTCTCCATACTTGGCCACCAAGTCAAGAAG
CTCCTTGCACTTTCTCTTCATGCTGGTGAGCTCTGAGCTCAAAACCCCATTCTCCTGCTT
CAGCCGTTTGTTTTCGTCAACGAGAGAGCTGTAATCGGATGAGGAGGAGGTTGAGGAGTT
TGATCTCTGGTCTTCATCAAACTCGTCATGATTTGGCATTGCTTGTGCAGTTTGGTTTAG
GGCAATGTTGTTGATTGGCTGTTGCTTGCTGGCCCATGCTTTTCTTCTGCGGATGTCACA
TAGCTGATCCTTTTCACCCTTTCGGAACTTGTCGTTGCAGAACTCCCACCTGCTTGTTGA
AACTTTGCGAAATCCATAAGTATTTAGCTGCCTGACAAAGCTAGAGAAGTTACTATGCTT
GAAGAGTGTTGGGAGGAGATCTCTGGCAAACTCCGCCGGCTGCCACACCACGAACGCCGA
CCCGTCATCGTTCCACGAGATCACGTCGTCGGTGGTGGGATCCTCCACCAGCATGTAGGT
CTTCAACAAGAAAGGTGGAGGGCTTGACTTCCTCACATATTCCAGCAAACCCTTCTGGTC
ACACACACCGTCCATCAATTAATACCTAATCTTGGTACTCAAAACTACTTCTAAGAGAGA
GAGAGCGAGAGAGCTAGAACAAGAGCAAGAACAAGAACAAGAACAAGAAGATA
>Pav_c303_g1_i1_len_335
GAGCAAGCGAATATGAGGCAGTTAGAGCTGCAAAAGAAGCAGAAAGAAGAAGAGAGGAAG
AAAAAAGATGCTGATATGGCAGCAAAGAAGAGACAAAGGGAAGAGGAAGATAGGAAGGAG
AAGGAAAGAAAAAGAATGCGTGTTGAAGCACGGAGACAGCAGAGAGAACATGAAGACAAG
TTACCTGCTGAAAAAGAAGACAAAGAAATGAAATGCCAGGCCATTGATGGAAGAGGACAT
GATAGTAAGAAATCTAAGGATGAAACAGTGCATAAGACAATGGAGGAAGAAAGGGAATAT
GACACTTTCAGGAACATTTCAGAGACTGAGCCAAG
>Pav_c303_g2_i1_len_207
ACAATATTGTGTCCAGTATGACTTCCTTCATTCCTCTTGTTCAACAGAAACAATCAGCTG
CAGTTGTAACAGGGAAGAGGGACATCAAAGTGAAGGCCCTGGAGGCTGCCGAAACTGCAA
AGCGTCTTGCACAAAAGAAAGAGAATGAGCGCAAGATGAAGAAGGAAGCCTTGAAGCTTG
AGCGGTCAAGAGAGGAGCAAGCGAATA
>Pav_c306_g1_i1_len_1740
TAATCATCAAATCATTGATTCTTATTTCTTGACCCTAAATTAATAACTAATTAATTCCAC
AAATCAAGAAGAGAAGAAGATGAAGAGAAGAAGCAGAAAGGTGTAACTGAGGTTTGGGGT
ATTGAAATCAACGGTTGGAAGGAGACGTGGCACCAGTAGACATTGACAACCGTCGATAAG
AGCACAAACTTGCCACCACGAAAATAAACAAAGCAAGCCCTTCACACTTTCATTTTCGCT
TCCTCACCTCTCTCTCTCTCCCAAAATTACAGACTCTCTCTCTTTCTCTGTGTCCGTCTC
TGCAACGATGAGCAAGGGACCTGGACTTTTCTCCGACATCGGCAAAAAAGCCAAAGATCT
TCTAACGAAGGACTACAACTCCGATCAGAAGTTCATCGTCTCCACCTACAGCGATGCCGG
TGTGGCCCTCACGTCAACAGCGGTGAAGAAAGGAGGACTTTCCACTGGGGACATCGTGAC
ACAATACAAGTACAAGAACACTGTGGTTGATGTCAAAGTTGACACAGAATCAAATATCGC
GACAACCTTCACGATCAATGAGATTGTCCCATCAACAAAGACTATTGCTTCATTCAAAGT
ACCCGATTATAACTCTGGCAAGTTGGAGGTTCAGTACTTCCATGACCATGCAACCTTCAC
TACAGCCGTTGCCTTGAATCAATCGCCAGCCATTGATTTTTCAGCCACAATTGGTACCCC
AACCATTGCATTTGGTGCAGAAGGGGGTTATGACACCACTTCTGGAAACTTTACAAAGTA
CACTGCTGGAATTAGCGTGAACAAACCAGACCAGTCTGCTTCAATAATTCTGGGTGACAA
GGGAGACAGTATAAGAGCATCTTATGTGCATTTCCTGGATGTGTTGAAGAGGACTGCTGC
TGTGGGAGAGATCACTAGAAAGTTTTCCACAAACGAGAACACTTTCACAGTGGGAGGGTC
ATATGCTATTGATCTTCTGACTGTAGTGAAAGCTAAGCTCAACAATCATGGAAAGCTGGG
GGCCCTCCTGCAGCATGAGGTCATACCAAAGTCGTTGCTGACAATATCTGGGGAGATCGA
CACCAAGGCCCTGGACAAAAATCCCAGGTTTGGAGTGGCCATTGCCCTCAAGCCGTGATT
TTTAGGCATTAATGATGCCTTGCTGGAACGTAATACCTGGTTCAATTTTTTGGCTGGCTC
TCGAGAGGAGCACTTAATAATTAGTTTCCACAGAAACATGTTTCCTGGTCCTTGATCAAT
GTGGATGGATTGTTTGATGCTCGGGCTCTACCGTGGTCTTCTTTTGTTCTTTTTCTCTAT
ATTCTTTTGGCTTATAACTGTAGGTCGCTAAGTCGTTGCATATTCTAGTCTCCTTGTATG
GAGAAACCTTAGAATTCTGATTGATAGAGAATTTTTTTACATATGTTGTGCCAGGTGATA
TGCCACTTGTCTGTTTGAAAGAATCCACCTGCCGAGAGTAACTCCAATGGTTTTTATAAA
TGCAAAATTGATCATGCCAACAAACTATACGTTGCCCCAGTTGTGGTTAGTTTCTTTCTA
GTTTCTCATAAGGCCTTTATCTCAATTATGTGGCATCAGCATATTTCATGCGCTGAATCT
TTAGCTCGATTTTAAACGGCTTTTGGGCCAAGTTCATCATGTAATGACAGTAAACTTGGC
GCTAGGCATATTTGAGTTGATGTAACAATATATGCATACCAGATAAAATTACGTTCGGGA
>Pav_c307_g1_i2_len_560
TTCTTGACATATAGCTGAAATCTGTACGTACCCATCCAGTTGTAACTGTTAGTATATGAT
CAATTTTAATATAAAAAAATTAAAATATGAGACCCACCAGCAAAGCCTCAGCATCTTTAC
AGCTGCAGACAGAAAATATATGATACTATAGATGAAGGCAGAAATGACAAAATTCAAATC
CGTTGGAAAAAAATTTATGGTGATCCCCTATCCGTTCCCAGTTAGCAAACATAAATAGTT
TCTAAATCCAACCAATTGACAACCATCTCCAATCCTGGCATATGGATTCATCCCATATAA
AACACCTATCAGCCTAATGCCATGAATGTTCTAAATAAGATGTCATGATTCACCAAGAAC
TTCAGACAAAGACGAAAAAGCACTGGATTTGCATTTGTAAAGATATTTTAACACTTAAGC
CCCCCACCCCCCAAAAATAAATTAAACATTTAAATTAAAGCATAGAGAAGATGTAAACAT
AACAGCAAAAAGATTTAGCTTCTGGTAGCAGAACTGAAACAAAATTCATGTCTCACCTCA
GCAGCACTGATTTTATCTGG
>Pav_c308_g1_i1_len_1561
GCCAGACAAAGTTGAACCGAGTAAAGGAGCTGCTAGGGTTTCTCTATCTACTCGGCATTA
GCTTAGATCAAAGAATGTCTCGTGTGTACGTCGGAAATTTGAGCCCTCGAGTTTCCGAGG
CAGATCTCGAAGATGAGTTTCGCGTTTTCGGAGTTATAAGAAGTGTATGGGTGGCTCGGA
GACCACCAGGCTATGCTTTTGTTGACTTTGATGACAGTAGAGATGCAGAGGATGCAATCC
GTGAAATAGATGGTAAGAATGGATGGAGAGTTGAGCTTTCACACAACTCTAGAGGTGGTG
GTGGTGGTGGTCGTGGAGGGGGTCGTGGCCGTTCTGGCGGTTCTGATTTGAAGTGCTATG
AGTGTGGTGAGCCTGGTCATTTTGCTCGTGAATGTCGTCTGCGGGGTGGTTCTGGAAGAC
GTCGTAGCCGCAGTCCCCCTCGATACCGTAGAAGCCCTAGTTATGGTCGCAGGAGCTACA
GTCCTCGTGGGCGGTCCCCTAGACGTCGCAGTTTGACACCACGTGGGAACAGCCGTAGCA
GGTCCCCACCATACCGTGGACGAGAGGAGTTGCCGTATGCCAATGGTAATGGTCTGAAGG
ATCGTCGCCGAAGCAGGAGTTGAGGAGTGCTTAAATGGCTGTCTGGCTTTGTTTAGAGGA
TGTACTGGCATTAAGTCTTGTTATGTGTGCTTGGACTTCAGCACAACTGTGTTTAAATTG
GGGGACGCCCTCAGCCTCTACTCTCTCTGATTTGGTTAAGTTCCTTCCTTTCTTAACTTT
AGCTGGTTTTATTTTCTATGCAAAATAGGTGTAGGCTTGAGGATATTATTATTAAAGGTA
AAAGTGATAAACATCATATCTTTGTTTAAGAGTGTTTCTGAGAATGGTGCTAAAGATCTA
TGCTTTTTCTTTCTTTTGTGTTGAGGTGTCGTCTGGTTCTGCTTCATTGGTTTTGTTCTT
CTGCACTCCCTTGGCCCCTGGGATTTGTGCTCCTCTTCTGGGATCTTCAATTTTGAATGG
TTGTGGGTCCCAGCCTGCTATCTGCAGAGCTGCTTCTAATTTCATTGAACTTCGTCAGTA
GCGATGCGCCTCCCTCAAACGACTATAGTGGCATTTGTTTAATTTTAACTTAGAAGAATT
GAGGAGGAGCTTCGTGTGCGTCAAATATTTCTGCAGGTACTCACATCTGTTCTACAGAAG
TTGGGTTGTAGAGTTTATTTAGATTTGGCTTATAATGGAACTCTAATATATACAGGAGGC
CACTTTTAATAGATTTTGCCAGTGGGAATCGTTTCTTAGCCCCATTATCCCATACCCTTT
GCCTTGGTCGTCAACAATGAAATTTTAACCCCTTCTTTTCTGAGGGAATTGCCTGTGAAA
TATATGCCTGCAAATCCGGATATTCAGAAAATAATTGAAAATAAACGTTTTCAGCCTCGC
TTTTGATTCGGGTTGACATGGCTGTTTTGTTCCGACCCAAGTTAGAATTTCACTAAAAAT
TTGTTGTTTTTAATGCTGGTTTGAGTATCCCTATTAATTTTCCAGCTTCTTAAAGCATGA
G
>Pav_c310_g1_i1_len_324
TTATGGTTTTGGGTATGGTCCAATAAAAGGACAAGACAAAGGAGGTAAAGGATGAAAGAA
GTTCAAATAGATATCCAGAACCACAAACTCAGATTCTGGGAGAGATAAAATTGCAAAATA
TCCATGGCCCAGTGACTTTGAAATCAAGCACTCAAAATATCTCAAACCAATCAAATAAAA
GCAGAGCAAGCACAGACAGCACTTCCAATTGTTCTATTGTTTCAGCACAACCTAATGATC
TATATGCTATATTGATCAAACATCATTCTGAACATTCAGTTCAAGAGCTAGCTAGAGCCC
TAGATTAGCTGATTAAATTTCTTG
>Pav_c311_g1_i2_len_544
AACACCCAAAGCGCTCATTAACCTGCAAAATTTAGAAGCGAAAGTATTATTTCCGGATAA
ATAAAAGACAAACTAGAAAGGAACAAAGGAACTGAGAGGCGGAGAAGAGTGCTTTCAGTA
GCACAAAGAACAAGGATATATTGTCAGTCGTGCAGAGTCATATACATAGATGGCTTTTAA
TCAAGTAAAGATGCATTTTCTAACCTAGTCAAATATGGTCATCAACAACATGTACGTCAA
TTCCAGCTTAGTAAACTATGGACTTCAATCTTCTCAGTGCAACCCTTGTTTCAACAAACA
TATTTAGCTCAGTCATTGCAGTGTTTCTAAAGACATAATTAGGTGGAGAAAATTCTTAAA
GTTCACATTTCTATATCTAAATATGTAAATTCTCTAAGTAGATGGGCCACTTTTTTAGAA
AGAGTAGAGGACATTGTATATCATCCTGTAATCAAATTCAATAAATTCAGAGCAAACAAA
AAGAGAACCTCAAATCGGCCTCATTGTAAGAAATTTAAATTAAAAAACTTCACAAGTGTC
GTTA
>Pav_c312_g1_i1_len_540
TGCGCTCCGCCACCCCATTCTGTTGCGGTGTCTCCCTAACCGTGAAGTGCCTCACAATAC
CCTCATCTTGACAACCTTTCAAGAAAGGATCAGACCTATATTCACCACCATTGTCTGATC
TGAGAGTCTTGATCTTTCGACCGCTTTGCGTTTCAATCATCTTTTTACACTTCAGGAATA
TCTTCAAGACTTCATCTTTACGCTTCATGGTGTACACCCATACTCTTCTAGAGAAGTCAT
CAACAACGGAGACCAAATAATGGCAACCTCCCCAAGGTGCATTCTTGGAAGGTCCCCAAA
CATCAGTGTGAACATAATCAAGAATGCCTTTAGTGTTGTGAATAGCGGTGCCAAATTTTA
CTCTAGTTTGCTTACCCAACACACAGTGTTCACAGAATTCCAATTTGCATGCCTTTGCAC
CCTTCAATAAGCCTTGCTTCACCAATCCTTGCAACGCTTTTTCACCAGCATGCCCAAGAC
GCATATGCCATAACTCCGTGGTGTCTGTGCTATCTGCGTCAGCAGCTTCGGTGACAGCTG
>Pav_c312_g2_i1_len_752
TTGACATCAAGTTGAGCTAACTCGAGGTCAAACTGCACAACCAAAGCCAACAAAATACGA
ATAGAAGAATGTTTTACTACCGGAGAAAGTACCTCATTGTAGTCAATGCCTTCCTTCTGA
GCATAGCATTTAGCTACCAATCTGGCTTCGAATCTTACATTATCCTTTTCCAAGGATTCC
ATCTTCTTGGCATACACCCAATTTTGTTGCTGTGGAGGCTCTTGGGTAGGTGCCTCCTCT
TCATCAAACCTTACTGGAACAACTGGAGTCTTTAGTAACTCCACCTGCTTTGAACTACTC
ATGGTCTTGGTAGCTTCAATTTCACCTTCATGCTTGTTCTGGTTAATCATAGCAGTCTCA
TCAAAAGTCACATCTCTGCTTACAACAAATTTCTTCTCATCTGGACACCAGAGTCGGTAT
CCCTTCATGCCAGTGCTAAAGCCCATAAACAGAGCTTTCTTTGCTCTTGGATCCAACTTG
CTTTCCCTGACATGGTAGTAAGCAGAACAACCAAATATGTGTAAATACTTGTAATCAGTA
CAAGGTTTACCAGACCATACCTCCATGGGCGTTTTGCCCTCGTTCGCAGCAGCCGGCAAC
CGATTAATGAGATGGCTTGCATAACTAATTGCCTCAGCCCAAAACGCCTTGCCTAATCCA
GCATTAGACAACATACACCGAACTTTCTCAAGCAAAGTACGGTTCATGCGCTCCGCCACC
CCATTTTGTTGCAGTGTCTCCCTAACCGTGAA
>Pav_c316_g1_i1_len_214
AAGGTTGAGACTTTAGTTGGAATATATTCCAATGTTTTTGTGGATCCCTTGAAACGGACG
TTTCTACCATGAAATTTCCTGGTAATTATTTTTGTGTTGAATTATTGGCACTAACTTATA
CCAAGCAGGGCGGATTGAAGAAGATTGTCTAGTTGATTTTTTCTTAATAGTTGTCTTGGT
TGACCAGCCTCCCCATTATCAGGGAAAAAACTTG
>Pav_c316_g2_i1_len_2145
AAATTACCTTATTTCTTTAGCATAATGAGGAACAAGAAGTATCGGACGAATCTTAACTGC
CGTATTTCTAAAAGAACAAAACAAGCAGTAAATTACAACACAATCTAAGTTGACTAAACT
AAGTAGTTGATTGAGATCCTGTCCCAGTTTCTCTACCATCAATAAATCCCTCTGTACCTT
GGTAGCCTGAGATGTTGCTTGACAATTCCCAACCGAGTGAATTGCTCATAGTTCTTGAGA
GAAACTGTACCATCTCCTCCATTGCTGGGCGAGCTGCTGGGTTTTTATTTAAGCAACTAT
GGATCAATCTGATCACAAAAAGAGCAAGTTCTGGAGGATAACTCTCTTGCATAGAAGGAT
CGATGAAGTGCCTCAAACTCTGCGGTCCATCTTCGTCGTTCAGCACAGAGTTTAATAAAT
CAGACAATTGTCTATTTTCCTCATAAAGCACAGCAACCTCTTTTCCAGTGAGTATTTCTA
GCATGAGAGCTCCAAATGCATAGACATCAAGCTTTGTGGAGATCAAACCATTCTCCAAGT
ACTCAGGAGCCATGTATCCTATTGTTCCAACAATGTGATTTGTCAAAGGAACCTCACCTT
CCGGTGCTTCGGTTGACCTTGCTAGACCTAGGTTTGCAATCTTGCCCCTGAAGTCACTGT
CAAGAAGAATGTTACTGCTCTTTATATCCTTGTGCACATGGGGAGGAGTGGTGAAGCTGT
GGAGATAATTAAGCCCTGAGGCCACATCCAACAGAATCTTTATTCTTTGTGTCCAATTCA
GAAATTTCCCATCATTGTTGCTGTAATAGATCCAATCACTCAAGGGTCCATTGACAGCAT
ACTCATAGATAAGATACCAATGTCCATCATGAAAGCAAACTCCTGACAGGCAAATGAGAT
TAGAATGGCTGGTTTTGTTTAGTAAATTTATCTCTGTGGACGCATCTCCATTCATTTTCT
TGATGGCTGCCAAATCCCCATTGATGCTTCCACGATACACAGACCCCTTAATCAAATAGG
TGGAGCTAAAGTCATCTGTTGCGCGTTGCAGTTCCTCAAATTTGTAAACTTTGAGGGATT
GAGCTATGCCAGATAGAGCCTCTAAGAAGTCCTGAGATCCTTCTTCCTCCTTTTTCTCTA
GTGGTTTCTCAAGTGCCTCAAGGCTCTCCGAGACAATAATTGAATTGAAACCCTTCGTAC
CTCTGCTTCTGCGAAAGAATGTGCAGAAGATAATGATGCCTATGACCAACACAAAAGCAC
CTCCTCCAAGAACCCCAACAAGGGCATAAACCCATTTTTTCGTTGAGTTATTAGAGGAAG
TGGAAGGTGGCGCCGGAGGTGATGGTGATGATGAGGGTGGCTCTATGGTCTGAGAACTAG
ATGGAGGGTTTTGCAAAGGAACTAAAAGTGTGGTGAAGGGATAAACGGTAGAGACTTGCT
CAGAAAGTCCATTAGCTTCAAGAGTTCTTCCGGTATCCGAATCAAATCTAGCACTAATCT
TTGAAACATAATCCCCTTGAGCGATTATGTAAGTCAAAAGATACTTGGTCCCCACATCAG
TTTGGTTCTTTGTGGGACAAGCACATCTAAGAGGAACACTAAGTCTAGTACCAGAATACA
ACTCTTTTGTAGTGAGATTAGTATTCTGGTTCATCATAGCTTGACATGTTGATAGGCCTT
GCAAAGTGTTATTTGCAATTACAAAATATGTATCACCATGCACAACAACATGAGATGTGT
TTAGCTGATAGAAATCACCTGAGCAGGAGCATGTGATTGGAACAATCACCAACTTGTTCG
TTTCAAATGTTGCAGTCTCGGAAACCGAATTTATCTCCGCAATCTGAGACGGGTCAGAAG
CCAACATAGCAGAGATTGCAGAAACACTGTTGTAAGGAGGCTGGGATCTGAAGGTGAGAT
AAGTTTGGCAACTTTTGTTCACTCCATTGCAGCTGTACCCAAGAACAGATTTTGAGTAAG
TGTTTGTGTTGTAACAATCTGTAAACGCCTGGCCCTCATAAGGCTGCTGAGCAACAATCA
AAGAACAGCAACAGAAAGTGGTGAGAATGATGGCAGATAAGATGAGAGAGAGGAAACTCA
TTTTTCTTGGAATTGAAAGGTGTGCTCTGGCAAGAAAAAAAGGTT
>Pav_c318_g1_i1_len_535
TAAATCAGAGAACCTTAAAAAACTGCAAGTACAAAGCAAGCCGTGAGTATAACAAGTCAT
CCAGAAGCTTCGCAATAAAAAGAGATGGATAATCACCACCAAGTCAATAATTCCAACGTT
ACAGTAATAATAATAATAACATTATTTATTATTCTAGAAGACTAAGATTTCTTTGATTTT
TCAAAACCAAACACACCATCCCCCAACCACCTCATACAAACGTTAATTAGAGAAGTGCGG
TTGAACAAAGATTTGCAAACCTAAATAGTGGTTAAGAATAACGAAAAAAGATCCAGATGG
TCTGTAGCAGCGTAACCGCTGATTTTAATTATTTAATAATTAGATGCACCCAGAAAGGAT
TTGCAGAGTGGCTGCCAGATAAAAAGCTTCAAGCCCGTCATAAAAATCCAGGCTTATAAT
AATTAAGGGTGCTTAGCAAAAGCAGAGAAAACGCTTTTTATCAAAGAAAAATAAAAATAA
AAATGGTGCATTTGGCAAATGTTGACAAGAATAAATCTTTTCTCCAAAAGAGAAG
>Pav_c319_g1_i1_len_5209
GCTTTTCAATTTCAATTCTACTTGGTTCCTTTTCTTCTGTTTTCACCCCTTCTTCTTCCC
CACCCCCAAAACCTGCAAAAATCCTCCACTTCCCTACCAGTCCTCCCTAACCTCTGTTAT
TTATTTATTTACTTCTGCAGCTTGAGCTCTAATAAATTATACAAAACAAAATGAATGGCT
GAGAAAATCAATTGGGAAATTCAGAGCCAGAGGCAAAAGCCATGGGCAACAAGATCGCTC
GAACGACCCAAGTCTCGGCGTCGGAATACTACCTGCACGACCTGCCTTCCTCCTATAACC
TCGTCCTGAAGGAGGTTCTAGGCCGAGGCCGCTTCTTCAAGTCCATTGAGTGCAAGCACG
ACGAGGGTTTGGTCCTCGTCAAGGTCTACTTCAAGCGCGGCGACTCCATCGATCTCCGCG
AGTACGAGCGCAGGCTCTTCCACATCAAGGAGACCTTCCGTGCTCTTGATCACCCTCACG
TTTGGCCCTTCCAGTTTTGGCAAGAGACAGATAAAGCAGCTTACCTTGTAAGGCAATACT
TCTTCAATAATCTGCATGACCGATTAAGCACACGACCTTTTCTCAGTCGCATCGAGAAGA
AATGGTTGGCTTTTCAGTTACTTCTTGCTCTGAAGCAGTGCCACGACAAGGGCATATGTC
ATGGTGATATTAAGTGTGAGAATGTATTGGTGACTTCTTGGAATTGGCTCTACCTTGCTG
ACTTTGCATCTTTCAAACCCACTTACATACCATACGACGACCCGTCTGATTTCTCGTTTT
TCTTTGACACTGGAGGAAGAAGGCTTTGTTATCTTGCTCCTGAGAGATTTTATGAGCATG
GAGGTGAGATGCAGGTTGCACAAGATGCACCATTGAGGCCATCTATGGACATCTTTGCTG
TAGGGTGTGTAATTGCGGAGCTTTTCCTTGAGGGTCAGCCGCTATTTGAACTCTCTCAAC
TTCTTGCTTATCGTAGAGGGCAATACGATCCTACCCAACTTCTTGAAAAGATACCAGATT
CTGGGATTCGCAAGATGATACTTCATATGATTCAGTTGGAACCAGAGTTGCGACTCTCTG
CTGATAGCTACCTGCAAGAGTATACCACCATTGTGTTTCCAAGTTACTTCTCTCCGTTTC
TGCATAATTTTCATTGTTTCTGGAATCCACTTCATTCAGATATGAGGGTTGCACTTTGCC
AGAGTGTTTTCCATGAGATACTTAAACAAATGATGAGCATTAGGTCAACTGAGGACACTG
GAACTGGACTTGGAACTCCTTCAAATGCCAATGCCATTAGTGGTAAAACTTCTCAGGAGG
TCGTTACAATGCAGAACAAGAATTTTGCAAAGGGCTCGATTAGAAAGAGAGAAGAGATAG
GTAAAGGCTTAAAATGTGATCAATTTGAACTTCTTGGTGATATCAATACCCTTCTCAGGG
ATGTTAAACAAAGTAATCATTATTCTGTTTCCAAGCCAGTGCTAGACGCTAATCCTGATT
CTGCATTTTCCCAAAATCTCGGAAACTATGGGATGCAGTCTCCTGGTGAATTACTTCAAT
CTATCTCCAATGCATTTAGGAGAAATGATCATCCTTTTATGAAAAAGATAACACTAAATG
ATTTGAATTCATTGATGTCCAAGTATGACAGCCAATCAGATACCTTTGGCATGCCTTTTC
TGCCGTTGCCTGAAGACAGTATGAGATGTGAGGGAATGGTTCTGATTACCTCTTTGCTCT
GTTCCTGCATACGCAATGTAAAATTGCCTCATTTAAGGAGGAGGGCCATACTGTTGCTCA
AATCGTCTGCCTTGTATATTGATGACGAAGATCGTTTGCAACGTGTAATTCCATATGTTG
TTGCAATGCTTTCAGATCCAGCTGCAATTGTGCGTTGTGCTGCCTTGGAGACGTTGTGTG
ACATTCTCCCTTTAGTCCGAGATTTTCCTCCCAGTGATGCAAAAATTTTTCCAGAGTATA
TTCTGCCAATGCTTTCTATGCTTCCTGATGATCCAGAGGAAAGTGTGAGGATATGTTATG
CCAGTAATATAGCTAAACTGGCACTAACTGCTTATGGTTTCTTGATTCACTCAATAAGCT
TGAGTGAGGCTGGGGTACTTGATGAATTAAGTTCTACCAAAAAGCCACTGGCATCATCTA
GTGAGACATCTGGTCAACTTCAGAGGGTAAACAGTGATGCACAGCTTGCAATGTTGAGGA
AGTCCATAGCTGAGGTCATTCAAGAACTTGTTATGGGTCCAAAGCAAACTCCAAATATCA
GGAGGGCACTCCTTCAGGACATTAGCAACCTGTGCTGCTTCTTTGGCCAGAGACAGAGTA
ATGACTTTTTGTTACCCATTCTCCCCGCTTTTCTGAATGATCGTGATGAGCAGCTTAGAG
CAGTATTCTATGGGCAAATTGTGTATGTATGCTTCTTTGTGGGTCAAAGAAGTGTGGAAG
AATATCTTTTACCTTATATTGAGCAGGCTGTAAGTGATGTTACAGAGGCTGTCATTGTCA
ATGCATTGGACTGTTTGGCCATTTTGTGCAAAAGTGGTTTCTTGCGGAAGAGGATACTTC
TTGAAATGATTGAGCGTGCCTTTCCATTGTTATGTTATCCTAGTCAATGGGTAAGAAGGT
CAGCTGTCACTTTTATTGCGGCCAGCAGTGACTGCTTAGGTGCTGTAGATTCCTATGTTT
TTCTTGCCCCTGTTATTCGGCCCCTACTTCGCAGACAGCCAGCATCTCTAGCTTCTGAAA
AGGCTCTCCTTGCATGTTTAAAACCTCCAGTCTCAAGACAGGTTTTTTACCAAGTTCTAG
AAAATGCAAGGAGTTCAGACATGTTGGAAAGACAGAGAAAGATATGGTACAACTCCTGGC
CCCAATCCAAACAATGGGAAAGTGTGGATTTACTTCCAAAAGGGGTTGAGGAATTGAGTT
CAACGAGGAACTGGCCTGACAAGCAACAAAGTCCCGAGAATCAAAAACTTACTGGAAAGG
CATTGCAACAATTAGAGCTAACTGAATGTGAAGATGGTGAGGCCAAGTTGAGAAGTATGG
GAAGCTTTACACGTGCTTCTAGTACAGTTGACATTCATGATCCTTTGTCCTCTGAAAAGT
TGCAATTTTCAGGCTTTATGTGGCCACAGGGAAGTGGTGTGAATAGCTTCATGTGCGATA
AATCATCAGTAGGCATACCTTTATACTCCTTTAGCATGGACAGGCGAGCAGTGGGAGTTC
CTCCTGCAGCATCTGATTCTCCAGCTCAAGTGAATTCAGTAGGACTTGGTGCATCATCCA
TGCCTTGGATGGATCCAGTAAATAAATCATTTAGTTTGGCTAGTTCTGTTCCAGCACCTA
AGCTTGTGTCGGGATCATTCAACATGAGTAGTGGTTCCAAACAGTTCTATAGAGTTGTGC
ATGAGCCAGATGGTAGGGATAATGATCAAACAGCCTTTGCTAGTAGCAAGCTTCAAGATA
TTGGATTATCTGGCACTTCAAAAGGAAGTTCTATAGCTGCGGAAGATGCATCCCCTACAA
GTGATATAACTGGATTGCCCTCTTCTGCACGAAATTCATCAATTCCCGATTCTGGTTGGA
GGCCCCGTGGGGTGCTGGTTGCACATCTGCAAGAACATCGGTCTGCTGTCAATGACATAG
CCATTTCAACTGATCATAGTTTTTTTGTGAGTGCATCTGATGATTCCACTGTCAAGGTGT
GGGATTCTAGAAAGTTGGAAAAGGACATATCATTTCGGTCAAGGTTAACTTATCACCTTG
AGGGAAGCCGTGCACTGTGCACTGCAATGCTCCGGGGCTCTGCTCAAGTTGTAGTTGGAG
CATGTGATGGAATGATACATATGTTTTCTGTTGATTACATCTCCAGAGGTCTTGGTAATG
TTGTTGAAAAGTATTCGGGTGTTGCTGATATCAAGAAGAAGGATATTAAGGAAGGTGCCA
TACTCAGCCTTTTGAATTTCTCTGCTGATAACTGTACAAATCAGATGGTTATGTACAGCA
CCCGAAATTGTGGGATCCATCTTTGGGATACGAGAATGAATACCAATTCTTGGACATTGA
GAGCAACTCCTGAAGAGGGCTATGTTTCTTCACTGGTAACAGGACCTTGTGAAAATTGGT
TTGTGTCCGGATCTTCAAGGGGTGTGCTTACTCTTTGGGATATGAGGTTCCTTATTCCTG
TGAACTCATGGCAGTATTCTGCTGTTTGCCCTATTGAGAAGATGTGTCTTTTTCTTCCTC
CTCCAAATGCTTCTGCCTCTGCTGCTGCAAGACCCCTTGTTTATGTTGCTGCAGGTTGCA
ATGAAGTTTCTCTTTGGAATGCTGAAAATGGAAGCTGCCACCAGGTGTTGAGAGTGGCAA
GTTATGAAAGTGATGCTGAAACATCTGAAGTGCCTTGGGCCTTGGCTAGATCATCAAGTA
AAAATTCTAAACCAGATCTGAGACGGAATGTCAATCCCCACTACAGAGTTGATGAACTAA
ACGAACCCCCTCCTCGTCTTCCTGGCATCCGTTCATTGCTGCCCTTACCTGGGGGTGATT
TGTTAACTGGAGGAACCGACTTGAAAATACGTCGATGGGATCATTACAGTCCTGATCGAA
GTTACTCCATCTGTGGGCCAAACTTGAAGGGAGTTGGAAATGATGATTTCTATGCGACAA
GATCTAGTTTTGGTGTGCAAGTTGTGCAGGAGACAAAGAGACGACCTCTAACGTCAAAGC
TCACAGCCAAGGCAGTACTTGCAGCTGCTGCCACTGATTCTGCTGGCTGCCACCGTGATT
CTATTCTATCATTGGCCTCGGTTAAGTTAAACCAGAGACACTTAATATCGAGCGGTAGAG
ATGGGGCAATCAAGGTTTGGAAGTAATTGACATAATCATTCCTTTTTCTGTTGTACATAC
ATAGCACAATGCTAGTGAAGTTGTACATTATATATTTATGAAAAGCTTAGACTGAATGTA
TAAGCTTAGACTCCCATTTAGCTATTCCTAACCGGTCGTACATATGTTTGAGTCATACCC
TGCTTGATTTTAGAGTTTGTATACATGTAGGAATAGATAGGAAGTCAAATTATTGATGTG
TTTCATTGATGTTTCCAGTTGAAATGCATAATTAAAAAATTGTGTAAATTTGGGCGTACT
TGTGAATTTGTGATTCCACATTCAAAGTTTGGCTGCATTGTTACCTAAA
>Pav_c320_g1_i1_len_278
GCCACACACCGCAACACTGCGTCAATTTGATCATTCCAGGGGTCGGTCCAGACATTCCGG
ACAGAGTGGAGTGCGCGGAGTGTGGCCGTGAAATGGAGAAGTTTATCCTCTACCGCTGTT
GTTACGATTGAAACATATTTTGTTCAGCATGATATGGGGTTTATCATCTTCTGTTTTGAC
GTGAAAACCCCATATGGGATCTGCACCCCACATCACTGCACTAAATTAGTCCTTCTTGTG
ACAGATTGATCTGCAAACAACGTGACCGCGAGACGGAG
>Pav_c320_g2_i1_len_156
GTGACCAAGGATGGGTTATGATGTGGAGAGGCTCAAATGAGACGGCCAGAGGCAATGGAC
AGCTCACTCTGCAAACCTTGGTTGACTTTGAAGTCTGGAAAAATCAAGCTGCTGAGTCAG
GCTTCGTGCCTACACTCAAAGATGAACTAATACAGC
>Pav_c322_g1_i1_len_755
GACACAGACAGTACCAAACGGAAATTGACCCAAGGAAAATGTGGTATCGGTATTGGTATG
GTGATTGTTGTGACTCTTCTATTCGGACTCTTTACTCGTCGTTGAGCTTCTGGCCCGCTG
GGAGATCCTTCTCCGACTTGCTCTGTACCATCATTCCCTTGTAGCCGGTGATGGGCTCGG
TTCCTTGCGACTTCATGTACTCCTCGGTGGCTTCTTGCCATTCCTTTGTCATGGTACGGG
GTCGGATGGGGCTGGCGAACATGCGCGTGAAAGCGAAGACGGCAAAGGCACCGGCGATGA
CGGCAGAGGAGAGGAGGAAGACGTTGCGGCCCTCATCCGGAGGCGGGGGTCGGCGAGGAC
CGTGGGGGCCAAAGGCGATGAAATAGGCGGCCTTCTTCTCCTGCATGGTCAACTCCTTCC
AGTCGGTCTTCATGCGGTCCCTAAGTGTCATCCACAGGTCGGCCTGCTCCTGGGGAGGCA
TGTCTTCCCATCGCTTCTCGATGTTGGCAAGGGTTGGGTTGGAGATGGCGTGGGCCTGGC
GGGATTGCTGAAGCTGGCAGGCTACCGGGGCAGCTCTGGGGAGAGCGGTGCGGGTCGCGG
TCGATGACATGGCGGCAGCCGAGCTCGAGGCCCGGATGATAGATGAGCGCAGCATGGCGG
CGGGCGGAGTGGAGAGTGTCGAAAATTGAAAAAGAAAGGGAGAAGCTTCCCGTCGAGGGA
CCTACAGCTGCCAATGGATCGTGGTGGTGATGGAG
>Pav_c324_g1_i1_len_183
GTCTATCCAAGTTTGTGCAGCAGCTCAATCACCAAATGCCAAGCCTGAAATTATTCGGCG
GACAGCAAACTTTCCACCAAGCATTTGGGGTGATCGGTTTCTCAACTATGATTCCCAAGA
CGTTATAACAAATGCCCGGAACCAACAAGAAGTTAACGAACTGAAAGAAGTAGTGAGGAG
GGA
>Pav_c325_g1_i1_len_276
ATATTCCTTCCCTTTCTCCAAGACACCTATCCAAAAAACCAAACCATGGCTCTCATAAGC
CAACACCTCACTCTTCCTCCACCATTTCCCTTCCTTCACAATCACTCTCCAAACTCTCCC
TTCTCAAACCCTTGCCTCTTTATGTTCTCCAAAAACCTCAGACTTTTCTCTCTGCACGCA
GCTTCCTCCTCCTCCACTCCCACTCCCAATTCTCACTCCTCAACCCCCATTTTCCTTCCC
TTTCTCCAAGACGACGACGACGACGAAGAAGAAGAA
>Pav_c325_g2_i1_len_2793
GAAGAAGAAGAAGAAGAAGCAGAAGACCTGCAAGAACTTGAAGAAGAAGAAGAAGAGGAG
GACCCAGATGATCCAATTCTCAGATTCTTCAAGTCTCGCAGTTCAACCCAGGACCCTCAA
CGTGAAGGCAAGCTCTCTCTTCAAAAGAACCGTCGCTCTTCTTGGCGTTTAGCTGACGAT
ACCCAACTCGTAGACGAATCAGAAACTGACTCTGGCATCGAAGGAGTGCTTGAACAACAA
AGGGAACAAGCCAGACCATTGAATTTTGATTCAAGGGCGTTGTCTGAGGAAATTGTCGAA
GAAATTTTGCAAAAAGCAAGGACGTTGCCGCAAAACTTGACATTGGGAGAGGTATTGGGA
GGTTTTGAAGGAAGGGTTGGTGAGAAAGAGTCTGTGAAAGTGTTGGAGTTGATGGGCAAG
GAGGGCCTTTTAATGGGTTGCTTGTATTTCTATGAGTGGATGGGTTTGCAGGAAACTTCT
CTAGTTACTCCTAGGGCGTGTTCAGTTTTGTTTCCCATGTTGGGGAGAGCTGGAATGGGC
GATAAGTTGATGATTTTGTTTAGGAATTTACCAGCTAAGAAGGAGTTCAGGGATGTTCAC
GTTTATAATGCTGCAATTTCTGGCTTAATGTGCTCTAAGAGGTATGATGATGCTTGGGAG
GTATATGAGGCAATGGAAGCAAATAATACACTTCCGGATCATGTGACATGTTCAATTATG
ATTACTGTCATGAGAAAAGTTGGCCGTAGTGCAAAAGATTCATGGCAGTTCTTTGAGAGA
ATGAATAGGAAAGGCGTCAAATGGAGTCAAGAAGTTTTGGGTGCTCTTATAAAATCATTC
TGTGATGAGGGGCTGAAAAGTGAAGCCCTTATCATTCAAGTAGAAATGGAGAAGAAAGGG
ATCTCATCAAATGCCATTGTTTATAATACTTTAATGGATGCTTTTTGTAATTCCAACCAA
GTTGAAGAAGCTGAAGGTCTCTTTGCTGAGATGAAATCAAGAGGCGTCAAACCAACAGCA
GCCACCTTCAATATTTTAATGAGTGCATACAGCAGAAAAATGCAGACTGAGATTGTTGAG
AAGCTGCTGGTAGAAATGCAGGATATGGGATTGGAGCCAAATGTCAAATCCTATACATGT
CTTATCAGTGCGTATGGGAGGCAGAAGAAGATGAGTGACATGGCTGCAGATGCATTTTTG
AGGATGAAGAAAGCTGGTATAAGTCCAACTTCACATTCTTATACAGCTCTCATTCATGCA
TTTTCAGTCAGTGGTTGGCATGAGAAAGCTTACATTGCATTTGAGAACATGCAAAAAGAA
GGCTTAAAGCCCTCCATAGAAACATATACTGCTTTACTGGATGCATTTAGGCGTGCTGGG
GACGCGCAGATGTTGATGAAAATATGGAAATTGATGATCAAAGAGAAGATTGAGGGGACT
AAGGTGACATTCAACACTCTTCTTGATGGATTTGCTAAACAAGGTCACTATATTGAAGCA
AGAGATGTGATTTCTGAATTTGGGAATATAGGTTTGCAGCCAACAGTGATGACATATAAT
ATGCTGATGAATGCATATGCACGGGGAGGGCAACACTCAAAGTTGCCGCAGCTGTTGAAA
GAGATGGCAGCTCTCAATTTAAAACCTGATTCTGTAACATACTCGACCATGATCTATGCC
TATGTCCGTGTTCGTGATTTCAAAAGAGCATTTTTCTACCACAAGCAAATGGTAAAAAGT
GGACAAATGCCAGATGCCAGGTCTTATGAGAAGCTTAGGGCAATTTTGGATGTAAAAGCT
GCAAGAAAGAACAAGAAGGACAAGAGTGCTATACTCGGTATAATTAATAGCAAAATGGGG
TTGTTGAAAATTAAGAAGAAGGGAAAGAAAGATGAGTTCTGGAAGAACAAGAAAAAGCCC
TACGTGAGAACTGATAACTCACAGTGATAATCCTATTAATGGAGTTGTGGCACGAAGGCC
TATCTTCAGCTCATCATATTCTGGCATTCCCTTCAAACTTTCAGAAAGTTTACCAGATAG
TTGTTTCGTCTCAGGGCACACTGTCTAAGTTGGGAACTTGGAGAAAAGCAAAACCACACC
AAAGTTTTATGGTGAAAGTCTCTACAAGATTTGTAAGGCCCTTTGCTAAACAAGAGGATT
GGCTGCAGCTGATGTATGCCAGTTTCCATTAATGTGACTAGTCTAATCTTATTCGGCTGA
CTGACACCCATTGAAGATTAGTAGGCTTACAGATTCTTGTTCTTCCTGGTGCACATGTCC
CAGGCAGATTTCTCTTCCCAGGTCCACTTCTTTTCTAGGGTTGGCCGTGGCCTCTTCAGT
CTTCAAGAGGACAATAGCAACTCCATATACAGTCGTAATTATTCCAAAATCCAGTTGCAA
CATCTTTTTCATATGCTTTGATACGAAGAATCATCATGATATCCGGCTTTCTTTGAAAAT
CTAAGAATGAAAGGAACCGCATGAGAATCAGGAAGCCGAAATCTCTTGAGAATCAACCTT
GTCTGATTGGTGAACTAGAACTCCATTCACATCAAGTTGATGAAGGCTCAACTTAACGGT
TTTTCAATATAGTTCTGGTTTACACTTCTAGTTACTTTAGGTTTGTTGCACTTGTTCTCT
AACTTTCGGTTCAATGAAAGTTCGAATTTTCATTTCTTTACGTTATTCTGCAAAAATTCT
TGGGTAGGGCGGTCACACTGCAGTGTAAGTAATATCTTACTTGTTGACTTATTAATCTCT
TGTTCAATTACTTTTTGACTTGCTGACCGACGG
>Pav_c326_g1_i1_len_989
GCGTGCGTTATCGTGATTGATTCCAGTCAATGCAGTCGTTTGCCGACCGCTTTTAACCCT
CCTAAACTCCGTTGGTATTGTGAACCGACTATATGCAGAGGTAAGAGACACGCCGTAAAG
TCATCATGAAATATTCAAAGCACCTCAGGACCTGCTTAGATCTTGATAGCGCTCTCAACA
GCCTTCCTGCGCTTCTCCATGCGGGCGTTGGCCTTGGCACCCATGATACCACCTCCCCAG
TGACGGGCAGCGTCCTTGTGGTGTGACTCGAGGTAGCCGTCGTTGACAGCGGTGACGAGC
TTCTGGAGCTCGTTCTTGTCCTCGGAGCGGACCTCGGTGAGGGCGAGAACAGCGGCGGTC
TTCTGGTGGACGACCGTACCGAGACGGGCCTTGCCCTTGACAATGACGTAAGGGACACCC
ATCTTCCTGCAGAGAGCAGGGAGGTAGACAACGAGCTCGATGGGGTCGACGTCGTTGGCG
ATCAGGACGAGGGAAGCCTTCTTGTTCTCGATGAGGCCAACAACGTGGTTGAGACCGTAC
TTGGCGACGTAGGGCTTCTTGCTGACATCCTCCTTCTTCTTGCCCTCAGAGACGGCGGTA
GCCTCCTTGGTGAGACGCTCCTTCTTCTCGGCCTTGGTCTCGGGACGGTACTTGTTGAGG
ATCTTGAAAGCCTGGGTGGCGAGGTTACGGTCGGCAACGTGCTGGAACTGAGCAATCGCC
GGTGGGACCTTCAAGCGCATGTTGAGGATCTTCTTCTGGCGCTGAAGGCGGACGTAAGCG
GGCCATCGGACCATGCGGCCGACGTTGCGCTGGGGCTGGATGTCCTGACCGATGCCATAG
TTGCGAGGACGCTTCTCGATGAGAGGGTTCTTTTGCTTCTTGGCGGCAGAGGCCTTAGAG
GTGGCCTGGGGGAAAGCCGCAGGCTTCTTTCCGGATCCTTTGGGAGGCATTGTCGAGGCT
GGTGTGTTGGCGGCGGTCGACGAAGGGTG
>Pav_c327_g1_i1_len_166
GGAGGAAGTGGAAGGCCTGTGGGATAGAGTTCGTTTTTAGGCTTATTTGTGGTCTTCAAT
TTCCTCAGACTGTCAAATTCTAGTTTTGCTCATTCATCTGGGGTCTTGAATTCTCTATTA
TTTGGACATTGCATGCTGTTTTGGTTAGATATCTTGTATGCATTCC
>Pav_c328_g1_i1_len_736
AGAAGCACACAAATCCATTCGGACTGCAAAACATAAAATATATAACTAATATCTTGGTAA
GTGAGGTAATAGAACATATATTCGATATTACTTATTCCACTGATATTACTTATTTTCCCA
TCATATTCTAAGTCTATCAATATTGAATTCTGTTGCCAAGGGTTCCGAAGACAAAAATGC
ATTTCAGTGTCTTTCTGATCAGCATGGGATGGAAATAGAGTATTGATTCTGTCACTTCAT
GTTTTACAAAGTCGAAAGGGAAGGTGAAAACAACAGAATATCTGGTCTGTTCTCATGACA
CAAATTCTGGTTGTTTTAAATTCACGCAAGATAATAATTTTGCCATGGAAATAAGTTTGA
AGTAACATGAATGGTGAAGCACCAATGTCATACAAAAAATACCACACATGTAACTTAGTT
TTAACTGGATTCAATGTAGACAAATACTTGAATGAAGTTATATTGCACAGAATAGCTCAA
GTCCTAATAACTCCAAAAGGAAACATCATTATCTTTCTGAACAGCGCTCCACAACTGTGA
ATATTCTAAATTCAGGATGCTTTCAGTTTACATATGGGACATCATATTGAAATATTTTAC
TGGGGTTGATTCACAATATGTTTATCTCATATATGAGGGAAATAACCAGGTCTTTATTTC
ATCCTAACAGATTTTGTCCTGTTTATCAGGATTTTGTGTTTAAACTAATTACTTAAGCAA
GTGTGCATTCCAAAAG
>Pav_c329_g1_i1_len_167
AAAGAACAGAACACAATATCTATTTTTCACAGTGATTTCTATCATTTGAGTATGAACTTG
ATATGGGGGCATTCATACATATGGGAAATGCAAGTAAGTATCTTGACAATAGGGAGAAAA
AAAGAAAGAGCTTCCTCTCACTGAAACAAACAACAAAACCCAGCTAA
>Pav_c330_g1_i1_len_325
GATGTCAAACAAAACATCAGATTTACCTCTTATTCCTTCCAAGCATCCTTATTATCATAT
GTCTCTTTTTCAAATTAATGAATTATTTTTTATGTCATTACTTGTACTAAAATGATTAAA
TATTCTAATAAAATCAGCAAGAAATGGGTGCAACAGATTCTTAAAGAAAAATAATTTCTT
ATAGGTTTCTTTCCAAGAGGCAAATGGGATTCTGCAAATTCAAAGCCAATACATATATTC
ATGCTATGGAAAATCAAAAACCCAAAATGAAAACATGGCCAAAGGTGCAGCAAAAAAGAA
GCGATACCGAATACAAATCCAAAAC
>Pav_c331_g1_i1_len_604
AAGCTAACAAAGCTCAAGTCAGTCATAAAGAGATGGCCTTCATTCACCAAGCTCACCCGC
ACCACAAGCTCCATAGCTGCCGCAACAAGCGAATCAGATCATGACAGCAAGGTCTCCAAG
GAGCTTCATGCTGTGTACGTGGGCAAGTCCAGGAGGAGATACTTGATCAACTCAGACATC
GTTGATCACCCCATCATCCAAGAGCTGGTGGACACGTCATCAGGTGAGGTGGTGGTGGCC
TGTGAGGTGGTGCTGTTTGAGCACTTGCTGTGGATGCTGGAAAACTCCGAGACTCAGTTG
GGCTCCATGGACGAGCTTGTTGAGTTCTACACTTGCTGAGTTCTGTGTGTTTTGACAAGA
AATGAATTGAGTTAATTAGTTAATTTGTAAATTAAGACTATAATTAGGGAATTAATATTT
AGTTTTAGTTTTTTTGTGTGTGTGTCTGTGTGTGTGGGCTGCTATTTGTGAATGTATGTG
TCCATTTGGACGGTGAGGTTTAATTTAATTAACCCATGTTAAAGAACTTGGTTAATTATG
TTATGAATTGTCATTTTATATACCAATTGTTTATCATTAATCAAATTGGTTGGGACTACA
AAAA
>Pav_c332_g1_i1_len_202
TATAATGAGGCATATGACACACATCGGTAGTTCCATTTCCCTAACTGCATATTTTTAAAG
AAAGATCCTGACAACTATGAATGGTACTTCCTACTAATGCTGAACAGGCAAACTAACTGT
GCGCAAGTATAATGAATGATCTGGAGGAAGAACCAAAGGTACTTTGTTGGTAATCTTACT
GTGATAACATATAACTTATAAA
>Pav_c334_g1_i1_len_469
TTTTTTTTTTCCAATGTTAGAAGAGATTCGAAGTCCGTTCTGTCGGCAAACGAGTCCTCC
CATTTTCTCTTTCGTGTTGAATACAAGTTTCTCCCGTACCGTCGAGATTTTCTAAGAAGA
AGTTAAAATTAAGAATATTTTGAGAAGATAGGTGAATGAATTGAGGGATAAAGTGGTTGA
TGATATTAGGATAAGAATTTATTTTTTTTTCCAATCAAAAGGTGTAGGTTTTGTAGAAAT
GTTGACGTTATCTTTCGGTGAATATGACTATTTTCTGTAATTTTGTGTGTAAACTGGATC
TATCCGGATCCTTTTTGTAGGCTGACATAATATTCATAGTATTTTGCCAAACGAAATTTC
CAAAACTGTTTTGTATTCACACTGGCTCCAGTTGACCATTTGTGAATAAAATTATACTGC
CCAATATGTGGCCAACTCACCACGCCTGCTTTTTATTTTATTTTTTTGG
>Pav_c334_g2_i1_len_231
TTCTGTATCTTTAAATTAAAACAGTTGACCATGGAATGCTCATTGCATGTGGTTTCGGTG
GAACTCTATTAACAATTCAAATAATAATAAAATGAAAAGCAAGGAAACTTAAGTTTGTTT
GTTTAACTTATATTGATTTACTAAAACCTTTTTCTATTTCTTCTTCCATCTCTTCCTCTT
CTTCTGCCTGGACTCTAAGGCACTTAGAATGTTACTGAGGGATTGAAAATG
>Pav_c335_g1_i1_len_1921
CTCTCTTTCACCCTCTCTCTCCTCAATCCTTCTGCTCAATCCACTTCGCTTTCTGTGAGA
CTCTTCACTCTCTCTCACTTTAGATTTTCGCAGCTGGGGGCTTCGTTCCATCTCCGCCGT
TGCTTTTGCAGAGATGAAGTTTTGAAGATGATGATGAGCCCTGATGATCTTCCTCAGCTG
GTAAGAACCATCACTACTGATTGGGGTTTTTACATGAAGAAATGTTCCACCCATTTATGG
TGATCCACGTACGGTCCCTAATCTGGTTGCGCAAGAGGAAAAAACCCAGCACCCAACAAA
ACCCTTATACCAATTAGTCCAATAGCTTTCAAAGTTCTTAACTTTAACTTTTTCTTTGGC
GTCAAAGAAAGTCTTAGTAATAGTCCACTTGTAAAGTTCCAAGATTGCATTTTTACTTCA
TTTCCCATCCTGTATTTCTTTTTCGCTTTGCTATTTATTATTGGGTTGAGACTTTTTTTC
AGCTCAGCTAAGTAGAACTAGCTAGTTTTATACAAAAATTTGTTCTAATAGTTACTTTGG
TAAAGAGGGATTTTGGATCTTTAATTGATTATAAAGGTGGCGAAGATGAGCTTGAGGGCG
GCCGAGAAAGATTCGGCATCAGAAATTCATATCCCAGCTGATATAGATTGGCATATGCTT
GACAAGTCCAAGTTTTTCTTTCTGGGTGCTGCTTTGTTTTCTGGTGTTTCAGCTGCTCTT
TATCCGATTGTGGTCTTAAAAACCCGTCAACAAGTTTCACCCACTCAAATTTCTTGCCTG
AAGATGTCTTGTGCTATGATGCGCCATGAAGGTCCTAGAGGGTTTTACAGAGGTTTTGGT
ACCTCTCTCATGGGAACCATTCCTGCTAGAGCACTTTACATGACAGCGCTTGAAGTTACC
AAGAGTAATGTTGGGACTGTAACTGTTAGATTAGGCTTTTCAGATACTACAGCAATGGCT
ATAGCTAATGCTGCTGCAGGGTTGAGCTCAGCCATGGCTGCCCAATTAGTTTGGACCCCA
ATTGATGTTGTGAGCCAGAGACTTATGGTTCAGGGCTGCAGCACCAGCAGCAAAAACATC
CTCCCCAATGTGAGTTCATATAAGTACAGCAATGGTCTTGATGCTTTTAGGAAAATTGTA
CATGCAGATGGGCTGAGAGGATTGTATAGGGGATTTGGGATATCAACACTGACTTATGCA
CCCTCGAATGCGGTTTGGTGGGCTTCTTACTCTGTTGCACATAGGCTCATTTGGGGTGGT
TTTGGTTGCTATATGTGTAAGAAAGATGAGAGTGGCTCAGCCAATAGGCCTGATTGCAGG
GCAATGCTGGCAGTGCAGGGGTTGAGTGCAGCCATGGCTAGTGGGGTTTCTGCTCTGATC
ACCATGCCACTGGATACCGTCAAGACCCGGCTGCAAGTTTTGGATGCAGAAGAAAATGGG
CAAAGAAGACCACTGACCATAATGCAGACTGTGAGGAATTTGGTGAGGGAAGGTGGGTTT
GCTGCTTGTTACAGAGGGCTAGGGCCTAGGTGGGCTTCAATGTCAATGTCTGCTACAACC
ATGGTCACTACCTATGAGTTTCTCAAGCGGATGTCGACTAAGAGCCAAGGGAGCTACCCT
TCTTGACTTGAGCAGTCAAATGGAGAGAACACAGAAAGAAGTGGGGTTTGATTCCATTTG
TTGCAAATTGTTTTTGCCGTTGGCAATACTGCCCTGCCTACTTGCCACCATATGGAATAT
TGTAAATATGTATAGAGTAGTTTTCTTCTATATTTCCTCCTCTTCTTTTTTTCCAAAAAT
TTATGTATCTTGCCTCTTCCTCTTTCATCTATGTTGTGCAAGTAATTCTATTTTCCATGG
TTTGACTTGACTATGTGTCTATGTAGGGGATAAATAGAAACTTCTTAACATATTATAAGG
A
>Pav_c336_g1_i1_len_195
GGATGGGCGTAATGAATATGCCCGGTATGATTTATTATTCCTCTCATTTCAAAATTGACT
ACATATACATAACTGTTTTGTTGTTGCTTTTCATCATGTTTATGTCATTGGCACCTTTAC
CTTCTTTCATGGTGTCAATTGCACTTTGTTGTCCCCTCCATTATCTCCACAGATCTTTAT
ATGGTGAGGATGCTA
>Pav_c337_g1_i1_len_580
ATTTCCATTGTCATCTGCAGTGTGCTGGAATTAACAGTAAGAAATGGTTTGTATTAATGA
AATATGTATTGATGCTATTGGGTTAGGTTGCATTTTCTTATGACTTTCTATTTAATACCA
GTATGCATCCCAACAATCAAATAAAGAATATAAAAAAAGGACGATACGTTAACACACTAA
TCTGCAAATTATCTATATTCATATAAGCCTACAAGAACAAGAACAATAGTCTTTGAGTAA
CATTTCCAGGATAAACACCATCAAAGTCAGTATATGCTCCAAATTCATTTCTAAAACATT
TCAAAATCTTTTCACCAGAATCCCCACAAATGAAGCCCAGATGCTTCCTCAGCATCAATT
ATCAATTATGATCAGAACTAAAAGAATATGAGACATAAAAAATAAAACTCAAGTCAGCAA
TTATTCAACTGGGAACTTCCAACTCAAAAACGAACTGGGTTCTGTGTGCTTAAGAAAGTG
ATTCAAAAACAGGAAATTCGGATAAGTAAAAGCATGAAATCAATTTTGTTCTTGCTAAAG
AGAAAGATGGTCTCACGTCACCGGGAAAGCCCGAAGTTGA
>Pav_c338_g1_i1_len_280
GTCCTTGTTCTCGGCGAAACCGAGCTGGTTGGCCAAGTTGAACGAGTAGTCCTTGTCCTT
CTGGATGGGAGCAACCTTGCCGTCCTTGTAGATGTTGCGGTAGATCTTGGCGGCGAGAGT
GGGGAGCTTCGCGATGAGGTCCATGGCATCCTCAAAGGTGTGCTCCCAGTACTGCGACTT
GTGCATACCCTTGGCGTAGGCCTTGGCGAAGTTGGACTCGTGCTCGAGAGCGGTGACGGC
GAGAGAGAACTGAGCCATTGGGTGGAGGTCGCTGGGGCAG
>Pav_c339_g1_i1_len_886
TGACGGCTTTAGGTGCACTGAGACCCTACCCCTTCTCCTCCTTGCTTTTGTTCATCAAAA
TATATCCTATCCAGTCCAATCCAATCCAATCTGCTCAACCATGTTGGCTTCTACATTGGA
CTTGCTCACTCAGGCTGCTTCCAATTCTCTGCTTGTTTTCTGCTTCTGCAATTTGATTAT
AGTCATAATCTTCATGGGGTCGAAACCAGGCTCTTACTTTGAGCAAGAAAGTGAAATTCC
AGTCTCGATGGTCACCAGCAGCTACAAGTACAACAGAAACAACACAAATTGTAAACAAGT
TGATGATGCTAAATGTAAGCAGGAGGAGGGTACTTTGGTCAATCCATCAGATACTGTTTT
CAGCCAAGTTTCATCAAATGCCAAGAAAGAACTTGCCACTGCCAGTGATGAAAAGGACAG
CATCATCAGCCATCACAATGACAGCAAGAAGTGCGACAATGATGATGAGCTGAGAAGAAG
AGCGGAAGAGTTCATTGAAAAAATGAACAAAGGATGGAAGGCAGAGTTGTCGAGAACTTC
ACATTTAATCTAAAGGGGCTTGCATAATAAATTTGTATTAGCTTGGTTTTTGGTCATCAT
CAAGCTTAAAATTTTGTACATTAATTGTAACTCCGATGTGGTTTACTGAGGAAAATTTAA
TTTTAATCATTAGAAATAGAAATGTTCTTAGAATTGTCGGCCCCGGAAATGAAGTCTGCA
ACTGCAAATCTTCTGTGAAATTCTCGATCCTGTCCTGTATTGTGCGGAGGGTAACTTTGT
TCAAACTTATAGATTAACAAAACGTAAGCAAAAGCCTCATAACATATGCCTTGATTCTGT
TCTCACATGGATAAAGAGGGAAAGTGTTTGAAAAGTTACAAAAGGG
>Pav_c340_g1_i1_len_155
AGGCCAGATGTGGTGTGGCTCAGTGATTACCGTTCTGTCAGGCTTCAACAACATATTCGC
CTTAACACTGTTCACATGTAGTGCGCGAAGGATCAGAATGAGCCGGGAGAATGCAGTGCA
TGATAAAATATTCTTCAACCAATCATCATAAATGT
>Pav_c340_g2_i1_len_351
AACCAATCATCATAAATGTTGAAAAGAACCATCTGCGGCTCAGTGGCCTTTACTACCGGA
TCATTAAATTTCACATTCTTCAAGCAAGCCTGGAAAGGAAGCTGCAGTTCACTTCCTTTT
ATGACTATGTTGGGAAAATCCAGCAAGTGAACCTCCAATGGGTCCAGCATTCCCTTACGA
GTGACAATAATTTGCTTTGGCTGTTCTTCAACGGGTAGAGAACGCACAAGCGCAGCAACT
TCTTCTGCGGTTTTCCACTTAGCCAACTGACCAAGTCGCTTCTGCCCTGCCCACACACTT
GTGTGAATGACCTTCAAGAATAGCTGCCCAGTCCTTGGATTGAATATGAAA
>Pav_c341_g1_i1_len_246
TCTCTCTCTCTCTCTCCATCTCTCTCTTCTTTTTCCATTCTCTTCTTTTTTTCTCTATAT
ATTAATTTTTCCCACTTCCATAAAATAAACAAAAGCAGAAAAACACAAACAGTTTTTAAT
TTCCTATTCCCAGTTCCATAAACTAATTTTATATAAAAAAATCATTTTTAATAATTTTCT
CCCCTTGTTTTCTGTTTTTCTTTTTGATGTGTCCATGGCTGGTTTGGATTTAGGCTCAGC
TCCCCG
>Pav_c342_g1_i1_len_198
AAAATCTGATGCAGATTTGAACAGGTAATATTTGTGGGCTTTGATATGACATTTCCTCAA
GCTTAAGAGATTCTTATTTCTGTGTAGTTTCCGCATCAATGATTTTTCTGATGGCACCAA
CCTTGCTCCCCTTGTGTGTGGCTTTCTCTTTTAAAAAATTTCTTAATTCTTTTCACAGTT
TCGTTCTTGGTGATAAGT
>Pav_c343_g1_i1_len_508
AGCTATTGGGTACAATGTGAGGGATGATCTGTTTCAACTTTATAGGCTTAGTTTCCTTTG
ATTTTCAACCAAACTTTATGTGCTGCTTAATTGATTTCTAGGCAACTTTTGAAGTAATGC
TAAGGACTGGTATTCATTTGTGGGCATTGAATATAAAGGGTCCTGTTTATGCTGCCATGT
TCAAGCCGCTTGGTTTAGTCTTGGCACTTTTCGTTGGCGTGGCATTTCTTGGAGATACTC
TTTATCTTGGAAGGTTGCTGGGAGAGGCTATAACAGTGGTAGGGTTTTATGCCGTAATTT
GGGGGAAAGCCCAAGAAGTGAAGGAGGAGGCCCAAAATGATCAAACCGGAAGCTTTGAGT
CATTTTCTCAATCAGAAGCAGAACCTCTTTTGCCTAAACATTGTAAACAAGGCACTGAGG
AGAAAAGTCTTGCACGCCATCCAATGTCAAGCTCTTGATGATGACTTCGACTTCAAAAAA
AATTAAAAAAAAAACAGAAGAAAAAAAA
>Pav_c344_g1_i1_len_385
CCCATACACAACAACATCATGCTCCCTACATTACTTTTCTTATTCACCATCTGTTGACAT
GTCAATGTTTCTTCTGCGAATCTTTTGTGTTTAGTCATGGCAACATGTCACTCCTTTTCT
CTTCCGACATTTAACTTATCGTGTTTAAATATAGGTACCATTTTGGTTCCTATGTTTTGC
TTGAATTTTCATTTTGGTCCACGTGTTTTGAATTTGACCAATTTGGTCTTTGTGTTTTGT
GTCGCTATCAATCTCGATCCTTTTCACCTGTTTCGGCGTTAATATACGCTGGCGTATGAG
CCTCTGCGGGTGCATATTAACACCCAAATTAGACGGAAATGACCAAAATGATTAACATTT
AAAACATAGGGACCAAATGCAAGGG
>Pav_c344_g2_i1_len_179
GTTGTTGTGTATGGGTATTCAAACGATGAGATAGGTAAAAGTCCTCTACATGCTATTTGT
TTAAACTAGCATAAGGTCAAATCAATTGGAGGTTGATGTTAGGCTCTACAATAACATTAT
CAACGATTGAGGCAAAAATGACTACGACTATGAAAGAGGCATTGTGGCTCCGAATTTTG
>Pav_c345_g1_i1_len_320
GGAGAGCAGAACATTGGTGGGATAGCCATTATGTTGTTTATAATAGATTTGTATTCTTAA
TCTATTGATTTGTTGCTTAACTTCATGAAGGAAAGCAGAAAAGTTGGCATATCATTAGTT
TGTTGTACTGAAGCCTTTTCTGGTAATAGCTTTCCTTAAGTAGAGGTCGCAGCTTAAAAT
GCTGTCCCTAGGGAATAAAGGAAGAATCTACAGGTCCTATAAAACCCAAAAGTTTTATGA
TTTTTTTCACATAAGATTCTTGCAGAGACTTTCCAGTTTTTGTTTCACCCACTTTATTCT
CTTGTTGTATCCTTTTATTT
>Pav_c346_g1_i1_len_419
GACATTAAATGGGATATAAACAAACTAATGAAGCGCGGGGCAGGTGAGCCAGGGGGGCTC
ATCTGCTAATGTGCTTTAGTAATTCAGAGAATCAATAATCCCGAACACGATGTCTTCTGC
TTGAATCCTAAAATCTCCCAAAATAGTTTGAAATTATGCTCATATAGGTGCTAGCTCTAC
ATTTTAGGGGTGGTGTTTACTGTTGAGAATAGATGGATGTATCATATCATGGAGGCTTTT
TGAGATAATTCGTACCTTATCATCACCACCATAAAGAGGCATATGTTAAGCCTTCATGTC
GGTAACCTCACACTGGAACCGGCATAATATATTCCCAAAAGGTGTCGTACACTTTAATTT
AATAGTTCCCAATAAGAATTCTATTTCCCTAAAACTTCCAAACCTATAACATTGATGAC
>Pav_c346_g2_i1_len_163
GCTGAACTTCCATTTATATTTTTTGAGTTCATATTTTGTCAGAAGCTGTTGCATGGACTA
AGTGACCAAGACAAGTATAATCATTGAGGATGGGAGCAAATGATCATTTAATGTTAGAGG
ACACTATGAAAGTGGAACGTGTCATCAATGTTATAGGTTTGGA
>Pav_c347_g1_i1_len_536
CTTGCTGGAGTAGGCCGGACCGATGCCCTTCTTGGTGGTGCCGAGCGATTTGCCGCCCTT
TTCGGCTTCCTGCATACCGTCCACATGCTGGTGGAAATCGAACACTAGGTGGGCACGATC
CGAGATGATCAGCCGGTTCTCCGGAAGCTGCAGCCCCTTGGCCTCGTTCTTCAGCACCTC
GTCGAACAGCGAGGGCAGATGGATGACGACGCCATTGCCGATCACGGAAACGCACTTCTC
GTTCACAACTCCACTGGGCAGGAGATGAAAGTCGAACTCCGTGCCATTAGCCACCACAGT
GTGTCCAGCATTATTGCCGCCCTGACACCTGCAGACGATGTCCACATCGGAGGCCAACAT
GTCCACCACTTTTCCTTTGCCCTCGTCGCCCCACTGGGCGCCCAGGACGACGTCCACCTT
GGACTTGTACATCTTGGTGCGGCCCTGGTGCAGCTGCTCGTAGTGCGTGCCGTTGGTGGC
TGACATTTCCCCGGAGCGGAACAGAACGGATCAGATCGGATAGAATCGGATCGGAG
>Pav_c348_g1_i1_len_1627
GACACTTCATCTTAGCCTCCATTGCCATTTTAATTTCCTCCTACACATTCAAGATTTGCA
GCTCTTGGAATGAAAGCCCTGAATTGACCAAATTGTGTTAAATCTGGAGAAGGGTTTCTG
TGGAAATAAGCAAAATCGATTTATGTTCATACTACAACATATATACTATTTACAAAATTG
AACAGAGGACACATTTCCATTGGGAAATTTAAAGTGCTTGCTAATCATAAGAATAATGAG
GCATTACAAGCTTAAATGAGCGAAAAGGGAAGGAACAAGATCTACCACGGACCATGCCAG
GCCCGCATACTGAAGGAATCGTATACCAGTATCAACATCAAATGAGTCTTGGCTGGAGAA
AAAGAACAGCTTTTGGACATAACCTGATTGCTTCAACCCATCTGATTTTTTCCCATTACT
TGAACCCTTTAGCGACGCAATGTAAGTGGTGGATTTTATTGAAATGCCCAAGGTGTTAGC
TAGCACTGGAAGAATCCATTTAGCAAGAGCTTTACTGCAGAACTTCACAATAAGTATTGT
CGGTATCCCCACAAGCATTCTTCCCGTAAAGCCAGGGATTGTTAATTGTGATGTAAATAC
ACGTGGAACAGCTTCATGGTGAAACTGATGGTATGTCTGCTGGACCCCAGATACAATTCC
TAATGCAACACCATTGAAGGCTGTGTGGTACTCAAAACTTGGAGTTGGAAATTCAGGAGT
TGGATAAGCAAAGAGCAATATGAAGCTCAGGGCGGCCCAAAAGTATGTAACATTTTGTCC
CGAGACTATAAAATTGTCAACATATTCATGAACACTGAGCCAGAACCTAAGGATCACCAA
TCCAATAGCAAGCCCACCTATGATATCAACCACACTGTGCATGCCGAGATAAATCCTTCC
TAAACCAATGAGACCCACAAGCAAGCAAACAAGAGCGAATCCAGCAAACTTAACATGGGA
ATCTTCATTCTGAGTATATGATAGGATGTAATGCAAAAGGTATCCGGACAAGCAAACTGT
GTTTAGAGTGTGAGAAGATGGCAATCCATATTCCAATGCATTATCTTCCTCATCTTTTGT
AGCGGTTATTCTTCTAACAGGTGGACAACTAGGTCTAGGAGCTGATACCACATCCTTTAT
ACAGTTCCCCATATAATCACAGAAAGCCATCAACAGGGTCATTTGTCTAGCCAATTTTCC
ATGCCCACTCCAGAAAAGCAAAGGAAGAAAGGCAGTATAAAAGGGCACAGAAACAACACA
GGACAAGCCAGAGAAGAAAGCATCCAAGAACCTATGCTGGTAATTCTGGATCTGGAGGAT
GAGAGGAGTGTCTGTGGTGACATGCTGAGCCACCCATGGTTGCAGAAAAGATCGAAGCTT
TCGAGTCACATCGAGATATGAAGCTACTATACTCCATAACACAATCCCACAGAGTGTCGC
CCCTTGCCACACTGCTATGCTCTCCATTCCCTTCTCTTTCTCTCTCTCTGTGGTGTCTCT
CAGAGAGAAGGATCGGAAAGGGAGAAGAAGAACAAGAAGACTAGGAGAGGCGCAGAAAAG
AGAAAACAAAGAAACCAAAATTGAAAAACAAACGGTAGGACTTGGACTTTGGCCAGAAAC
AAGTTTT
>Pav_c349_g1_i1_len_276
CAGAAAAGAGGCGCTGTACGGGAAGCTTTTTATAGCAGGCGGGTCATAAGTCCAGCTGGT
GAAGGCAGGGGAACCGGACAAGCGGGTGAACATTCAGGCAAGAAGAGGGCTTTGAATGTA
GGGGCTTCTAAGTGTAAAGAGGCTACACGAAGGGCCAAAGCTTAAGTAATACCGGTAAAG
CTGAAAACATGAATAGGGCAAGGGGGACATATAGACCGAGTCTGGAGCCACGACCAAGTC
CTTAGGCTTATAAGCCTCACGCAGCATCCTTGTGAG
>Pav_c349_g2_i1_len_681
GAGATGCGCACGTAGATACGGGTTGAGAGGCCTCATACGGCCCAGCCACAGTTCAAATGG
TATCCGAGTAGCCCAGCAAGGGCGTTAAGGCTTTCCTTTCCTGTTCTTGTATTTACTGAG
TCACTCATCTTTCCAGGCTTTTCTTTCTTTCACGTATGGGTCAATTGCCTTTGCTTGCAT
TCCCATCATCTGTGCGAGTTTCTTTTTTTTTTATCCTTCCCTTGCCTTGTTGCGTTTATT
ATGGGCCATGACCAGCTAAAGATCACTGCTATCTCACGAATTGGATTTGAACCAATATCT
CTGGGCTACTTTCCTTTTAGTCGATCGTGATCCCACCCACCCTACTTGATAGCCCTCATC
GCGACCTTTTTTTTCTTGTTCCTCTTTTGCGCCTTTGACTACGTGAGCAATGCGCTCCAT
CATTTTTTCTTTTGGTACTTTAGATACCTTTTCATTAGAATATTTAGACCTTTCTTATTT
CTTGGACGAGTTTCGCTTAAAACATGCTTTGATGCCCTCCCATATCTTCATAAAATAGAT
TCAATTTATTCTAATTCTGCCCCCCCAAAAAAAAATGAAGAAAGACTTGTCGGAAATCGC
CGGTTGGGTTTACCAACCAAGAAAGACATGGGAATTTTAGGCGTCAGATTCTTTTTCTTC
TTTCTTTTGGCTTGCAAGTTA
>Pav_c350_g1_i1_len_243
ATTCCTTCCATAAAGTAATTGTTACATGAAGAATGGAAGGGAAGGCATGTGCTTGCATAG
ACAAGCCAGATAGAGCAATTACAGTCCAGCATCTATAAATGAAAATTTTAAAGTTCAATT
GTATATTAAATCATAGGACACGGTGAAATTGAATCCCCTGTGAAATATTTTCTTCTATTG
GCAGAACTTGGTCATGCACCCATGCAAGCATGATGCATCTAATAACTTCAATGGAGCAGT
TGA
>Pav_c351_g1_i1_len_224
AAAAGGACAAATAAAGGCCCAAAAATAACAAAATTGGCCCAATGACGTCCAAAAACGACA
AAAAAGGCCCACTAATGAACCGGAAAAAGACAAAATCGGCACATAGAAATAGCCGAAAAC
GATAAAATAGGCCCAAACAGTGGCCCAAAAAGACAAAATAGGCCCACCGAAGACCCAGTA
AACGACAAAATAAGCCCATGAATACCCAAAAACGACAAAATAGG
>Pav_c354_g1_i1_len_226
GAAATGTCTTAGGACATTAAATTTGAGTCATAATCTTATCAAAGAAGTGCCAGAAGAGAT
TGTCGAGTTGGTACATTTGAGGTATATTGATTTCTCTTTCAATCCTTTTCTGAGGAAGTT
ACCGAACGCAGTGTGTGATTTATACAATTTGCAAACCTTGCGCTTTGTTGGGTGCTATGG
ACTTCAAAATCTACCGCAAAGTATGGGGAAGTTGATTAACTTAAGC
>Pav_c354_g2_i1_len_829
GATGTGAGAAATCTTGGGCCACTCCTTTCCTGTGCCTTGTCGGTAACTTCGTGCAAGATT
CCGACAATGACGGAAGAAAAGATTCTGCAGTGGTGATTTTAGCAGGAAGCCTGGCAGTGT
TTTTAGGCCACTGCAAAGCGTAATATTTAAGGAAGAAAGGCATGGCATTATTGTAATCTT
ATCAGAATCCTCTTCCTTCACCCCTCCTTCCCACTCTTGCAGACCCGACATGCTTACAAG
TCTGAGTTGTTTCAATTTTGGGAATAAAATACATGCTGATGAGGATGATTTTATTGATGT
TTGGTTTTCTATTCCCAAAAACTCATCTCCAACCTTTTTCACCTTTCTCATATCCGATAT
CATCAGTCTTTCAAGGGATGGCAATTTACCAAGAGGAGGCAAAAACTGACTTTCATTCCA
TCCATGAAGAATAAGGATTCTCAAATTGTGTAAAGACATCATCCAATTGGGACCACTTAT
GCCATGATAGCAACGTATATCTAAATATTCCAAATCTTGCTGCGGTCGCAAGACATTCAG
TACTATTTCTACACTGCTGCTTTTTCTCTCCTCGTTTTGAAAATTCTCAAAAATTAGTTT
CAAGTGAGAAATTTGCTTTTTGTTCCACAATTGTGCTTTCTCAGCCTCACCATCTTCGCC
ATTCCCCGGAATTCTTATCCTAAGAACACCTTGAAGCTGGTCCAAGGTTCCCAGGTCTCC
TAGTTTCAATGCTTCATCGTTGTCACTGCCGCAAACACGAAACTCATCTAGTGTTCTCAG
ACTTTGTAATCCCATAATCCCTTTTGGCAAGTACTTCAGCTTATCACAA
>Pav_c355_g1_i1_len_192
TGTCGGTTTCGTCGAAAGAAGGGAGGTAGCTGCTGCCAAAGCTTTCATCTTTTGCAGACA
TGGCTAGCTGCTAAAGAAAGGGAAGAATATTGGAGAGCTTCAGCTAATTTGAGGGCTATA
GGATTAGGTTAGAAATTTTAGAATACAATGCTTGATATATTCGCTGTAAAAGACACAAGG
AAGGAAGAAAAG
>Pav_c356_g1_i1_len_252
GTTATTTGCCACCTTTTACTTTGCTGGGTTTTTATTTACTTTGGATTTTAATTGGTTGGT
TTTGTAGTTTTATTGAATTAGCGAATTGGGTTTTCGTAATTTGGGTTGAAGTTTGATGCT
TGATTGGTGTTTGGAGAATATTGCTGTTTCTTATTGAACAAAGACTTGAGCTTGAGTATT
ATTAGCATCTATTGTTTTGCTAATTATTCAATAATATACAGAAACCCCCAGAAATGAAAA
ATTGGAAACAAG
>Pav_c357_g1_i1_len_925
TTCCTCAAAATGAACTCATCATCTAGAAAAAGCAATCGAACTGAATTGAGAAAACAGTGA
TTTAGCTAATTCGTAAATACCAAACAGCATACAAGTGTACGACTATCTATCAGAAAGAAC
TACTGCCAAAATACTTAAAACCATCACAAGGAACAACCAAGTATCTTAATAAACACAAAA
CAAAATTTAATTCTTAAGTCAATCCTCAACAACATTTTCATCTTAAAAGGCAAATCTCTA
CTAATCAATATTTAATAGGAGCAATGATCTCTAGCTGAGGACCTAGTTTCTCCTCAGCAA
CCTTTTCGGCCTTCACCCTCAGCTTGTTCAACTGTTTCTTCCTCTCATATGCAAGCTGGG
CCCTCTCCTTCCTCTTGTTCTCAAGCTCCTTGATGGTCTCATAGTGATTCCATCCAACCT
CAGATGAAAGCTTGCCCAACAAACAGTACTTGTGTCCTGCTTGAAGCCTCAAGACCTTGA
GAGCATCAGGAATGACCATCCTCTTTATCTTATCATAAGGAGGTGGTACACCCTCGTATG
CCTTCAAACGGGCAAGTGCGGCTGCACCACGCTTGGTCTTGTGCGGAATCATTCCACGGA
TGGTGCGCCAGAGGATCTTAGCTGGGGCACGGAAGTGAATGGGACCATGAGAGGGCTTGG
TGTTCATGCGCTTGCGCAAGAACCTCATGTACTTCATCTTCTGCCTGACGAGCCCACCGG
AGATGCAGATCTCCTCGCATCGAACCACCACGACCTTCTGCCCATTGAGAAGCTCTTTGG
CGAGTATCGACGCCAGGCGACCCAGCATGTGGTGGCGGGCGTCCACAACGACGCGCTTAG
CGCAGATTCCTGAGCCAGACACCATTGTTTTCAAGCTCTCTAACCCTAAGCGGCTGTGAA
GTGAGAGAAATGGGTGCGTCGCTAG
>Pav_c358_g1_i1_len_183
TTCCCCTTTTAGATAGCAATGGAACATTGGCGTCTTGTAAATTCCCAACCTGTCCAATCT
GGATCCAGCGATATTCGCTTTGTCATAAATTCCACGCAACTCAACAGGGAATCCAGGGCC
AGTCCTCTCGTGAGGATCTCCCAATAATATGTCCAAAGAGTTAGGGCCATTCTTATCCAT
GTA
>Pav_c360_g1_i1_len_186
GTTATTTCTAAATTGCTTTGATACCCTTACTCTCTTTGGAGTGAGGTGCTTATGTGCTAC
TATGACATCCACATTGTTTCTGAAAAAACGTGTCAAGTTACATTTCTTTTTTTTCTTTAA
TTACATCTACAAAAGGCGTAGTCATTCAGAACTTTTAAATGTTTATAACTTTGGCATATG
TGAGGC
>Pav_c361_g1_i1_len_358
ATTCCTTATTCATTCCTATACATTTACAGTCCAAGTCCAAGGCTTTCCTAAAACATGAAA
ACAAATTAAAAAGAAGGTTCCCTGTGACCGAAAAGACATGGTGTGCACAGTGAAGCACTT
AAAGTACTCGAATTAGAACTCTTAAAATTGAAAAGAAAAAAGGTATCCCAATTGGAACTT
CCACCTTCTTCAAAATGTGAAGATTCTGATTGGGAGAGGATGAAACTGAAGTCCATGGAA
AGACATTTCCCTTGGGTTGGATCAGTGTTTTAAAACACTTGTTCATAATGAATATACTTT
TCTTCTTGTGCCCTTCAACACAAAGTTTTGCGTATGCATGTATGAAGAGGAGCTTGAA
>Pav_c361_g2_i1_len_229
AACAACTGGAATACTAGAAACTCAGAGACATTTAAAGACGGTTATATTCATTACTTGTAA
ATCACTGTGTTCTATTGTGCATGCGATAACTCTAATTAAAACATCAAGAACAGAAAAGAA
GACATCATGCATAAATATAATTAATGGAAAACCTACCATATAAACAATTTGTCAAAACAG
TGTCAAATACTAACTCCTGAATTCAAGCTTCAAGCTCCTCTTCATACAT
>Pav_c363_g1_i1_len_395
TATCCCTCCCTCATTTCTGACTCTCTGTTTACTATCTGCTTGCTCTCTGTTTCACTGTAA
AGGTTGTGCCTTTGGGTTTGTGTCCGTACGGAAAATGGCGACACCGAGAGAGCACATAGA
AGAAATACGCATGAAAAAGTTCTCCATTGGAGGGGAACTCAACCCTTTATCTGAAGATCT
TCACCACGCTGTCGAGCATCTCTCTGCTGAGCTCTATTCTAAAGATGTCCACTTTCTCAT
GGAACTCATCCAGAATGCAGAAGATAATCAGTACTCAGAGGGGGTTGATCCATCACTTGA
GTTTGTCATAACGTCCCGGGATATAACCGGCACAGGGGCTCCTGCCACCTTGCTTGTTTT
CAATAATGAGAAGGGATTTTCTCCCACAAACATAG
>Pav_c363_g2_i1_len_434
TTCAATAATGAGAAGGTATTTTCTCCCACAAACATAGAGTCTATTTGCGGTATTGGACGG
TCGACAAAGAAAGGCAACCGGAATCAGGGCTATATTGGGGAGAAAGGAATTGGTTTCAAG
AGCGTGTTTCTGATCACAGCTCGGCCTTACATTTTTAGTAATGGTTATCAAATAAGGTTC
AATGAAGAGCCTTGTATGCATTGCGATCTTGGGTACATAGTTCCAGAATGGGTTGAGGAA
AGCCCGACTCTATCTGACATAACAGAGATATATGGTTCTGGTTCTGCCCTTCCAACCACA
ACACTGATCTTGCCTCTAAAGCCTGACAAGGTCAAACCTGTGAAGCAGCAGCTCTCAAGC
ATGCATCCTGAAGTTCTCTTGTTTCTTGCAAAGATTAAGCGTCTCTCGGTTAGGGAAGAT
AATGAGGATCCCAG
>Pav_c364_g1_i1_len_299
CCCGAACAGATTCGTGAAATCGAGTATTCTTCTCACCTTTCTTTTGTATTCTGGTTTTTT
GTTCTTTTGCATTACAGTTAAACTTCTTTGTTTTCAATCTAGTCCTACATGTTATATTCA
ATTTATCTGTTCTTAAGGATAGTAGTAGTGTAGTGGTTAGTATTAGAACATACGGTGCTT
AAACTTCTTTAGCTGCTAAGTCCTTACCCTTCTCTATCTTGAATCTCTTATATAAGATTA
TCCCGTATGAAGAAGGAAATAAATATGGTGATTGAATTCGAACGGGAAAAAAAAAAGGG
>Pav_c365_g1_i1_len_519
GTTCATGTCTGCACTTCTTCAGGTAATCATCTGTCATTGCATCTCTTTATTTGTCGTCAG
TGTAGAATAAACTTTTGTTCAACACCTGTGAAATGAATTATTTCTTAGAGAAGCCCATCA
TTTTCAATCCCAGACATGAAGCATGCAGTAGGAAATTCCAAAGTCTGACATATTTTAATC
GGAAGTTTAATGTGGTGGTTTAGAATATCTGGCCATCTTACTTTTTGGTTACATCTTGCC
ACCTTCCTTTAGTAGATGATTATTGAAATGGCAACTGGAGGAATTCCCATGTATCAGTTG
CTGTAACTTTCATGCAAAAAGCACAGAAAGTTCCTATATCTATCTTATTAAAGATGTGGT
GACTGGTTTGATAGTGCTTTCATATCCTCGCTTCTTTGGGGTGGAATGGAAAACCAATGG
CCATAGCTTTGGAATTATTTTGCAACTTATTAGCCCCATTTAAGCATTTTCTAACTGGTT
GTCAATACTTTGCTGCAGCTTTTTGATCGCTCTGGATTA
>Pav_c365_g2_i1_len_406
AAAAGTTAACCACACCTTGCGTCTGCCATAAGAGGAAAAATTGAGAATAAGTAATAGTAT
GAAAGTCATCAAAATTCCAAAATAACTCTAATTAATTTTTTTATTTATTATTATAAGGGG
TGTTAAAAAGCACATCCCTTTCTTGTTCTACCAATCCCCATCCAAAAGAAAAGAGTTACA
GATGCCCTATAAGCAGGCTCCAGAAAACAAGGTAAACCGGCAAACAATACGATTCATGTT
ATGCTAATTTTGACACATTCATTTAGAAAGTTTGATAGTCTATTATACCTTACTACTTTC
ATAATACATTTGTTTATTACATTATGCATTTCTCATCCATCGAATATGAAAGTATAAACA
AGTAAAAACGTAAAATGCTTACCACCCGAAGTACTGAAATCCAAAA
>Pav_c366_g1_i1_len_298
GTGAGGTGTTAAAACAGGGAAACGGGCCCTTTCTTGTCAGAGGTTCGCGGTTACTAATGG
AGGACCTAGAAAGTGCTGGTCACCAGAGAAAAGTGTGTGGAATGTTAATTGGCCAAAATG
GCAGCACTCTGGCCAAGTAGAGCTGGACAGGGACCTGCCGTGCAGTGTGAGGTTAGTATA
CAGCAAGGACCGTCAATGCCTGTCCAGCTAAAGAGAGCCATCTTGGTTGCCATAGAAACA
GAGTCGGCCATGTTGCTCTTCTTGGGAGCACAGGCCGAGCTTTAGGCCTGCACCTCCA
>Pav_c369_g1_i1_len_332
AATAAAAATAAAATACAAGTTGTCTGAAGATCAAACCACCATATTAATCAATTGAATTGA
GCAAATCATAGTGGAGAGAAACACTTTAATCCAACCTTAGAGTTAGAAACAGTTTAATTC
GATCAAGCAGTGAAATCTCAAACTTATAAACTTGAAAAACACATGCATATCCACACACAA
AATCAAATCAAAACATCAAATCAAAACATCAAAAAGAAACATATTAATAAAAAGTGATGA
TCAGATTCAAACTTTCAGCCAGCAATGAAATCAACAACAAAATAGAAATATTGGTAAGAG
AGGACGCACAGCGGTTAAGATGAGTTCGTCGG
>Pav_c370_g1_i1_len_169
TATGGAAGGTCCGCCTATGGTGTCAAGGTGCAGAATTACTTGGGAGAACGAATTTATTTT
GTTAGGTTTCCCAACTTTTCAAGCTTAATTACCAGTTATTGAGTCAGTTCCGACACTTAT
TGTTAATTAGGGAAGTAGGGATGGCAAGGAAATTCTATTGCCTGTTGAA
>Pav_c370_g2_i1_len_256
GGGGGCAAGGGCTCCCATGGAACAAATATTTAATTTTACTTTTTTTGTCATAATCTTTCT
GACATATATACGTCTTTTCTGATTGAGAACATAAACTTCCATTACCATTAGATGCCGCGG
ATATTTGCTTAATTTGACTGACTCAAATAGTCAAACTGTCACATGAACCTTCCATATTTT
GTCAATTAACCCCAAAAAAGAAGAAAAATAATCATTTTGCAAGTTTCACTCTTTCTTTTT
ATGGATTTCATTGCAT
>Pav_c372_g1_i1_len_310
AATGCGCTATCGCTTTTGCAACAACCCATTAAACCGCGTGTCCGCATGGTAATCGCAGCC
CATGCTGTTGTAACATTTCGCTAATCGCGCCAGCGCTTGGTATCGATTGTATGCCTGCTG
CATGCGCTGCAATGCATTCTCTTTCAAGATGGCAGAAAGCATTTAGTTGGCGCCGCGGGG
AGCCTCCTTGGCCTCAATGGCGGTCTCCTCACCCATGGCAGTGAGAATGATGACGTTGGT
GTCCTTCTCCTCGTCCCTGAAGAGCTTCTCAATCTTGGCACCGATCTCGCCCTCGGGGCT
CTTGACGTCG
>Pav_c373_g1_i2_len_1106
AAGATACTTTCATTGAACTCACCCACTTGATCCCTCACTATGCCATCCCTTTGGCCTTTA
GCAGCACTTGTATTTTTCTCCTACTTATTAAATCCAACATGAATCTCTTCCAAAATCTGA
ATCAAAACTAATCCAAACCCATCCTCAATTTTTCTTCTCTCAGATCTCTAGCCACTCTCA
CTTAATTCCCTTTGAACTCAAGCCTGACCAAAGAAAGAGCACCCCAACCAGCCATGGCCA
AAATGAGCAGTTCCAAAGCCAGTAATGGCAGCAGAAAAAACAGCGAACTGCTTCCATTTG
CAGTCCATGTGGTTCGAGGCAGATGGTTCTCTGTGTTTGCCTCCTTTCTCATCATGGCTG
GAGCTGGTGCTACTTACCTCTTTGGTGTCTACTCCAAGCAGATCAAGTCCTCCCTTGGCT
ATGACCAAACAACCCTCAACTTGTTAGGGTTCTTCAAAGACCTTGGTGCAAATGTTGGTG
TCCTCTCAGGCCTTATTGGTGAAGTCACCCCAACCTGGTTTGTGCTCCTAATTGGCTCAG
CCATGAATTTTGCAGGCTATTTCATGATTTGGCTGGCTGTGACTGCCAAAATTCCCAAGC
CAAAAGTTTGGCACATGTGCCTTTACATTTGCATTGGGGCCAACTCTCAAAACTTTGCAA
ACACAGGAGCTCTTGTCACTTGTGTCAAGAATTTCCCAGCTAGCAGAGGTGTTATGCTTG
GTCTGTTGAAGGGTTTTACTGGGCTTAGTGGAGCCATATTTACTCAAATTTACTTGGCTG
TCTATGGAAACAATTCAAAATCCATGATTCTTCTCATTGCTTGGCTTCCTGCTGCTCTGT
CAGTAGTTTTTGTGTACACCATTAGACCCATGAAGCTTGTTAGGCAACCCAATGAGCTCA
GAGTCTTTTACCATTTCCTCTATGTCTCAATTGCCCTTGCACTTTTCCTCATGGCTATGA
TTATACTTCAAAAGCAAGTTACTTTCTCCCAAGCTGCCTATGCTGGAAGTGTCACTGTGG
TTTGTGTGTTCCTCTTTGTCCCTCTTGGCATTGCCATTAGAGAGGAGCTGCTCCTCTGGA
ACCTCAAGAAACAGCCTGTTGATCCA
>Pav_c373_g2_i1_len_1143
AAAGGAAGAAGCAAAAAGGGAAAAAGCCACATGAATCCAAAAACATTGGGCCATTGACTT
ATATGTATATCATTACAATAATTTGTCACAGGTTTTTCTGTTCACCTGGAAAGGTTCCAG
AAGTTTTTAGTGCAGGTCATTTGTGAACTAACTGATAGAAGAATCTCTGATCCCACAATT
CTGAGTTCATAATAGATCAAACTCCAGATCTTTACATTTTATATATAGTCTTTCCATAAA
ATTAAATTAAATTAACTCTATGCATCTTCTGCTTCCTCCGTGAACTTCTTGTATATATCA
CCTTTGTAGAACTCTCGGGTCCTGATCACCAAAACCAGTGAAACAAGAGCACCAAAGAAT
GTGATTGAAGCTAAAATTGTGAAAGCCAACCTATAGCATTGGCTCCCAAGGCAAATCAGC
TCCTTCACCGAAGACCTAGCCATCCCTTTCTTTGCTAGCTCTTTCAATGCCTCTCTGTCA
TAGAGCATTCCAGTGACCTTCACATTCAGTATATAGGAGCCAAGGGGACTTGCTAGTTGT
CCACAATTGAACAATGTAGAGTAGTACTTGAGGCCAAAGAGTTCGGAAATGATGGCGAAA
AGCAACGGAAGTTGGGCACCGAAAGAAAACCCAATGATCACTGATGCCACATAAACTGAA
CCAGGGGCTGGAAAGGCAATGAGGAGATGGCCAGCACATGATAGAAGAAGAACAAGGGTC
ATCATGAGGGGTCTGGGGACTTTCCACTTTACCAATAGGCTTTCAGAGACAAACCCAGAA
AAGACTCTCCCAAAGTAGTTCCATATACTAACTAATGACACAAAAGAGCTTATTGTTTTG
GTTGGATATCCCAGAGACTCACCAATTTGCCCCAAATTGTCTACTGCTGTCAAACTTGAC
CCGAGTCCGCATAGCGTCGCGATGAACAAAATGAGCATGTCAATACTTAGTAATGCTTGT
AAAATGGTGTAGTCTTCTCCTCTTTCTGGCTTGTTGAATATGTCAGCAAAACAAGATATC
TTTGTGTCCTGTTTTTGCTCTTTTGAGGAATTTGATGGCAATGCATGTTCTTTCGCTTCA
ATTGTTTGTGGTACTTTCTCAATGGTCAACTCATTTGGTGGATCAACAGGCTGTTTCTTG
AGG
>Pav_c374_g1_i1_len_166
TTTTCTTTTTCTTTTTCTTTTTCCTAACTCTGATTATTTATTCCAATTTTTGGATATGGG
TGTGTTTGTCATTCCTGGAGCATTTGATAAATTATTGTGTTGTCTCATATCATTAGTTTA
ATATAAAAAAGAGATAATCCAGTACTTGAGAGAGAGAGAGAGAGAG
>Pav_c374_g2_i1_len_438
GGGAGGTTGGCTGCTATCTATTAAATTAATAGCTTAACAACTTTTTTAATCATCATATAT
AATAAATATAGGTTTACAGACTGATTAATAATAATAATAATAAAAAAGGGAATGGCAAGT
GATCTTGAATGCGTTGGTTAATTGATCTCTGGGCGTGGATGGCGAGCTCTACTTGTCTAC
TGCATATGCCATTGCCAGCGTAACCTAAAGCCTTGGGCTCCTGAGACTGGATAACCAGCA
GCCAGCTCTCCACAGATTTCCCGAGCTGAGCTCTGCAATTATTTATAATAATAGAATAGA
AGGCCGAGGCTAGCTGCTTTAACTTTAACCACCACATGTCATGTTTCAAGAAATCATATG
CCTTTTTCATGAGAATTGAGAAAGGCATAATATGATCAAAGAGATTTATAATCATACACT
CTCTCTCTCTCTCTCTCT
>Pav_c376_g1_i1_len_2419
GGTACAATGTGCACAGAAATTAGCTTCTCAGTCGCCATTAGACACAGAATCAACGTTTTC
CTCATCTGAACGTGGAAAAAGCTCACAAAATGTAGCATATCTGCTTTCGTTTCAAGCTTT
TGACCAAAAAAGAAACATACATGTTTAAGGTGACTGGTTGATACACTTATGTACATGGTA
GAACAAGTAGGATTCACCACAACAAGCTCTCGAGGTGTGTGACTGGGCTTGTAATCAAGC
AAAGATTGAGGCGGCTTGACGTCTGCTATGGGTTGGGGCCTGTGCCATTGGAGTGCAGTT
GTGATTTGTTCCACAGTTCCCTGCTTGCCTTTCATTAGATATTGACGTCCCTAACTCTCA
ACCCTTTGTTTTCTACGGACTAGAAAGGTTTCCTTGGGGTAGGTGCTCGATTCTCCATAG
ATTGCAATCTTTGTTTGAGATGAAAGACTTCGACCTGTAGTTGGAATGCCCTTGCTCGTT
CTCCTGCAAGCACTCCTCTAGTTGAATGGAGCTCCTTCTGAGTATCATCCAAAACTGCCT
TGAGGAAAGCCACATCGTGCTCAAGCCTCACATTGTCAGAATGAACAATATTTGAGAGGT
TGTTAGCCTCCTCTTGTGCTATCTCTACACCAGCAACTTTTTCCTTGAGCAATTCCATCT
CCTTTGCAGTGTCTGCTAATTTTCTCTCCATCTCCTGTCTGCTCTTGAGGGCAGATGATA
AATTTTTCTCAGCCGCTTCTCGGCTGGTCAATGCAGCAGCCAACTGCCCTTCTAAAATTC
CATTCTTTCTTATTATTGTAGCCATCTTTGATTCATAATAGTGGTAAATACTTGACGGAG
CTGATAGGGCCCCTGGTTTACTATCAGTTTCTAGGAACATTGCATCATTGTTATCAACTG
AAAGGTTTCCGATTCCATGATTGTGATGATTTGAATTTTCATACTCATATCCAGAGAGCA
TCTCCTCCGAATAGAGTCTACTTCCAAGTACGTTAGTCTGGACTCCTGAATCAGATTGAC
TGTTTTTCTTTTCTGTTGGCTGTGAGAAAGAGCTTTCATCTTCAGAACTCTTTACCACCC
TAACAGTCGTGTTGTATTCTTCGTCATTATGGAATTGTTTCCTAAGTGAAACATTACCAG
AAACAGGATTTGGATCAACAAGCAAGGACTCTGACAAAGATTTTCTTCCAGAACCATGAT
GTTCAATTGCAGATGCAAGATTTTGTCTAGTAACTGAATTAACTGAGCGCTGAGAAGAAC
CATTATTTAGTTGACCAACCAGGCCAGTGGATGAGCGTTTCTCAGGCAACAAAGTTCCAG
GGACTTTGCTGGGAAAAGATCGGCGACTCATGGATGATTCATTCTTTTCCATGGTCAGTA
CTTCGACCTGATTTGTTGGCTCCTTTCTGCATCCACCAAATGAAACAAGAAAATCTTTTT
CTTTGTGCTGCACAAGCTCTAGGCTGAAACCCTTATTGGCGGTGATTGAAGAAGGAGGTG
ATGCAATGGCCACTGACCACTCAAATGTCAAGATATCAAAGATCAGAGTCTCCGCATGTC
GTTTTTTCCTGCTTCCGCCCCCAACAATATACCATTTGGTTCCACATAGGACCCCACAGC
TACCACCTCTAGGTGATGGATGGAAACCTCGTTTCTTTATTCTTGACCATACCATAGTTT
CAAAGTCAAGTGAATACAGATCACTCAAAGTCCTGGATTTTGATGTGCCTCCAAATACAA
AAAGAGTCTTATCATCATAAAGAGCTGCCACGTGATTGGACCTCGGAGATGGTCCTGTTC
CTGTGCAATGAAGAGGTAGCCATGTCAAGGACTTCAGATCAAACATATGCAGATCATTCA
GCTTCCTTCTTTTAGCATCCTCACCCCCAAATAGGAACAATACAGAGCTTGCCCTGACAA
CAGTGTGACCAGTGCGAGCAACCGGTATATCGCCCTTAGCTTCCATATGAGACCAGCATT
CTGTCTCTGTGTCAAATGCCCAAACTGAAATTTTTTCGTTCCCAGGTTCAGTTTTTCCTC
CAATAAGGAGTGCCTTTTTTCCCCAAGACACCAGTCTGTGGCCCTTGCATGCAGGGATCT
TTAATGGTAGACTGCTCGGTGACAAGTAAAGCTTAGACGAAGCTGTGGTCCAGGTAAAAC
TGTCGAAATTAAGCACCTGTACATCATCTAGCAATTCATTCCCAGATTCACCACCAACCA
CTATCATCTTGTTCCCAATTACAGCTGCGGCATGATTGAAGCGGGGCGTCGGCTTGTCCC
CAGAAACTGACAACACCATCCAATTCTCGGAGCTCCCCATTGTGGAATTACTAATCTCAG
GAGCAGCAGACGAACACTGGTGATCGAGCTCATCAGAATTACTGCTTGCAGGGGCATCAC
ATTCACTATTGGAGCTGTT
>Pav_c376_g2_i1_len_162
TGTCTTATGTGGCTTCTAGTTCCCTGAGCAGAGTCTGAGAGCTGGACTTTTAATCGTCCA
AGCTTCATGCGTCTGCGAGAAAAACCGAACATTTTTGTTGGGGAAACAAGAGCCTCAACA
GCAGGAAAGAACCTCTACTTTTCCCTCTGTTTGGTAGCCGAG
>Pav_c377_g1_i1_len_252
GTGCTCTTCCTGGTTTGATTCCTCTCTTCATTTGTGGTCTCCTGAATGTGCCATTTGCAA
AGGCACTTCAAAAGTGTCAATCCCAGTTCATGATAGCTCAAGACGAGCGACTCAGAGCCA
CTTCTGAGATCCTGAACAGTATGAAAATCATTAAATTACAATCCTGGGAAGAGAAATTCA
AAAAGTTAGTCGATTCCCTTCGCGAACGTGAATTCATATGGTTGACTGACTCACAAATGA
AAAGGGTTTATG
>Pav_c378_g1_i1_len_202
ATGGGCATGATCAGAGACAATAAAGTAAAAAAGCTTAAATAATTTATAAACCTTGATAGC
TAAAAGGAACAGTCTTCTTGGCAGATTATGAAGGAATTTCATTATGCACTAATAAGCCAA
CAATCTCATAATGCAAAGGCCCTAACAAAACAAATAAACAAAAGAGAATGCAGTATACCA
TTTCCGCATAAATTAGCAATAG
>Pav_c379_g1_i1_len_176
AAATTTCTTAAATATTGAAATTTCTTTAGTGTAAATGCAGTACAAAAGAAAGAAACTAAT
AAACCAACAGAAACAGCTTAAAAGAAAATTTTCTTGCTACCTTGGCTCAACAAAACAATG
AGAGAACGATATTGTCAAAGGCGAAGCATATTACCATCAGGGTGTGGCTCAGTCAT
>Pav_c380_g1_i1_len_1076
TGCGGCATGCCTATGCCTATGACCACTGGGATAATGAACGCAAATTGGCCAAATCTAAAC
AGAAAAAATGACTCTCCAGTGCTTCGCGGCACTACAGTGCTCCATTGTTCCCCACCATCC
AACCGTCCGTTTAGTTCATCCCAAGATCATCTCTCCAACGCCATCATCATCAACCATAAC
AAGAAGGGGAGCTTTATCCGCTGCTTTAATCTCCACCACATTCACGCTGCTCTTGACGCT
GACACCTCCTTCAAAGTCCGCCATAGCCGAATTCTCAGAACTCCTAAACTCCGGCGGCGT
CAAGGCTTTGGAGCTTCGCCTCGGTGACGGTGAAGTACCCGCCGACGGCGACCAGGTTGC
TGTTCATTACTATGGAAGGTTGGCAGCAAAACAAGGATGGCGCTTTGACTCGACATATGA
TCACAAAGATGAAAATGGTGAACCGATTCCTTTTGTATTCGTTATTGGGTCTGGGAAAGT
CATTTCAGGGATTGAAACAGCTGTGAAATCTATGAAAGTGGGTGGTGTTCGTAGAGTTGT
TATACCGCCATCACAAGGGTATCAGAACACATCACAGGAACCTGTACCACCTAATTTTTT
TGACAGGCAGAGACTGTTTACAACCATTTTCAATCCAACTCGTCTTGCTAATGGAGAAGG
CTCAACTTTGGGGACTCTTGTGTTTGATATTGAGTTGGTCAGCCTGAGACATAAATGAAG
ACTTCAATTATTCTTTGTCTCCTATGCCAATGCTTTGTCTCCTATGCCAAAATTTAAGCT
GTAAGAAGATACTTTTTATTCATTCTGGGAAAGGAGGTATTTTACATGGTCGATGTGGCT
TATGATTGCTTACTTCAGCTGTAATATATAAACCAATTGTCTGAAGGTGTACAAAATTGT
AGATTCAATGGATTGCTGCTAAATTTCAGCTCCACGTTGGATATCATGTGTTATCAGTCA
ATAGGGATGATGGCTTTTGGTTGAGTGCAGTAGTTTCTTTTTTTTCCTTCTTTAGTTTGT
CTTTTTTTATAGGAGAGAAAACTTTGGAATCTTATACAGGGGGAATGAAACAAGAG
>Pav_c380_g2_i1_len_301
TTATGAACTGGGTGGTTGGTTAAAACTGGGGTAAGGGGTTGATGGGTATGTGGCTATGTT
GCCTTTTGATTTGCGTATAATCAAAACAAGCTTGGTTAATTTACATGGTTGTGCCTGTAC
ATAATGGTTGATGTAATCTTTTGCATTTAAGCTAGCCAGTAATTTCACCTGTTTTCAAGC
AGTTAGGCTGTAATTTGCTGAAATTTTTTTTGTGTGGCCAAGTTGTTGGATGCTGTTCTG
TTTAGAACAAAAGGAACTCTATATTTTTGGCTTTTGCAGCATTTAAACTTCAATATTACA
G
>Pav_c381_g1_i2_len_1123
GTGAGCTACAAGAAGACCAACGGACTGTTCATTTCCCTTTTTTTTAATTGAGCCTCCGAA
ATTCAGAAATTACGGACGAGCTCAAAAAGTCGAATCTCGATTTCTGTCAACTGTGAGCTA
CAAGAAGACCAACAAAATCTGAAAAATTGAGGTTGGAGAACGAACAAAACAACCCAAAAT
CCTCTTCAGATCGTTGTCTTCTCGATTCGCAAATTCTCAATTGAACCAGTGGGGATAGTG
TGCCACGTAGCAATCGAGATGAGTGAGGTGTTTGAAGGCTACGAGCGTCAGTACTGCGAG
CTCTCAGCAAATCTCTCACGAAAATCTAACTCCGCCGCCCTTCTTCCTGACCATGAGAAG
AAGCAGAGGTTTTCTGAGATTAAAGTTGGATTGGACGATGCTGATGCTTTGATTCGGAAA
ATGGACCTTGAAGCCAGAAGCTTGCAGCCGAGTGTAAAGGCGGTGCTTCTTGCTAAGCTA
AGGGAATATAAATCTGATCTCAATAAGTTGAAAAGGGAAATCAAAAGAATTACATCACCT
GATGCCAATCAGGCTGCTCGCGAAGAGCTGTTGGAGTCCGGAATGGCTGACGTGCATGCG
GTTTCTTCTGATCAAAGAGAGAGAATGACAATGTCTGTTGAGAGATTGAATCAATCAAGT
GATAGAATCACGGAGAGTAGGAGAACCATACTGGAGACTGAAGAGCTTGGTGTCTCCATT
CTCCAAGATTTGCATCAACAGCGGGAAACTCTCCTGCATTCCCATCAAAAACTTCATGGG
GTAGATGACGCCATTGACAAGAGTAAAAGAGTTTTAACTGCCATGTCACGGAGGATGACC
AAGCATAAATGGATCATCGGCTCAGTCATTGGAGCTCTTATCGTTGCAATCCTGTTTATT
CTATATTTTAAGTTTTCTCATCATTAATGAATATCGGATACGAATACCATCTGTGGTATA
AGAGATTCTCTCTAGTGATTGTTGTATCTATACATAAGCTCTATTGCCCAGAGAGTAATG
AATCATATTTCCCCTATTTTATCAATACTTGTCCTCTATTTGTAAATTTTTAGTGGAATG
TTCAGGTCTTAAAACACTCAATGGCAGCGGGAGGGAGGTCTCG
>Pav_c382_g1_i1_len_151
ATGAAGTGTTGTTGGTCTTAATTAAGTTGTATCTCTGCCAACTAGGTCTTGGTCCAGTGG
TATTTTTCTTCCCAATGTTGGGAGAAGTCCCAAGTTTGAATACCCCCTCCCCCATGAATG
AAAAATAAAGTTGTATCTGTGATGAATTTCG
>Pav_c383_g1_i1_len_253
TTTGCCGGCTGGTTGCTCTAAAATTTCGACAGCTTTGGTTCCATTTTTATTTGACTTTGG
TGCTCAGTTGACTTGGGACAGTCCTAATTGTCGTTCTTGTGAAGCTAAGGGTCGTGTTTG
TGGGCTGGAAAATGGTACTACAACTTCTCAAATTCGGTGCTTTGGTTCTTCTGGCTTTTC
AAGTCTGCCAAGAGCTGCAATGTATGGCATAGTGATAGGCGTGGGAATTCCAGGGCTACT
GTGCATCATAGAG
>Pav_c383_g2_i1_len_161
TGATTCGATGGTCGGATCATCAAGGCCAATTCTGACTGTCGAAGGTCGTCGATCGGGTAT
GGTGGATAACAGTTGTGTGATGGTGGGCTGGTGAATCTGACCACGAACCCTCATCTTGTT
ACAAACATAACCTGCAAGCCCTATGATGCACAGTAGCCCTG
>Pav_c384_g1_i1_len_517
GAGGAATTAAGACAAATGCATGAAACAAAACATGAGAAAAACAAAAACTATTTAAAAATT
TCTTTTAGCTTTTCATTTTATGTAACATCCATTACATTTCTCTGTCCTGTCCACCATCCC
TCCTTCCCCACTTCTCCATCTATTCTCTCTCCTTTCTCTAGCTATCATTTCTCCCATTTA
CTTTTCCATTATCTTTAACTAAAACAACAAAAACAAAAACAAAACCTAAACGAATTTTTT
TGCTTCATCATTTGGATGGCTAAATGCATGGCATGGAAATAAGGAATGATTTTTTGAAGT
GCTTGTATCATGCTTTTGTGCAAAATGAGGTTTCATAAAGCCGTGTGAAAGAGTTGGTGA
CATTGGATTGGACAAGGAGTAAATTACTCATCCTGGGAGTTCTCAGAAGCTCTTCCATTT
AATCATTCTCATTTTAGGAAACATGTAAACAATGGATGGTAAAAAAGAGAGTAATTAACC
ATATATAGAAACCTAAATGGCCAAAAGAAGAATCAAG
>Pav_c384_g2_i1_len_637
GGTCTTTTACCATTTGAAGTCTGTGAAATATCTTGTTTCCCATAGCAGAAATGTATAGTT
TCATTCTTAGATTTCTATATTTTCTTTCTGCAAGACTGAGGGCATACATCGAGATATGGA
TGTAAAGGGGACAAGAGAATATATAGCTGAACTTTATTCATGATAGTAACATATAAAAAA
AACACGAAATCAGATTGGATTTTCTGTGTTGCTTGTCACTAAAGAATGCAGATGAACTTG
ATGGGTTGAGGGGTATGGAGCAAAAAGTGTGGTTAATATTTCTTTTTATTATAGTTTATG
GTGACTATTTATATGGGCGAAATTTATTAGCACATCCAAAATACTTGTCTCATTCCTCTG
GTACTTTCCTATTAATCGTAGTTTGACATACGTGGATAAAGTTTTATTTAAATTTTGGTG
TTTTTGATGAATTGACTTTGCATATATGTGTCAAACTGTGATTTTCAGGGAAGGAGTAAT
GTCTCCTTCCAGAAAGGAGGCAAACAGTGTCCAATTACTTAAGCATGCTCTACTGTATCA
ATTGCTATATCAGTTTCAAAACTATGGAGATTTATAGTTCTAACAAGCTTAAGCATTTCA
GACATATGGCTCCATACCACATTGTATAGAATTTTTC
>Pav_c385_g1_i1_len_281
GATAGGTCCAGCATATCACAGATCTTGGTCTGCAGCTCCCGCTCGTCCTTCTTGTCCAGA
AGATCGCCGACAGCGCCGCGCACCGCCTTGGGGATTTGATCCACATACTGCGGCTTGACC
AGCGCCTTCAGGTTGTCCTCCAGGATCTTAGTGAAGTAGTTCTGCAGCTCGGAGCCGCGG
AAGTAGCTGAGGATCTCCGTCCAGTCGGGCGGATTGGCGTACTTGCCCAGGTTGGGTTTC
TGCTTGCCGGCGAGGATCTTCAGAGCGGTCGACTTGCCAAT
>Pav_c386_g1_i1_len_354
ATCAAGCGCACCAGGTAGATCCTACATAAACCATAAGAAATACAAAAAGAATCACAAAGA
AATGAAAAATTTATTGAACTATATTTGAATTTACATAGTCTTGCTGTAATAGAAAAAAGC
TTCACTCCTAGACCCATAGGATGTACGCACTGCCCCCTTAACTATTATTAAAAACGGTTG
TTCTTTCTTAAGCAAAGGCTTTCATACAGTGGTCAGCTTGTGCATGCATTTTTTTTTCTG
ATGATTAAACAGGGAAGTTTTTGCCCAACCACGCAATTATTTCTTTTTTTTTTGTCTGAA
CCACGCAATTCCAGCAGACAATGGTACTAACCTGCTTATTAGCAAAAATGAGGA
>Pav_c388_g1_i1_len_160
GATAACACTCAATCACTCAGAACCAATGGTTTTATTCTCTCAAACAAGCTTAAGTGAGTA
TATGACATAGAAGCACAATATTTGGTTAGATCTCATGAAGGGAATCAAATACTAAGAATA
GAGATACACACATACTTACCAGCACCCATGAATACATCCT
>Pav_c389_g1_i1_len_375
TAAGGAGAGAGGTCCTTGTTCAATTTAAGGAGATAGTCCACCTTGCATCCGAGAGAGCAA
TGGATATAAGGTTCTTGAAGACTTCTGTCACAGGAAGTGCAGTTGTTTCCAGAACCCTTG
AATTGCCTGTTCTGAGGTCTTTTCTTGATGAACACCACTTTGGCACTATTGATTGTATAT
GCCTGAACATTAGAACAGTCTATGAGCTTTTGAAGATCTTCCAATCGGACAACATCATGG
TATACGTAACGGCGAATTTGAAGGAGCCTATGAAAACGATGGGATGGCAGACAATGGGGG
CATATACTGATGCAACAATCCAAGCAGCAGATATTCTTTTCATTCTTTTTAGCGGTTTCA
TGATAGGAGCAACCG
>Pav_c389_g2_i1_len_154
GACCTCTCTCCTTACCTAAAGAAATGCAACTCTCTTCAACTCAGTCCTGAGTTCTTGGTT
CCTCTTTCTGATACCGGAGACGAGGAGATGACGAGTGATCAGACCAACCCTCATTCCACA
ATTGTGGACTGCGATGACCCGATGAGCTCATCAT
>Pav_c390_g1_i1_len_316
GAGAAAGATTTGTGTTCAATGTTCTTTTTGTTGAAGTATGTCATAAGCTTCATCTATAAT
CTTCATAAATGGTTAGTTTTGACTGATAAGACTATGGGATTGAGGTGGCTTATGCTACAG
AAATAGAGACCAATAAATTTGACACATATGCTGGTTAGAAAGGAGTGTGTATAACTTATC
CAAAATTTATTGGATCCTGCTACTAACTATCTATTACATATATCTAATATTTCCAACAAA
AAGAAAGGCATGTTGCTGGAGAAAATCATATGGAGCTGGCTCTGATGATGTCACCCTTTA
AGCCAGATGATTGTTA
>Pav_c390_g2_i1_len_252
GTCGACTATTCTTGGTTACAAAGGTGTGGATTTCTTTTGATGCCTAATTTCTTCCTTCAG
CTTTTAATTGCTGCTGCCATGAGTGGTAATCTGTGGTAATTACTATACTTGGTCACAACT
AAAAGCTAATTCAGACATGATCTTATTCAAAACTTCCAGGTCGGTCTTTCGTTTTCATTT
TATTTATTGGTATATCTTCGAACCAAATTGGATTTTACTTTTCCAAAAATAGGGATTAAG
TTTTTAGGAGAA
>Pav_c391_g1_i1_len_1818
AGAATCTCTTCTCCAAAAGAAACCCCACTGCACCTGACACGACTTTCTCTTTCCTTCGCA
AATCGACTTGTATATCAACACCCACTGCACCTGACACGACCAAACCAGACCCAGAACTCG
ATCATACCCGACCTGAATTCTTTGGCTACGGTGATCCGACGATCCGAATGGCTCGGAAGA
AGATCAGAGAATACGACTCCAAGAGGCTGCTCAAACAACACTTGAAACGAGTCGCCGGAA
TCGACCTCCAGATCAACTCAGCTCAGGTGACCGAGTCCACGGACATCGCTGAGTTGGCGA
ACACGGAGACATGGCTGTCGTCGACGAGGCTAGTGGTGAAGCCCGATATGTTGTTCGGGA
AGCGCGGGAAGAGTGGCCTTGTTGCTCTCAATTTGGATATGGCTCAGGTCGCCGAGTTTG
TGAAGCAGCGTCTTGGCAAGGAGGTTGAGATGGGAGGCTGTAAGGCACCTATAACGACGT
TTATAGTGGAGCCATTTATGCCTCACGATCAAGAATTTTACCTTTCGATTGTTTCTGAAA
GGCTTGGATCGACTTTGAGCTTTTCGGAGTGTGGAGGAATTGAAATTGAAGAGAACTGGG
ACAAGGTTAAGACTATATTTCTTCCGACCGAGAAGTCTTTGACAAATGAGGCTTGTGCTC
CACTGATTGCCACTCTTCCATTGGAGGTCAGAGACAAAATTGGGGATTTCATAAAGGGCG
TCTTCACTGTATTTCAGGATTTGGATTTTAGCTTCCTGGAAATGAACCCATTTACCTTGG
TTAACGGTGAACCTTATCCATTGGATATGAGGGGGGAGCTAGATGACACTGCTGCGTTCA
AAAACTTCAATAAATGGGGTAACGTGGAGTTTCCACTGCCTTTTGGCAGAGTTTTAAGTC
CTACAGAAACATTTATTCATTCTTTGGATGAAAAGACAAGTGCATCCTTAAAATTCACCG
TGTTGAACCCAAAGGGACGCATCTGGACCATGGTAGCTGGAGGTGGTGCAAGTGTTATAT
ATGCTGATACTGTTGGAGATTTGGGTTATGCTTCAGAACTCGGAAATTATGCAGAGTATA
GTGGAGCTCCAAATGAGGAAGAGGTGTTGCAATATGCGAGAGTTGTGATTGATTGTGCAA
CTGCTGATCCAGATGGTCAGAAAAGAGCTCTTATTATTGGAGGTGGTATAGCTAATTTCA
CAGATGTTGCTGCTACATTTAATGGAATCATTAGAGCCCTCAGAGAGAAGGAATCCAAGC
TAAAAGCAGCAAGAATGCATATCTTCGTGAGAAGGGGTGGTCCAAATTATCAAACTGGTT
TGGCAAAGATGCGTGCGTTGGGAGAGGAACTTGGAGTTCCTTTTGAGGTTTATGGGCCCG
AGGCAACAATGACTGGAATTTGCAAGCAAGCAATTGAGTGCATCATGGGTGAAGAATAAG
AAAGAATTCTTATTTTCAGTTTTTTGTATGAGTTTTGGAGGTTCAGAGTGTGTGTATTAT
GATTTGGCTAAAAAAGAAGTGTGCATTGTGAGTTTGTCTCTGGAAGATGAGACCACAGCT
GAAATAATTTAAAATTTCCAATCTTTCTAGTTTTGTGAGTCTCTGACTGATACATTCCCT
GTGTTTTAAGTGTTCTTGTTCTTGTTTAGAAATGAATGGTTGCTCTCCCTCCTACCTTTC
CCTTTTCTCCACCTTTTTTAAGTTTAAAGAAACAAAAAGTAATAATAAAATGAGAAAATT
ATGGAAATCATCAAGAAATGAGGATGTGAGCCATTTTCTTTAGGTTTATTTTTTATTTTT
ATCCGATTAGAAATATGT
>Pav_c392_g1_i1_len_377
CAAGCCACCCCATGGCAAACGATGCCGTTTTCAGGGCCTCTCTAGTTTGGTTGGCTACAG
TTATAGTGGTAGTTGGAGTATGCACACAGTCTTTCAAGAAGATGATGTTAACGTACGTGG
TTGGTGTGCTGGGTATTTCTGCGTTGCTCTTGCCCGATTGGGGTTACTTTGACCGAGACT
TTTCACGGTGGACGTCTCCGGTTTCAGCAGAGGAAAGAGCCTCTGAAGTTGCTCAAAGAT
CTGGGTTAATTAGAAGGTCAGTTTATTTTTATTTTTTCGGACATGTGAGATTCACTGGTT
TTTCAATTGAATGTTGTGATTTTGTTGTGGAAGAATATTAGCCAACAATTGATTGATGTT
TGTGCGTTTAGCTTTGG
>Pav_c393_g1_i1_len_211
TGGTTTGTATATGCAACCGTTCTAGCACACAGATGGCAGGATGAGGGAGGGAAAAGAAGT
TGCTATCATAGAGCATGTACTAAGAATAGGTATCCTTAATGAACAAATAACATTTTACAT
GGGGCAAACAACTCCTTGACAAATATGGCGAACATATGAACAATTTCCTTCTTTTTTTTT
TTGGGATAAAGATGGAAAGGTTATTGGACGA
>Pav_c393_g2_i1_len_305
GATTATGTAGGACTATTTGTAGTGTATGAACAAAGGGGGAATTCAGAGGCAACTTAAATT
TTACTGTGAGAATAGTTGGAACATGATAATACGAGCAAGAGACTCTTGTTTATTACTAGT
GGAGAGCATCTTTTTCCTTTTTCTTTTCCTGAATGTCATTGGGGAGTCAAGTAGTTGTGG
TATCATACATACATGCATACGCATGAATATCTTTTCACATGTAGCCCTATTCAATTGACT
TTGGGTTTCCATGCACATAAGTAGTCTGGAATTTGGTTTCTTTTTTTGCTTTTGTTCGTC
CAATA
>Pav_c394_g1_i2_len_1359
AAATGGAAAACTTAGAGGAAAGAATGTGCTAATCCATATATCTACATCTGCTCAAGTGAT
TTCATTGCCTGAGTACATTAACAAATTTGAAATAATGTGCTCATCTGTCTACAGTTGCAA
GATCCAATTCGCAAAGGAAAATTAAAAAGCATAAAATTTTGATGCTAATAGGACTTTATC
TCATCTACTCTTCTTTGAGAGAACAAGCAAAAAGAGAAACTAGAAAACGCACCATTCGAA
TTGCAAGCCAATAATGGTCAGGTCAATGCCCAGAAGTTGCTTCAAAATGTACTGCGGGAC
CAAACTGAAATCTTAGATACTCCAATGCCTCAATTGGTCTAAAATGGAGCTGCCGTGATC
ATACTGAAATAACCAAAACTTGATGAAGCCAACCACTTTTATGAGTCAGATATTCAAGAA
TCTTTAGAAGCATTTTGATCCACTGGCCGTAACAGAAAGGGTGGAAGAAATGCTGGGATG
GTGAACGCCAAAACCAAGCACACCAACACAAAACCTACAACCCACCAAGCTTTGTACGGA
ATTCCCAATAGTAGTTCATCACAAACTATATTGAAAATGATGTGTTCCCTCTCCTGCACA
TTTGGTATTGCAACAACTCCTTCTGGCTCCACACTCACCAACACATACATGCCACCCTGA
TCGTTCGAGCCAAGACTTTCAGTCTTGAAAATCAGCTTTTCTGTATTTAGTAATCTTCTG
TTCCCAGTCAGTGCAGATTCCAAGTCCCCTCTCTTGAGTTGTATGGAAAATCTAGCAGGT
ATAGAAGCTGGATACGATATCTTCACTTCATACCACGTATCAGGCTTCAGTCCTTGAAGC
TGGTAAAGGCGTGAACCCATTTTTAGTGGCAGAGTTTCCTTCCACAGCTCTTCACCAACA
TTCAAAACTTTGCCGTCTGTCGTGTTCCCATGGCTTGAATTTGAGCAGCTGATAACGATG
CAGATGATGTAGAGTGTGATCATAAGACTACGAGTACGCATTTGACGCATTGTGGTTGTG
GACGAATGTGGCACGCTGCTTTCTTACTTCTTCAACCTAACCAATCACAAGTACACATTT
TAGTGGATTTGTTTCTTCACCTTTCTCAGGCTTTCTCGGCAACCAAACAGACCAATAATC
GATCAACGGTTGCAATAACAGCTACAGAAACTCGCAATGCCCGAGTCCATATTTTCTCAG
GAATCTATCAGTGAGCTATCAGCACAACAAAAAACGAATGATCCAAACAGCAAAAAACTC
GTAAAAGGAAATAACAAAAGCTTGACAGAAAAACGAGATCTAAAAGATTATAAACGGTGT
CACGTTTAAACGCCGCGTTTTAGTCCTTCTTGCTTGCTA
>Pav_c395_g1_i1_len_333
GAAGAGATGAGGAAAGATAGCCGGAGGTAGGGCTAGTCATACAGAGTTTTGCTTTGTAAA
GGTACACATTCATAGAACTGAAAATTCCTATCCCGTCGGAATTGGTAGCATTAAATGCAT
TCAACGTTGACGACACAGCAATCCAGCTCATTATCCCAACCTAATCAACTTTAGCCATCC
GTCAATTATTTTAACTTGTCTTTACCTCTTCTCTTCTGTTCTCTGCAGCCAGACTTTGTT
TTTATTTATCTGGTCTTAACCTTAAATCCTTCCTCTCCCCTCTCAGTTAAGTCTCTCTCC
TCCATCCAAATCAAGCTCTCTCTCTCTCTCTCT
>Pav_c396_g1_i1_len_330
TAGATTATCGTTTGTATTAAAAAAAAAGAAGAAGTAAATGCTCTTGAAGCAAAAATAGGC
TATATCGCCAGTTCTTTAACCATTTGTGAGGCTGACAAATAAGGACATATTTTTTGTGGG
TTAGTAATATAAGGATCATGCAGAAATGGGCTACATCGGCAGTTGTTTAACCATTTGATT
GCAGACGTTTTTTGTTTTCGTTTTTGTTTTAACGAAATGGATTTTGTGTTGTTTCATATT
TTAGATGAGTGACCTGAAATATGAAGGGTTTAAATTGGTGATTTTCATTGTGGAGAAACT
CTCAGAATTCTATGAGTCTCTTCCTTTTTG
>Pav_c396_g2_i1_len_478
TCTATGAGTCTCTTCCTTTTTGCGAATGGCATCGGTACTTCTTCGGCAGCTTCATTCTTC
TTAAAATTTAGGGCATCTTTAACATTTGTGCCCTAAAAAGACATCTTTAATGTATTAAAA
AAATCAGAATTTATTGGCTATAATATTTTTCCATCCATTTCTTGGGAGGCGACATTCTTG
CTCAAACTCGATGCTTGTTCCTTGCCTCCAAAGTTATAATGGGAACTAACTCAGCAGCAG
GGTCTTGCGTTTGCAACCACACCAATCATTGGTTTCAGCACGTGCCCTCATCCCATAGCA
AGAGTGTTAGAGCATCTCCAATACTAGCAGCAAACCAAACTTTGTTGACTGACGTGGCAA
TTTGAAAAGCTTTGTATGCTATTTTAATATTTTTGCCCCACTAGACTCTTCAATTCAATT
AATGTAATGTTATGGAAAAGAATGAAAAATATGAAAACATGCAAAACAATGTCTTATG
>Pav_c397_g1_i2_len_551
ATCTGACAGAGAACTTGATCAGAGCAAGGAAAATTTGCCAACTGATTCTAATTGAATATG
GAGTTGATTATTCGGCCAAACTTTAAAAATCCATTTGTTCCTATAATCTTGTTTTTGTGC
GTGTGAACATTAGAAAACCCGTTACTGAAGCAAGTGGTACAGAATATGTACATGTTGATT
CCAGAAGATGAAAATAGAAAATATGGGTTAAGAACACAGACAGGAAAGGGAAACAGAGGA
ACAAAAGAAGAAGTAATAACAAAAATACTAAGAAGCCTCACACGGCAGGAATGAAATGCA
GGCCGTGGGAATGCTGAGAACAAAACTTCCCAAACACAATTTGAAACTAACTAAAACGAA
ACTAGGAATCAAACGAATGAGAAAAGAGAAAGAAACCAAGTGGGCAGCTAATGCATGCTC
TAAAGTTGAGAAATTTAAATAGAAGAGACATAACCACAAACAGCTGAGATACAACTTCAA
AAAGTGTTGCAGGAAACATTAATATCACCAAAAGATGAAGATACTCACTGAGGGGGAAAC
AAGTTTACAAA
>Pav_c398_g1_i1_len_295
GGGGAAGGTGAATCAAGAAAAGAAGAGATTTTGGTGCATAGGAAGTCCTTTTTCAAACTC
AGAACATGGAATATTATGGAAATTATGATTCAGTGAAGGCAATTTATAGCCAGCAGTTAC
CGTCTTTAGTGTTTGTGAGTGAAGCACAACTCCATGATTGTTGTTAATGGATGGTAACCA
ATAGTCTGCACTGTTGAATTAGTCATCTATTATAAGGTGTGTATAATCCATTACACTTCC
TGAAAGTTAATGTAATCTGATTTCTTCTTTAAGGAAGCTTGCCGAAAAAGTGGCA
>Pav_c399_g1_i1_len_350
AAAATGGAGAATATTGAACAACTTCAGAATATTGCCTTCTTTAGGAAGCTTATATAAAGT
ACATGTGGAGCTTCTTGAGTCAGACAATTCCACATTGCCCCATTTTTTGCCAAACCATCT
GATGATTTTTTAATGGTTCTTTTTGTTCCTAATCATGTTCCCGTAATATCACTTTGTACG
GAATAGTTACTTTTCTTCAATCTTATTGGATTGGAATGCAGCTGTTTTTTAGTTTCATTG
TTCTGTGTATTTCTATTATAGATGTTGTAGTTGTATCTGGTTCTGTATTGATGTTATGGA
TGTTGTTTGGTTATATTGATTATTGGTTGGTTGATTAAGTTCACCCCTTG
>Pav_c400_g1_i1_len_163
GCGCGAGACCACCCGTCATACCACCAGAGATACCAGCAAGGAAGTCGGGAGCGCCGAACG
ACTTGGCGTAGTATTCGGCTTCTGAAGCGACAAAGAGGAGGACGGCTCCCTTGGTGGAGG
CTTCGATCCAGGCCCATGGAATGAGACCCTGGTAGAATCCGAG
>Pav_c400_g2_i1_len_287
GAAGCTTGGGTTGGGTGGTGCTGGGGCCGGGTTGTTGGGGGGTATGGGAGGTGGAATCGC
TCAGGCTTATGCTACGATGGGTTTCTGCACTTGCATGAAGACGGTCGAGATCACAAAGCA
CAAGGTCGCAGCCACCGGCGCGAAGCCCCCGGGTACGCTTGAGACCTTCATGCAGATTTG
GCGCACGGAGGGTCTCCGCGGTATCAACCGTGGTGTCAACGCCGTCGCGGTGCGCCAGGT
CACCAACTGGGGATCTCGCTTTGGTCTGTCCCGTGTTGCGGAAACAG
>Pav_c401_g1_i1_len_626
GGGCAACCATATATGGCCCATCTTTGTAATTTCGCTCTTAACTTTGCATTTCAATTTTCC
CTTTGATAATTGATTATAAAAGAAACGCGTTACGCAATTAATAATAAAAAACGAAACCAA
ATACGTAACTTGAAAGAAAGAAATAGGCTTTGTATTAGAATGATGAAGAAATTAAAGAAT
GCAACTGTTTTACACAAGTATAACACGTTCTGTGCTAACTGGATATTTGAGCCTTAAATA
CTAAAGTAGCTAGCACAACTTCATTTGTGTGCACCATATGAGGGACTGGAACATTAGTGG
CCTTCACCGGGGCTTGGACCAGAATTCTTGACTCCCCAAAGGGCAAGAACATCACCCAAG
TAATGGCCAACCCCTCCCGGGCTCGAACCGGCCTTCCTCGGGTTGTGGTGGAGCTGGTGG
CCCCGGTGGTGATGATTCTTATAATGATGAGAAAGAGGACGGGCTTCTATGGCAGCAGCT
AGCAAAACGAAGCTCAGGACAAGTAGGGGAACGAGGAAACGCTGGAGTTTGATTTCTCTG
GCCATGACTAAAACTCAAGAACTAAAGTCGCTGGTTTTGTTTTGTGGTATAGGTAGCTAA
TGGGTCGAGGATTTTCGAGTTATGCA
>Pav_c402_g1_i2_len_2918
GTGGATGATAAAAACCCCAAAGACAGGAAAAATAATGCGGTGACGGCCCAATTTAGACAA
AATCAAAGCACATAGCCCCCTGTGCATACATATAAACGGCTTGACCCAATAAAAAAGCCC
AAAGCCCGAAGCAACAACAGGTCTTCAAGTCCACCGGGATCTTGTCGTCTCTGAGCTTCA
GCCTTCAGCTCAGCTCTTCGTCTTCGCTCGAAAATGGAGTCTGACTGACCGACTGACTGT
CTAAGAAACCGTCACTTGCCCTAATAAGAGAAATAACTCATACGAAGCAAAGCGCCTTTG
GATTTGAAATCCATTCCGAGCCAAGAATGGTAGCTGAGAAGGAGAGCGAGAGCGTGACAC
CCGCTATACCTAGAGCTCGACCTAAACCTAGACCAATTGTACAGTTGGGGATCTTCCTCA
TCTCTCACAGCCTCCTCTTCAGTGTCGTTTTCTCCACAGCTGGGGTTCTGGCTCTTTTGC
TGCTTCCGGTTCTCGCCAAGAACACCTACATCTCCGAGAATGCCCTTATGCCAGGCTCTG
TGGCTCCTATGCTCTCCAATCAGGAGGTTGCAGAGGCTAATAGATTGGTCAAGGATTTGA
CTTCATTGAATTCCAAGCCTCTCGCTTCGGCAATGTATGCCCTTCTTCTTCGAATTTCAG
CTGACTCTTTTGTTTTTTCCTCCCAACTCTGGTCTATAGACAATGCTATTTCTGCATTTA
AATTATCAACTTTGAAGATAGTATGAACTACACAGCTTGGCTCATTTTTACTCGCGTTTG
TGCCTCTAATTAAACTGATATTTGTCAAAGTTTTATGATAACATTCTCTGTTGCAGAGGA
AGTCAAAGACTCATATCACAGTACATGTCAAACTTGGGCGCTGAAGTTAGTCATCATAAG
TTCCACTCTCAATTAAATCAGTTTCACCCTCTGCACTTCTTTTCTAGCCCTGATTCTGGA
AGAGTTGAGCAGAACATCAGTTGTGCATTGCTTGGTGTCAACACTGTTGGAATTATCAGA
GCACCGCGTGGTGATGGGAAAGAAGCTATTGTCTTGGTTACACCTTTCAATTCAGTGAAA
CTTAACCAGAATGAGGCCTTATCCTTGGCCATTGCATACTCCGTGTTTTCCTTGCTCACT
AGAGTTCCTTGGCTGGCCAAGGATGTTATATGGCTCGTTGCAGATTCCCAATTTGGAGAG
TATTCTGGAGTTGCTGCTTGGCTAAGAGACTATCACACACCTGTATTTAGTGGACTGGGC
ACGCTAGATGCAGAAATGTGTCCGGAAAGCAATAATATTTATGGACTGAATGAGAACCTT
TTTACAGAAAGGACGATTTATGATGGATTTAAACGCGCTGGGACAATGGCTGCAGCCCTT
GTCATTAAGGTTGCAGATCGAAGTGAACAATATGAGGATAGTCTTAGCATCTATGCTGAA
GCATCCAACGGGCAGATGCCAAATCTTGACCTCATCAATATTGTGAATTATTTAGCAGTG
CATAGGCAAGGTTTGCGGGTGAAGGTGGAGAAATTTTGGCCTTTTCTTGGCTTGAAGTGG
CTCAAGACTTTGGGTGAAATATTTGAATCACTAGGACATTTGGCTAGAAGTGTAAATCCC
CAATGGAAATTTGGTATCCCAGCTGCAGATTATATTGAGGGCAGTGCTACACTCGCAAGT
TCATTGTACCACCAGGCTTTGGGTGTCCCCACTGGCCCCCATGGTGCCTTTCGTGATTAC
CAAGTTGATGCAATTACTTTGGAAATTTTTCCCAAAGTTTCTTCTTTGGATAACAAAGTC
AGGCAAAATGATTTTCTTCTACGAAGTGGCCGATTAATTGAAGGAGTCATACGGTCAGTA
AACAACCTCCTAGAGAAGTTTCACCAGTCCTTTTTCCTGTACCTATTAACGTCTCCCGGT
AAATTTGTGTCAGTGGGAGTTTACATGATTGCTTTTGCACTTCTAGTTGCACCACTTCCA
ATGGTGGCAGCTTCTCTCTATGTTGATGCCAGTAACTCCGATTATAGTCTAAAAATAGAC
AAACCTGCTCCTTTGGGCAATGCTTCTGATGAACCTTGCATCACTCTCAAATCATGGAAA
TGGCTTTTTGCAGCGAAGAAAGTTTTTTTTGTGCACTTGTGGGGCTCTGTTGTTTCATTA
CTCCCGTATTTCATCTGTCAAATACCCAGTTGCACTCCAACAACCAGCTTTCTTATCTGG
GTTTTCCTTTCAATACTCAGCCTTGTGGTCATGTACATTGTCTTGGCTTCTCCATCCTCT
CATGCCAATGAATCTCAACTGCAAAGAGGAGAATGGGCTATCTTGAAATCAGTAACTCTG
TCAGCTGCCTTCATTGGTTTGTGTCTCATGTCAGTCATTAACTTTGCTACGGCAGAAATT
GGGGGGTTATTGATGGTCCCAATGTGCTTGATGGCTCATCCTTTAAAGCTGGATGTTAAA
GCTAGGAGCATCAGAACAGTTTCGAGGGTGGTTTATAATCTTGTTCTGGGGTTTATTGGG
TTCCCACCAGTTGCTTTTATAGTGTTGAAAGGTGCATTCGAGGGTTTCAGCGGCGTTAAT
GTCGGCGACTTCTGGTCTTGGGTGGAGTCCCTATGGGCTTGGAATAGTGCTACTTACCTC
TATATCGGTATGGTTCACCTGCCATGCTGGGTTTTGTGTATTCATATTTTGTTTCATCGT
TGCTAACATGTTGTAAACAATTATCAGATAAATTAGTGATTGGTTTAGACCTGCTGAAAA
TCAGAAAATGAACAGAACTTCTCTCTCTATGATATGTCTAATGACTCTAACCTGGTGCCT
GTTGATGTTGGCTGATGGTCCCATCAGAATAATTTCTTTTTGTTCTGGATTGTCAAAGCA
GATGCTAGAAATTAATTAAGGACCATATTCCACACTCG
>Pav_c403_g1_i1_len_650
GTAGCCTTGGATAAAGCAGCTGAAGAAGCTGAATGGCTTCGAAACTTCCTTGAGGATATT
CCATTATGGTCCAATCCTGTGACTGCCATTTGCATACACTGTGATAGTATGGCTGCCCAA
GCAACAGCCAAAAACAGTGTCTATAATGGCAAGTCTAGACATATAAGGCGAAGACATAAT
ACGATTAGATAGTTGCTCTCAAATGGAGTCATATCCATTGATTATGTAAAGTCAAAGGAA
AATATAGCAGATCCTTTGACCAAAGGCCTACCAAGAGAGCAAACTCTATATGCATCGAGG
GGAATGGGTCTAAAGCCAATTCAATGAATCAAACCGGGCGGAAACCTAACCTAGTTGATT
GGAGATCCCATGGTCTAGGTTCAATAGGCAAACTAGTTGGGGACGATTCAAAGTATTGAA
CACACAAAATGCCCATTTCTATGATATGTGTGTGTTGTCTGTTGATGATTGAGGGTATGC
TTATGCATTTAATGACATTAATATCTTGTTATCAAGAGGAATATGATCACAGACAATTCT
TTATTAATGTCACCTATATAGGAGTAAATGCGGGGTCGCATTTTTGAGAGTTGATATGGC
TAAAATTCTCAAGAGCTCCTAGGAAACCCGGGATTTGTTCAGGACCAAAA
>Pav_c403_g2_i1_len_229
CGGGATTTGTTCAGGACCAAAATGAACACAAACGTATGAATAGACGTGTGTCAGATTTGA
TATGTGTGAGATATATTGTCTCGGTTTACTAAAAAAGGTGAACAGTTCAAGTTCATTATA
TCCACTGCATCACCCGGTAGACCCGATATATTTTCACTAGGGTAATTTCAAGTTCAAAAG
ACACTTCTCTTGATGCATATCATTTCTACGACCTCTCAGGTGATCTAGG
>Pav_c404_g1_i1_len_163
GCCAAATTAGGTTCATTGTACATCTCCTTACTATCTCTCATGTATTTGAGCACCCTCTGT
CAGCTTTGCCAGCATTTCAATCTTTTAATAATTTTAGACTAAAATCTCCTGCTTCCTATT
TCCTCTATCATTTTGGACCCAGCGGGACTGTTGTTTGACAGGG
>Pav_c405_g1_i1_len_1921
GGAAAATTGAGTCAGTGCACAGGGTCATATCAATAAATAAGTCTTAAAATTATATTGGTT
TCTTATATACAAGTGCAGTTCCAAGTGTGGCCATCTTCGTTCTCCTTTATACAGATAAAA
ATATAAGCCAACACCTATTAACCTTTTAATGTACAATTACAAACCAAAGGTGAGGAATGA
AGAAAATAATTCTGAACAGAAAGCTTCAGCAAGTTGTCATAAGAGATGCAACAAGATCTA
GCACTGTAGACTGGAGTAGAGGTTTCCAAGCGCGGTATACAGGGGCTCAGCAGCCTTTGG
TCTGTCCACTGCTCCGAGTAGTATATCTGAAGTCGTCAGGTAAGGGTCACCATAAAATTG
TAGATTGGTATCCATCCTTGTGGCCACAACGTTCCCTTCCAATGATACTCCTACAAATGC
ACCTTTGCTACAACTGTATGTATAGCACATTCCAGAACCTCTGTCTCCAGCACGCATATC
TGCTTCCAGCACTCTACCAATAGGTCCTGCTGCAACACTACAGCCAGCACCAAGAGAAAA
ATGCATGCGACTACAAAACGTTTTCACAGCTTTTAAGTCATGAAGTACAATTATGAAGTC
CATGAGCTCACCCCCAATCTGTGCACCCCATCCTAAGCCAACAGAAAATATGGATGACGG
AGCAGACCATGATCCATCTGACCTTCGAGCAATTACCAAACCAGTACCAAGTTTGTAAGA
AAGAAGCACACCAGCTTTGGCAACTGTTAAGATTGCCAGGCCTTTGGCTCCTCTGAGAAC
AGCTAAGGGTATGGACCTCTCTGGATTCAACCTAGCAACCTGGGAATAACTTCTCAATGT
GTTGGATGCTTTGTATATTTCATGTTCCATGGAAAAACCAACAGGAAGATTTAACCATCC
TCTTGTACATGTCCAATCCATGACATCATGCTTTGCTGCTTGTGAAGCATTGCTAATGTT
GTTGATAAGAATACCCTGCAAAGGGTCTAGCCTATCATAGCAGGCATCACAGACCCTTTG
TGGATTCCTCTCCCTAAACTTGACAGGCAACAAGCACCTTCCTTTACTACATGTTCGGCA
GAAAACACCACCACAGAATCGACAATGATGTCTCCCACGTGTAAGGGCAGTGAAAGGAAA
AGTGCACTGCATGCAAACTGTTGTCGAACTATCAGGAAGCCACTCAGGGGGCTCAGCCTC
CAAAACATCTTTGTACGCATTATAATCAAACGCAGTTGGTTCAAGAAGGGGTGGAGCACT
GGGTGTGTAGACCGAGGAGTGCAAGTAGGTTTCACCATTCTTTTCTGAGCCAAGAAATGA
AACATTCGAATTGGGTAGCTGCTTGTCTGATGGAGGACCCGGAGCTTTGTTCCGACCAGT
CAGAATGGCAACCATCCCACTCAGCACATTCTTCAAGTTGACCTCGGGATGCATATTAGT
CTGAGCTGAATCACAAGGCTCCTCACTAGAATCATATCCGCTGCCATCAATGTAATCTTC
GGATTCAAGGGGAAACTGGAATGCATAATCTTGTTTCAAGGGCTTGGAGGCTACTGGGGG
GTAACTAACTTTAGCACCGTCTTCTGGCTCAGTCCATTCGGAGCCAATGAATTCATCATC
ATAGTGGAATTGGGTTTGGCGTTTGTCTATCTTAGGAAGGGACGAATACGAAACTCTACC
CTCAAAGCTGGCCATGCGATTTGTCCAAGCACTGTTTATCAAATCGAGCTGTTAATTGAA
TTAAATTGAGAAAAGAATTGGTTCGCTTTGAGATTTTCTCTCACTGTATTTTAGGGTTTT
ACGATCACCCAAAAACATTCAATTGTGCACGAAGAGCAAGAAGAAGAAGACGAAGATACA
CGACAACCGGGTTCTTGAGATATACGAAAAGACTTTCGGTGTGGATCATATATGAACTTC
G
>Pav_c405_g2_i1_len_385
ATGATACTCCTACAAATGCACCTGTCAAACATTGGAACATCGCTACATCAGGAGTCAGCT
CTTTTCCCAAGCTTTCCACACACCGCAATTAACAGAACCTCAAAATGCATTAAACAATTC
TACCATGGATTCAAAAAGGGTTAGGGGCGGAGTCATGGAAGAATAATGGCCGACAAACTC
GGGAATTTGACCCCCAAAAAAAAACAAGCATGGGGACAGACTGCGTTGTGACAAAATTGG
ATGCTCTATTGCAAAGTGTGGCAAGTTTATATTCATGCCCTGGCATGTCCCACATGCCGA
GTTCTGATATGTAAAAAAATGTCATACACTAATACAAGCATTTTGAGTCTAAAGATGTTA
TCGCACCTTTGCTACAACTGTATGT
>Pav_c406_g1_i1_len_185
AAGGAAAGTGAGGGGTGGGGGGAGACCCGCTGCCGAGGACATCGCAGCATTTTGCTGACG
TGCAGCGGCATTAGCCAGCATGCGCACGGGCAGTTTCTTCAGGCTGTTCATCATCTTGAG
TGTAGTGGAAAAGTTAATTTAATCAAGGGGCCAAACTGGACTTTCTTTGGGTTTTCGATC
CCCAG
>Pav_c407_g1_i1_len_175
GAAAAGAACAAATTGTTTGGTTTTCCTTTGTGGGCTTGGTTTTTTTATTTTTGGTTCTGT
ATCACTACGAATCCACAACCTTCCCTCCCCCAATCTCACGTTTACCCTAAACCCACATGT
TCAGTTCCTACATAAAGCTCCTCTCTTTGCATATAGTCTCTACCCAAACACCTCT
>Pav_c408_g1_i1_len_155
ATCATTGAGGCTTTTACATTTCTATCTTTCAATTGTTTCAAAAATATTTTGGTGAAATAA
AATGAGTGAAAATACCCGAAAAATTATGGAAGGGTGCTGGAAACACTAACATAACTGCAT
TGCATTGTGTGTGAAATGGCATTGGAAATGAATGG
>Pav_c409_g1_i1_len_487
GTAGTAAATTAAACTGAAACTATCACGCGAGCTGCAACCACATTGCAGTTTCTAGTAAAA
AGCAACATGATTTTTCTTTTTATTGAAAAAGAAAATAACAATAATTGGGAAGAATAAAAC
AAAAGGGAATACATCAGTGCATCATAATATAGACAAAACACTCTGATCTGGAAAGATTGT
AAGGTTGGTTATTACTTCTTAAGAACCTCTACACTTTCTACCAATGACATGCTAATTGTT
TTTGTAAAAGCTGTTTCAAACCCGAAATTGCAAAGGAGCTGCTGAAATCGAAACTCTAAC
AAATGGAGTATCCCGCAACGATGCTTAATAGGGGATTCAATTTTATATTCATCTGATTTA
ATCCCCACATCGTTATTATTATTATCCATTAAATAATTCGACGAAATAACCAAATAATTG
CAATTAGAGAAGTTAAAATCTTGAGAAAATGAAAACCATGATCCATTATAAGACGGATTT
ATACATA
>Pav_c409_g2_i1_len_231
GGAGCGACCGTGACGTCATCGCTGTAAGCACTTTTCCTAGCATTTTTCTGAACTTATTTG
TTATTATGTATTGCTTAAAATTTTGGCATAAATGTGAAATTGGTTTGCAGCTTTAGGTTT
TAAGAGCTAATTAACTTTCGATAGAATTAATTCGGTTATTTGATTTTCTAGGGTAAATTA
AAAGACTTTGCTTGTCAGGGTTTTGTTGTTAGCTTGCTTGTATGTATAAAT
>Pav_c410_g1_i1_len_159
GGTTTCATCCAAAATAACTTCAACTTTTTTTGATATCAACCAATTGAGTGCCTTTTGGGA
CGCCTTCAAACCAATGAATTCTAGCAGCCTTGACCCCCTGTGCACCAGTATCACCTTCTT
TTCTGGAAAATCCGTAGCAATTTCACCAGCAAGTTCAAC
>Pav_c410_g2_i1_len_307
AACACTTTATCTGATCCTATTATTCAAACACCTTCTGGAGAAATTATCACAGCCGATTGT
CACTTTGTGTGCACGGGTAAACCAACAGGTTCATCATGGCTTAGGGGGACTATTGTGCAG
AATAATTTGGATATGCAAGGAAGACTAATGGTTGATGAAAACTTGAGGGTTATGGGTCAT
AAAAATATCTTCGCAGTAGGAGATATAACCGATGTTAAGGAGATCAAACAAGGCTATTTA
GCACAAAGACATGCTGAAGTGACTGCCAAGAACCTTAAGCTGTTGCTGATGGGAGGAAAT
GAAAGCA
>Pav_c411_g1_i1_len_277
GCAGGAGCGGCGAGGACCTCGGACGTGGAGGTGGTCTCAGCGACAGGTGCGGAAGCGCCA
TCGACGTCGTTCCTGTTGAAGTCCTTGTACTCGGTGTTCCACTTAGCGGGAGTCTTGTCA
TTGGGGCGGCCGAATTTGTCGAGAGTGCCAGCCTCCTTCATCTTCTTCTTCTCGGTGGCG
ACTGGGCCCATACCCCACCTCCTGGGGTAAAGGTCGCGCTCCATGATGACACGCTTGATC
TTCGCAACAACACCGTGGTCGCATGATGACATCTCAA
>Pav_c411_g2_i1_len_498
GTTTAAACAGTGAATTGAACATGTCTAGCAACAAGCTATATCGCACGTCAACACGCAATC
GACCACCTTTGTCGCAGAAAGCTTCGACGCGCCAAAAAACGCCGGCATGCCCATGATCCC
AAACGCCATTTTCCGGTATGCTACATTTGAAGAAGCTGGTATCCAAGGATAGAGTAGTAG
TAACTATGACATGTACACGATTTTGTGGTGTACAGCGCTTTTACAGGCAAGCAGCGATGC
GCGCTGTTGCTTTGTCCGGACGTCCATCGTTCAGATATTGATCGTTTAGTCGGAGTCGCT
GTCAGAATCATCCTTGCTCTTCTTCTTGTCCTTCTTCTCGGCCTTGGCGGCCTTCTTCGC
AGCCTTCTCCTCCTTCTTCTTGCGCTTGCGCTCGGCCTTGTCTTCATCACCCTCGTCGTC
GCCGTCACCACGGCTCTTGCGCTTCTTGCTCTTCTTGTCGGCGACCTCGGCTTCCGCCTC
AGCCTCTTCGGCAGGTGC
>Pav_c412_g1_i1_len_241
TGGCATACAACAAATGAGCAGAACAAAGATTTGACACTTAAACTGCATGTATAATCAGAA
AAATAAAAATGGATACTTTCACAGATAAATATCACCCTTAAATTTTTATCAGATTCAACT
TTCCTAACCCCCAAACTACTTGTTACCAGTTAAGTGCAAGCAAGAATACAGCAAAACAAA
TATATCTCAGTAACTAAAAATCACTAAATATAACGTAGAGCACAAAACATATATAGCTCA
G
>Pav_c413_g1_i1_len_220
GTTTTTAGAGGCCATGCTTGACCCATCCAACCCCTTAAACTCGCAATTTATACAAGAATA
TAGTGAAATCTTAACCTCTGAAGACAATTGGATCCATCAATGTTCCTCCAAAATGGAACA
ATCATGAGCATTCCAACTCCTTTAGATACAGTAAAAGGACATGTCTCGAAAAAGAAAGTA
ACCTAGCAAAGTACAACTGTCCTGTGTATCATTGTTCTAG
>Pav_c414_g1_i1_len_291
AATCACATCCCTGATAGCTACGACCTGTTTGACAATCATCAAATTCTACTTTTAGCAAAC
CCCTCAACTTTCCATCTCTAACAGTAAACTCTTATAAAATTCCTCAATCTTTCCCAAAAG
CTTCTACTTCAGCCAATTAACTAAATATAGTAATACCCCCTTTCTGAGTCCATAAATAGT
AAGAAACTAAAGAAGTCAACTTTGTCATAAATACAAGCAATTAGAACTGAATTGAAACAA
CTGGTAATTAATACAAGCACTTAATCTCACATTTTCATGATCCAAATGACG
>Pav_c415_g1_i1_len_187
CGGACCAGGTGTCCGACGGCAGCCAAGCTGACACCGTGTGCTACCACGGCAAGATGGACT
TCAAGGTCGTTTTCTGCCCATAGATGGCGTATCACGAAGGCGTTACCCAAGCTGGTCCAC
TCATGCTCTCGCTTGCGAGAGACCACCTCGTAAATAGACAATAGAACGATTGTTTCCATG
ATTTCTG
>Pav_c415_g2_i1_len_662
ACACCTGGTCCGGGTTGGTCCAGCCTTGGGATGGGTCGCAGTTGCCAGGAAGGCAGACCT
TGCTGGGGCAATCGTCGCTGTCAACACCGTCGGAAAGGATGGGGTACACAGCGAGGCCAA
CATCGCTGTCAGTGCCTTCCATGAGAGAGAGATCGTAAGCGGTGCCTGCGAGACCGTTGT
ACTCGCTGTAACCGAATTCGAAGAGAGCCTGGTGGGCCCATTGGCCGCCAGTGCCCCATT
CAGCGTGACCAGAGAGGCGCATGCCGATGCCCTTGTACGGAGCAGAGATCGTCTGGGTCT
GGTTCTGTCCGATAGTGACGGGGTCGCACATCTGGTTCATCTGGAAGCTGCTGGAGACTT
GGTAGATGCCGAACTGCTTGGTGGATGGGCAATTGTTGCAGATTTCGATGTTGAAAGTGT
CGGAACCGCTGGAGGCAGAGCTGCGCTCGATGAGGTTGGTGTTGATAGGCTTAGCTGTTG
CCATCAAGGCGAACAGAGAGCTGAAGAGCAAGCTGGTGGTGTACATTTTTGCTTTAATGA
ATGTGGTGATATTGCAAGAAGTTGAGGGCCTGAATAATGAATGTGTGGCAAGCAAGTCTT
TGCAATACGGCGGTGTCTAAAGAGTGACAAAGGTTGGAGTGTGGTATGAAAATGAATGAA
CA
>Pav_c416_g1_i1_len_185
AGAAGATATGCGAAGCTGCTGAAAAGATAGTGAATTATGGATATATTACTGGAAGTGATG
CTCTGACCAGAAGAAAGTCAGTTATCCGCATTACAACTGGAAGCCAAGCCCTGGATGAAC
TGTTAGGCGGTGGGATTGAAACTATGTCAATCACGGAAGCCTTTGGGGAATTTCGGTCTG
GGAAA
>Pav_c417_g1_i1_len_335
CCAATGGATGTGGTGGAATATGATGTGGTAAATTTTAAATTTTAATTATTTGGGATGTTG
TTCTTAGCTAAACAGAAATGTTATTCTTGTTTTGGTTGAGAGAAGGGTTCTGTTGTTTTA
GGAGTTAGGTCATTGTTTATGAACAAGAAATGTCTAAATCAGAATTTTGGTGTAGCCAAA
GAGAAAATTAAATTTTTTTATTATTGTTATTGGGTTTTCATGCTACGAATGTCATTGTAG
GAATAGTTCTTTTGGCTCTGTAATATTTGCAGCTTGAAGGAACAAAAACTTCTATGAACT
TGGATGTGCTTTGCTTGTTTTCACAAGGAACATGG
>Pav_c418_g1_i1_len_183
AAAATTGATCGAATAAGCATTTGGTGAATGAAAATGAAGAATTTTTCCTCTCACCTATGT
AATAGAAGGGAAAATACTGAGCATTCCCCAATGACATGCCAACTAAGACCCAGGCAATTG
AACTACAAGTTTCCAATTTATTTGTGGTGTCTCTGACAGGACAACCCACTCATAAGACTG
CAT
>Pav_c420_g1_i1_len_640
TGTGGAAATCTGATTCATTCGAGTCACCGTGACTACGTTTATCCCATGAACGCCCGCCAT
GCATATCACATCGCTTTTCAATTGCCGGGTATAACCAGACCCCATCATAACCATGCCTTC
CCTTTTTACAGAGACCACCTCTTTAAACGATGGCGAGCTTGGTAGCCGCAATGTCGAGAG
CGTCGACATCGGCGGTGAGGCGGCAGAAAGCCTTCTTTGAGCCGTCGGGGCGGATCAGGG
TGTTGATCTTGACGCAGCTGACGTCGTACTGCTTCTTGAGAGCGGCGGCGATTTGACGCT
TGTTGGCCTTGACGTTGCAGATGAAGACGAGGGTGTTGTTCTCCTCAATCTTCTTCATGG
CGGACTCGGTGTTGAGAGGGTGGATGAGAACCTTCTCAGCGTCCATGCGGGGGGCATGGG
GGACCGACTTGCGAGGGTACTTGCCGGCGCGGGACAGCTCGAGGGTCTTGGGGCGGTGGA
AGCTGGTGTTCTTCCTGATCGCGCGCTTCTTGTTCGCATACGAGCCACGGAGAGCGGCCT
TAGCAGCAGCATTGGCCTGCTTGCCAGTCTTGGTAGGGGTCTTGGATACGGCCTTGGGTC
CCATTTTGGCGGTTTGGTTGGTCCTGGTGTTAGTATCGAG
>Pav_c422_g1_i1_len_269
ACAAATGGAGGTAACTTACATAGATCAAGCTCTCTTCTACTGGAAGCTCTAATGTCCTCA
TTAGTGCTTTACAATAATGATTGTAATCTGTTGGATGGGGTAGTTTATTGGTTTACAGTT
CTTAAACTATTGATGTCAAGAACATGAAAGTTTCTGCTTATGTGATGTTAAAAATTACTT
GCTGACTTTATTTAGATGAGTGGAAGTTTCCTCTTTTAGTTGGATTTTTTTTTGTAGGAC
TGTTTTAGTTGGAAATAGCTCATTTCTGG
>Pav_c422_g2_i1_len_260
ATTAAAGATTATCCAATATCAGTGCCACAAAGGTACATAAGATTCAGATTAAAAGGAGGC
TCAAAATATACTTCTCCACGGGTTATTGCTATAACAGAAAAAGGTGTCATTTGTGAGCAA
TTAACCTAACCTATATAAGGAAATTAAGCACATAAATTCTCAGAAAATGAACCGGTTAAA
ATATGCAATCAGAAGTTTGAGAAAGCCTACTTCAACAAGGGGGTAGAGCAAATAACCATC
CAATTATAACCAGAAATGAG
>Pav_c423_g1_i1_len_429
GAATGAATCTAATAGGGCACATGCCTATCCTGAATAATCTCTCTCCTTTTATCTTTCTGC
ACAACAGTAGGCCTTATAGTTGAGGAATCTCTTAACCTGTTACTAAGGAAAAGATACCAA
GATGTAATTATTCAATCAATACTTATAGATGTGTAAGCTTATTCCAATCACCCTCTTTTC
ATAACAATAAAATCTCAAATTCCCTTCACTTTTGCAATGTGATATGCGGGTTACGAAAGA
GAGCATACCCCTTTAACAAGGATAAAGTTATTTTATAAAGCTAAAAAAAATTGAAATTCT
GCAAAGCTAACTGAGGTCAGATGGTTAAAATTGGCTTCATTTTTCTCAACAACTGCAGCC
TCAAGAATCAAGCAGAAAAATAAAGATTAACTAACTGCATATTACCTTGGCATTTTCTTC
ACTTATGCT
>Pav_c425_g1_i1_len_1170
ATGAAGTAAAACTAAACTAAAATAACATCGTATATTCCCCAATCTATTTCAACGACAGAC
CACCTTAAAGAAAGAGAAAGTTGTCTAGCAAGATGTTACAAAAGTGTGTAATATATGCAG
GAAGGAAATAACATCAATTCAGTGAGTCATAAAACCAGTAATCAGGGCATTACATTCATG
CCATTGCAAATTTGAAATTTAAAAACATCTGATACCACACAAGTCAGAGTGTTATAAATC
TCTTCTTGTGTCTACTAAGGATGATGTCTGCTTCTGACTTATCTATATTCATATGTACAA
ATGCAAAGATGTCTGCTTTAGGCTGGATGCATAGTGCAGATGGTAGTACATCTCTGTAGA
CACGCAATAAGAATGCAGCTACGCTTCCAAAGGCGACCTATGTTGCCTTAACCCAACTTC
CTCCTCCTCCATGAAGATAATTCAAGTCTCATGAACCCTACCACCACATTACAGCATCTC
CAAACTACTCAAAGCAGATAAGAATCGTTGGAGCCACACCTTGTATATGCTACAGGGCCA
AGTAGATAGCCTTGTGAAATTAGAAGCTCATGGCCCCACAGAAAAGCAAGCTAACTATCA
AGAGCAAGTCTCCAGCTGATGATTCATTCACCTTTATTTTAGCTTCAAGACCTTATTTGT
TCTGATTCAAAATCTTATTCGCATTCTCCAAATTCTGAGCATCGAATGGCAAATCCTCTC
CATACAGAAAATTCTCCAAATCCATTCTAGAGAACTTCAATACTACAAGGACTCGATGAT
AGAAATGTAGTCTACTGATATGCGTAGACAGCAATACTTGAAGAACGTGACAAATTCAAA
GAAGGGCATAAGAATACGTGCACCTCCAATTGATATGCAAGGCAAAGAATTCACTGTCCG
CCAAATTAGGGGCAAAGTAATGATCTGCATCATGACAAGTCAGCAGTTGCAATGAATTTG
TAGATTTATTATAGCAATACGGCACATATTTTCAAATAAGGAACAAAACATGTCTATGAC
ACATTACTGGATCATGACAAGGTGACTTCCGCTGTAAGAAGTATTACAAGGTGCCAACCA
TTTGAAAATTAATAAGGAGGTGCAGATATACCTGCTGTAATATTTCTCAACTGATTAAAA
AAGTTAAGTTGTTGTCTGCGCTCAACGTAT
>Pav_c427_g1_i1_len_151
TATCGATTTTCTTTTTGTTGCTCAAATTTTCTCGAAACTCTACTAGATGGCAGGAAAATG
AAGGAAATGAACTTAGGAGGACCTTTCTTAATACAACAAACCAAATGTGACTGGACAATT
TTCCAATTTCCCTAAACCCTAATTGCCTCGA
>Pav_c427_g2_i1_len_176
ATTGCCTCGAAAACATAAATTGGCAAGGCGAACACCAATTCCACGGTAAGCTGAAACTTT
GCAAAAATAACCAAACACAAGACAACATGCAAAGCCTATCATATTATACCACTTTCCCTT
CCCCACTTTTCTAGGCAACCAAACAGAAATTACCCAAAGAAGAACGGAAAAAAAAT
>Pav_c428_g1_i1_len_295
GTGTGATTGAAACTAAGGTCTGCCCTAGCTAATTTCTTTTATAGTAAGCATGGTGCGAAG
GCATCACTCTGTATTGTGGTTTAGGGCTCATTTTGGAGTGATTCTGGATGAGCCAGAATC
ACTTCTGGGAAAAAACATCTTCCATTTGCTTCTCCATAAAAGTGATTATTGACCTATCCA
GAATCACTCGTAAACAAGCCCTTAATGATCGAAATCCTTGTAGAAAGTTAGTTAAATGGT
TTAATGATCGAAACCGTTGCAAATGTTCTTTCAGGACGAACTGATTATGAGTGAG
>Pav_c429_g1_i2_len_426
GTTGGTCTCCCTAGCATTTTCCTTCTTAAAATGCCAAAATTTGAATTTGGATATATGGGG
TAGATGGTGGGGTCCATCCAGCGTATTGATGCTTCAGGTTATATTTGACATCTTCATTAT
TAAAGAAAATATTCTTTTAGTACCTTACCACTACCTCAAATCATTGAGATTTAATGGCCG
AATGATCTTGTTCAATATCGATGTGTGCAATTTGGATTGGTTCAACCCAAAACTCGACTC
TTGACCCAATTGGGTGGGTTAAAATAAGGTGAAAAGTGAACCAAATTGAAACCTAAAACA
ACCTCCACTCAATCATTTGTTGAGTTCGGTTCGGTTGAGGCTTGCCCTTGGATGCTCAAC
TCAATTTGTAACCTAAATTCATTCCAATACATATTATCCAGGGACCCCACTATATACACT
CAGTTT
>Pav_c431_g1_i1_len_186
ATTGCCATGGCAGATAACACAGTATTCATCACCCCCACAGTCGGTTCCTTCTCCGGATCC
GCAGTGCAGATGAACACATCAACACCCGGGAGCTTATCATCGCCCGGCAGCCTCTCCGGG
AACGTGGTTCGCGAAACGGGACGCCACCGAAAAGACTGGCTGAGTAGCCACTCGAAGGAT
AGGACG
>Pav_c432_g1_i1_len_469
GGAGAGAAGTTTATATTTCAAGTTGCCGATCTGTTCTTTTGCTCTCGCTAAAATGAGGCT
GTTGCTGGTTTTAAGTCTGGCCATATTGGTTGCCTACGTGTCGGGTGCTAATGACACTGC
AACTTCCGACGACTATTATTCCGATTACTACGACTACGGTAGTGATAATAGTACCGCCAC
TACTGAGGCCAGTCCAGTAGAGGATGCAAGTGAAACAGTTGACTATTCAGATGATTACGA
CACTGCAGCTAGCTCATCGGAGAGTTCTGATGACAGTTCTGATGACAGTTCCGCCACTGA
TGATTCCACTTCCTCCCAGGCAAATAAGTCCAAGAAAAACGCAGCTCGACAGAATAGACG
GCGCAGGCGCACCACTGTGGCTCCAAAACGCAGAGCCTCCGCTGCCAAGAAAGCAGCTGC
CACACCAGCCAAGAGGCGAACACCTGTGGCTGCCAAAAGGAACCCCCCT
>Pav_c432_g2_i1_len_309
GCCAAAAGGAACCCCCCTGCGGCCGCCAGAAGGAACTCCCCTGTGGCCGCCAAGAAGAAC
ACCAATCGTGCCTCCAACAAGCGCAGGCGCGGTTAATCAAAAGAATTCCGTTCCTAACTA
TATTGTTAATACAGTATAGTAAAAATTGAACACAGAAATAGTAAACCAAACTTGTCTCAC
AACTGAGATCAAGTTTATTTAAAGAAAAGTACATAGATCATTATAAGCACTGCACTCTGA
TATATACAAAACATTCACCATAAAAAAAATCTTAAATAGCCCGCGAATTACCAAAATCTT
ATGTTATTT
>Pav_c433_g1_i2_len_1442
GGTCGATAGGCCAATGAGGGAAGCAAGAGTATCTTCAGGGAGTAGCTCAAGAAGGAATTC
GAGACTATAAATATCAATTCGGATAGAAGTGTAAGACTTGCTAAAGACGTGCTCAAGTAG
AACGCATTTACTCAATGACCTTATCTGAGCCTAATCGAATGCATGCAAATTGGAGAAAGG
AATAATGCACTAATTCTTTTCCCATACAATTAACAATATGATGTTAAAATACTTCATTTT
GAACATATGTAGCTGATCAATCTCCTGTGCAGGACTAGGTGCAGAAACTAAGCCTTCAAG
AAATAAAATGAGAGTAAAGAAAATGACGTCTTCAAGTTGTCTACGGCACAATTCAGTCCA
CATTCAAATTTGGACACCATTGCTTTCTATCCGATTGCAGAAATGCCCTGAAGTATCAGT
CAATGCCCAGCAGTGAGAATGTGATCAAGATTGTCGCTTTTGCTCATCTTCTTCATCATC
TGAGTCGCCACTCTCACGAAACCTTGGATTTTTCTCCGGTCTAGATTCGTGATCAGAGTT
CTTTCGGGATTCATAATCCGAGTTTCTCTTTGAGCTCTCATATGAGTGGTGGTCATCATC
TCGATGTCGTTTCCGATGATAGTCACCTCTACCAGGCCGATGAGTACCCCCATGATTATG
GCCTCCACCATGTCTACCATAGTGAGGTGGCATGACTGGAGGGAAAGTGCCCAAAGATCC
AGTACCATAATCTACTAGCGTTCTCTGAGCTTCTAACTCTCGTTGAACTAATTTACCATA
TCCACCTCTGCCAGGATCATAATCAGTACGATATTCATCGCGCACCTGTCCACCACTTCG
CCCTCGACCCCATTGCCTTCCTTCTTGGAATCCCCAATCAAAATCCACACGAATAGGACG
ATCATCAAGAATAGTCCCGCTAATATATTTTACAGCATCTTCAGTGTCCTCTCGAGAGTA
GTATAGGACAAAACAAAAACCACAAGGCGTTTTGGTATTTTTATCCAAGCCCATAATTAT
CTTCTTAATCTCTCCAGCACGAGAAAAAAGCTCATAAACTTGCTCTTCTGTTGTGTAGAA
TGACATATTCCCAATATAAACAGTCGTTGATGCCAGGAGTGCTTGTTCAAATTCCTCCTG
TGATCCAGGAAATCTTCTATCCCGATATTGTGAAAGCTTCGATTGATCCTTGAATAAAGA
AGCCATCACCGTCTGCAACTGAAGGCAAATCAATGAAGTAAAAGTTGGAAAATAATTTCC
TGAGTTTTATCAAATCAGGGAGGCAGCTTTGGCCCCGGTGGAAGCGAGAATGGGGTTTTT
GTTTTTCTTTCGGAGCGAGCGAGAGTGGTTTCGAAGCGTATTTTTCAACTTTCAGCTTCC
GGTTCGAACCGGGTCACATAATCGGATCCTATACCCGCTTCGTTTTTTTTTTTTTTTTTT
TT
>Pav_c434_g1_i1_len_1284
ATTCAGACATCGAGTCTTCGTCTCTTCCTCTTTAGAGACGCAGAGCCCTTAAGACAGAGA
AATCGCTGAAATCTCAGACGCACACAGATACTCCGAAAATGGCGACGAATATCGGAATGA
TGGATGGGGCTTACTTCGTAGGCAGATCTGAGATCTTGGCCTGGATCAACTCCACTCTGC
ATCTCAATCTCAACAAAGTCGAAGAGGCGTGTTCCGGTGCGGTTCAATGCCAGCTCATGG
ATGCGGTTCATAACGGTATGGTGCCGATGCACAAGGTGAACTTTGATGCCAAGAGCGAGT
ATGAGATGATTCAGAACTACAAGGTCCTTCAGGACGTCTTTAACAAACTCAAAATCACCA
AGCACATTGAGGTGAGCAAGCTTGTGAAAGGAAGGCCGCTGGATAATTTGGAGTTCATGC
AATGGATGAAGCGATACTGTGATTCCGTCAATGGAGGCAGCATGAACACTTACAATGCTC
TGGAAAGGAGAGATGCTTGCAAAGGCGGGAAAGAAGCACACAAAAGAGGTACCCAATCAC
AAACATCAGCCAAGGGTGCAGCAGCTTCCCAAAGATCTCACTCCTCCCACACTGCTAGAA
GAAATGATGTACCACCTTCTGTGAACTCTACAAGTCAATCCGGGAAGACCTCGAGACCTG
CTTCTAGTGGAGGCCCTGCTCCCCCTGTATATGACGAACAGATCACAGAGTTGAAACTTT
CAGTGGATAGCCTTGAAAAGGAGAGGGATTTCTACTTTGCAAAGCTCCGGGATATTGAGA
TACTTTGCCAGAATCCTGAGATTGAGCACTTAAATGTTGTTGCTGCTATACAGAAGATTC
TTTATGCTACCGAAGATGATGCATCAGTGGTAGCAGATGCTCAAGCCATGTTATCTCGCC
CCTCAAAGGATGCAGACCTGTTGAGTCCGATTGCAGAGGTTTCGGAGGAGAAGGTTAGCT
CAGAGACTCAAAAGAGGAAAACTTATCTCAATCTTGATGTTGATGCTGCTGCCATCACAA
CATTATCTCCCAAGCAAAGGATTTCTGATGCTTCTGATGTCCATTGTAGTGGGTCACCCC
TTATGACTTACTGATGCATTCTCTCAGTTCCATATTTTTTAAAACAGTCTTCCATTGAAC
TTCTTACCGATATATTTCTTATCCTGTTTTTTTATATATATATGTCAAAATGTAGTTCAA
CAAGTAATGGTAGGGACATGGGATATTATTCATGCCTTGTTGGATTGAGAGCAGTCTCAT
GCCTTTTGTGTTGTAAGCTAGAAG
>Pav_c435_g1_i1_len_472
GCCGGATTTGTCACAATGGCCATTTTGGTAACATCTGTGCTGACTATGTCGTCCTTCTAG
TCTTACTTAGTGATAGCTAAGACAGGGGGGATGGAAAGTGTTTATGCTGACTGGTCTCAA
GTAGGCATTTTATTGGGTGATGGGAGCCTTCATGTATTGTTACTACATGTCTCTTATGAA
TTTTGTGACATAACAGTTATTTTATTCCTCACACCTCTGTTTGTTACCCCGTGTCTAATT
AAACCATCAGAAGCATTACTACGGCTATTGTATTGGTCGTATTTTATTGGGTGATGGGAG
CGTTGATTTATTGTTACCACATGTCTCTTATGAATTTTGTGACATAACAGTTATTTTATT
CCTCACACCTCTGTTTGTTACCCCGTGTCTAATTAAACCATCAGAAGCATTACTACGGCT
ATTGTATTGGTCGTATTTTATTGGGTGATGGGAGCGTTGATTTATTGTTACC
>Pav_c436_g1_i1_len_260
GGATCTGAGCAAGGCGGCCGTTGATCAGGCTGATAAGTACGATTCCACTAAGGACTTGGA
TTTGATCCGTGAGGACACCGGCGAGAAAAAGGCCGTGCGGGATTGGGTCTTCGGTGCGGG
ACAGAGCAAGCGCATCTGGAACGAGCTGCACAAGGTTGTAGATGCTTCCGATGTGCTACT
CCAGGTTCTGGATGCACGCGATCCCATGGGCACGCGCTCCAAGTACATCGAAGAGTTCCT
ACGCAAGGAGAAGCCACACA
>Pav_c437_g1_i2_len_418
CGCCAATGACCAACCCACCCTCTCTCCACTCACCAATCCGTCTACCACATATCTCACAAT
GCTGAAGAGTGGGATCCAGCAGGCGCTCCGCGCTTCCATGCGCAGGCCGGCCATCCGCCG
CAGCGCATTTTCGCCCATGAAGAAGAGCTTCGCCCCCGCGCTCTCCACCCGATTCGCCAG
CACCGACGCAACAAAGGATGGCAAGATTCATCAGGTCATTGGCGCCATCGTAGATGTCAA
GTTCGACACCGAGCAGCTCCCTGCTATTCTCAACGCCGTCACCACCCAGAACGGCGACCA
GAAGCTGATTCTCGAAGTTGCTCAACATTTGGGTGAGAACGTCGTCCGCTGCATTGCCAT
GGAGGGTACCGAGGGTCTCGTCCGTGGCCGCAAGGCTACCGACACTGGCAACCCCTGG
>Pav_c438_g1_i1_len_2300
GTGCAATTCAACTGAATTAATTTCATTATAATTTACAAAAATGGGGTTCAAATTTAATCA
TCATCAAAACTACAACACTCACACAAATGCACAAAATACTTTTGAGTTGTCTCCAACATT
TGCACCCAACAACAGTCAACTGTCTTCTTAATCTCTGTGAGAACAAAACATGTGACAACA
AGAAGAAGAAACTCTGAAACTTTTTTTGTTTCAGCTCTGTACAAATTGAACAGCTTGGAA
TGATCAAGTAAAAATAGTAAACAAAAATGACATTTGACTCAGACAACATACAGAATTTCT
ATATGCCTAGCTACAATTGCTTGCTGTGCTTCCACCGGCCACAAGTTGATGGTACAAAGA
AAAATTTACAGTTTGAAGATGGTTCCCCCCAATTCAGCAAACCTTCAAGTCAGAAGAAAG
ATGGTTCCCCCCATTCAAACAAATCAGAAGCACATCATACTGATATACGTTGTTGTGACC
CCTGGCGCTCGGCAATACACATAACAGCAGAAGGCCAACTGATCACTATTAATAAAGATC
AGCCGATCCAATACACTTTGAAAAGAGAATCGAAATCTGAGGTTTAAATTACAGAAAATG
GAACTCCACAAACACCAATATGTGCATCAAGAAAACCACAATTCCTGTTGTTAGCAGCTT
GAATAGCATGTCTCCTGATGAGCTGCTCTCACTCAGCTGTCCTGCATTGATATACTCGTC
TTTGCTAGAAGTTACAGAGACATTTACAGACAATGAGCCTGAAAAAGAGAAATTTTCAAA
ATATGACAAAGGTGCTGAGGGGAACTTGAAAAATACGGACTCATAATTGAACTTACAATC
ATAGTTAGCCCATCCAATCCGTTGATGAGCTAAATCATACACGAATATCTTATCTTTTAG
AACAAGATCTCCTAAAATTGTCACCCCTCCCTGAACCTTCTGAAAACCAATGCACCACAC
AGCAGCACCTTCACTAGAACCAGTACGCATGAGGTATTCTTCGGGTTTCAACACCATTGA
TGCACCAGCGGCAAAGTTTAGACTAACTGGAGGAAATACCTCAGCCAAACTGGTGGAAAC
AAGATAACACTGGTTTCCTTTTGAAATGATGGGAGTCACAGATTGTGAAACAGCTGAAGT
TATAGCACTAACAAAAGGATCGTAAGCTTCTTCAACAAGGTATGTCAAAGTTGTTCCTGA
GTCAACAATAGTTCCTCGGCTGTTTGATGTGGTGAAGGCTGCTGGATCAATTGGCAATAT
TTGCCCATTGACAGCAATGCTCTGCAGATTTAAATTATAATGCTGCTGTGATGGAACAAG
GGGACTATAAACAATATTTGGCTCCAAAATCTCACCAAGAACAAGTATACCTCCTCCATT
GCCATCTCCCTTCAAACAATGAGAGAACACTTTGGGAGTTACCCCTCGAGATGACAACTG
TGATATAACAGACAGAGCCCCTTGCCCGAACCCAAATATCCCATCCACTGCTTTATCTGT
CTTGGTCAAATCCCCAGACTGATAGGTACTACACCCGAAAACAACAAATGCTGAAGAGTT
AGCAATATAAGACTGCCCCAGAATCATGTCAAAATATAGCGCATCTGATACGTAATAACC
AGTTGTCCCACTTCCATCTCCATATTGAAAAGTGTAACTGCACTGATTACTCTGAGGAGA
GCATTCGGTTGATGAAGTTTGAAATGAGGAGGTGCACATTGGGTCTGAACAGGGGATCAG
CCCTGCAGTTGACGAGCTGGCAGAATCATATAAATTGAGCTCAATTCCGAGTCCACTAGA
CTGGGGGCAATCACTGCAGGAATTGCAGGTAATCCACAAGATGTCACTTCCAGTATCAAT
CTGAACATTGAATTCTTTTGGCGGAGAGCCCAATTTCACTTTGGTAAAATAAAGCCCGAC
GAGGTAGGGATCGGAGGTGCCTTCGACTGAGAAGTCGACAACGCCGCCCGCCACGTTTTG
CAAGAGCCGGGCGTGCCTGACTCGGTCCCGAGCTCGGAGGTGGTCGAGTTGGACTCGGTG
ACTCGGCGGAAAGGCCCGTTCTAGAGAAAGAAAGGTGGCCGGCAAGCCACAGTAGACAAC
AGAGAGAGACAGCAGCACGGCGACGGAGGCCAAGATCGGAGCTTTGAAGACCCGCATTTC
TGCGAAACGGTGCGTTTGAGTTGCCTGAGAGGGAAAATTTAGTGGCGAGGATCGAGGTGG
TGCTGGTTTTTCTTGCTTTTGCGCATTGAGAGAGAGGGAGACTGTCAGAAGCAGTGTGAG
AGAGAGAGAGTGAGAGAGAG
>Pav_c439_g1_i1_len_288
CTGGCAACAAAGACAGATGCATGGACTGTGGACACCTCACCCATACAATACATGTTTTCT
TGCAACAGGTAAGGCAGGGAAATTTATCAGATCTGTAAAAAATGAAGAAAATCTGCAAAC
ATATGCAAGATTTTTCAGGCAACATGTATCATTGAAAGCACTACAGAGTGGTGGAGCTAA
TTTCAAATCCCAGCTCTCACTGTTACAAGTTACAACAACATGCTGCATCCTCACATTAAA
ATCAGAACCTGAAAAATTTGCATGTTGGAGAGAGAGAGAGAGAGGGAG
>Pav_c440_g1_i1_len_570
AAGGGTGCGACAACCCAATATACTTAAGTGGATGGATATATTTGGGTAGATATGAGAGCT
TTACGCACAAACTTTAGTAGATATGAAGGTTGAAAGTAAATTTGCAAAGCATATTCATAG
AAATCTACTACATTTTCCAAAACTTAACACATAACCAGTCTACAACCATTTGTGCTGCTT
ACATACTAGCGGTAGACATATCCAGTTACAGTCCCCAATAGAAAGGTCCAACAAGATAGC
ACTCCTAGTAAAACCCTAAAGTCCGAGACACTTCAAACGAAACCCTTGAAAGCAGCTGAA
CCTTTATAAGTATCTAATACTTCAGAGGTGACTGCTGGATCGGCAACAACCCAAAGCGTT
TCTTCAGGAGAAATCTTTGCCTTGAATACATGTCGTCGGGGGAGAAGCGGGCCGGATGGG
CAGATTGAGTGGGAAGCCCCAGTGGTGATTCTTTCTTAGTGGTGTAGACTTTGTCGCCAT
TCTCGTTTATGTAGTACTGGAGATACATGTTGGCGCTTCTTCTTCAACCTGCTGCTCGAA
GTGTAGGCGGAGGTGAAGGTGCTCTGGTTA
>Pav_c441_g1_i1_len_261
TCTCGTTCCCAAGCCCTCAGGTACAATATTTATGTCGTCAAGGGTTTGTAGACCTTGTTG
TTTAAATTGAATATTCACCCATGAATTGCCCTCGTGGTTGAAACATGGCCGTAGAGATCT
TTTAGGGGGAGATGGAGGCCTAGTGAGTAGTGAAAGCAGCCACATTGTTTATGGTTAAAA
CTTAAACCTGTGAATTATATATGAAGTTTGATGACTGAAACAAGCAAATTGTATTCGTTC
AGGTATTTATATCTTCGATGG
>Pav_c442_g1_i2_len_1517
TCTCTCTCTATCTCTCTCTCTCTATCTCTCTCTACTCTATCACTTATCATGGCGCTCCGG
AAGGCGCTTGCCAAACGTCAATTTGACGCTATCAGAGTCACGCTAGCCCCGTCCTCGGTG
GTTCTAGAGCACCAAACCATTGTGCCTCCAAATGCTGCCCGGGCAAATTTCCACCGCGAG
TATCTCACCGCAACCGGTTCCGCCGGTAAAGGCTTTTTCCGGCGTTTTCTTCACCGGCGA
GCGCTAAACCAATCGTCGGCGAAGCTCCCGGAGTTCCTCACCATACCAGTCGGAGAAAAG
CTCCGGGAAAAGCTCAGAGGCATCAACATTAGCAGCGATCGGCTCCGGCTAGCCGGTCTC
AGCCCTCCGCCGCCGGATCTGGCCACTCCCAACGACGCTCTGTACGGAATCTCCGTCAGC
GACGCGAAGAAGATTCTGAGGCTTTCTCAGGTGGAGAAGCTAAAAGCGAAGCTAAGGGAG
ATTCCGGAGAGCTCCATTTCGTATTCGGAGTTTGTTCGGATCTGTGTGGAAGGCTGCGAG
GACGAAGAACAAGGTGCTGAGTTTTCGAAAATGCTGGACGAGTCCGGAAACGTCATCGTT
TTGGGAAACGTAGTGTTTCTCCGACCGGAGCAGGTGGCAAAATCCATGGAGAGCATAATT
TCAGAATCCATGGCCATGCCGAACGATCCAAGGAGAAGAGAGCTCCAACAGTTGGAGACG
CAAAAGATGGTAATTGACCAAAAAGCCCGGGCCTTGGTCCGGGGCGAGCTCTACTGTGGG
CTGGGCTTTTTGTTATTTCAAACAATCGGTGCCATCCGGCTGACTTTTTGGGAGCTGAGT
TGGGATGTGATGGAGCCCATTTGCTTCTTTGTCACCTCCATGTACTTCGCTTTGGGCTAT
GGCTTCTTTCTTAGGACATCCACGGAGCCCACTTTCCAGGGCTTCTTCCAGCGTCGTTTC
GAGGCCAAGCAACAGCGGCTTATGGAGGCTCATCAATTTGATGTCCAAAAGTACAAGCAG
CTCCGCAAAGTGTTTTATCCTAATTCGGATCATTCGGCGTCGTTTTCATCGCGATGAAGG
AATGGCTCTTCTCTCTTCTCTTGGTGGTGCTGTATATCGTTAAAACAGAGTTGTGGGATC
CATACCGTAGGCTTAGGTTTTTTTCTTTTTTTGGGCCAAAACCGTAGGCTTAGGTTAATA
CCAAAAAAAAAAGAAAAAAAGAAAACAAAATTTTAACTGGGATCGTTTCACGAAACAAAG
CCTGTTGGTTTTGACCTTTTAAGGACGGTTGGGCCAGTTTCGGCCCCGGGCCGATGACGG
AGGAACTTTGATCGGTGGTGGTGATGAGAAACTGGGAATATTGTAAAGAGGTTGAGTTCT
CATTGTTTGTGTAGAGTAGAGTGGAATTGCCAAGTAAAATATGAAAGTTTTGTTAAGTTA
TTCTTACTGGCAGGCAAATAGCAATGGAGGAGGTTTCTTGCTGTTAATTATTCTGCAGGA
TATAGTAATATGCCAAA
>Pav_c443_g1_i1_len_293
GAGCTTTTTGAGTCGGATGAACTAGAAGTATGCTGGGTAGAATAAGGAATTTTTTGTTAA
CTCGTATAAGATGAGCTAGTCACCATAGCATACCCATCACTGCTGAGAGTCCCAGCCATC
ATAGTCAATTGACTAAGTTCTTCACGCCGTACAAAGGCAAACGCACTCTAAATACTTGGA
AGGGAATCTTGGGCTAAAACCTAACTCCTGATTTGATCTAGACTGGGGTCTAAACCAGCA
AGGAAATCATACAAACGATCCTCTTCAATCTGCTTCTTCATGGTAGCACCGTC
>Pav_c444_g1_i1_len_234
TCACGGTCACTGATGATTCTTGCTACAAGAAGTCATTGAGCACCAAATTATTGCAGAAGT
TCAAACTCCATTAAAACAAATAGCTACTGCAAAGTGTGTATAATTTTAAATGCATTATTT
TCAACATTATGCATTTACAATACCAGGTACAGTCCCCGGAGTAATTTTGTCTAGAATTCA
CAAAACAAAACTATTAAGACAATGACATACCATCAATAACTTCACCATATTTTG
>Pav_c445_g1_i1_len_224
GAGAAGGTTTAATTCCTAGCTACTCTTGCTCATGAGTCATGACAATTAATAATTAATATT
AATATCACTCGCATGCGGCATGCAGTTGGGTCATTTTCTGTCAAGCCTTGCAACTTTCTT
TTCTGGAATTTTGATTGCTGCCATATGCTGCTGGGAAGTGACACTGCTTACCTTTTTGGT
TGTCCCATTGATTCTTATAATTGGAACCACCTACACAAAGAAAA
>Pav_c447_g1_i1_len_275
ATTTGGATATGCCTGTTACTTGTGTAGTTAAACTGTGTATATCAATCGTTTCTGTTTTGC
TATTGATCAGACTGCATTGCTTTTGAATTTCTACTACTTTTATCTTGTATGAATCATTCA
ACTCTTTCTGATATCCATCTTTTTCTTTTTTCCTTCAAACAACTGGTCTATATGAACTTG
GGGCTTGTGTTAGCGTAGCTTATGCATGTAATGTTTGCCCTCCATCATCAGATATGCATT
TTACTAATGCTTCCCCTTTGAACTCCAGCACTCCG
>Pav_c448_g1_i1_len_167
GTGGGCTTGTGGATGGGCAGACTCTTCTGGTCGGAGCCCTTGATCACAATTGTGTTGGCC
GAGAACGATGGTATCGCATCGTTGCTACCGGCCTTGTTCTTGAAGTCTTCGAGGAAGAAT
GGCACCCCGTGTTGGGCGCCATTCGCAAACTTTCCACACCCAATGGG
>Pav_c449_g1_i1_len_196
GAGCTTGCGCTCGGGCTCGAGCTTGCTGTTGGAGGTGAAGCTTCTCTCTAGGAGATTGAC
TTGCTCTTGGGTTAGCCTCTTTTTGTTGTGCTGGAATGAGTGTTTATGGTTTGGGGTGTG
GAAAAATTCCATGATCAAACTGAACTTTCTTGGATTTGTATGAGATTGGGAGATAATATT
TAATTGAGAGATGAAA
>Pav_c449_g2_i1_len_447
GTCCTCCAGAATCAGAAGTATATTAATATATATATTTAATCCCAGCATATATCAATTAAA
GCTTAATTAAACCCATCACTGCATGCCTATCAAACAAGCATAGAGCTCCTCAAGCTGTTT
AACCTCATGATCACTCACTTGATCTTCATGTTGTTGCAGGCTGGAGCTCCCAACACCCTC
TTCAGCAGAAGAAGAATTAAACATTGAGCAAATCATAGGATGAGCAGGCAATTCTTGTGT
TTGGTTCAATACCAACACCAAGTCATGAGCCTTCTTCAGCTCCCCTCTAAGCCTCTCAAC
ATCTTTCTCCAGCCTCCTCTTTTCAGCTAAGGCGGTCTCCAGCTTTGCTTGGATTGCATT
GTATTCAAGCTCAAGGCTCTGAGTCTTCCACCGGGCGCGCTTGTTCTGGTACCAAATCGC
AACCTGTCGCGGTGGGATTCCCAGCTG
>Pav_c450_g1_i1_len_337
AGCCTTCCTTCTCACCTATGTAAGTTGGTCACTTCAAATAACCATTTTTCTCTTTAATGT
TCCTGAATTGTTACATGTTTCTTATCTTTTTTGTACCAATAGAATAATCATAATATGCAT
GGCGTATAATATTTGCTCATGTGCTCTGCCGCCGATCTTCTGCTTAGAGGTCTCAACAAC
TGACTCTTAATTTGTTATGAGGGCTATTATCACTATCAATCATGCATCTCATCCTGATTC
CCACTACAACTTTTTTCTAATTTGTACAAGATTCGTAGAAATTTGCAGCATCTAGTATCA
GCTGAACCTAGTTAAAAGTTAAAACTTGTTTTGGTGG
>Pav_c450_g2_i1_len_323
TTCTTCTTCTTCCCAATTCCCAGGTCCGTCCCCTTCTTCTTCTTTTACTCGTTCAATTCT
TTATTTTTATAATTATTTATTATTAGGGTAGGGATGTGCTTTCAGTATTTCTTAATGTTT
TATTGAAATTATGCTTCATTGTGTGTTATACTTGTGTGAAATTTGTTTCTTTTTGTTGTC
ATTTATTTTAAGCTGCTACTGGTTTCTTTGAATTTGAATTGAATGATCAATGTTTCTTTT
GTTTGGAACAAATGATCCACATTTCCTTATGAAGATTCTATAGCCTTCCTTCTCACCTAT
GAACGGCATGGTGGAGTTGCTGA
>Pav_c451_g1_i1_len_882
CAACTCAGGATGTGAGAAACCTTAACTCTAACTAGTTGGGTTTGTTGTGATTTGTTTGGT
TAATGTGAAATTGAAGTAAGTTTTGAATATTTTGCTCAATGTCATTCCCCACTTTTGGGA
AAAAGAACAAAAAAGAGGAAGCTGTTCTTACCCAATTGGTATCAGGATTGTTTTACGTTT
TTTGGGTCTTCTTTAGTCAATTAGCAACCAAACAGAACCTTATTTGTTCAATTCTCTCTG
TCTGTCTTTCATCTTCATTGAATGGATTGATTAAACAGTGAGAGAATAAAAAAAGGTCCT
GATGGTATTTGATTGTATTCTCTCCTTTTCTTTTGGAATTAGAGGGTATCTTTTCTATGA
AGTAGCAGATTCTTTTAATGTAATTTGGGCACATCTTTCCTTGCTGTTTGCACCAAATGA
AACCTTGAGGCTGGTTCTACACATAGTAGTGATGTTCTAATTAGCATGAATTTTCGTACT
TACAAGTCTGTTAATGTTGTGATTGTAGTTGGCATCTCTGTAATTCTAACATTGAAAACC
TAGCATAATGACCTTTTCTTTTGTTTGGTTCTATTTGAGTGGTTTTGGCATTTTAGAATA
ATCAAAACTTAGTTTGTTTTCTGCGTTCCATGTTCATATAATCAATTGTTATGCCTTTAT
ATCTAAAATTAATGGCCACGTACCTTTTTGAAAATGGAAAATGCTGCAAACCCATTCCTC
TCTATTGAATGAATGAGAGTATATTTGGTTGTCTGTTAACTACTGATATTTCCAAGATAA
TTGATTCCCAATGCAAAGGAACTAAACACTAAATTCCATTTTGTGTATTATACTTACCAA
GTTGATTTTTATGTTTAAGGTTGAGGAGAACATTTGCAAGTT
>Pav_c452_g1_i1_len_596
GACAATCTCCACAGATTCGAAGGTTCTTCGTCACACGAAGAACTACTCCAGGACTAGTAT
TGAGAAGTCCAAAGGCAATGGCAAGCTTTTCACTGTGGGTTGTAAGGTTATGTTCTTTCT
CCTCCTCACTAACATCATGCAGAACAAAGCTAGTGTCAGGTACATAACCGGCTGCCTTAA
TCTTATTCGGTAACTCCTCCAATAAAACCTCATAAATTTCCTTTGCTTGAGGGTGAGATG
TATCTCCACCAAGAAACAGATGGGCTTTCCCATTGACCTCTATCCAACTGCATCCAGGAT
TCTTCTTCATGCCTTTAGATTTTAAAAGCGCTCTCAAATCGTCCACCTCCTTCCACATGC
CGGCGTCAGCATATATATTTGATAGCAGGACATAGTTGCCACTGTTGTCTGGTTCCAAGA
TGAATAGCTTTCTAGCTGCAATTTCAGCAATTTCCAAATTGTGGTGGTTTCGACAAAACG
ATAACAATGCACCCCAAATGCTTGGCCCTGCTTGCATTGGCATTTTACTCACAAGATCTA
TTGCTTCCACCAAGCGCCCTGTACGACCCAATAGATCAACAACACAAGCATAATGT
>Pav_c454_g1_i1_len_1122
GCTACTTTGTGATTTATATCAGCTCACAGCGTGCAACATTAGATTTCATTTCAGCAATTA
ATTAATTAGTGTAGATGTAATGAGAAAGATAATATTAATGCCACCATGGTTCCTGTACAC
TGGTAAAACCTTTGTCTACTACATTGATGCTCACCATCTCACTCAAATACCATTAAATCA
TTGTTACAAAATAAATGAAACATGCTTTTCCACTTCTTCTTTTTTAACAGATCTAGTAGC
CTCTTAGTGTTTGGACAATGGTGTTGTGCCATGGGTCTGAGAGGTGCTGCAAGAGGTTGT
CAAATGGTCCTTTTCCAGTCACATTGTGTTGAACCACAAAACCCAGGAATGCCAACATTG
CCAGTCTCCCATTGGCAATTTCCTTCTCCTTGGCCTCAAGAGTGGGTGCAAAGTTGAGGG
GGTTGAAGATGCCACCTGGGTAACCCACCTCATTTGGAGGCAAGCTGTATTGCTTGAAGA
TGGGGTCTTGGTTCACACTTCCTGGGTTCTTGATGTCTTGCCACCGTCTGATCTCGACGT
AGTGAAACAAGATGAACTCGATCACGAAAAGGGTAGATGAAGATGCAAAGTACTCAGCCT
TGCCAGCATCATACCATTTAGGAACATTAAGGATCCCAATGCTTGTGAACACTTCAGGCA
ACAGCATCCCAACAACACCCAACATTGCCCATCTGCCATTCACGAGTTCAGCTTGGACAT
ACCACCTGAGGTTCTCTGGGTCCTCAGCAAGTCCCAGAGGATCAAATCCATTGTCACCAG
GAAGACTGCCAGTGAGGTAGCCTGGTGAGGCCAAGCCTGGCAACCACTCACCCTTCTTGG
CTTCAACTTTAAAAGAAGTAGCAGATGGAGAAGCCATGGGCCTAATAAGAGACACTTCCC
TATTTAATTTAGTAGAAGAAGACCCAGTAAGGAACCTGGATTTTGAGTTGATGCATGGCC
TAAAAACAGCCGCTGAGGCCTGTGTTGTGACTGTTGCCATATTTTCCCACCTGAATTTTG
GTCAAGAAAATGGAATTTCAGGTGGAGGCAGGAGGAGACTATTAGATAATGGTATGGTGC
TAAATGGAAATGTAAATGTGTAATGTGAGTCCATGGCTTTTG
>Pav_c455_g1_i1_len_239
GGCGCATTCCTGTTGCTAGTGAGGTAATGTATTTTTGGAAACTCTGTATAGTCAACTTAG
CTTGAATGGCTTTAAGCTCTTTGCCTTAGTATTAATCATAAATCATGATGAGATGCCTGC
ATGAGGGGTTGGTAACATGGCCTTCTGTCAAGTGTGAGATTATTTCACCGCCAGCAGTAA
TGTAGTGGCACTGCTATCTGATTGTCTCCTATTTCAGGGACTAAGTTTGGCCGTAGGTT
>Pav_c456_g1_i1_len_406
GAAGCAACTCTGGTTACACAGGTAGGACTGTCACGTTTGATTACACTGGTTCTGTTAGAA
TCTGAATAAAACTTCTTTCTCTGCACAATGTTGAGACTGACATGATTGTGCCTTTTGTTT
GTGACAATATAAAGAAGGTGCTTCAGGGTTGTGATTTCTTTTTATTTTCAACTTTATTGG
GGGAGATGGATAGATCTGCTGTACATGTATAACTTGGGCAAAAGAAAGAAAAAGTGGACA
TAAATACTTTTATAGAATCATAATTAAACTTAAAGAAGTGCTCTTTGCTGGGATGAAAGA
TCCTCTTTATGCATCCCATGATTAATCATTCTTGCTTCCAACCACTTTTTAAAGAAGTTT
GCATGTTTAGATGAATTAATTGCTGGATAGTTTATTGTTTTTGTTA
>Pav_c457_g1_i1_len_372
TGTGTGGAAAACATTTAGAATTAGAATGCCTTGGCACTTTTCGTAAGGCCAATCTACTTT
AAGCTCGAAGCCATACATGAGTGCACTGTGTATGGATTTATAAGAGGGCGTGTAGTCCTT
AGAACAGTTCAAGAGCGCCGAAGCGGACTCTACACTGCAACGCCTGTTCAAATCCCCTAC
TGCCATAGCCCCAACCTTCACATAACTATACGTCTTTTGTTGGACCAAAGAAGTAGCACT
TGTGTTCAAGCATGGAGCAGTTTCCACGTACAGAGAAGAAAATTTCGAGGCATGAAGGAG
CAATTGTTGTTCTGAAGGCCAGGGTCTACAAGTCGGATTGTTTGGTTATGGTAGTTGATT
GCCTGGACATAG
>Pav_c459_g1_i1_len_389
GGGAGCCAATTGAGTTTCAGGCTGCAAAATAGGCGCAATCAGCAGAAATTCAAATTTGAT
AAACAAACCAGTAACATCATCCACCACATTAAATTAATTCAGGAAATTCCATCGAACTCA
TTTTTTAGGAAAGCATGACAAATGGTGATTCTTTTCAATCTGAAAAACAAGATGACATCA
GTCAATCAGCTTTTGATTAGTTTATTCAGATTGCAGCCATCTGCTGCATCTCTTTTGTTG
AGCAGATGTAGCAAAAACAAGACTGGAAATGGGGCTAAACTATAGGACTCTTGCGACCAG
AGGGCTTTGTTGCTAGGACACATACATCCTAAGCTTTGATATATTTCAAATGTGAAACTT
ACCATCTGGAAATGCTTCGCCATTTATCC
>Pav_c460_g1_i1_len_463
GGGTTTCATAGGTCCACCAATTTAATATTTTCCATGCTATTTCAATTTATATGAATATCA
TTGATCTGGCATATATGTATGTGATGCTAACATGGCATAAAATTATGTTTCACTTGTTTT
TAGTTTGTTTTGGTAAGGAGTATTATGGATCGTATTAAATTATCAAGAAAAATTGTTTTT
ACATTAACGTCTTGTTTGATTATAAAACCAAAAAAGGGGTTGCAGGAGTTGGCACATCAT
GCTCAACTTTTGTTTAATTTCAGTTGATTGTGATTTTCAGTCAAACACACACGGATTTGG
TCGTCTTTCTGAAATAATAATTGTCAGGACCAATGTATACTTGCGTGTATTAGAAAACAG
TATGTTAAGTTCTAGTAATTCTTAAAAAGAAAATATATATTAACTCCAACTTCCAACTTC
CAACTTCCAAGTGAAATTTTCTAAATTTTATTAATGCTGAAAG
>Pav_c460_g2_i1_len_509
GATGACAATCATAGTCCCCCAGAACTATAGTAGAAGTAAAAGTTCACAAGTCAAAGTCTT
CAACTGAAAATAACAGAGTAACCACCGGCTATATTCAAACATATATAGCTTACAACCACA
TTTGTGCATCGGCACGCATATATGCAGTTGTTTCTCTTGTACGGTCCTCAAATAAGATCT
TTAATGAAGTCCTATTATCAGTTATTACATCAGATTTGAACTACTCTCAATGCATCTGAG
CATTGAAAACACAAACATTTACAGAACTATTAACAAACAATTGATATAACTAAATGGAGC
CCAAATGTTACGAACTAAAACTTTCCTTTATTTCCAACGGGAGAATTCAAAAGCCTATTT
TTCAATTAAGTTTGTTTTGATCAAAATAATCTTCCGGGTTAATCATCACGCAATATATCA
ATTCTCAATTCTTTAGCATGACCCTAGTATTATACCATAAAATCAAAATTAAAACTATTT
TGAAGTATCTTTCACTTTCAGCATTAATA
>Pav_c461_g1_i1_len_488
ACCTCTCCAGCAACATCAGTAGCTGTTCCCAATATTTTCATTAGCCAATCAATGTTAACA
AACCAACCTACCAGCCTAAGACTCACAAAAACTGCTTGTATAAATCACAAAACTCTTCTC
GTAACATAGGAATGATGTTCACCCATTTTAAAAATCGAAGCACAAATTTGTTTCAGAATC
CAACTAATTTATCTACTTCAACTCTCACAATACTACCACAAATGAATAAAAGTCTCAATG
AGAGATTTTATTGAGAGTCGAGACGCATTAATCTGTAACCATTATGATCACTTCTTCAAA
GAGGGCAATCTCTTTGGGACACGAGGGTATGCTTTATGTTCCAATGATGTAGTAATTAAT
AAAAATCAGGCAGTTTATTGATCAGTATGTTGCAGCTTATATGCTACCAAATGAATGATA
TGAATATAAGAAGGGGTTTAGGGGAACACCAGGCAAAACAGAACTTACCAGGTATATGAG
GGAATTTG
>Pav_c462_g1_i1_len_1222
CAGAAAACCAGTATATTCATCAATGAAGCTTACAACATATCGATAACCATCAACTGATTA
CAATGTGCAGGCCCCCATACATCACTATGAATCCTATAGAAAGGAAGAAGAGCTTTATCG
TGCTTTGCAGAAAAAGGTAAATGATGCATTTTACCATTCAAGCAGTAAGAACACATCTGA
GAAATGGAATCTGAAACTACCGGAAGTTGTGCTTCCTTAAGCATGAGTTGAACAACCTCA
TTAGTAGGATGACCCAATCGCCTATGCCACAACGAGGAATGAATTTGTTGTCCAAGAAAA
GCCATATGTGGCTGCTTATTGTCTACACGAGTTGAAGAAGGAACCGAGCATGGGATGGGA
TACAGGCCATGATCACTCTTGCCGTGGAACAGAACCCTGTTGGTGACTTTGTCCTGTATA
GAAAATCCAAATTGATCAAAAATCATACGGCAATTATTATCCCGGCACAAGTGATACACA
GACAAAAGATTGGCCGTAAGCTGAGGCACATGAAAAACTGAAGATAAAGACAGAGAGGAA
GTTGTAGTGGGAATATGAGCGGAGCCAATATGATCAATGCGCAAACCTTCCCCATTTCCC
ACTCTGACTTGATCGGAAGAGGTGCAAGGTGAAGCAGAATCCATTGTGGTCATAAGAGGC
ACCATGTGATGACTGGCCCCATTATCTGCAATCCAGACAGCATCAGGAGAGAAAGAAGTT
TGAGCTGCCATGGCTGTGATGGAGGCAGGTGGTGGAGAACCTTGATAAACATAGTTGGAG
CGATGATAACAATCCAGAGCCCCATGGCCCTTTTTGCCACAGATTTGACATTCAATTGTG
GAAGAGGACCCGGGAGAAGAGGAATTCGAATTGCGAAAGTAGAGATTGACTGCGGTGTGA
CCTCGCTTGCTGCAGATTTGACACTCAGGAACAACACCACCACTAGACTTAGGAGGACCT
TGAAACCTGCCTTGAAAACCACGACCAAAAGGTCTAGAACCAGAAGATCTGCCTCGGCCA
CCAAAAGAATGAGAAGAAGATCGACCAAAAGGCTGCGAACTCATATAGGCAGTATGAGGC
ATTGAAGGAGTAGGAAGGATACCATCACCATGACCAGAACCAGAGAAGGCATGGGAAGAA
GCAGAGGGAGAGGATTGACTTAGCATGCCAACCATAGGTGCATGAGAAGAAAGCACGCGT
GCCTCTGCAGCCTGTTCAGCCG
>Pav_c464_g1_i2_len_870
ATCGAATTATGAAAGTAACACCGATGTATATTGATTGCTAAGTATGACTTGTCGTGTTTA
TACAGAAAATTGAACACAAGAATGGCAGGATCAGGAACTGTTTTCACTTCTGCTTTGGAA
GGGACGAACCATGTTAAATCCGAAACGGGAGAGATGCTCACCAAGCCTTTTTTGGATGTA
TGCAAACACTTGCTTCCCGTTTTAGATAAGTTTGGAGCTGCCTTTGCGCCTGTGAAATCT
GATATTGGTAACAACATATCGAGATTGGACTCTAAGTATTCGTCGAACCCGTCAGAATTC
AACCTCTTGTACAGTCTAGTCCAGGTTGAGATTGAAGCCAAAAATGCAAAATCCTCATCC
AGTTGCACAAATGCTCTACTCTGGCTAACAAGGGCCATGGACTACTTGGTGGAGCTGTTC
CGGAATCTGCATGATAATCCAGACTGGCCGATGTCCAAGGCTTGTTCCGAGGCCTACGGC
AAGACCTTGAAAAAATGGCATAACTGGCTAGCTAGCTCAAGTTTTAGTGTTGGAATTAAG
CTTGCACCAGATAGGAAGAAATTTATGGACATATTAGGTGGTGAAACACCTGATTTGAAT
TCTGACATTGGGAAATTCTGCACAAACTTCTCTCCACTCCTCCAAGAGAATCATAAGTTC
TTAGACTCTGTTGGAATGGACAATGTGAAAGCTTGATACATCTAAATGCTTGTTCATTAC
AAGTTGTATGTGTATTTTAATATACCAAAAAATATATATAATTCCATTGGTTTTCTTGTA
AGCAGTGTTTGATTTGCTACCAAATACAGTTTCATTTTCTTTACCACTTACTCAATTGGA
CTATAAATCAGTCCTCAAAAACAGAGAGAG
>Pav_c465_g1_i1_len_277
TGCCAAACAAAAAGCGGTTCTGGTCAGCAAGCTGCCATCGCGTCGCCAAAAGGGTATGTA
ACAGTAACTGAGCTGAAGAAGTGAAGGCCGAGTAAGCTCGGCACCAAATTACACAATCGC
GCCAACAAAATGCTCATCTTCTCGTAATTATTTTTTTGAATGTATTCGCAGCTGTGTCGG
TCCTCTTAGTCGTTGTCGGTAAGACGGTCGAGAACAATGATGCTGAGAATCATAACGAGC
AACCCGATGGTTACTATTATGAGTAGCACAAAGCCGA
>Pav_c466_g1_i1_len_360
GGGGAATCAAATTCTATTTACTCGGGTCATATTTTTCCCTTCTTCATGAAGCAGGCTGCT
GCTTCTTACATATCGTCACTCATTACAAGCCAGAGACAATGCTCCAGAATCTCAAGAACC
TCCAGAAAGCAAATCTTACGCTACGCAAACGCTTAGATGAGTTGCTGGAACGCGCGGTCG
AGAGGAGATCGGAGAGGCTTGACCTCCTTGTAGAAGTCAATGGTAGCCTTAGCACGCTTG
GCAATACCCTCAGGGGTGAACTCAAACTTCTTGTAGACCTCCTTGTATGGTCCAGAGGCA
CCGAAGCGGTTAAGACCGAATTGCTCGTGCGAGTACTTCTCCCAACCCATGGTGGACATG
>Pav_c466_g2_i1_len_311
GACGCCTTCCATCCTTGCCCTTACCCGTCAGAACCTGCCCCAGCTTGAGGGCTCAACACT
GGAGAAGGCCATCAAGGGTGGTTACGTCGCTCTTGAGAACAAGGACGCCCAGATCACCCT
CGTTTCCACTGGTTCTGAGGTCTCCCTCTGCTTGGAGGCCGTCAAGACCCTCAAGGACCA
GGGCATCACCGCCCGTGTTGCATCCCTGCCTTGCTTCGAAGTCTTCGATGCGCAAGACAA
GGACTACAAGATGTCGGTTATCCCCGCTGGTATCCCATCTCTCAGTGTTGAGGTCATGTC
CACCATGGGTT
>Pav_c467_g1_i1_len_688
TCTTCTTCCCCTTTTCACTCTTTAAGGTGGATGGGTTGTAGTGAGCCTGATATATCAAGT
CATCCACAAGAAGAGAGTGACTACAATGAACTTCCAACGTCATTTAGATTGGATATTGAT
GTGCAAGGCGATTGTCGAAGCTCAAAAGATTCCTCTGCCGAAAGGAGTCCGGCAGAACAT
GACTCTCCGAGAGAGTGTCAAAGTCCAAAAGGTTCCTCTTTTGAGAAGAGGCTGGTGGTT
ATTGATACTGAGCATGAGTATCAGAGTCCTATTCCTTCTTCTATTGACAAGAACCAGGTG
GAAATTGACTGCGAGGAGTGTGAAACTCCAAAATTTTACTCTGTGAGTAAGTGTGAGATG
GATGTAGATGGTGAGCAGGAGTTGCAGAGGCCAAATGTTCCCTGTGCTGATTTACCAGGA
GCTGGTATGGCCATGAAAGGTGAGGAATACATTTATGTGTTACCGCAAATTGGGGTGGAG
TTTGAGTCAGAAGACCATGCATACAATTGTTACAGTAGATATGCTGTGCTGGAAGGTTTC
AGCATTAGAAAAGATTTCGTAAATAAAAGTAGGATAAATGGTATAGTTGTTTCAAGAAGG
TACACTTGTTATAGACAAGGATATCGGCCTATCCAACATAATGCCAACGTGAGGAAATCC
CGGCAGGAAACAAGAACTGGTTGCTTGG
[truncated: 46,405,976 more chars]
